# Supplementary material for: NAD+ reverses Alzheimer’s neurological deficits via regulating differential alternative RNA splicing of EVA1C
Source: Sci Adv. 2025 Nov 7;11(45):eady9811. doi: 10.1126/sciadv.ady9811 (PMC12594206; doi:10.1126/sciadv.ady9811)
Supplement: Supplementary file 2 — Tables S1 to S3, S5 to S17, S20, S22 and S23 [file sciadv.ady9811_tables_s1_to_s3_s5_to_s17_s20_s22_and_s23.zip]

Archive with 20 entries (19 files):
- Eva1c_Supp. Tables/
- Eva1c_Supp. Tables/Table S1.xlsx
- Eva1c_Supp. Tables/Table S10.csv
- Eva1c_Supp. Tables/Table S11.csv
- Eva1c_Supp. Tables/Table S12.xlsx
- Eva1c_Supp. Tables/Table S13.csv
- Eva1c_Supp. Tables/Table S14.csv
- Eva1c_Supp. Tables/Table S15.csv
- Eva1c_Supp. Tables/Table S16.csv
- Eva1c_Supp. Tables/Table S17.csv
- Eva1c_Supp. Tables/Table S2.xlsx
- Eva1c_Supp. Tables/Table S20.csv
- Eva1c_Supp. Tables/Table S22.xlsx
- Eva1c_Supp. Tables/Table S23.xlsx
- Eva1c_Supp. Tables/Table S3.csv
- Eva1c_Supp. Tables/Table S5.csv
- Eva1c_Supp. Tables/Table S6.xlsx
- Eva1c_Supp. Tables/Table S7.csv
- Eva1c_Supp. Tables/Table S8.xlsx
- Eva1c_Supp. Tables/Table S9.xlsx
