# Supplementary material for: NAD+ reverses Alzheimer’s neurological deficits via regulating differential alternative RNA splicing of EVA1C
Source: Sci Adv. 2025 Nov 7;11(45):eady9811. doi: 10.1126/sciadv.ady9811 (PMC12594206; doi:10.1126/sciadv.ady9811)
Supplement: Supplementary file 2 — Tables S1 to S3, S5 to S17, S20, S22 and S23 [file sciadv.ady9811_tables_s1_to_s3_s5_to_s17_s20_s22_and_s23.zip › Eva1c_Supp. Tables/Table S1.xlsx]

## Sheet: in
Table S1: Differentially expressed genes in hTau.P301S versus WT mice
	X.1	X	baseMean	logFC	lfcSE	stat	P.value	padj	change	change2
Gm13394	Gm13394	Gm13394	2531.89	7.60509	0.299518	25.3911	3.16376e-142	1e-05	UP	UP(186)
Rps26-ps1	Rps26-ps1	Rps26-ps1	768.08	6.80316	0.693989	9.80297	1.09318e-22	1e-05	UP	UP(186)
Plin4	Plin4	Plin4	390.467	4.13926	0.462462	8.95049	3.53915e-19	1e-05	UP	UP(186)
Gm6969	Gm6969	Gm6969	322.398	5.99605	0.697951	8.59093	8.62674e-18	1e-05	UP	UP(186)
Gm9855	Gm9855	Gm9855	54.3801	3.24091	0.393414	8.23791	1.75246e-16	1e-05	UP	UP(186)
Gm20075	Gm20075	Gm20075	185.119	1.54073	0.194499	7.92156	2.34556e-15	1e-05	UP	UP(186)
Htra1	Htra1	Htra1	2972.45	1.13072	0.148551	7.61164	2.70641e-14	1e-05	UP	UP(186)
Nfkbia	Nfkbia	Nfkbia	430.953	1.24501	0.166537	7.47587	7.66923e-14	1e-05	UP	UP(186)
Itgad	Itgad	Itgad	12.7289	4.04788	0.617043	6.56012	5.37637e-11	1.21297e-07	UP	UP(186)
Tuba1c	Tuba1c	Tuba1c	506.966	1.62745	0.250521	6.49624	8.2351e-11	1.52012e-07	UP	UP(186)
Arrdc2	Arrdc2	Arrdc2	314.667	1.79206	0.27526	6.51042	7.49407e-11	1.52012e-07	UP	UP(186)
Folh1	Folh1	Folh1	213.113	0.967523	0.149511	6.47126	9.71876e-11	1.6445e-07	UP	UP(186)
Rpl15-ps2	Rpl15-ps2	Rpl15-ps2	35.8175	5.02343	0.808459	6.21358	5.17893e-10	8.08909e-07	UP	UP(186)
Rhou	Rhou	Rhou	1092.41	1.05988	0.173321	6.1151	9.64994e-10	1.3395e-06	UP	UP(186)
Gm3375	Gm3375	Gm3375	370.807	4.87503	0.797735	6.11109	9.89531e-10	1.3395e-06	UP	UP(186)
Tmem181b-ps	Tmem181b-ps	Tmem181b-ps	661.674	-2.74086	0.450722	-6.08104	1.19407e-09	1.44952e-06	DOWN	DOWN(323)
Gm5436	Gm5436	Gm5436	106.775	3.11508	0.512481	6.07844	1.21358e-09	1.44952e-06	UP	UP(186)
Sgk1	Sgk1	Sgk1	2173.44	1.90448	0.317568	5.99707	2.00906e-09	2.26633e-06	UP	UP(186)
Gabrr2	Gabrr2	Gabrr2	33.4726	2.69431	0.453677	5.93884	2.87048e-09	3.06763e-06	UP	UP(186)
Hacd2	Hacd2	Hacd2	856.686	0.7677	0.130731	5.87235	4.29652e-09	4.36204e-06	UP	UP(186)
Alpl	Alpl	Alpl	193.803	-1.83583	0.315545	-5.81796	5.95718e-09	5.76003e-06	DOWN	DOWN(323)
H2-Q6	H2-Q6	H2-Q6	34.9552	-2.74372	0.473398	-5.79581	6.79927e-09	6.27542e-06	DOWN	DOWN(323)
Hif3a	Hif3a	Hif3a	130.339	2.64842	0.461344	5.74066	9.43071e-09	8.32568e-06	UP	UP(186)
Gm14150	Gm14150	Gm14150	67.8958	2.05912	0.359319	5.73063	1.00059e-08	8.46545e-06	UP	UP(186)
Crocc	Crocc	Crocc	860.555	-1.14413	0.2039	-5.61126	2.00861e-08	1.63139e-05	DOWN	DOWN(323)
Igsf9	Igsf9	Igsf9	41.3021	-1.97287	0.357623	-5.51662	3.45575e-08	2.6988e-05	DOWN	DOWN(323)
Tmem52	Tmem52	Tmem52	36.9386	3.27064	0.59731	5.47562	4.35984e-08	3.27876e-05	UP	UP(186)
Mt1	Mt1	Mt1	8941.83	2.36395	0.432416	5.46684	4.58134e-08	3.32229e-05	UP	UP(186)
H2-Ea-ps	H2-Ea-ps	H2-Ea-ps	10.6698	7.4503	1.38609	5.37503	7.65683e-08	5.3611e-05	UP	UP(186)
Gm10704	Gm10704	Gm10704	60.8713	1.92056	0.360564	5.32655	1.00094e-07	6.77468e-05	UP	UP(186)
Gm3226	Gm3226	Gm3226	56.312	2.57237	0.49014	5.24823	1.53564e-07	0.000100584	UP	UP(186)
A530016L24Rik	A530016L24Rik	A530016L24Rik	13.0248	2.32922	0.447198	5.20848	1.90394e-07	0.000120811	UP	UP(186)
Rbm28	Rbm28	Rbm28	610.302	-0.749873	0.14488	-5.17582	2.2691e-07	0.000139619	DOWN	DOWN(323)
Thy1	Thy1	Thy1	13320.8	1.09621	0.212285	5.16384	2.41934e-07	0.000144484	UP	UP(186)
Gm4737	Gm4737	Gm4737	206.607	1.7716	0.344609	5.14091	2.73412e-07	0.000158618	UP	UP(186)
Mrpl48-ps	Mrpl48-ps	Mrpl48-ps	70.5348	2.77146	0.543884	5.09568	3.475e-07	0.000196	UP	UP(186)
Gbp4	Gbp4	Gbp4	24.1725	-3.53191	0.696855	-5.06835	4.01278e-07	0.000220215	DOWN	DOWN(323)
Gm19439	Gm19439	Gm19439	217.763	1.91817	0.384298	4.99136	5.99542e-07	0.000320361	UP	UP(186)
Hnrnph1	Hnrnph1	Hnrnph1	3149.92	-0.607418	0.121967	-4.98019	6.35218e-07	0.000322453	DOWN	DOWN(323)
Mfsd2a	Mfsd2a	Mfsd2a	335.97	1.27456	0.255674	4.98508	6.19356e-07	0.000322453	UP	UP(186)
Itgax	Itgax	Itgax	81.3103	3.51583	0.71276	4.9327	8.10998e-07	0.000401642	UP	UP(186)
Gm7335	Gm7335	Gm7335	136.726	1.92452	0.39589	4.86125	1.16645e-06	0.000563922	UP	UP(186)
Tlr7	Tlr7	Tlr7	96.7343	1.75875	0.36438	4.8267	1.38817e-06	0.000655507	UP	UP(186)
Atp2a3	Atp2a3	Atp2a3	200.754	-1.63425	0.340229	-4.80337	1.56018e-06	0.000719987	DOWN	DOWN(323)
Frem3	Frem3	Frem3	68.4077	1.64872	0.344552	4.7851	1.709e-06	0.000771137	UP	UP(186)
Fam83d	Fam83d	Fam83d	46.0356	2.42976	0.508393	4.77929	1.75918e-06	0.000776526	UP	UP(186)
Gm44846	Gm44846	Gm44846	18.8257	-4.45748	0.934126	-4.77181	1.82574e-06	0.000788758	DOWN	DOWN(323)
Agbl5	Agbl5	Agbl5	187.789	-1.01601	0.214778	-4.73049	2.23979e-06	0.000928143	DOWN	DOWN(323)
C1rb	C1rb	C1rb	5.33178	5.75148	1.21581	4.73059	2.23865e-06	0.000928143	UP	UP(186)
Efcab12	Efcab12	Efcab12	87.1458	-1.19087	0.253966	-4.68909	2.74417e-06	0.00109256	DOWN	DOWN(323)
Gm5801	Gm5801	Gm5801	13.0682	4.25567	0.907416	4.68988	2.73366e-06	0.00109256	UP	UP(186)
Endod1	Endod1	Endod1	2828.74	0.691342	0.148212	4.66455	3.09286e-06	0.0012077	UP	UP(186)
Tmem19	Tmem19	Tmem19	665.799	0.433171	0.0931626	4.64962	3.32544e-06	0.00127402	NOT	NOT(19796)
Cd48	Cd48	Cd48	39.2864	2.97488	0.644607	4.61503	3.93032e-06	0.00147787	UP	UP(186)
Wdr78	Wdr78	Wdr78	190.196	-1.49937	0.3252	-4.61061	4.01481e-06	0.00148219	DOWN	DOWN(323)
Clec7a	Clec7a	Clec7a	111.223	3.96501	0.86414	4.58839	4.46688e-06	0.00156379	UP	UP(186)
1700063D05Rik	1700063D05Rik	1700063D05Rik	32.3982	-2.00914	0.437588	-4.59139	4.40306e-06	0.00156379	DOWN	DOWN(323)
Rpl15-ps3	Rpl15-ps3	Rpl15-ps3	22.1257	3.48486	0.759492	4.58841	4.46645e-06	0.00156379	UP	UP(186)
Baiap2l1	Baiap2l1	Baiap2l1	257.674	3.18034	0.694738	4.57775	4.69998e-06	0.00159055	UP	UP(186)
Gm13375	Gm13375	Gm13375	229.669	0.571206	0.124711	4.58024	4.64433e-06	0.00159055	UP	UP(186)
Klf15	Klf15	Klf15	632.6	0.774312	0.169483	4.56866	4.90842e-06	0.00160751	UP	UP(186)
AC160336.1	AC160336.1	AC160336.1	16.9092	3.33608	0.730133	4.56914	4.89733e-06	0.00160751	UP	UP(186)
Sult1a1	Sult1a1	Sult1a1	211.305	1.78927	0.393292	4.54948	5.3778e-06	0.00173327	UP	UP(186)
Sdc4	Sdc4	Sdc4	1517.82	0.945246	0.208394	4.53587	5.73678e-06	0.00182008	UP	UP(186)
Gm43389	Gm43389	Gm43389	12.7963	-3.44661	0.762154	-4.5222	6.1201e-06	0.00191182	DOWN	DOWN(323)
Gm46430	Gm46430	Gm46430	120.931	-1.01328	0.224247	-4.5186	6.22509e-06	0.00191516	DOWN	DOWN(323)
Rbm3	Rbm3	Rbm3	1577.7	1.25969	0.27935	4.50935	6.50263e-06	0.00197069	UP	UP(186)
Eif3c	Eif3c	Eif3c	3505.57	0.518113	0.115222	4.49667	6.90257e-06	0.00204849	UP	UP(186)
C3ar1	C3ar1	C3ar1	98.6245	2.09918	0.467017	4.49487	6.96115e-06	0.00204849	UP	UP(186)
Gm44199	Gm44199	Gm44199	12.5999	-3.36981	0.750499	-4.4901	7.11905e-06	0.00206503	DOWN	DOWN(323)
Sez6l2	Sez6l2	Sez6l2	7283.27	0.552781	0.123436	4.47829	7.52422e-06	0.00215182	UP	UP(186)
Gm43858	Gm43858	Gm43858	21.5826	-3.24248	0.726319	-4.46426	8.03452e-06	0.00226585	DOWN	DOWN(323)
Gm42664	Gm42664	Gm42664	38.781	-2.6523	0.59494	-4.45809	8.26917e-06	0.00230008	DOWN	DOWN(323)
Gm44830	Gm44830	Gm44830	5.66743	-6.00131	1.34737	-4.45408	8.42535e-06	0.00231185	DOWN	DOWN(323)
C5ar1	C5ar1	C5ar1	22.8892	1.53648	0.346893	4.42927	9.45536e-06	0.00255988	UP	UP(186)
Foxe1	Foxe1	Foxe1	6.5918	7.08404	1.6036	4.4176	9.9803e-06	0.00266645	UP	UP(186)
Sesn2	Sesn2	Sesn2	380.929	0.703652	0.1598	4.40334	1.06599e-05	0.00281102	UP	UP(186)
Meg3	Meg3	Meg3	13252.5	-2.33522	0.531026	-4.39757	1.09472e-05	0.00284978	DOWN	DOWN(323)
Gm21844	Gm21844	Gm21844	3.87641	-5.40828	1.23156	-4.39141	1.12615e-05	0.0028945	DOWN	DOWN(323)
Gm13562	Gm13562	Gm13562	8.32798	-2.99191	0.682399	-4.3844	1.16304e-05	0.00295193	DOWN	DOWN(323)
Fubp1	Fubp1	Fubp1	1379.75	-0.939769	0.214823	-4.37463	1.21641e-05	0.00304928	DOWN	DOWN(323)
A330015K06Rik	A330015K06Rik	A330015K06Rik	76.2808	1.61802	0.370549	4.36653	1.26233e-05	0.00309377	UP	UP(186)
Gm37963	Gm37963	Gm37963	42.5447	-2.01853	0.462315	-4.36614	1.26463e-05	0.00309377	DOWN	DOWN(323)
Srrt	Srrt	Srrt	1381.65	-0.657543	0.151462	-4.3413	1.41642e-05	0.0033869	DOWN	DOWN(323)
Gm15478	Gm15478	Gm15478	11.556	-3.74697	0.863141	-4.34108	1.41781e-05	0.0033869	DOWN	DOWN(323)
C2cd5	C2cd5	C2cd5	783.448	-0.835136	0.192683	-4.33424	1.46262e-05	0.00341362	DOWN	DOWN(323)
Tmem86b	Tmem86b	Tmem86b	51.884	-1.38816	0.32019	-4.33543	1.45472e-05	0.00341362	DOWN	DOWN(323)
Iqce	Iqce	Iqce	422.513	-0.624442	0.144402	-4.32434	1.52992e-05	0.00353011	DOWN	DOWN(323)
Cacna1g	Cacna1g	Cacna1g	1066.56	-1.2032	0.278592	-4.31887	1.56828e-05	0.00353821	DOWN	DOWN(323)
C230004F18Rik	C230004F18Rik	C230004F18Rik	875.851	-1.61221	0.37309	-4.32124	1.55156e-05	0.00353821	DOWN	DOWN(323)
Dirc2	Dirc2	Dirc2	1529.32	0.384637	0.089429	4.30103	1.7001e-05	0.00377335	NOT	NOT(19796)
Dock6	Dock6	Dock6	296.633	-1.1232	0.261222	-4.29978	1.70967e-05	0.00377335	DOWN	DOWN(323)
A330076H08Rik	A330076H08Rik	A330076H08Rik	54.5179	-2.15597	0.502602	-4.28961	1.78986e-05	0.00390785	DOWN	DOWN(323)
AC154540.2	AC154540.2	AC154540.2	22.3031	8.30218	1.93913	4.2814	1.85725e-05	0.00401185	UP	UP(186)
Hnrnpm	Hnrnpm	Hnrnpm	1800.71	-0.673102	0.157343	-4.27791	1.88654e-05	0.00403223	DOWN	DOWN(323)
Lama3	Lama3	Lama3	80.352	-1.2653	0.295976	-4.27501	1.9113e-05	0.00404259	DOWN	DOWN(323)
Gm1043	Gm1043	Gm1043	206.805	-1.43653	0.337598	-4.25514	2.08921e-05	0.00436364	DOWN	DOWN(323)
Tie1	Tie1	Tie1	181.992	-1.22058	0.287277	-4.2488	2.14922e-05	0.00436364	DOWN	DOWN(323)
Cd84	Cd84	Cd84	108.895	1.79521	0.422741	4.24658	2.17054e-05	0.00436364	UP	UP(186)
Gm8325	Gm8325	Gm8325	80.7997	0.95896	0.225694	4.24895	2.14777e-05	0.00436364	UP	UP(186)
Gm38190	Gm38190	Gm38190	26.2675	-2.7909	0.657172	-4.24683	2.16819e-05	0.00436364	DOWN	DOWN(323)
Fat2	Fat2	Fat2	26.0199	-5.21753	1.23029	-4.2409	2.2263e-05	0.00443186	DOWN	DOWN(323)
Tra2a	Tra2a	Tra2a	1057.12	-0.736858	0.173983	-4.23522	2.28326e-05	0.00450112	DOWN	DOWN(323)
Mtcp1	Mtcp1	Mtcp1	56.8608	-1.77554	0.420135	-4.22611	2.37762e-05	0.00464208	DOWN	DOWN(323)
Cebpa	Cebpa	Cebpa	547.016	1.1124	0.263449	4.22244	2.41673e-05	0.00465126	UP	UP(186)
Rbm4b	Rbm4b	Rbm4b	290.405	-0.768952	0.182157	-4.22138	2.42814e-05	0.00465126	DOWN	DOWN(323)
Ddx17	Ddx17	Ddx17	5604.26	-0.657344	0.155945	-4.21523	2.49519e-05	0.0046912	DOWN	DOWN(323)
Zfp950	Zfp950	Zfp950	389.716	-1.52724	0.3623	-4.21541	2.49327e-05	0.0046912	DOWN	DOWN(323)
Trim5	Trim5	Trim5	9.93521	-2.71205	0.644197	-4.20996	2.55411e-05	0.00475791	DOWN	DOWN(323)
Ramp2	Ramp2	Ramp2	442.837	1.19768	0.284898	4.20388	2.62373e-05	0.00484316	UP	UP(186)
Alox12	Alox12	Alox12	16.5364	-2.43072	0.578669	-4.20054	2.66281e-05	0.00487103	DOWN	DOWN(323)
Gbp9	Gbp9	Gbp9	63.8968	-1.6392	0.391118	-4.19106	2.77656e-05	0.00503376	DOWN	DOWN(323)
Cpm	Cpm	Cpm	341.98	1.05193	0.251453	4.18341	2.87173e-05	0.00513498	UP	UP(186)
Slain1os	Slain1os	Slain1os	12.3411	-2.95519	0.706557	-4.18252	2.88298e-05	0.00513498	DOWN	DOWN(323)
Gm38372	Gm38372	Gm38372	34.719	-3.33621	0.798396	-4.17864	2.93253e-05	0.00517783	DOWN	DOWN(323)
Plekhf1	Plekhf1	Plekhf1	136.848	1.49403	0.358294	4.16984	3.04811e-05	0.0052899	UP	UP(186)
Col15a1	Col15a1	Col15a1	59.1129	-1.17528	0.281773	-4.171	3.03261e-05	0.0052899	DOWN	DOWN(323)
Arl4d	Arl4d	Arl4d	293.769	1.30241	0.312502	4.16769	3.07705e-05	0.00529487	UP	UP(186)
Malat1	Malat1	Malat1	4055.4	-2.5849	0.622004	-4.15576	3.24209e-05	0.00544054	DOWN	DOWN(323)
Fcgr3	Fcgr3	Fcgr3	500.689	2.28152	0.548877	4.15669	3.22886e-05	0.00544054	UP	UP(186)
Ccdc180	Ccdc180	Ccdc180	33.8731	-3.46559	0.833546	-4.15765	3.21537e-05	0.00544054	DOWN	DOWN(323)
Dnah12	Dnah12	Dnah12	48.1677	-3.20286	0.773984	-4.13815	3.5012e-05	0.0058272	DOWN	DOWN(323)
Gm4294	Gm4294	Gm4294	124.074	2.4316	0.588482	4.13199	3.59633e-05	0.00593687	UP	UP(186)
Cpsf4l	Cpsf4l	Cpsf4l	17.8134	-2.67047	0.647028	-4.12729	3.67068e-05	0.00601074	DOWN	DOWN(323)
D130017N08Rik	D130017N08Rik	D130017N08Rik	293.108	-1.31067	0.318049	-4.12095	3.77312e-05	0.00612906	DOWN	DOWN(323)
A930028N01Rik	A930028N01Rik	A930028N01Rik	4.7307	-5.48565	1.33208	-4.1181	3.8201e-05	0.00615612	DOWN	DOWN(323)
6430511E19Rik	6430511E19Rik	6430511E19Rik	30.6773	-2.27514	0.554131	-4.10578	4.02958e-05	0.00644257	DOWN	DOWN(323)
Plxna3	Plxna3	Plxna3	382.708	-0.900861	0.219712	-4.10018	4.12821e-05	0.0065487	DOWN	DOWN(323)
Nes	Nes	Nes	217.261	-1.41833	0.346307	-4.09558	4.21105e-05	0.00662833	DOWN	DOWN(323)
Serpina3n	Serpina3n	Serpina3n	1547.54	1.70256	0.416314	4.08962	4.32086e-05	0.00674886	UP	UP(186)
Gm26724	Gm26724	Gm26724	23.388	-2.09998	0.514026	-4.08535	4.401e-05	0.00676987	DOWN	DOWN(323)
Gm45591	Gm45591	Gm45591	14.446	-2.8429	0.69587	-4.08539	4.40032e-05	0.00676987	DOWN	DOWN(323)
Tsc22d3	Tsc22d3	Tsc22d3	1383.25	0.962801	0.236038	4.079	4.52292e-05	0.0069051	UP	UP(186)
Gm21811	Gm21811	Gm21811	124.136	-0.996379	0.245401	-4.06021	4.90291e-05	0.00737434	DOWN	DOWN(323)
Gm9801	Gm9801	Gm9801	26.7758	-2.05605	0.506291	-4.06101	4.88607e-05	0.00737434	DOWN	DOWN(323)
Gm13844	Gm13844	Gm13844	4.05143	-5.15007	1.27011	-4.05481	5.01757e-05	0.0074913	DOWN	DOWN(323)
A630089N07Rik	A630089N07Rik	A630089N07Rik	23.6672	-1.35611	0.334717	-4.05152	5.08869e-05	0.00754203	DOWN	DOWN(323)
AI480526	AI480526	AI480526	81.2951	-2.14003	0.529544	-4.04127	5.31619e-05	0.00782212	DOWN	DOWN(323)
Gm31152	Gm31152	Gm31152	10.1988	-3.94993	0.978134	-4.03823	5.38563e-05	0.00786728	DOWN	DOWN(323)
BC046401	BC046401	BC046401	4.02647	-5.36405	1.32888	-4.03651	5.42527e-05	0.00786857	DOWN	DOWN(323)
Tlr2	Tlr2	Tlr2	83.6951	1.81956	0.451058	4.03399	5.48378e-05	0.00789703	UP	UP(186)
mt-Tc	mt-Tc	mt-Tc	1006.54	2.36944	0.589842	4.01708	5.89242e-05	0.00839093	UP	UP(186)
Borcs5	Borcs5	Borcs5	685.646	0.8017	0.199607	4.0164	5.90939e-05	0.00839093	UP	UP(186)
Eva1a	Eva1a	Eva1a	263.535	0.788256	0.196547	4.01053	6.0583e-05	0.00854262	UP	UP(186)
Ccdc39	Ccdc39	Ccdc39	243.421	-1.09876	0.274296	-4.00575	6.1821e-05	0.00859778	DOWN	DOWN(323)
Gm26826	Gm26826	Gm26826	6.18115	-4.40571	1.09983	-4.00581	6.18052e-05	0.00859778	DOWN	DOWN(323)
Ccdc43	Ccdc43	Ccdc43	474.017	0.509457	0.127568	3.99363	6.50698e-05	0.00898805	UP	UP(186)
Vwa3a	Vwa3a	Vwa3a	165.397	-1.64303	0.412544	-3.98268	6.81415e-05	0.00934873	DOWN	DOWN(323)
Slc11a1	Slc11a1	Slc11a1	113.606	2.17045	0.54737	3.96524	7.33207e-05	0.00987697	UP	UP(186)
Col2a1	Col2a1	Col2a1	40.0789	-1.72564	0.43509	-3.96618	7.30351e-05	0.00987697	DOWN	DOWN(323)
BC030499	BC030499	BC030499	30.3168	-2.05639	0.518658	-3.96482	7.3451e-05	0.00987697	DOWN	DOWN(323)
Rsph3a	Rsph3a	Rsph3a	231.403	1.13943	0.287505	3.96316	7.39647e-05	0.00987869	UP	UP(186)
Gm3257	Gm3257	Gm3257	12.3848	-4.26132	1.07564	-3.96164	7.44368e-05	0.00987869	DOWN	DOWN(323)
A930004J17Rik	A930004J17Rik	A930004J17Rik	45.6418	-2.78888	0.7044	-3.95923	7.51924e-05	0.00991417	DOWN	DOWN(323)
Car8	Car8	Car8	187.231	-3.12257	0.789545	-3.9549	7.65677e-05	0.0100304	DOWN	DOWN(323)
Adamts10	Adamts10	Adamts10	173.938	-1.15846	0.29327	-3.95015	7.81008e-05	0.0101656	DOWN	DOWN(323)
Gm37226	Gm37226	Gm37226	24.4742	-2.03449	0.515498	-3.94666	7.92502e-05	0.0101972	DOWN	DOWN(323)
AC154187.2	AC154187.2	AC154187.2	8.28154	4.79084	1.21399	3.94636	7.93482e-05	0.0101972	UP	UP(186)
Gm10603	Gm10603	Gm10603	8.54207	-4.35643	1.1059	-3.93926	8.17322e-05	0.0104376	DOWN	DOWN(323)
Gm15893	Gm15893	Gm15893	10.9717	-2.73383	0.694377	-3.9371	8.2472e-05	0.0104662	DOWN	DOWN(323)
Trim39	Trim39	Trim39	381.491	-0.650109	0.165301	-3.93287	8.39377e-05	0.0105861	DOWN	DOWN(323)
Fam227a	Fam227a	Fam227a	80.915	-1.02043	0.259862	-3.92679	8.60867e-05	0.0107901	DOWN	DOWN(323)
C1qa	C1qa	C1qa	2802.65	2.67356	0.682307	3.91842	8.91325e-05	0.0111033	UP	UP(186)
Leng8	Leng8	Leng8	1662.34	-1.73179	0.442639	-3.91242	9.13752e-05	0.0112447	DOWN	DOWN(323)
1700126G02Rik	1700126G02Rik	1700126G02Rik	8.2166	-4.33236	1.10696	-3.91374	9.08782e-05	0.0112447	DOWN	DOWN(323)
Lrrc28	Lrrc28	Lrrc28	423.922	0.5568	0.142438	3.90907	9.26506e-05	0.0112671	UP	UP(186)
Far1os	Far1os	Far1os	19.8198	-3.13816	0.802798	-3.90903	9.26673e-05	0.0112671	DOWN	DOWN(323)
Ccl6	Ccl6	Ccl6	167.716	3.34195	0.856128	3.90356	9.47881e-05	0.0114564	UP	UP(186)
Gm44667	Gm44667	Gm44667	7.56284	-5.38576	1.38028	-3.90194	9.54241e-05	0.011465	DOWN	DOWN(323)
Gm48062	Gm48062	Gm48062	80.3436	-2.84135	0.72887	-3.8983	9.68723e-05	0.0115392	DOWN	DOWN(323)
Gm42748	Gm42748	Gm42748	8.93941	-3.58299	0.919297	-3.89753	9.71782e-05	0.0115392	DOWN	DOWN(323)
Tardbp	Tardbp	Tardbp	2272.61	-0.529728	0.13606	-3.89335	9.88678e-05	0.0116233	DOWN	DOWN(323)
Lag3	Lag3	Lag3	284.589	1.85903	0.477538	3.89295	9.90315e-05	0.0116233	UP	UP(186)
Fam173b	Fam173b	Fam173b	162.122	-0.704825	0.181815	-3.87661	0.000105923	0.0123532	DOWN	DOWN(323)
Gm39318	Gm39318	Gm39318	4.12957	5.58979	1.44239	3.87536	0.000106467	0.0123532	UP	UP(186)
D230017M19Rik	D230017M19Rik	D230017M19Rik	88.7139	-0.951069	0.24556	-3.87306	0.000107476	0.0123994	DOWN	DOWN(323)
Pnpla7	Pnpla7	Pnpla7	395.186	0.534416	0.138123	3.86912	0.000109228	0.0124599	UP	UP(186)
Slc16a4	Slc16a4	Slc16a4	71.291	-1.56156	0.40354	-3.86964	0.000108996	0.0124599	DOWN	DOWN(323)
Gm43980	Gm43980	Gm43980	78.6018	-2.84151	0.734971	-3.86615	0.000110568	0.0124966	DOWN	DOWN(323)
Rtl1	Rtl1	Rtl1	49.0736	-1.9825	0.513027	-3.86433	0.000111395	0.0124966	DOWN	DOWN(323)
Gm44742	Gm44742	Gm44742	9.18931	-4.84072	1.25247	-3.86495	0.000111114	0.0124966	DOWN	DOWN(323)
Miat	Miat	Miat	2101.63	-2.16921	0.561694	-3.86191	0.000112504	0.0125516	DOWN	DOWN(323)
Dmtf1	Dmtf1	Dmtf1	734.428	-0.689508	0.178917	-3.85378	0.000116308	0.0129051	DOWN	DOWN(323)
Gja5	Gja5	Gja5	7.70391	-2.85341	0.741825	-3.84647	0.000119829	0.0132236	DOWN	DOWN(323)
Gm37176	Gm37176	Gm37176	17.3583	-3.45426	0.8986	-3.84405	0.000121021	0.0132829	DOWN	DOWN(323)
Ctss	Ctss	Ctss	2516.26	1.72899	0.450134	3.84107	0.000122501	0.0133313	UP	UP(186)
A430110L20Rik	A430110L20Rik	A430110L20Rik	10.4695	-3.71047	0.966138	-3.84052	0.000122775	0.0133313	DOWN	DOWN(323)
Gm38192	Gm38192	Gm38192	20.5783	-2.13517	0.556404	-3.83745	0.00012432	0.0134272	DOWN	DOWN(323)
Mlph	Mlph	Mlph	66.7488	1.12917	0.294368	3.83591	0.000125101	0.0134401	UP	UP(186)
Srrm4os	Srrm4os	Srrm4os	12.5653	-4.08473	1.06581	-3.8325	0.000126847	0.0135559	DOWN	DOWN(323)
Hmgb1	Hmgb1	Hmgb1	1301.01	0.556645	0.145376	3.82901	0.000128662	0.0136779	UP	UP(186)
Slc44a1	Slc44a1	Slc44a1	2338.02	0.604293	0.157935	3.82622	0.000130124	0.013688	UP	UP(186)
Gm36936	Gm36936	Gm36936	25.3774	-2.20075	0.575553	-3.82372	0.000131453	0.013688	DOWN	DOWN(323)
Rapgef4os3	Rapgef4os3	Rapgef4os3	11.302	-4.2018	1.09881	-3.82397	0.000131319	0.013688	DOWN	DOWN(323)
Gm44560	Gm44560	Gm44560	4.73702	-5.7321	1.4981	-3.82624	0.000130115	0.013688	DOWN	DOWN(323)
Gm37694	Gm37694	Gm37694	10.0091	-3.21822	0.842235	-3.82105	0.000132887	0.0137667	DOWN	DOWN(323)
Gm47260	Gm47260	Gm47260	45.6784	-2.34313	0.613868	-3.817	0.000135083	0.0139231	DOWN	DOWN(323)
Orc2	Orc2	Orc2	447.351	0.518069	0.136183	3.8042	0.000142263	0.0145891	UP	UP(186)
Ap2a1	Ap2a1	Ap2a1	4454.64	0.387187	0.101864	3.801	0.000144112	0.0146309	NOT	NOT(19796)
Gm28307	Gm28307	Gm28307	7.59839	-5.3584	1.4097	-3.8011	0.000144057	0.0146309	DOWN	DOWN(323)
Tmem59l	Tmem59l	Tmem59l	5317.14	0.870388	0.229146	3.7984	0.000145631	0.0147116	UP	UP(186)
Tapt1	Tapt1	Tapt1	1000.39	0.392752	0.103528	3.79367	0.000148438	0.0149209	NOT	NOT(19796)
Cybc1	Cybc1	Cybc1	348.875	0.482624	0.127354	3.78963	0.00015087	0.0150414	NOT	NOT(19796)
Gm39323	Gm39323	Gm39323	4.22558	-4.47359	1.18061	-3.78923	0.000151118	0.0150414	DOWN	DOWN(323)
Aars	Aars	Aars	2906.47	0.291259	0.077025	3.78135	0.000155978	0.0153713	NOT	NOT(19796)
Adipor2	Adipor2	Adipor2	1477.98	0.931258	0.246283	3.78125	0.000156041	0.0153713	UP	UP(186)
Col5a2	Col5a2	Col5a2	70.6886	-1.76323	0.466438	-3.7802	0.000156703	0.0153713	DOWN	DOWN(323)
Igf2bp3	Igf2bp3	Igf2bp3	58.6735	-1.05997	0.280578	-3.77782	0.00015821	0.0154445	DOWN	DOWN(323)
4930422M22Rik	4930422M22Rik	4930422M22Rik	18.9444	-2.41627	0.640301	-3.77364	0.000160882	0.0156302	DOWN	DOWN(323)
Tdg	Tdg	Tdg	411.792	-0.83452	0.221242	-3.77198	0.000161957	0.0156597	DOWN	DOWN(323)
Kdr	Kdr	Kdr	272.154	-1.54657	0.410533	-3.76722	0.000165074	0.0158854	DOWN	DOWN(323)
Lrrc45	Lrrc45	Lrrc45	405.378	-1.03296	0.274338	-3.76528	0.000166364	0.015934	DOWN	DOWN(323)
Fchsd1	Fchsd1	Fchsd1	76.2845	-0.886981	0.235937	-3.7594	0.000170318	0.0162362	DOWN	DOWN(323)
Tnfaip6	Tnfaip6	Tnfaip6	231.238	1.07502	0.286092	3.75761	0.000171542	0.0162765	UP	UP(186)
Gm43481	Gm43481	Gm43481	36.3071	-2.33247	0.621276	-3.75432	0.000173812	0.0164151	DOWN	DOWN(323)
Cpe	Cpe	Cpe	52633.9	0.374938	0.0999085	3.75282	0.00017486	0.0164376	NOT	NOT(19796)
Dnajb6	Dnajb6	Dnajb6	2386.82	0.427579	0.114013	3.75025	0.000176659	0.0165303	NOT	NOT(19796)
Ushbp1	Ushbp1	Ushbp1	75.0649	-1.18284	0.315549	-3.74852	0.000177883	0.0165684	DOWN	DOWN(323)
Gars	Gars	Gars	2301.36	0.587042	0.156821	3.7434	0.000181549	0.0166806	UP	UP(186)
Vegfa	Vegfa	Vegfa	783.12	-1.22774	0.328112	-3.74182	0.000182693	0.0166806	DOWN	DOWN(323)
Gla	Gla	Gla	235.993	0.437563	0.11696	3.74113	0.000183195	0.0166806	NOT	NOT(19796)
4932422M17Rik	4932422M17Rik	4932422M17Rik	21.601	-2.71247	0.724348	-3.74471	0.000180602	0.0166806	DOWN	DOWN(323)
Col6a6	Col6a6	Col6a6	8.73611	-3.54963	0.948705	-3.74155	0.000182886	0.0166806	DOWN	DOWN(323)
Tmem260	Tmem260	Tmem260	441.706	-0.584503	0.156301	-3.73959	0.000184322	0.0167083	DOWN	DOWN(323)
Mzt1	Mzt1	Mzt1	1357.26	-0.436553	0.116937	-3.73322	0.000189049	0.0169955	NOT	NOT(19796)
Gm37090	Gm37090	Gm37090	50.0039	-1.88042	0.503719	-3.73306	0.000189164	0.0169955	DOWN	DOWN(323)
Gm42735	Gm42735	Gm42735	7.25123	-5.32054	1.42603	-3.731	0.000190718	0.0170596	DOWN	DOWN(323)
Prodh	Prodh	Prodh	654.228	0.931667	0.249957	3.7273	0.000193539	0.0172109	UP	UP(186)
Hddc3	Hddc3	Hddc3	179.023	2.01813	0.541553	3.72657	0.000194105	0.0172109	UP	UP(186)
Gm26793	Gm26793	Gm26793	10.5004	3.14112	0.843486	3.72398	0.000196107	0.0173128	UP	UP(186)
Rbl1	Rbl1	Rbl1	44.603	-1.00066	0.268896	-3.72136	0.000198151	0.0174175	DOWN	DOWN(323)
Gm33869	Gm33869	Gm33869	25.1901	-2.45052	0.659411	-3.71622	0.000202226	0.0176991	DOWN	DOWN(323)
Chordc1	Chordc1	Chordc1	1121.05	-0.562386	0.151578	-3.7102	0.000207092	0.0179701	DOWN	DOWN(323)
Havcr2	Havcr2	Havcr2	93.6499	1.14336	0.308138	3.71053	0.000206824	0.0179701	UP	UP(186)
Gm42979	Gm42979	Gm42979	46.0351	-2.5292	0.682474	-3.70593	0.000210612	0.0181978	DOWN	DOWN(323)
C4b	C4b	C4b	3575.41	1.8081	0.488825	3.69888	0.000216554	0.0186319	UP	UP(186)
Firre	Firre	Firre	639.094	-0.95027	0.257073	-3.69649	0.000218597	0.0187283	DOWN	DOWN(323)
D930015M05Rik	D930015M05Rik	D930015M05Rik	10.6536	-2.27797	0.616907	-3.69257	0.000222002	0.0188609	DOWN	DOWN(323)
Gm15953	Gm15953	Gm15953	2.65782	-4.53542	1.22824	-3.69262	0.000221952	0.0188609	DOWN	DOWN(323)
Psmb11	Psmb11	Psmb11	7.14885	4.11306	1.11436	3.69097	0.0002234	0.0189006	UP	UP(186)
Pnpla2	Pnpla2	Pnpla2	453.747	1.01877	0.276562	3.68369	0.000229882	0.0192883	UP	UP(186)
Rasl11a	Rasl11a	Rasl11a	126.572	1.52167	0.412967	3.68473	0.000228941	0.0192883	UP	UP(186)
Mmp12	Mmp12	Mmp12	12.2485	3.425	0.930322	3.68152	0.000231845	0.0193729	UP	UP(186)
Gm45426	Gm45426	Gm45426	28.1473	-2.28656	0.62163	-3.67833	0.000234763	0.0195363	DOWN	DOWN(323)
Scrg1	Scrg1	Scrg1	507.542	1.46922	0.399636	3.6764	0.000236547	0.0196045	UP	UP(186)
Gm45867	Gm45867	Gm45867	7.54803	-3.80033	1.0341	-3.67502	0.000237829	0.0196306	DOWN	DOWN(323)
Gm44562	Gm44562	Gm44562	6.18586	-5.04318	1.37397	-3.67053	0.000242047	0.0198978	DOWN	DOWN(323)
Cldn11	Cldn11	Cldn11	3494.94	1.01312	0.276171	3.66846	0.000244016	0.019926	UP	UP(186)
Rhof	Rhof	Rhof	783.037	0.529536	0.144362	3.66811	0.000244353	0.019926	UP	UP(186)
Rngtt	Rngtt	Rngtt	498.27	-0.395158	0.107791	-3.66595	0.000246419	0.0199344	NOT	NOT(19796)
Gm37850	Gm37850	Gm37850	5.91132	-3.95307	1.07822	-3.66629	0.000246095	0.0199344	DOWN	DOWN(323)
Ddhd1	Ddhd1	Ddhd1	1090.2	-0.595286	0.16247	-3.66397	0.000248335	0.0200097	DOWN	DOWN(323)
Xpnpep1	Xpnpep1	Xpnpep1	970.113	0.762335	0.208173	3.66202	0.00025023	0.0200827	UP	UP(186)
4921525O09Rik	4921525O09Rik	4921525O09Rik	11.0696	-5.84313	1.59659	-3.65976	0.000252453	0.0201813	DOWN	DOWN(323)
Nars	Nars	Nars	3385.49	0.35436	0.0969406	3.65543	0.000256749	0.0203298	NOT	NOT(19796)
Myo7a	Myo7a	Myo7a	368.417	-1.37634	0.376545	-3.65518	0.000257005	0.0203298	DOWN	DOWN(323)
Siglecf	Siglecf	Siglecf	28.0906	2.0069	0.549104	3.65487	0.000257314	0.0203298	UP	UP(186)
Ccdc171	Ccdc171	Ccdc171	41.9616	-1.82772	0.50044	-3.65223	0.000259977	0.0204606	DOWN	DOWN(323)
Lyz2	Lyz2	Lyz2	963.509	2.70323	0.740657	3.64977	0.000262476	0.0204661	UP	UP(186)
Gm23600	Gm23600	Gm23600	8.23525	-3.32834	0.911892	-3.64993	0.000262311	0.0204661	DOWN	DOWN(323)
Ces2g	Ces2g	Ces2g	5.07101	-4.71024	1.29076	-3.64919	0.000263071	0.0204661	DOWN	DOWN(323)
Gm21781	Gm21781	Gm21781	129.048	-1.66434	0.457079	-3.64125	0.00027132	0.0210273	DOWN	DOWN(323)
Map1lc3b	Map1lc3b	Map1lc3b	3832.31	0.379548	0.104518	3.63141	0.000281872	0.0212053	NOT	NOT(19796)
Zyx	Zyx	Zyx	741.282	0.513065	0.141153	3.63482	0.000278172	0.0212053	UP	UP(186)
Rreb1	Rreb1	Rreb1	701.24	-1.57661	0.434073	-3.63212	0.000281103	0.0212053	DOWN	DOWN(323)
Utp4	Utp4	Utp4	573.934	0.596318	0.164051	3.63496	0.000278025	0.0212053	UP	UP(186)
Zfp317	Zfp317	Zfp317	401.036	-0.417772	0.115107	-3.62942	0.00028406	0.0212053	NOT	NOT(19796)
Map3k6	Map3k6	Map3k6	80.4097	1.25582	0.345676	3.63293	0.000280221	0.0212053	UP	UP(186)
Gdpd2	Gdpd2	Gdpd2	65.9716	-0.924869	0.254767	-3.63025	0.000283149	0.0212053	DOWN	DOWN(323)
Pask	Pask	Pask	44.5271	-1.07276	0.295113	-3.63506	0.000277914	0.0212053	DOWN	DOWN(323)
Gm38342	Gm38342	Gm38342	9.17602	1.91899	0.528681	3.62978	0.000283666	0.0212053	UP	UP(186)
Tcf23	Tcf23	Tcf23	6.22544	2.49067	0.686066	3.63036	0.000283024	0.0212053	UP	UP(186)
Gm44136	Gm44136	Gm44136	7.60731	-3.90608	1.07664	-3.62804	0.000285585	0.0212411	DOWN	DOWN(323)
Ppp2r1a	Ppp2r1a	Ppp2r1a	10987.7	0.614311	0.169613	3.62184	0.000292511	0.0216285	UP	UP(186)
Gm48239	Gm48239	Gm48239	56.3052	-3.64221	1.00572	-3.62148	0.000292925	0.0216285	DOWN	DOWN(323)
Ip6k2	Ip6k2	Ip6k2	2040.56	0.696726	0.192697	3.61566	0.000299583	0.0218909	UP	UP(186)
C1qb	C1qb	C1qb	2026.95	2.25421	0.624339	3.61056	0.000305533	0.0218909	UP	UP(186)
Col4a2	Col4a2	Col4a2	536.493	-1.18412	0.32767	-3.61376	0.00030179	0.0218909	DOWN	DOWN(323)
Castor1	Castor1	Castor1	68.5492	1.166	0.322725	3.61298	0.000302703	0.0218909	UP	UP(186)
Impa2	Impa2	Impa2	58.8326	-1.39516	0.386373	-3.61092	0.00030511	0.0218909	DOWN	DOWN(323)
Zfp57	Zfp57	Zfp57	50.1371	-1.54558	0.428137	-3.61001	0.000306181	0.0218909	DOWN	DOWN(323)
Col7a1	Col7a1	Col7a1	17.4131	-1.93859	0.536958	-3.61033	0.000305811	0.0218909	DOWN	DOWN(323)
Sfta3-ps	Sfta3-ps	Sfta3-ps	14.5512	-5.71069	1.58162	-3.61067	0.000305409	0.0218909	DOWN	DOWN(323)
Gm17875	Gm17875	Gm17875	5.66879	-5.02229	1.39093	-3.61074	0.000305326	0.0218909	DOWN	DOWN(323)
Gm38057	Gm38057	Gm38057	9.42912	-2.64216	0.732786	-3.60563	0.000311393	0.0221854	DOWN	DOWN(323)
Fnbp1l	Fnbp1l	Fnbp1l	825.488	-1.34521	0.373249	-3.60407	0.000313269	0.022241	DOWN	DOWN(323)
Zgpat	Zgpat	Zgpat	555.752	-0.662433	0.183898	-3.60217	0.000315573	0.022249	DOWN	DOWN(323)
Adam1a	Adam1a	Adam1a	46.3206	-1.81279	0.503161	-3.60281	0.000314793	0.022249	DOWN	DOWN(323)
Col6a5	Col6a5	Col6a5	31.36	-2.27437	0.631815	-3.59974	0.000318541	0.0223034	DOWN	DOWN(323)
D430013B06Rik	D430013B06Rik	D430013B06Rik	6.59533	-3.21767	0.893712	-3.60035	0.000317794	0.0223034	DOWN	DOWN(323)
Gm6988	Gm6988	Gm6988	7.75611	4.01641	1.11667	3.59678	0.000322184	0.0224809	UP	UP(186)
Gm43080	Gm43080	Gm43080	12.2474	-2.55856	0.711698	-3.59501	0.000324377	0.0225564	DOWN	DOWN(323)
Nrros	Nrros	Nrros	136.651	0.891298	0.248128	3.59209	0.000328039	0.0227332	UP	UP(186)
Arl11	Arl11	Arl11	36.4816	2.6459	0.737396	3.58817	0.000333011	0.0229993	UP	UP(186)
Gm2260	Gm2260	Gm2260	23.3127	3.03359	0.846003	3.58579	0.000336058	0.023131	UP	UP(186)
Gm38020	Gm38020	Gm38020	109.694	-2.98588	0.833191	-3.58366	0.000338807	0.0232415	DOWN	DOWN(323)
Cyp4x1os	Cyp4x1os	Cyp4x1os	13.8222	2.24893	0.62819	3.58001	0.000343583	0.0234898	UP	UP(186)
Ly6e	Ly6e	Ly6e	3177.62	0.84183	0.235407	3.57606	0.00034881	0.023634	UP	UP(186)
Psmf1	Psmf1	Psmf1	672.67	0.396673	0.110933	3.57578	0.000349184	0.023634	NOT	NOT(19796)
Gm44168	Gm44168	Gm44168	39.0119	-2.41528	0.675237	-3.57693	0.00034765	0.023634	DOWN	DOWN(323)
Gm26563	Gm26563	Gm26563	2.79169	-4.7549	1.33049	-3.57379	0.000351845	0.023735	DOWN	DOWN(323)
Alas2	Alas2	Alas2	9.95267	-2.44379	0.685167	-3.56671	0.000361491	0.024234	DOWN	DOWN(323)
Gm49314	Gm49314	Gm49314	2.88974	5.27755	1.47971	3.56661	0.00036163	0.024234	UP	UP(186)
Tprn	Tprn	Tprn	522.606	0.966651	0.271215	3.56415	0.000365031	0.0243814	UP	UP(186)
Dym	Dym	Dym	869.057	0.688989	0.193399	3.56253	0.000367295	0.0244521	UP	UP(186)
Sirt4	Sirt4	Sirt4	171.281	-0.743358	0.20871	-3.56167	0.000368497	0.0244521	DOWN	DOWN(323)
Vps11	Vps11	Vps11	1477.43	0.326784	0.0917985	3.5598	0.000371139	0.0245471	NOT	NOT(19796)
Clec12a	Clec12a	Clec12a	9.60745	-4.09125	1.14969	-3.55857	0.000372873	0.0245818	DOWN	DOWN(323)
Ift172	Ift172	Ift172	914.541	-0.498947	0.14032	-3.55579	0.000376848	0.0246906	NOT	NOT(19796)
Klhl40	Klhl40	Klhl40	97.8704	1.12651	0.316893	3.55487	0.000378172	0.0246906	UP	UP(186)
Atp8b5	Atp8b5	Atp8b5	12.0862	2.41193	0.678389	3.55538	0.000377439	0.0246906	UP	UP(186)
Mir5125	Mir5125	Mir5125	48.0804	-2.14739	0.604636	-3.55154	0.000382987	0.0249248	DOWN	DOWN(323)
Copg2	Copg2	Copg2	1687.92	0.362035	0.102144	3.54435	0.000393584	0.0255326	NOT	NOT(19796)
Ctsd	Ctsd	Ctsd	7113.9	1.91135	0.539622	3.54201	0.000397091	0.0255966	UP	UP(186)
Gm26890	Gm26890	Gm26890	9.16813	-3.77274	1.06505	-3.54232	0.000396625	0.0255966	DOWN	DOWN(323)
Gm44949	Gm44949	Gm44949	7.25092	-3.1453	0.88837	-3.54053	0.000399331	0.0256595	DOWN	DOWN(323)
Nlrp5-ps	Nlrp5-ps	Nlrp5-ps	7.11473	-4.1853	1.18342	-3.53661	0.000405293	0.0259605	DOWN	DOWN(323)
Nup62	Nup62	Nup62	582.574	0.589049	0.166603	3.53564	0.000406783	0.025974	UP	UP(186)
Capza2	Capza2	Capza2	5154.07	0.5754	0.162804	3.53431	0.000408848	0.026024	UP	UP(186)
Odf2l	Odf2l	Odf2l	148.787	-0.889374	0.25188	-3.53095	0.000414074	0.0262743	DOWN	DOWN(323)
Cdip1	Cdip1	Cdip1	4538.49	0.372491	0.105532	3.52965	0.000416116	0.0263216	NOT	NOT(19796)
Klrg2	Klrg2	Klrg2	13.2343	1.68724	0.478525	3.52593	0.000422006	0.0265289	UP	UP(186)
Gm45457	Gm45457	Gm45457	4.16379	-5.18113	1.46916	-3.52659	0.000420954	0.0265289	DOWN	DOWN(323)
Hgsnat	Hgsnat	Hgsnat	1102.47	0.474	0.134558	3.52263	0.000427283	0.0265321	NOT	NOT(19796)
Cad	Cad	Cad	380.463	-0.542651	0.153981	-3.52415	0.000424844	0.0265321	DOWN	DOWN(323)
Tlr13	Tlr13	Tlr13	81.1982	1.44711	0.410596	3.52442	0.000424405	0.0265321	UP	UP(186)
D030047H15Rik	D030047H15Rik	D030047H15Rik	35.9516	-2.04899	0.581576	-3.52317	0.000426421	0.0265321	DOWN	DOWN(323)
Sorbs2os	Sorbs2os	Sorbs2os	19.8304	-2.98237	0.847385	-3.5195	0.000432356	0.0267652	DOWN	DOWN(323)
A830073O21Rik	A830073O21Rik	A830073O21Rik	36.8934	-1.65654	0.471214	-3.51548	0.000438964	0.0270917	DOWN	DOWN(323)
Ccl3	Ccl3	Ccl3	39.0138	3.26965	0.930915	3.51229	0.000444258	0.0273336	UP	UP(186)
Gm37309	Gm37309	Gm37309	9.87102	-2.28989	0.65211	-3.51151	0.000445575	0.0273336	DOWN	DOWN(323)
Snrnp70	Snrnp70	Snrnp70	2420.13	-1.0408	0.296569	-3.50946	0.000449025	0.0274221	DOWN	DOWN(323)
Chmp4c	Chmp4c	Chmp4c	18.2553	-2.0002	0.570157	-3.50815	0.000451235	0.0274221	DOWN	DOWN(323)
2610020C07Rik	2610020C07Rik	2610020C07Rik	15.6246	-1.89504	0.540288	-3.50745	0.000452421	0.0274221	DOWN	DOWN(323)
Gm49396	Gm49396	Gm49396	14.834	-2.204	0.628356	-3.50756	0.000452236	0.0274221	DOWN	DOWN(323)
Alms1	Alms1	Alms1	163.976	-1.03482	0.295285	-3.50449	0.000457484	0.0274829	DOWN	DOWN(323)
Gm44986	Gm44986	Gm44986	6.73049	-3.75494	1.07146	-3.50451	0.000457456	0.0274829	DOWN	DOWN(323)
Gm11738	Gm11738	Gm11738	5.13164	2.62456	0.748859	3.50475	0.000457033	0.0274829	UP	UP(186)
Gm17275	Gm17275	Gm17275	24.1201	-1.96232	0.560613	-3.50032	0.000464703	0.0278342	DOWN	DOWN(323)
Myom1	Myom1	Myom1	35.7692	-1.7181	0.491342	-3.49675	0.000470955	0.0281257	DOWN	DOWN(323)
Ercc3	Ercc3	Ercc3	580.036	0.355255	0.101669	3.49424	0.000475413	0.0281781	NOT	NOT(19796)
Ebf1	Ebf1	Ebf1	70.8084	-1.25758	0.359811	-3.49512	0.000473841	0.0281781	DOWN	DOWN(323)
Tnfsf10	Tnfsf10	Tnfsf10	55.2707	-1.67439	0.479231	-3.49391	0.000475995	0.0281781	DOWN	DOWN(323)
Kank4	Kank4	Kank4	113.705	-1.16324	0.333129	-3.49187	0.000479651	0.0283119	DOWN	DOWN(323)
Ncf1	Ncf1	Ncf1	194.811	1.30851	0.374903	3.49027	0.000482539	0.028323	UP	UP(186)
C78859	C78859	C78859	182.549	-1.56624	0.448851	-3.48945	0.000484023	0.028323	DOWN	DOWN(323)
Gm7785	Gm7785	Gm7785	6.69752	2.2297	0.63889	3.48996	0.000483087	0.028323	UP	UP(186)
Ttc14	Ttc14	Ttc14	1094.01	-1.28141	0.36789	-3.48313	0.000495579	0.0287507	DOWN	DOWN(323)
Podxl	Podxl	Podxl	649.508	-1.33912	0.384382	-3.48383	0.000494287	0.0287507	DOWN	DOWN(323)
Tmem165	Tmem165	Tmem165	574.027	0.398912	0.114479	3.4846	0.000492877	0.0287507	NOT	NOT(19796)
Dclre1b	Dclre1b	Dclre1b	133.727	0.684437	0.196729	3.47908	0.000503133	0.0290541	UP	UP(186)
Gm42967	Gm42967	Gm42967	4.16625	-4.59685	1.32139	-3.4788	0.000503672	0.0290541	DOWN	DOWN(323)
Gm16008	Gm16008	Gm16008	25.1832	-1.85229	0.532845	-3.47623	0.00050851	0.0292501	DOWN	DOWN(323)
Gm15122	Gm15122	Gm15122	12.2089	-3.02844	0.872894	-3.46942	0.000521586	0.0299175	DOWN	DOWN(323)
Gm12264	Gm12264	Gm12264	7.93107	-2.5745	0.742403	-3.46779	0.000524752	0.0300143	DOWN	DOWN(323)
Grina	Grina	Grina	9006.14	0.782354	0.225943	3.46261	0.000534954	0.0305119	UP	UP(186)
Gm38104	Gm38104	Gm38104	14.398	-2.43772	0.704417	-3.46062	0.000538924	0.0305862	DOWN	DOWN(323)
Gm45221	Gm45221	Gm45221	5.4246	-4.71398	1.36224	-3.46045	0.000539268	0.0305862	DOWN	DOWN(323)
Rpgrip1l	Rpgrip1l	Rpgrip1l	435.801	-0.730979	0.211427	-3.45737	0.000545484	0.0307881	DOWN	DOWN(323)
Gm26514	Gm26514	Gm26514	3.10821	-4.91846	1.42268	-3.45718	0.000545861	0.0307881	DOWN	DOWN(323)
Gm43696	Gm43696	Gm43696	3.39201	-4.45934	1.29081	-3.45469	0.000550934	0.0309881	DOWN	DOWN(323)
Flnb	Flnb	Flnb	1126.4	-0.962088	0.278818	-3.4506	0.000559349	0.0312853	DOWN	DOWN(323)
Gm43843	Gm43843	Gm43843	77.3686	-2.70495	0.78392	-3.45054	0.000559464	0.0312853	DOWN	DOWN(323)
4930516B21Rik	4930516B21Rik	4930516B21Rik	62.0446	-1.27279	0.368937	-3.44988	0.00056084	0.0312853	DOWN	DOWN(323)
Tle2	Tle2	Tle2	191.587	-0.977696	0.28349	-3.44879	0.000563106	0.0313257	DOWN	DOWN(323)
Oaf	Oaf	Oaf	311.387	0.969402	0.281342	3.44563	0.000569724	0.0316072	UP	UP(186)
Atp6v0e2	Atp6v0e2	Atp6v0e2	6633.92	0.584629	0.169872	3.44159	0.000578315	0.0319964	UP	UP(186)
Sclt1	Sclt1	Sclt1	114.616	-0.91998	0.267405	-3.4404	0.000580862	0.03205	DOWN	DOWN(323)
Bok	Bok	Bok	1800.23	1.80532	0.524987	3.43879	0.000584318	0.0320996	UP	UP(186)
Fam228a	Fam228a	Fam228a	16.1727	-2.06435	0.600363	-3.43851	0.000584922	0.0320996	DOWN	DOWN(323)
Apol10b	Apol10b	Apol10b	6.96671	-3.74409	1.08941	-3.43681	0.000588608	0.0322148	DOWN	DOWN(323)
Ddx24	Ddx24	Ddx24	3649.6	0.376841	0.109783	3.4326	0.000597832	0.0325816	NOT	NOT(19796)
Ttll3	Ttll3	Ttll3	237.812	-0.665023	0.193755	-3.43228	0.00059852	0.0325816	DOWN	DOWN(323)
Rbm11	Rbm11	Rbm11	160.351	0.650728	0.189705	3.43021	0.000603107	0.0326562	UP	UP(186)
Prl	Prl	Prl	15.095	5.307	1.54705	3.4304	0.000602682	0.0326562	UP	UP(186)
Gm45242	Gm45242	Gm45242	5.22175	3.60236	1.05057	3.42897	0.000605883	0.0327193	UP	UP(186)
Fgd5	Fgd5	Fgd5	171.455	-1.08259	0.315904	-3.42694	0.000610421	0.0327899	DOWN	DOWN(323)
Scnn1a	Scnn1a	Scnn1a	131.792	-1.4085	0.410934	-3.42756	0.000609036	0.0327899	DOWN	DOWN(323)
Hcar2	Hcar2	Hcar2	14.2152	3.80341	1.11074	3.42423	0.00061654	0.0330312	UP	UP(186)
Aifm3	Aifm3	Aifm3	976.958	-0.607415	0.177461	-3.42281	0.000619775	0.0331172	DOWN	DOWN(323)
Xdh	Xdh	Xdh	218.798	1.53876	0.449739	3.42144	0.000622895	0.0331727	UP	UP(186)
A930036I15Rik	A930036I15Rik	A930036I15Rik	9.78421	-3.81281	1.11456	-3.42093	0.00062408	0.0331727	DOWN	DOWN(323)
Traf1	Traf1	Traf1	30.5851	-1.8611	0.544957	-3.41514	0.000637496	0.0337253	DOWN	DOWN(323)
Gm14025	Gm14025	Gm14025	7.3227	-2.96341	0.86776	-3.41501	0.0006378	0.0337253	DOWN	DOWN(323)
Cfap44	Cfap44	Cfap44	119.103	-1.51187	0.443053	-3.4124	0.000643945	0.0339619	DOWN	DOWN(323)
Sp100	Sp100	Sp100	54.8178	-1.56943	0.460224	-3.41016	0.000649258	0.0341533	DOWN	DOWN(323)
Gm15587	Gm15587	Gm15587	5.28111	-4.55179	1.33531	-3.4088	0.000652486	0.0342344	DOWN	DOWN(323)
Pnisr	Pnisr	Pnisr	1889.75	-1.12297	0.329804	-3.40497	0.000661714	0.0345401	DOWN	DOWN(323)
Gm44423	Gm44423	Gm44423	7.09521	-4.34879	1.27702	-3.40542	0.000660618	0.0345401	DOWN	DOWN(323)
C1qc	C1qc	C1qc	1774.14	2.22364	0.654017	3.39997	0.000673938	0.0349983	UP	UP(186)
4933431C10Rik	4933431C10Rik	4933431C10Rik	5.61147	-3.25333	0.956752	-3.40039	0.000672889	0.0349983	DOWN	DOWN(323)
Hspg2	Hspg2	Hspg2	279.256	-1.75646	0.516869	-3.39828	0.000678113	0.0351252	DOWN	DOWN(323)
Srek1	Srek1	Srek1	892.441	-0.808585	0.238089	-3.39614	0.000683429	0.0352209	DOWN	DOWN(323)
9830144P21Rik	9830144P21Rik	9830144P21Rik	38.4914	-1.90503	0.560907	-3.39634	0.000682926	0.0352209	DOWN	DOWN(323)
Gm37755	Gm37755	Gm37755	9.01734	-2.79671	0.823801	-3.39488	0.000686587	0.035294	DOWN	DOWN(323)
Sfpq	Sfpq	Sfpq	2734.91	-0.66077	0.194786	-3.39228	0.000693134	0.0353265	DOWN	DOWN(323)
mt-Tp	mt-Tp	mt-Tp	2681.9	1.75727	0.517906	3.39303	0.000691228	0.0353265	UP	UP(186)
Zmym6	Zmym6	Zmym6	403.091	-0.832529	0.245449	-3.39187	0.000694177	0.0353265	DOWN	DOWN(323)
L3mbtl1	L3mbtl1	L3mbtl1	72.1704	-1.72665	0.508969	-3.39245	0.000692711	0.0353265	DOWN	DOWN(323)
Gm7224	Gm7224	Gm7224	5.04622	4.48099	1.32312	3.38669	0.000707401	0.0359094	UP	UP(186)
Kcnq1ot1	Kcnq1ot1	Kcnq1ot1	153.678	-1.76995	0.52295	-3.38455	0.000712947	0.0360623	DOWN	DOWN(323)
Gm44769	Gm44769	Gm44769	8.83617	-3.19491	0.944077	-3.38416	0.000713965	0.0360623	DOWN	DOWN(323)
Cdc7	Cdc7	Cdc7	153.599	-0.978031	0.289177	-3.38212	0.000719296	0.036064	DOWN	DOWN(323)
Mroh7	Mroh7	Mroh7	82.3971	-0.772099	0.228342	-3.38133	0.000721362	0.036064	DOWN	DOWN(323)
Muc3a	Muc3a	Muc3a	36.4137	-2.629	0.77714	-3.38292	0.000717194	0.036064	DOWN	DOWN(323)
Gm45793	Gm45793	Gm45793	8.93916	-3.73378	1.10407	-3.38183	0.000720052	0.036064	DOWN	DOWN(323)
Gm15283	Gm15283	Gm15283	5.4029	-2.80611	0.830025	-3.38075	0.000722878	0.036064	DOWN	DOWN(323)
Gm45854	Gm45854	Gm45854	12.2392	-2.8838	0.853292	-3.37961	0.000725877	0.0361248	DOWN	DOWN(323)
Gm33594	Gm33594	Gm33594	18.0418	2.36325	0.699701	3.37751	0.000731456	0.0363135	UP	UP(186)
Ppp4r1l-ps	Ppp4r1l-ps	Ppp4r1l-ps	282.854	-0.704672	0.208747	-3.37572	0.000736239	0.0363731	DOWN	DOWN(323)
Gm43622	Gm43622	Gm43622	12.8717	-2.38553	0.706543	-3.37635	0.000734555	0.0363731	DOWN	DOWN(323)
Atf3	Atf3	Atf3	44.3168	1.94107	0.575489	3.37291	0.000743789	0.0366569	UP	UP(186)
A330023F24Rik	A330023F24Rik	A330023F24Rik	209.738	-1.54838	0.459222	-3.37174	0.000746944	0.0367232	DOWN	DOWN(323)
Gm48583	Gm48583	Gm48583	60.7755	1.56209	0.463522	3.37004	0.000751559	0.0368609	UP	UP(186)
Gm49484	Gm49484	Gm49484	8.40343	-2.89045	0.857938	-3.36906	0.000754243	0.0369034	DOWN	DOWN(323)
Gm26621	Gm26621	Gm26621	4.94386	-3.34352	0.992858	-3.36757	0.000758346	0.037015	DOWN	DOWN(323)
Psat1	Psat1	Psat1	2737.74	0.669969	0.198988	3.36688	0.000760247	0.0370187	UP	UP(186)
Pias3	Pias3	Pias3	494.349	0.390203	0.115934	3.36573	0.000763409	0.0370661	NOT	NOT(19796)
Ccdc187	Ccdc187	Ccdc187	149.561	-2.34804	0.697741	-3.3652	0.000764871	0.0370661	DOWN	DOWN(323)
Flna	Flna	Flna	1153.84	-0.97064	0.28873	-3.36176	0.000774486	0.0374422	DOWN	DOWN(323)
Rae1	Rae1	Rae1	814.106	0.952023	0.283261	3.36094	0.000776769	0.0374422	UP	UP(186)
Dnah5	Dnah5	Dnah5	160.675	-1.49549	0.445286	-3.35849	0.000783696	0.0374422	DOWN	DOWN(323)
Ms4a6d	Ms4a6d	Ms4a6d	45.0102	2.11711	0.630137	3.35976	0.000780091	0.0374422	UP	UP(186)
1700016P03Rik	1700016P03Rik	1700016P03Rik	33.4548	-1.83518	0.546409	-3.35862	0.000783328	0.0374422	DOWN	DOWN(323)
Gm13092	Gm13092	Gm13092	18.9083	2.84779	0.847508	3.3602	0.000778867	0.0374422	UP	UP(186)
Arpc4	Arpc4	Arpc4	2107.44	0.891346	0.265805	3.35338	0.000798298	0.0377842	UP	UP(186)
Rorb	Rorb	Rorb	344.437	-0.851392	0.253775	-3.35491	0.000793914	0.0377842	DOWN	DOWN(323)
Prox2	Prox2	Prox2	39.4373	-1.06027	0.316171	-3.35347	0.000798043	0.0377842	DOWN	DOWN(323)
Mir1188	Mir1188	Mir1188	5.73749	-3.85808	1.15046	-3.35352	0.000797906	0.0377842	DOWN	DOWN(323)
Pnpla3	Pnpla3	Pnpla3	47.2918	-1.2378	0.369427	-3.3506	0.000806363	0.0380772	DOWN	DOWN(323)
Rab7	Rab7	Rab7	5574.76	0.295366	0.0881873	3.34931	0.000810144	0.0380788	NOT	NOT(19796)
Slc35f6	Slc35f6	Slc35f6	616.686	0.506845	0.15142	3.34728	0.000816075	0.0380788	UP	UP(186)
Cd14	Cd14	Cd14	126.316	1.99635	0.596226	3.34831	0.000813048	0.0380788	UP	UP(186)
Hba-a1	Hba-a1	Hba-a1	94.5895	-2.20224	0.657633	-3.34873	0.000811819	0.0380788	DOWN	DOWN(323)
AC154486.3	AC154486.3	AC154486.3	13.0205	-2.20476	0.658721	-3.34703	0.000816811	0.0380788	DOWN	DOWN(323)
Gm6566	Gm6566	Gm6566	12.1004	-2.28644	0.683283	-3.34626	0.000819099	0.0380788	DOWN	DOWN(323)
Rpsa-ps9	Rpsa-ps9	Rpsa-ps9	9.80837	2.77646	0.829758	3.34611	0.000819524	0.0380788	UP	UP(186)
Ap2a2	Ap2a2	Ap2a2	5061.1	0.572322	0.17133	3.34047	0.000836359	0.038641	UP	UP(186)
Slc6a8	Slc6a8	Slc6a8	1926.34	0.429557	0.128575	3.34092	0.000835025	0.038641	NOT	NOT(19796)
Grm3	Grm3	Grm3	729.592	-0.815441	0.24422	-3.33897	0.00084091	0.038641	DOWN	DOWN(323)
Nbeal2	Nbeal2	Nbeal2	266.179	-0.549567	0.164596	-3.33889	0.00084114	0.038641	DOWN	DOWN(323)
Gm37069	Gm37069	Gm37069	72.5396	1.614	0.48333	3.33934	0.000839779	0.038641	UP	UP(186)
Mir186	Mir186	Mir186	20.9465	-1.85196	0.554816	-3.33797	0.000843926	0.0386815	DOWN	DOWN(323)
Arhgef4	Arhgef4	Arhgef4	4331.22	0.468583	0.140603	3.33267	0.000860178	0.0389996	NOT	NOT(19796)
Slc25a12	Slc25a12	Slc25a12	3442.92	0.268425	0.080528	3.33332	0.000858168	0.0389996	NOT	NOT(19796)
Ahsa2	Ahsa2	Ahsa2	220.156	-0.632762	0.189872	-3.33257	0.000860468	0.0389996	DOWN	DOWN(323)
Gm12751	Gm12751	Gm12751	226.484	1.40697	0.422094	3.33331	0.000858192	0.0389996	UP	UP(186)
Slc25a40	Slc25a40	Slc25a40	174.576	-0.726203	0.217907	-3.33263	0.000860279	0.0389996	DOWN	DOWN(323)
Gm15328	Gm15328	Gm15328	31.4923	-1.6754	0.503176	-3.32966	0.000869527	0.039235	DOWN	DOWN(323)
Gm29865	Gm29865	Gm29865	11.7477	2.45728	0.737995	3.32967	0.000869491	0.039235	UP	UP(186)
Knstrn	Knstrn	Knstrn	14.7316	-1.49358	0.448918	-3.32707	0.000877657	0.039514	DOWN	DOWN(323)
Pdyn	Pdyn	Pdyn	481.878	-2.54794	0.766877	-3.32249	0.000892171	0.0395536	DOWN	DOWN(323)
Dnah6	Dnah6	Dnah6	147.489	-2.49535	0.750915	-3.32309	0.00089027	0.0395536	DOWN	DOWN(323)
Ccdc3	Ccdc3	Ccdc3	101.22	1.1719	0.35257	3.32388	0.000887756	0.0395536	UP	UP(186)
Gm27030	Gm27030	Gm27030	31.1732	1.84748	0.555736	3.32439	0.000886121	0.0395536	UP	UP(186)
Gm14286	Gm14286	Gm14286	21.7999	-1.96142	0.589936	-3.3248	0.000884835	0.0395536	DOWN	DOWN(323)
Nlrc3	Nlrc3	Nlrc3	14.0051	-2.19494	0.660418	-3.32357	0.000888741	0.0395536	DOWN	DOWN(323)
Gbp11	Gbp11	Gbp11	13.7045	-1.58873	0.477815	-3.32499	0.000884228	0.0395536	DOWN	DOWN(323)
Hdac7	Hdac7	Hdac7	368.68	-0.893253	0.269063	-3.31986	0.000900615	0.0398409	DOWN	DOWN(323)
Slc35a4	Slc35a4	Slc35a4	895.495	0.308322	0.092912	3.31843	0.000905262	0.0398776	NOT	NOT(19796)
Gm43413	Gm43413	Gm43413	6.68491	-4.33761	1.30714	-3.31839	0.000905373	0.0398776	DOWN	DOWN(323)
Gm9917	Gm9917	Gm9917	16.7175	-1.39831	0.421989	-3.31362	0.000920967	0.0403893	DOWN	DOWN(323)
Catsperg1	Catsperg1	Catsperg1	12.7403	-1.99655	0.602424	-3.31419	0.000919084	0.0403893	DOWN	DOWN(323)
Tnfrsf18	Tnfrsf18	Tnfrsf18	18.6791	-2.24149	0.676598	-3.31288	0.00092339	0.0404083	DOWN	DOWN(323)
Hspa9	Hspa9	Hspa9	4351.77	0.286298	0.0864804	3.31056	0.000931102	0.040485	NOT	NOT(19796)
Gm45250	Gm45250	Gm45250	41.2259	-1.28907	0.389281	-3.31142	0.00092824	0.040485	DOWN	DOWN(323)
Gm20045	Gm20045	Gm20045	34.0257	-1.99535	0.602724	-3.31055	0.000931126	0.040485	DOWN	DOWN(323)
Supt20	Supt20	Supt20	461.033	-0.661806	0.200014	-3.30881	0.000936944	0.040651	DOWN	DOWN(323)
Kctd13	Kctd13	Kctd13	2583.38	0.411023	0.124262	3.3077	0.000940644	0.0406551	NOT	NOT(19796)
Rrp8	Rrp8	Rrp8	204.652	0.587463	0.177611	3.30758	0.000941044	0.0406551	UP	UP(186)
Lgals3	Lgals3	Lgals3	109.03	2.94862	0.891693	3.30676	0.000943809	0.040688	UP	UP(186)
Mdn1	Mdn1	Mdn1	821.455	-0.943766	0.285617	-3.30431	0.00095211	0.0408723	DOWN	DOWN(323)
Gm10874	Gm10874	Gm10874	2.37335	4.36247	1.32	3.3049	0.0009501	0.0408723	UP	UP(186)
Col27a1	Col27a1	Col27a1	108.224	-1.16914	0.354106	-3.30168	0.000961076	0.0411701	DOWN	DOWN(323)
Pa2g4	Pa2g4	Pa2g4	1147.6	0.393884	0.11937	3.2997	0.000967883	0.0413588	NOT	NOT(19796)
Ptprb	Ptprb	Ptprb	701.652	-1.69794	0.514926	-3.29745	0.000975665	0.0413588	DOWN	DOWN(323)
Babam2	Babam2	Babam2	598.817	0.924121	0.280227	3.29776	0.000974602	0.0413588	UP	UP(186)
Gm47372	Gm47372	Gm47372	7.00846	-3.80081	1.15243	-3.29808	0.000973497	0.0413588	DOWN	DOWN(323)
Mir341	Mir341	Mir341	4.09359	-4.80108	1.45565	-3.29823	0.000972965	0.0413588	DOWN	DOWN(323)
Gm30238	Gm30238	Gm30238	25.7764	-1.30962	0.397435	-3.29517	0.000983605	0.0416086	DOWN	DOWN(323)
Cspp1	Cspp1	Cspp1	263.486	-0.881967	0.267877	-3.29243	0.000993254	0.0418566	DOWN	DOWN(323)
Hspa12b	Hspa12b	Hspa12b	159.427	-0.749362	0.227608	-3.29233	0.000993592	0.0418566	DOWN	DOWN(323)
Pdlim1	Pdlim1	Pdlim1	139.289	0.932641	0.283414	3.29074	0.000999241	0.0420074	UP	UP(186)
Drd1	Drd1	Drd1	246.617	-2.65867	0.808394	-3.28883	0.00100605	0.0422061	DOWN	DOWN(323)
Lamp1	Lamp1	Lamp1	6627.95	0.522886	0.159051	3.28754	0.00101067	0.0423127	UP	UP(186)
Gm6472	Gm6472	Gm6472	1563.55	2.13685	0.650677	3.28403	0.00102333	0.0427546	UP	UP(186)
Rec8	Rec8	Rec8	31.2303	-3.17837	0.968759	-3.28086	0.0010349	0.043149	DOWN	DOWN(323)
Fam220a	Fam220a	Fam220a	1140.97	0.528469	0.161191	3.27852	0.00104352	0.0433305	UP	UP(186)
Gm4787	Gm4787	Gm4787	6.46213	-2.77718	0.84701	-3.2788	0.00104249	0.0433305	DOWN	DOWN(323)
Col5a1	Col5a1	Col5a1	127.423	-2.04496	0.623859	-3.27792	0.00104576	0.0433348	DOWN	DOWN(323)
Arpc3	Arpc3	Arpc3	2480.45	1.34877	0.41213	3.27269	0.0010653	0.0435545	UP	UP(186)
Ppif	Ppif	Ppif	468.018	0.38264	0.116848	3.27468	0.00105782	0.0435545	NOT	NOT(19796)
Fras1	Fras1	Fras1	309.085	-1.23996	0.378512	-3.27587	0.00105336	0.0435545	DOWN	DOWN(323)
E430024I08Rik	E430024I08Rik	E430024I08Rik	84.9193	-1.00055	0.305593	-3.27414	0.00105985	0.0435545	DOWN	DOWN(323)
2610037D02Rik	2610037D02Rik	2610037D02Rik	22.9029	-1.59018	0.485807	-3.27328	0.00106309	0.0435545	DOWN	DOWN(323)
Zfp982	Zfp982	Zfp982	11.8163	-2.93872	0.897974	-3.27261	0.0010656	0.0435545	DOWN	DOWN(323)
Hspb3	Hspb3	Hspb3	13.1654	3.1037	0.948545	3.27206	0.00106766	0.0435545	UP	UP(186)
Gm15813	Gm15813	Gm15813	4.29073	-4.38465	1.34009	-3.27191	0.00106822	0.0435545	DOWN	DOWN(323)
Lgi3	Lgi3	Lgi3	2695.61	0.859255	0.262792	3.26971	0.00107656	0.0437193	UP	UP(186)
Gm37893	Gm37893	Gm37893	21.3255	-2.25234	0.688839	-3.26977	0.00107635	0.0437193	DOWN	DOWN(323)
Col4a1	Col4a1	Col4a1	500.532	-1.03476	0.316704	-3.26727	0.00108589	0.0438349	DOWN	DOWN(323)
Hltf	Hltf	Hltf	453.815	-0.548045	0.167713	-3.26776	0.00108404	0.0438349	DOWN	DOWN(323)
Gm38250	Gm38250	Gm38250	15.0034	-1.5845	0.484914	-3.26759	0.00108466	0.0438349	DOWN	DOWN(323)
Gm10767	Gm10767	Gm10767	27.6655	-1.39721	0.427853	-3.26564	0.00109216	0.0440007	DOWN	DOWN(323)
mt-Nd1	mt-Nd1	mt-Nd1	136700	1.40127	0.429322	3.2639	0.00109888	0.0440964	UP	UP(186)
Itpk1	Itpk1	Itpk1	1347.97	0.628029	0.192403	3.26413	0.001098	0.0440964	UP	UP(186)
Vwf	Vwf	Vwf	465.351	-1.73302	0.531244	-3.2622	0.00110553	0.0442755	DOWN	DOWN(323)
Pnpla6	Pnpla6	Pnpla6	859.296	-0.396843	0.121729	-3.26004	0.00111398	0.0444387	NOT	NOT(19796)
Dync2h1	Dync2h1	Dync2h1	734.41	-0.748646	0.22961	-3.26051	0.0011121	0.0444387	DOWN	DOWN(323)
Psmb2	Psmb2	Psmb2	1174.46	1.21728	0.373578	3.25843	0.00112029	0.0445155	UP	UP(186)
6330576A10Rik	6330576A10Rik	6330576A10Rik	2.86111	-4.16178	1.27703	-3.25895	0.00111825	0.0445155	DOWN	DOWN(323)
Ankrd53	Ankrd53	Ankrd53	7.88607	-2.26639	0.69608	-3.25594	0.00113017	0.0448205	DOWN	DOWN(323)
Ccdc150	Ccdc150	Ccdc150	2.93888	-4.67707	1.43726	-3.25416	0.00113727	0.0450143	DOWN	DOWN(323)
Gm42549	Gm42549	Gm42549	9.05684	-2.82716	0.86896	-3.2535	0.00113992	0.0450311	DOWN	DOWN(323)
Cfap73	Cfap73	Cfap73	10.5895	-3.07119	0.94497	-3.25004	0.0011539	0.0454951	DOWN	DOWN(323)
Gm44164	Gm44164	Gm44164	10.6902	-3.55151	1.09372	-3.24717	0.00116559	0.0458668	DOWN	DOWN(323)
Thbs4	Thbs4	Thbs4	311.892	1.44306	0.444613	3.24565	0.00117184	0.0460139	UP	UP(186)
Gm17916	Gm17916	Gm17916	7.86389	-2.86008	0.881337	-3.24516	0.00117386	0.0460139	DOWN	DOWN(323)
Gm32699	Gm32699	Gm32699	21.5305	-1.4648	0.451649	-3.24322	0.00118187	0.0462386	DOWN	DOWN(323)
Chuk	Chuk	Chuk	457.231	-0.56523	0.174318	-3.24253	0.00118474	0.0462618	DOWN	DOWN(323)
Cd86	Cd86	Cd86	67.3355	1.47172	0.453974	3.24187	0.00118748	0.0462799	UP	UP(186)
Gm36989	Gm36989	Gm36989	23.8347	-2.32661	0.718175	-3.23961	0.00119692	0.0465583	DOWN	DOWN(323)
Gorasp2	Gorasp2	Gorasp2	1841.26	0.308955	0.0955259	3.23426	0.0012196	0.0473499	NOT	NOT(19796)
Gm37581	Gm37581	Gm37581	5.41235	-3.74172	1.15766	-3.23215	0.00122862	0.047609	DOWN	DOWN(323)
Gm45206	Gm45206	Gm45206	5.2687	-3.23985	1.00309	-3.22986	0.0012385	0.0479005	DOWN	DOWN(323)
Bcl2l15	Bcl2l15	Bcl2l15	9.7488	-2.63143	0.815012	-3.2287	0.00124353	0.0480034	DOWN	DOWN(323)
Hydin	Hydin	Hydin	101.836	-1.9683	0.609802	-3.22777	0.00124758	0.0480686	DOWN	DOWN(323)
Scoc	Scoc	Scoc	1892.67	-0.512033	0.158773	-3.22494	0.00125997	0.0483162	DOWN	DOWN(323)
Carmil2	Carmil2	Carmil2	790.345	0.49102	0.152269	3.22468	0.00126115	0.0483162	NOT	NOT(19796)
Gtdc1	Gtdc1	Gtdc1	744.901	0.541416	0.16787	3.22521	0.0012588	0.0483162	UP	UP(186)
Pabpn1	Pabpn1	Pabpn1	463.287	-1.02237	0.317399	-3.2211	0.00127699	0.0486226	DOWN	DOWN(323)
Spata18	Spata18	Spata18	45.8639	-3.0069	0.933615	-3.22071	0.00127872	0.0486226	DOWN	DOWN(323)
Gm49204	Gm49204	Gm49204	25.87	-2.08621	0.647541	-3.22173	0.00127417	0.0486226	DOWN	DOWN(323)
Gm26823	Gm26823	Gm26823	13.5012	-3.03963	0.943776	-3.22071	0.00127872	0.0486226	DOWN	DOWN(323)
Rab10os	Rab10os	Rab10os	478.186	-0.680316	0.21139	-3.2183	0.00128954	0.0486461	DOWN	DOWN(323)
Gm4950	Gm4950	Gm4950	61.191	1.93909	0.602512	3.21834	0.00128935	0.0486461	UP	UP(186)
Kcnmb1	Kcnmb1	Kcnmb1	51.4976	-1.75881	0.54657	-3.2179	0.00129132	0.0486461	DOWN	DOWN(323)
3110067C02Rik	3110067C02Rik	3110067C02Rik	4.70698	-4.20168	1.30565	-3.21808	0.00129052	0.0486461	DOWN	DOWN(323)
AC154667.1	AC154667.1	AC154667.1	4.68946	-4.34919	1.35083	-3.21963	0.00128354	0.0486461	DOWN	DOWN(323)
Mov10	Mov10	Mov10	135.211	-0.602079	0.18716	-3.21692	0.00129577	0.0487233	DOWN	DOWN(323)
Cntnap5a	Cntnap5a	Cntnap5a	622.466	-0.931845	0.28977	-3.2158	0.00130079	0.0488218	DOWN	DOWN(323)
Slc5a7	Slc5a7	Slc5a7	117.028	-3.99785	1.24388	-3.21403	0.00130886	0.049034	DOWN	DOWN(323)
Ess2	Ess2	Ess2	479.802	0.393186	0.122358	3.21341	0.0013117	0.04905	NOT	NOT(19796)
Tor1a	Tor1a	Tor1a	723.897	0.987589	0.307494	3.21173	0.00131938	0.0491559	UP	UP(186)
Gm26945	Gm26945	Gm26945	14.6428	-2.46519	0.767529	-3.21186	0.0013188	0.0491559	DOWN	DOWN(323)
Lrrc8a	Lrrc8a	Lrrc8a	246.74	0.732253	0.228199	3.20884	0.00133272	0.049562	UP	UP(186)
Reep5	Reep5	Reep5	7571.16	0.374396	0.116841	3.20431	0.00135388	0.0500739	NOT	NOT(19796)
Ndrg1	Ndrg1	Ndrg1	2102.34	0.493689	0.154041	3.20491	0.00135102	0.0500739	NOT	NOT(19796)
Gm26981	Gm26981	Gm26981	10.7723	-2.34943	0.7331	-3.20479	0.00135162	0.0500739	NOT	NOT(19796)
Arrdc4	Arrdc4	Arrdc4	233.144	1.05196	0.328553	3.20178	0.0013658	0.0501494	NOT	NOT(19796)
Rps15a-ps5	Rps15a-ps5	Rps15a-ps5	8.83456	3.05126	0.952615	3.20304	0.00135986	0.0501494	NOT	NOT(19796)
Plin1	Plin1	Plin1	6.16963	3.53736	1.10466	3.20221	0.00136378	0.0501494	NOT	NOT(19796)
Gm37067	Gm37067	Gm37067	2.4353	-5.18548	1.61937	-3.20215	0.00136407	0.0501494	NOT	NOT(19796)
2310043M15Rik	2310043M15Rik	2310043M15Rik	6.41687	-3.93818	1.23052	-3.20042	0.00137226	0.0502956	NOT	NOT(19796)
Rab35	Rab35	Rab35	1591.54	0.316732	0.0991665	3.19394	0.00140346	0.0511864	NOT	NOT(19796)
Igsf9b	Igsf9b	Igsf9b	578.301	-1.43119	0.448114	-3.1938	0.00140413	0.0511864	NOT	NOT(19796)
AC171205.1	AC171205.1	AC171205.1	4.40177	-3.40347	1.06545	-3.1944	0.00140124	0.0511864	NOT	NOT(19796)
Sf3b4	Sf3b4	Sf3b4	932.959	0.476113	0.149156	3.19205	0.00141266	0.0513719	NOT	NOT(19796)
Gapdhs	Gapdhs	Gapdhs	24.0642	-1.75911	0.551148	-3.19172	0.00141428	0.0513719	NOT	NOT(19796)
Gsto1	Gsto1	Gsto1	619.287	1.11935	0.35087	3.19022	0.00142163	0.0515467	NOT	NOT(19796)
Iqgap3	Iqgap3	Iqgap3	20.3944	1.74523	0.547158	3.18962	0.00142459	0.051562	NOT	NOT(19796)
Coq8a	Coq8a	Coq8a	1019.1	0.684114	0.214539	3.18877	0.0014288	0.0516224	NOT	NOT(19796)
Ppt1	Ppt1	Ppt1	2092.01	0.446163	0.140069	3.18532	0.00144595	0.0521494	NOT	NOT(19796)
Gm32618	Gm32618	Gm32618	42.1536	-1.42786	0.448567	-3.18316	0.00145675	0.0524456	NOT	NOT(19796)
Rrp1b	Rrp1b	Rrp1b	220.526	-0.522548	0.16425	-3.18142	0.00146554	0.0525799	NOT	NOT(19796)
Pcdhb21	Pcdhb21	Pcdhb21	56.3492	-1.11153	0.349473	-3.18059	0.00146976	0.0525799	NOT	NOT(19796)
Gm2238	Gm2238	Gm2238	5.70977	-3.12461	0.982186	-3.18128	0.00146624	0.0525799	NOT	NOT(19796)
Mir374b	Mir374b	Mir374b	2.84237	-4.7365	1.48929	-3.18038	0.00147084	0.0525799	NOT	NOT(19796)
BC065397	BC065397	BC065397	20.0444	-1.36233	0.428453	-3.17965	0.00147451	0.0526186	NOT	NOT(19796)
Gm16183	Gm16183	Gm16183	8.17778	-3.12038	0.982053	-3.1774	0.001486	0.0529354	NOT	NOT(19796)
Atp6v1c1	Atp6v1c1	Atp6v1c1	4309.9	0.375095	0.118124	3.17543	0.00149616	0.0531112	NOT	NOT(19796)
Gm19963	Gm19963	Gm19963	33.6977	2.23674	0.704383	3.17547	0.00149596	0.0531112	NOT	NOT(19796)
Atp6ap1	Atp6ap1	Atp6ap1	6080.39	0.485716	0.153155	3.17139	0.0015171	0.0537603	NOT	NOT(19796)
Gdi2	Gdi2	Gdi2	4324.56	0.419065	0.132211	3.16968	0.00152607	0.0537965	NOT	NOT(19796)
Pim3	Pim3	Pim3	1001.19	0.548434	0.173016	3.16985	0.00152516	0.0537965	NOT	NOT(19796)
Plcz1	Plcz1	Plcz1	20.1774	-1.44179	0.454765	-3.17041	0.00152226	0.0537965	NOT	NOT(19796)
Avpr1b	Avpr1b	Avpr1b	9.97552	2.89042	0.912528	3.16749	0.00153763	0.0541101	NOT	NOT(19796)
Hmox1	Hmox1	Hmox1	162.906	1.08465	0.342664	3.16533	0.00154907	0.0544184	NOT	NOT(19796)
Ccdc188	Ccdc188	Ccdc188	10.76	-2.07577	0.656037	-3.1641	0.00155564	0.054555	NOT	NOT(19796)
Ddx28	Ddx28	Ddx28	270.144	0.6765	0.213845	3.1635	0.00155885	0.0545732	NOT	NOT(19796)
Npw	Npw	Npw	3.07326	4.9222	1.55715	3.16104	0.00157209	0.0549418	NOT	NOT(19796)
Vps53	Vps53	Vps53	1337.76	0.3877	0.122678	3.16029	0.0015761	0.0549676	NOT	NOT(19796)
Gm45623	Gm45623	Gm45623	51.8347	-2.46532	0.780313	-3.1594	0.00158094	0.0549676	NOT	NOT(19796)
Gm48267	Gm48267	Gm48267	3.89955	-4.76148	1.50689	-3.1598	0.00157877	0.0549676	NOT	NOT(19796)
Gm44866	Gm44866	Gm44866	16.7428	-1.77062	0.560583	-3.15854	0.0015856	0.0550354	NOT	NOT(19796)
AC154378.1	AC154378.1	AC154378.1	29.7977	-1.91545	0.606729	-3.157	0.001594	0.0552324	NOT	NOT(19796)
Rfx1	Rfx1	Rfx1	386.502	-0.700144	0.222026	-3.15343	0.00161363	0.0556278	NOT	NOT(19796)
Ebf4	Ebf4	Ebf4	197.394	-0.707307	0.224288	-3.15357	0.00161286	0.0556278	NOT	NOT(19796)
Gm36757	Gm36757	Gm36757	12.3497	-2.02959	0.643483	-3.15407	0.00161011	0.0556278	NOT	NOT(19796)
Phex	Phex	Phex	7.37337	-3.00035	0.951698	-3.15263	0.00161809	0.0556869	NOT	NOT(19796)
Gm12116	Gm12116	Gm12116	1.93593	-4.51976	1.43437	-3.15105	0.00162687	0.0558943	NOT	NOT(19796)
Ubac2	Ubac2	Ubac2	863.409	0.68428	0.217215	3.15024	0.00163136	0.055954	NOT	NOT(19796)
Plekha6	Plekha6	Plekha6	1381.34	-0.750938	0.238526	-3.14824	0.00164258	0.0562439	NOT	NOT(19796)
Rab3a	Rab3a	Rab3a	10322.3	0.601716	0.191165	3.14763	0.00164603	0.0562669	NOT	NOT(19796)
Hsp90ab1	Hsp90ab1	Hsp90ab1	29031.8	0.30707	0.0976149	3.14573	0.00165673	0.056443	NOT	NOT(19796)
Clu	Clu	Clu	22341.3	0.699185	0.222253	3.1459	0.00165579	0.056443	NOT	NOT(19796)
Paxbp1	Paxbp1	Paxbp1	492.16	-0.875721	0.278485	-3.14459	0.00166317	0.0564727	NOT	NOT(19796)
Ada	Ada	Ada	22.8705	1.44369	0.459078	3.14477	0.00166219	0.0564727	NOT	NOT(19796)
B3gnt5	B3gnt5	B3gnt5	15.9815	-1.4576	0.46366	-3.14369	0.00166831	0.0565528	NOT	NOT(19796)
Gm37132	Gm37132	Gm37132	3.52356	-4.75833	1.51439	-3.14209	0.00167749	0.056769	NOT	NOT(19796)
Degs1	Degs1	Degs1	1641.02	0.419677	0.133671	3.13964	0.00169158	0.0571506	NOT	NOT(19796)
Tmtc4	Tmtc4	Tmtc4	235.338	-0.752038	0.239624	-3.13841	0.00169866	0.0572947	NOT	NOT(19796)
Cdkn1a	Cdkn1a	Cdkn1a	226.635	1.95778	0.624171	3.13661	0.00170913	0.057552	NOT	NOT(19796)
Ryr1	Ryr1	Ryr1	207.736	-1.29492	0.413008	-3.13535	0.0017165	0.0577047	NOT	NOT(19796)
Cln6	Cln6	Cln6	220.226	0.541981	0.173008	3.1327	0.00173209	0.0579409	NOT	NOT(19796)
Tpcn2	Tpcn2	Tpcn2	54.3217	-0.95773	0.305685	-3.13306	0.00172994	0.0579409	NOT	NOT(19796)
Ntrk1	Ntrk1	Ntrk1	50.0512	-5.07266	1.61902	-3.13316	0.00172934	0.0579409	NOT	NOT(19796)
Ttf1	Ttf1	Ttf1	182.983	-0.574535	0.183585	-3.12952	0.00175091	0.0584136	NOT	NOT(19796)
Agrp	Agrp	Agrp	12.464	-2.6896	0.859479	-3.12934	0.00175198	0.0584136	NOT	NOT(19796)
Gm9892	Gm9892	Gm9892	134.494	0.933687	0.298592	3.12696	0.00176621	0.0587917	NOT	NOT(19796)
Col6a1	Col6a1	Col6a1	254.729	-1.6221	0.519217	-3.12414	0.00178328	0.0591659	NOT	NOT(19796)
Gm17147	Gm17147	Gm17147	3.20366	-4.087	1.30817	-3.12422	0.00178279	0.0591659	NOT	NOT(19796)
4930402H24Rik	4930402H24Rik	4930402H24Rik	2035.58	-0.622666	0.199472	-3.12156	0.00179894	0.0592499	NOT	NOT(19796)
Grn	Grn	Grn	1267.48	0.663575	0.212659	3.12037	0.00180624	0.0592499	NOT	NOT(19796)
Uckl1os	Uckl1os	Uckl1os	22.1345	-1.69581	0.543339	-3.12109	0.00180186	0.0592499	NOT	NOT(19796)
6430590A07Rik	6430590A07Rik	6430590A07Rik	20.6477	-1.81443	0.581032	-3.12278	0.00179152	0.0592499	NOT	NOT(19796)
Gm27353	Gm27353	Gm27353	9.48178	-2.45366	0.786286	-3.12057	0.00180499	0.0592499	NOT	NOT(19796)
Gm49405	Gm49405	Gm49405	6.52784	-3.13864	1.0051	-3.12272	0.00179185	0.0592499	NOT	NOT(19796)
Ccnb1ip1	Ccnb1ip1	Ccnb1ip1	3.47622	4.98602	1.59739	3.12135	0.00180025	0.0592499	NOT	NOT(19796)
Atxn10	Atxn10	Atxn10	4900.49	0.459503	0.147341	3.11863	0.00181691	0.0593876	NOT	NOT(19796)
Atr	Atr	Atr	229.224	-0.717876	0.230158	-3.11906	0.00181427	0.0593876	NOT	NOT(19796)
Slc35d3	Slc35d3	Slc35d3	66.3499	-2.74501	0.880301	-3.11826	0.00181921	0.0593876	NOT	NOT(19796)
Gm38253	Gm38253	Gm38253	10.5313	-2.84941	0.914156	-3.11699	0.0018271	0.0595494	NOT	NOT(19796)
4632427E13Rik	4632427E13Rik	4632427E13Rik	26.2531	-1.25502	0.402774	-3.11594	0.00183361	0.0595702	NOT	NOT(19796)
Gm11149	Gm11149	Gm11149	4.5812	-3.1022	0.995512	-3.11618	0.00183209	0.0595702	NOT	NOT(19796)
Tgm1	Tgm1	Tgm1	19.9479	2.75302	0.883694	3.11536	0.00183723	0.0595927	NOT	NOT(19796)
Rhog	Rhog	Rhog	639.662	1.01135	0.324792	3.11384	0.00184667	0.0596132	NOT	NOT(19796)
Sox2ot	Sox2ot	Sox2ot	586.258	-0.708551	0.227517	-3.11428	0.00184397	0.0596132	NOT	NOT(19796)
Lca5	Lca5	Lca5	176.327	-0.757817	0.243336	-3.11429	0.00184388	0.0596132	NOT	NOT(19796)
Eif4a-ps4	Eif4a-ps4	Eif4a-ps4	827.048	0.496417	0.159502	3.1123	0.00185636	0.0598309	NOT	NOT(19796)
Lsp1	Lsp1	Lsp1	110.015	1.39824	0.449469	3.11087	0.00186536	0.0599974	NOT	NOT(19796)
C1s1	C1s1	C1s1	16.9646	-1.80105	0.5791	-3.11008	0.00187039	0.0599974	NOT	NOT(19796)
Gm13391	Gm13391	Gm13391	5.41037	3.61965	1.16384	3.1101	0.00187023	0.0599974	NOT	NOT(19796)
Arntl2	Arntl2	Arntl2	77.849	-1.4148	0.455142	-3.10847	0.00188056	0.0602213	NOT	NOT(19796)
Gm11766	Gm11766	Gm11766	28.3081	-1.76363	0.567441	-3.10804	0.00188331	0.0602213	NOT	NOT(19796)
Smox	Smox	Smox	811.54	0.627332	0.20188	3.10745	0.00188709	0.0602474	NOT	NOT(19796)
Gm44777	Gm44777	Gm44777	11.9639	-1.62833	0.524383	-3.10524	0.00190127	0.0606049	NOT	NOT(19796)
Hsd17b11	Hsd17b11	Hsd17b11	965.224	0.350175	0.112897	3.10172	0.00192401	0.0612335	NOT	NOT(19796)
Nlrp6	Nlrp6	Nlrp6	19.313	1.30695	0.421613	3.09989	0.00193595	0.0615171	NOT	NOT(19796)
D3Ertd751e	D3Ertd751e	D3Ertd751e	249.907	-0.549643	0.17734	-3.09937	0.00193932	0.061528	NOT	NOT(19796)
Gm16503	Gm16503	Gm16503	2.98786	-4.80256	1.54977	-3.09889	0.00194245	0.061531	NOT	NOT(19796)
Nifk	Nifk	Nifk	473.979	0.720045	0.232422	3.09801	0.00194826	0.061619	NOT	NOT(19796)
Ctsb	Ctsb	Ctsb	11179.9	0.495513	0.160121	3.09462	0.00197068	0.0619342	NOT	NOT(19796)
Trappc9	Trappc9	Trappc9	1627.3	0.413952	0.133782	3.09423	0.00197322	0.0619342	NOT	NOT(19796)
Npr2	Npr2	Npr2	692.835	-0.391757	0.126553	-3.09558	0.00196426	0.0619342	NOT	NOT(19796)
D7Ertd443e	D7Ertd443e	D7Ertd443e	114.395	0.811303	0.262105	3.09533	0.00196593	0.0619342	NOT	NOT(19796)
Gm29508	Gm29508	Gm29508	19.7826	-1.70719	0.551741	-3.0942	0.00197347	0.0619342	NOT	NOT(19796)
Gpnmb	Gpnmb	Gpnmb	194.513	1.38674	0.448428	3.09244	0.00198517	0.0622051	NOT	NOT(19796)
Cntrl	Cntrl	Cntrl	200.535	-1.03056	0.333346	-3.09156	0.00199104	0.062293	NOT	NOT(19796)
Gm16577	Gm16577	Gm16577	2.14844	-4.28717	1.38709	-3.09076	0.00199643	0.0623654	NOT	NOT(19796)
Nup210l	Nup210l	Nup210l	6.8958	-2.30258	0.745315	-3.08941	0.00200557	0.0625548	NOT	NOT(19796)
Ndufb4c	Ndufb4c	Ndufb4c	48.3395	2.12615	0.688394	3.08857	0.00201123	0.0626351	NOT	NOT(19796)
Cnrip1	Cnrip1	Cnrip1	1007.27	0.592468	0.191866	3.08792	0.0020156	0.0626749	NOT	NOT(19796)
Gm26789	Gm26789	Gm26789	5.51264	-3.69546	1.19704	-3.08717	0.00202072	0.0627381	NOT	NOT(19796)
Sytl5	Sytl5	Sytl5	40.2438	-1.62792	0.527649	-3.08523	0.00203396	0.0628542	NOT	NOT(19796)
Zbbx	Zbbx	Zbbx	12.8978	-2.8854	0.935006	-3.08597	0.00202889	0.0628542	NOT	NOT(19796)
Gm38214	Gm38214	Gm38214	11.5466	-2.39342	0.775823	-3.085	0.0020355	0.0628542	NOT	NOT(19796)
AC079441.1	AC079441.1	AC079441.1	6.01723	-4.84318	1.57001	-3.08481	0.00203684	0.0628542	NOT	NOT(19796)
Crebzf	Crebzf	Crebzf	1129.02	-0.53112	0.172223	-3.0839	0.00204305	0.0628549	NOT	NOT(19796)
Gm49163	Gm49163	Gm49163	32.0699	-1.59998	0.518763	-3.08422	0.00204084	0.0628549	NOT	NOT(19796)
Gm24966	Gm24966	Gm24966	9.26048	-2.80697	0.911952	-3.07798	0.00208406	0.0640195	NOT	NOT(19796)
Capg	Capg	Capg	143.482	1.90258	0.618862	3.07432	0.00210984	0.0647134	NOT	NOT(19796)
Wsb1	Wsb1	Wsb1	1053.42	-0.782471	0.25462	-3.07309	0.00211851	0.0648815	NOT	NOT(19796)
Fgf15	Fgf15	Fgf15	1.99935	4.04341	1.31762	3.06873	0.00214971	0.0657378	NOT	NOT(19796)
Gm47435	Gm47435	Gm47435	3.62789	-3.94541	1.28669	-3.06633	0.00216701	0.0661671	NOT	NOT(19796)
Rapgef3os2	Rapgef3os2	Rapgef3os2	15.1081	2.14618	0.700404	3.0642	0.00218252	0.0665407	NOT	NOT(19796)
Dlec1	Dlec1	Dlec1	77.4316	-1.40836	0.459741	-3.06337	0.00218856	0.0666247	NOT	NOT(19796)
Zfp446	Zfp446	Zfp446	166.692	-0.558656	0.182508	-3.06099	0.00220604	0.0668563	NOT	NOT(19796)
Ramp3	Ramp3	Ramp3	168.684	2.37431	0.775647	3.06107	0.0022055	0.0668563	NOT	NOT(19796)
Gm43517	Gm43517	Gm43517	27.9097	-1.9128	0.6248	-3.06146	0.00220261	0.0668563	NOT	NOT(19796)
Psmd2	Psmd2	Psmd2	3815.65	0.506818	0.165612	3.06027	0.0022114	0.0669084	NOT	NOT(19796)
Ube2l3	Ube2l3	Ube2l3	2466.76	0.337902	0.11049	3.05822	0.00222658	0.0669084	NOT	NOT(19796)
Nbl1	Nbl1	Nbl1	1773.81	0.653022	0.21351	3.05851	0.0022244	0.0669084	NOT	NOT(19796)
Pik3c2b	Pik3c2b	Pik3c2b	434.138	-0.79056	0.258638	-3.05662	0.00223846	0.0669084	NOT	NOT(19796)
Gapdh	Gapdh	Gapdh	193.899	-1.91314	0.625625	-3.05796	0.0022285	0.0669084	NOT	NOT(19796)
Hbb-bs	Hbb-bs	Hbb-bs	151.214	-2.18274	0.71408	-3.05672	0.00223771	0.0669084	NOT	NOT(19796)
Gm13713	Gm13713	Gm13713	22.2727	-1.43173	0.468354	-3.05695	0.00223604	0.0669084	NOT	NOT(19796)
Casp12	Casp12	Casp12	19.5467	-1.74754	0.571278	-3.059	0.00222077	0.0669084	NOT	NOT(19796)
Gm49322	Gm49322	Gm49322	11.2646	-1.47918	0.483913	-3.05671	0.00223783	0.0669084	NOT	NOT(19796)
A230087F16Rik	A230087F16Rik	A230087F16Rik	6.48227	-2.9315	0.959298	-3.05588	0.00224401	0.0669084	NOT	NOT(19796)
Prox2os	Prox2os	Prox2os	6.25362	-3.16338	1.03509	-3.05613	0.00224218	0.0669084	NOT	NOT(19796)
Gm9821	Gm9821	Gm9821	21.8095	-1.97425	0.646221	-3.05507	0.00225008	0.066991	NOT	NOT(19796)
Rbm45	Rbm45	Rbm45	387.123	-0.437664	0.143313	-3.05389	0.00225894	0.0671564	NOT	NOT(19796)
Cd9	Cd9	Cd9	1308.66	1.18829	0.389188	3.05325	0.00226378	0.0672019	NOT	NOT(19796)
Tmprss6	Tmprss6	Tmprss6	25.0769	2.54466	0.834018	3.05108	0.00228017	0.0674911	NOT	NOT(19796)
Glycam1	Glycam1	Glycam1	6.28147	3.10951	1.01906	3.05135	0.00227816	0.0674911	NOT	NOT(19796)
AC122821.1	AC122821.1	AC122821.1	5.35054	-2.71183	0.889385	-3.0491	0.00229525	0.0678384	NOT	NOT(19796)
Fhl2	Fhl2	Fhl2	558.394	1.30949	0.429798	3.04675	0.0023133	0.0679577	NOT	NOT(19796)
Eng	Eng	Eng	466.459	-0.698891	0.229327	-3.04758	0.00230694	0.0679577	NOT	NOT(19796)
Gm7879	Gm7879	Gm7879	57.3226	1.75036	0.57443	3.04712	0.00231045	0.0679577	NOT	NOT(19796)
Dmc1	Dmc1	Dmc1	7.24035	-2.15031	0.705508	-3.04789	0.00230456	0.0679577	NOT	NOT(19796)
6030400A10Rik	6030400A10Rik	6030400A10Rik	3.19845	-4.02501	1.32124	-3.0464	0.00231602	0.0679577	NOT	NOT(19796)
Ankrd13a	Ankrd13a	Ankrd13a	1153.94	0.623094	0.204618	3.04515	0.00232563	0.068043	NOT	NOT(19796)
Gm29237	Gm29237	Gm29237	22.6397	-1.90778	0.626483	-3.04523	0.00232501	0.068043	NOT	NOT(19796)
Ell3	Ell3	Ell3	9.79864	1.65839	0.544785	3.04412	0.00233361	0.0681782	NOT	NOT(19796)
Gm47550	Gm47550	Gm47550	3.11431	-5.31891	1.7482	-3.0425	0.0023462	0.0684477	NOT	NOT(19796)
Ccpg1	Ccpg1	Ccpg1	14.2141	-1.83614	0.604118	-3.03937	0.00237077	0.0688676	NOT	NOT(19796)
Gm37181	Gm37181	Gm37181	11.1512	-3.00971	0.990173	-3.03958	0.00236909	0.0688676	NOT	NOT(19796)
Gm2065	Gm2065	Gm2065	5.26131	-3.1043	1.02112	-3.04008	0.00236513	0.0688676	NOT	NOT(19796)
Jph2	Jph2	Jph2	26.481	-2.01403	0.663119	-3.03721	0.00238782	0.069264	NOT	NOT(19796)
Ankub1	Ankub1	Ankub1	80.426	-0.963753	0.317429	-3.03612	0.00239647	0.0694155	NOT	NOT(19796)
Fndc8	Fndc8	Fndc8	18.3144	-1.48705	0.489993	-3.03483	0.0024067	0.0695135	NOT	NOT(19796)
Gm45159	Gm45159	Gm45159	3.21829	-4.72664	1.5574	-3.03496	0.0024057	0.0695135	NOT	NOT(19796)
Ndrg3	Ndrg3	Ndrg3	8305.29	0.506075	0.166802	3.03398	0.00241347	0.06961	NOT	NOT(19796)
Utrn	Utrn	Utrn	1039.2	-1.17712	0.388061	-3.03335	0.00241858	0.0696471	NOT	NOT(19796)
Ly9	Ly9	Ly9	41.5444	2.19246	0.722876	3.03297	0.00242161	0.0696471	NOT	NOT(19796)
Ctsa	Ctsa	Ctsa	1981.98	0.837978	0.27642	3.03154	0.0024331	0.0696812	NOT	NOT(19796)
Tomm34	Tomm34	Tomm34	1709.8	0.504126	0.166276	3.03186	0.00243051	0.0696812	NOT	NOT(19796)
Zcchc7	Zcchc7	Zcchc7	555.415	-1.32248	0.436199	-3.03184	0.00243069	0.0696812	NOT	NOT(19796)
Gm46123	Gm46123	Gm46123	12.1151	-2.09366	0.69087	-3.03046	0.0024418	0.0698321	NOT	NOT(19796)
Creg1	Creg1	Creg1	746.933	0.826648	0.272862	3.02955	0.0024492	0.0698469	NOT	NOT(19796)
Sox7	Sox7	Sox7	35.3047	-1.26675	0.41808	-3.02992	0.00244622	0.0698469	NOT	NOT(19796)
Sdf4	Sdf4	Sdf4	5133.77	0.147144	0.0485908	3.02822	0.00245999	0.0698603	NOT	NOT(19796)
Rasd1	Rasd1	Rasd1	724.948	0.903261	0.298235	3.02869	0.0024562	0.0698603	NOT	NOT(19796)
Gm42725	Gm42725	Gm42725	4.76512	-3.29586	1.0883	-3.02843	0.00245824	0.0698603	NOT	NOT(19796)
Il12rb1	Il12rb1	Il12rb1	18.6462	1.32896	0.438957	3.02754	0.00246552	0.0699195	NOT	NOT(19796)
Got2	Got2	Got2	4425.85	0.354439	0.117136	3.02588	0.00247907	0.0702058	NOT	NOT(19796)
Ap5b1	Ap5b1	Ap5b1	107.709	0.739778	0.244566	3.02486	0.00248749	0.070346	NOT	NOT(19796)
Gm16286	Gm16286	Gm16286	1660.42	0.697018	0.230463	3.02442	0.00249109	0.0703499	NOT	NOT(19796)
Rpl17-ps9	Rpl17-ps9	Rpl17-ps9	16.3119	2.30004	0.760611	3.02393	0.0024951	0.0703654	NOT	NOT(19796)
Gm14042	Gm14042	Gm14042	13.8727	-1.77738	0.588159	-3.02193	0.0025117	0.0707352	NOT	NOT(19796)
Me3	Me3	Me3	858.252	0.820532	0.271603	3.02108	0.00251878	0.0708365	NOT	NOT(19796)
Apln	Apln	Apln	406.682	-1.02292	0.338744	-3.01973	0.00253003	0.0710543	NOT	NOT(19796)
Fkbp5	Fkbp5	Fkbp5	1331.84	1.00322	0.332527	3.01695	0.0025533	0.0710753	NOT	NOT(19796)
Fgf11	Fgf11	Fgf11	516.61	-0.954066	0.316254	-3.01677	0.00255486	0.0710753	NOT	NOT(19796)
Gm13111	Gm13111	Gm13111	493.226	-0.921279	0.305433	-3.0163	0.00255878	0.0710753	NOT	NOT(19796)
St8sia2	St8sia2	St8sia2	94.7372	-1.48029	0.490632	-3.0171	0.00255208	0.0710753	NOT	NOT(19796)
Gm10154	Gm10154	Gm10154	89.5925	2.02498	0.671181	3.01704	0.0025526	0.0710753	NOT	NOT(19796)
Tbx1	Tbx1	Tbx1	31.6863	-1.40283	0.464726	-3.01862	0.00253925	0.0710753	NOT	NOT(19796)
Igha	Igha	Igha	11.9909	-3.62864	1.20293	-3.01651	0.00255707	0.0710753	NOT	NOT(19796)
Gm16892	Gm16892	Gm16892	9.07208	-1.69023	0.560299	-3.01666	0.00255579	0.0710753	NOT	NOT(19796)
Vps52	Vps52	Vps52	1417.71	0.405967	0.134753	3.01268	0.00258949	0.0711575	NOT	NOT(19796)
Copb1	Copb1	Copb1	1357.39	0.321742	0.106819	3.01204	0.00259501	0.0711575	NOT	NOT(19796)
Ints5	Ints5	Ints5	423.275	0.653977	0.217193	3.01104	0.00260353	0.0711575	NOT	NOT(19796)
Gabpb2	Gabpb2	Gabpb2	368.382	-1.11514	0.37002	-3.01374	0.00258049	0.0711575	NOT	NOT(19796)
Inpp5d	Inpp5d	Inpp5d	286.995	0.695871	0.231162	3.01032	0.0026097	0.0711575	NOT	NOT(19796)
Gpr137b	Gpr137b	Gpr137b	285.267	0.519416	0.17254	3.01041	0.00260899	0.0711575	NOT	NOT(19796)
Drc1	Drc1	Drc1	174.487	-0.924025	0.306872	-3.01111	0.00260292	0.0711575	NOT	NOT(19796)
Cd93	Cd93	Cd93	94.854	-1.60565	0.533404	-3.01019	0.0026108	0.0711575	NOT	NOT(19796)
Nckap5	Nckap5	Nckap5	86.6458	-0.834288	0.276959	-3.01232	0.00259263	0.0711575	NOT	NOT(19796)
Il3ra	Il3ra	Il3ra	49.4753	1.77418	0.588452	3.015	0.0025698	0.0711575	NOT	NOT(19796)
Gm19221	Gm19221	Gm19221	9.03331	-1.86558	0.619121	-3.01326	0.00258453	0.0711575	NOT	NOT(19796)
Gm17477	Gm17477	Gm17477	5.71215	-2.74043	0.909347	-3.01362	0.00258151	0.0711575	NOT	NOT(19796)
Gm47826	Gm47826	Gm47826	3.7054	-4.13681	1.37297	-3.01304	0.00258643	0.0711575	NOT	NOT(19796)
Gm28809	Gm28809	Gm28809	3.29702	4.52778	1.50279	3.01291	0.00258755	0.0711575	NOT	NOT(19796)
Gm25129	Gm25129	Gm25129	12.0364	-2.58693	0.860039	-3.00792	0.00263042	0.0715961	NOT	NOT(19796)
Gpr88	Gpr88	Gpr88	919.89	-3.5006	1.16468	-3.00563	0.00265035	0.0720421	NOT	NOT(19796)
Mbd6	Mbd6	Mbd6	492.5	-0.693314	0.23072	-3.005	0.0026558	0.0720936	NOT	NOT(19796)
Chat	Chat	Chat	76.7676	-6.22175	2.07098	-3.00426	0.00266227	0.0721726	NOT	NOT(19796)
Tspoap1	Tspoap1	Tspoap1	2668.19	-0.732352	0.24384	-3.00341	0.00266972	0.0722781	NOT	NOT(19796)
Gm48784	Gm48784	Gm48784	3.89855	-2.99043	0.995892	-3.00276	0.00267541	0.0723358	NOT	NOT(19796)
Cyp4f18	Cyp4f18	Cyp4f18	8.95763	2.30806	0.769216	3.00053	0.00269507	0.0727705	NOT	NOT(19796)
Zranb2	Zranb2	Zranb2	2242.11	-0.550237	0.183428	-2.99974	0.00270211	0.0728636	NOT	NOT(19796)
Lurap1l	Lurap1l	Lurap1l	571.923	1.17959	0.393506	2.99764	0.00272075	0.0732689	NOT	NOT(19796)
Gm26642	Gm26642	Gm26642	9.82415	-1.92685	0.642923	-2.99702	0.00272636	0.0733229	NOT	NOT(19796)
Atp6v0d1	Atp6v0d1	Atp6v0d1	4265.41	0.86534	0.288835	2.99597	0.00273578	0.0734788	NOT	NOT(19796)
Myef2	Myef2	Myef2	907.802	-0.904434	0.301996	-2.99486	0.00274572	0.0736483	NOT	NOT(19796)
Plekha5	Plekha5	Plekha5	782.419	-0.686861	0.229392	-2.99427	0.00275103	0.0736934	NOT	NOT(19796)
Cirbp	Cirbp	Cirbp	1489.56	0.809566	0.270422	2.99371	0.00275603	0.0737302	NOT	NOT(19796)
Plekhb1	Plekhb1	Plekhb1	11078.4	1.04992	0.350851	2.9925	0.00276702	0.0738177	NOT	NOT(19796)
Mrpl1	Mrpl1	Mrpl1	306.276	0.742194	0.248047	2.99215	0.00277021	0.0738177	NOT	NOT(19796)
Nts	Nts	Nts	166.406	-1.77324	0.592532	-2.99264	0.00276577	0.0738177	NOT	NOT(19796)
Tnfaip8l2	Tnfaip8l2	Tnfaip8l2	81.2733	1.92663	0.644067	2.99135	0.00277749	0.0739146	NOT	NOT(19796)
Zfp777	Zfp777	Zfp777	662.481	0.379929	0.127142	2.98823	0.00280595	0.0745743	NOT	NOT(19796)
Gm42596	Gm42596	Gm42596	6.21621	1.82285	0.610219	2.9872	0.00281543	0.0747286	NOT	NOT(19796)
Eno1b	Eno1b	Eno1b	1334.98	1.73561	0.581284	2.98582	0.00282817	0.0749321	NOT	NOT(19796)
Gm7997	Gm7997	Gm7997	4.33005	-4.02515	1.3482	-2.98557	0.00283048	0.0749321	NOT	NOT(19796)
Errfi1	Errfi1	Errfi1	812.691	0.689626	0.231385	2.98043	0.00287845	0.0759835	NOT	NOT(19796)
Orai3	Orai3	Orai3	487.603	0.826405	0.277454	2.97853	0.00289639	0.0759835	NOT	NOT(19796)
Ccdc82	Ccdc82	Ccdc82	384.023	-0.807648	0.270988	-2.98038	0.00287887	0.0759835	NOT	NOT(19796)
Dnajc28	Dnajc28	Dnajc28	206.192	-0.73918	0.248092	-2.97946	0.00288753	0.0759835	NOT	NOT(19796)
Dnah17	Dnah17	Dnah17	18.3991	-1.62931	0.546983	-2.97873	0.00289449	0.0759835	NOT	NOT(19796)
Atcayos	Atcayos	Atcayos	17.2616	-1.96046	0.658153	-2.97872	0.00289451	0.0759835	NOT	NOT(19796)
Gm9387	Gm9387	Gm9387	6.0298	1.94449	0.652744	2.97895	0.00289242	0.0759835	NOT	NOT(19796)
AC158605.1	AC158605.1	AC158605.1	22.7429	-1.52402	0.511763	-2.97799	0.00290145	0.0760181	NOT	NOT(19796)
Armc10	Armc10	Armc10	386.663	0.338402	0.113684	2.97668	0.00291386	0.0761467	NOT	NOT(19796)
Map3k7cl	Map3k7cl	Map3k7cl	8.78418	-2.03723	0.684335	-2.97695	0.00291136	0.0761467	NOT	NOT(19796)
Bhlha9	Bhlha9	Bhlha9	51.8623	1.6495	0.554376	2.97542	0.00292589	0.0763001	NOT	NOT(19796)
Dcdc2b	Dcdc2b	Dcdc2b	39.4986	-1.3576	0.456293	-2.97528	0.00292725	0.0763001	NOT	NOT(19796)
Nktr	Nktr	Nktr	960.487	-1.52448	0.512564	-2.97423	0.00293725	0.0764627	NOT	NOT(19796)
Erlec1	Erlec1	Erlec1	777.037	0.389758	0.131159	2.97164	0.00296211	0.0765414	NOT	NOT(19796)
Mir124-2hg	Mir124-2hg	Mir124-2hg	438.598	-0.72751	0.244843	-2.97134	0.00296504	0.0765414	NOT	NOT(19796)
Srd5a3	Srd5a3	Srd5a3	311.783	0.478904	0.161173	2.97137	0.00296475	0.0765414	NOT	NOT(19796)
Adamtsl1	Adamtsl1	Adamtsl1	235.142	-0.665305	0.223756	-2.97335	0.00294566	0.0765414	NOT	NOT(19796)
2210008F06Rik	2210008F06Rik	2210008F06Rik	63.5217	1.21804	0.409953	2.97117	0.00296666	0.0765414	NOT	NOT(19796)
Gm37608	Gm37608	Gm37608	10.9021	-2.93369	0.987185	-2.97178	0.00296083	0.0765414	NOT	NOT(19796)
Gm20405	Gm20405	Gm20405	4.39954	-4.61044	1.55163	-2.97135	0.00296496	0.0765414	NOT	NOT(19796)
Map4k2	Map4k2	Map4k2	911.53	-0.457269	0.154067	-2.96799	0.00299754	0.0767226	NOT	NOT(19796)
S100a6	S100a6	S100a6	440.589	1.93638	0.652478	2.96772	0.00300013	0.0767226	NOT	NOT(19796)
Cd68	Cd68	Cd68	279.541	1.67484	0.564324	2.96786	0.00299879	0.0767226	NOT	NOT(19796)
Ngfr	Ngfr	Ngfr	159.412	-2.13769	0.719796	-2.96985	0.00297946	0.0767226	NOT	NOT(19796)
Kif27	Kif27	Kif27	86.4519	-1.75802	0.592266	-2.9683	0.00299454	0.0767226	NOT	NOT(19796)
Kcnh4	Kcnh4	Kcnh4	68.2011	-1.57146	0.529415	-2.96831	0.00299446	0.0767226	NOT	NOT(19796)
Gm49096	Gm49096	Gm49096	2.49874	-3.98926	1.34386	-2.96851	0.00299243	0.0767226	NOT	NOT(19796)
Ctla2a	Ctla2a	Ctla2a	48.5578	1.5531	0.523745	2.96537	0.00302318	0.0772148	NOT	NOT(19796)
Ccl9	Ccl9	Ccl9	66.0558	2.29906	0.775416	2.96494	0.00302742	0.0772259	NOT	NOT(19796)
AC154654.1	AC154654.1	AC154654.1	2.99514	-4.02598	1.35812	-2.96438	0.00303291	0.0772687	NOT	NOT(19796)
Il1rn	Il1rn	Il1rn	2.65855	4.61022	1.55561	2.96361	0.00304057	0.077367	NOT	NOT(19796)
Tek	Tek	Tek	223.193	-1.23384	0.416723	-2.96081	0.00306832	0.0779752	NOT	NOT(19796)
Gm15635	Gm15635	Gm15635	6.95768	-2.99802	1.01307	-2.95934	0.00308294	0.0782489	NOT	NOT(19796)
Gm37411	Gm37411	Gm37411	1.96755	-3.99138	1.34914	-2.95846	0.00309177	0.0783749	NOT	NOT(19796)
Ifrd1	Ifrd1	Ifrd1	548.768	0.475194	0.160731	2.95646	0.00311189	0.0785907	NOT	NOT(19796)
Gnrh1	Gnrh1	Gnrh1	15.3166	-2.90553	0.982742	-2.95656	0.00311094	0.0785907	NOT	NOT(19796)
1700001P01Rik	1700001P01Rik	1700001P01Rik	2.40872	-4.08633	1.38208	-2.95666	0.00310987	0.0785907	NOT	NOT(19796)
Abhd12	Abhd12	Abhd12	5813.47	0.777909	0.263515	2.95205	0.00315677	0.0793931	NOT	NOT(19796)
Trank1	Trank1	Trank1	3458.37	-1.16294	0.394288	-2.94946	0.00318329	0.0793931	NOT	NOT(19796)
Pik3c3	Pik3c3	Pik3c3	938.954	0.334016	0.113258	2.94918	0.00318623	0.0793931	NOT	NOT(19796)
Cplane1	Cplane1	Cplane1	759.364	-0.735085	0.249206	-2.94971	0.00318074	0.0793931	NOT	NOT(19796)
Rimklb	Rimklb	Rimklb	571.125	-0.635503	0.215521	-2.94868	0.00319138	0.0793931	NOT	NOT(19796)
Rph3al	Rph3al	Rph3al	63.1886	-0.907217	0.307329	-2.95194	0.00315789	0.0793931	NOT	NOT(19796)
9430021M05Rik	9430021M05Rik	9430021M05Rik	37.871	-1.86089	0.630226	-2.95273	0.0031498	0.0793931	NOT	NOT(19796)
1700109K24Rik	1700109K24Rik	1700109K24Rik	23.0391	-2.01627	0.683858	-2.94837	0.00319449	0.0793931	NOT	NOT(19796)
Tgfbr3l	Tgfbr3l	Tgfbr3l	19.604	-1.65974	0.562799	-2.94907	0.00318728	0.0793931	NOT	NOT(19796)
Gm21769	Gm21769	Gm21769	16.9545	-1.69622	0.574669	-2.95165	0.00316078	0.0793931	NOT	NOT(19796)
Gm48747	Gm48747	Gm48747	15.346	-2.12955	0.722273	-2.9484	0.00319428	0.0793931	NOT	NOT(19796)
Dgat2l6	Dgat2l6	Dgat2l6	7.27253	-2.37847	0.806258	-2.95	0.0031777	0.0793931	NOT	NOT(19796)
0610039K10Rik	0610039K10Rik	0610039K10Rik	2.94027	-3.80016	1.28856	-2.94915	0.00318653	0.0793931	NOT	NOT(19796)
Slc3a2	Slc3a2	Slc3a2	2134.99	0.302459	0.102648	2.94657	0.00321323	0.0796639	NOT	NOT(19796)
Pih1h3b	Pih1h3b	Pih1h3b	5.58993	-3.62715	1.23086	-2.94685	0.00321028	0.0796639	NOT	NOT(19796)
Sqstm1	Sqstm1	Sqstm1	8860.54	0.409822	0.139134	2.94551	0.0032242	0.0798382	NOT	NOT(19796)
Gm45453	Gm45453	Gm45453	31.3047	1.51104	0.513095	2.94495	0.00323007	0.0798862	NOT	NOT(19796)
Smim3	Smim3	Smim3	199.462	0.877538	0.298023	2.94453	0.00323449	0.0798981	NOT	NOT(19796)
Atp6v1e1	Atp6v1e1	Atp6v1e1	6742.5	0.931862	0.316554	2.94377	0.00324238	0.0799959	NOT	NOT(19796)
Ccdc81	Ccdc81	Ccdc81	37.981	-1.9893	0.675931	-2.94305	0.00324991	0.0800842	NOT	NOT(19796)
Ifi211	Ifi211	Ifi211	3.00978	-4.20874	1.4324	-2.93825	0.00330071	0.0812374	NOT	NOT(19796)
Parn	Parn	Parn	494.946	0.362345	0.12335	2.93755	0.0033082	0.0813232	NOT	NOT(19796)
Gtf2f2	Gtf2f2	Gtf2f2	305.94	0.627934	0.214012	2.93411	0.00334509	0.0821306	NOT	NOT(19796)
Flt1	Flt1	Flt1	1108.43	-1.35306	0.461234	-2.93356	0.00335094	0.0821749	NOT	NOT(19796)
Apmap	Apmap	Apmap	1061.33	0.551269	0.188004	2.93221	0.00336555	0.0824337	NOT	NOT(19796)
Aplp1	Aplp1	Aplp1	27749.8	0.390471	0.133324	2.92874	0.0034034	0.0824655	NOT	NOT(19796)
Map2k5	Map2k5	Map2k5	586.89	0.44153	0.150742	2.92905	0.00340004	0.0824655	NOT	NOT(19796)
Lrfn2	Lrfn2	Lrfn2	474.357	0.616649	0.210534	2.92898	0.0034008	0.0824655	NOT	NOT(19796)
Pglyrp1	Pglyrp1	Pglyrp1	107.724	1.02284	0.349095	2.92999	0.00338977	0.0824655	NOT	NOT(19796)
Clcn1	Clcn1	Clcn1	25.4743	-1.27367	0.434806	-2.92928	0.00339748	0.0824655	NOT	NOT(19796)
Pdcd1	Pdcd1	Pdcd1	18.1451	3.19812	1.09193	2.92887	0.00340194	0.0824655	NOT	NOT(19796)
9430065F17Rik	9430065F17Rik	9430065F17Rik	15.3261	1.55074	0.5292	2.93034	0.00338587	0.0824655	NOT	NOT(19796)
Fcgr4	Fcgr4	Fcgr4	11.6085	2.40793	0.821544	2.93098	0.00337895	0.0824655	NOT	NOT(19796)
Gm2991	Gm2991	Gm2991	9.09494	2.01535	0.687848	2.92993	0.00339039	0.0824655	NOT	NOT(19796)
Dynlt1b	Dynlt1b	Dynlt1b	27.0013	-1.36397	0.465814	-2.92814	0.00341002	0.0825273	NOT	NOT(19796)
Eogt	Eogt	Eogt	347.195	-0.811113	0.277111	-2.92703	0.00342214	0.0826558	NOT	NOT(19796)
E130215H24Rik	E130215H24Rik	E130215H24Rik	8.03588	2.00511	0.68506	2.92691	0.00342347	0.0826558	NOT	NOT(19796)
44256	44256	44256	480.69	-1.05213	0.359577	-2.92601	0.00343342	0.0827975	NOT	NOT(19796)
Ric8a	Ric8a	Ric8a	955.016	0.360298	0.123175	2.9251	0.00344343	0.0828001	NOT	NOT(19796)
Kdelr1	Kdelr1	Kdelr1	931.263	0.522726	0.178716	2.92489	0.00344576	0.0828001	NOT	NOT(19796)
Fig4	Fig4	Fig4	818.215	0.519505	0.177615	2.9249	0.00344572	0.0828001	NOT	NOT(19796)
Ltbp2	Ltbp2	Ltbp2	6.18869	-2.94125	1.00576	-2.92442	0.00345095	0.082827	NOT	NOT(19796)
Oxa1l	Oxa1l	Oxa1l	918.837	0.446867	0.15285	2.92356	0.00346053	0.0828378	NOT	NOT(19796)
Klhl35	Klhl35	Klhl35	42.0331	1.23011	0.420799	2.92328	0.00346364	0.0828378	NOT	NOT(19796)
Gm9946	Gm9946	Gm9946	8.05445	-2.25548	0.77146	-2.92366	0.00345945	0.0828378	NOT	NOT(19796)
Mkl1	Mkl1	Mkl1	1549.78	0.57817	0.197923	2.92118	0.00348705	0.0832996	NOT	NOT(19796)
Rtp1	Rtp1	Rtp1	31.6662	2.24061	0.767383	2.91981	0.00350243	0.0835119	NOT	NOT(19796)
Gm14164	Gm14164	Gm14164	13.8028	-1.52027	0.520741	-2.91944	0.00350666	0.0835119	NOT	NOT(19796)
Gm36120	Gm36120	Gm36120	2.31625	-3.82505	1.31027	-2.91929	0.00350828	0.0835119	NOT	NOT(19796)
AC107792.3	AC107792.3	AC107792.3	10.3791	-2.49845	0.856013	-2.9187	0.00351491	0.0835718	NOT	NOT(19796)
Trib2	Trib2	Trib2	711.731	-0.519798	0.178139	-2.91793	0.0035236	0.0835827	NOT	NOT(19796)
Myh7	Myh7	Myh7	101.344	-1.40844	0.482672	-2.918	0.00352282	0.0835827	NOT	NOT(19796)
Fyco1	Fyco1	Fyco1	874.995	-0.789372	0.270671	-2.91635	0.0035415	0.0837355	NOT	NOT(19796)
AC078895.1	AC078895.1	AC078895.1	79.3616	1.14697	0.393301	2.91627	0.00354242	0.0837355	NOT	NOT(19796)
Papln	Papln	Papln	30.0228	-2.14473	0.735375	-2.91652	0.00353964	0.0837355	NOT	NOT(19796)
Cers4	Cers4	Cers4	856.024	-0.509509	0.174745	-2.91573	0.00354853	0.0837631	NOT	NOT(19796)
Ube2f	Ube2f	Ube2f	715.277	0.371311	0.12736	2.91544	0.00355183	0.0837631	NOT	NOT(19796)
Asns	Asns	Asns	1670.29	0.685074	0.235186	2.9129	0.00358092	0.0840788	NOT	NOT(19796)
Fam45a	Fam45a	Fam45a	675.368	0.418899	0.14381	2.91286	0.00358139	0.0840788	NOT	NOT(19796)
Gm47950	Gm47950	Gm47950	11.0899	-2.14201	0.73523	-2.91339	0.00357529	0.0840788	NOT	NOT(19796)
Gm42463	Gm42463	Gm42463	5.17706	-3.49791	1.20087	-2.91282	0.00358179	0.0840788	NOT	NOT(19796)
Rnf115	Rnf115	Rnf115	1037.26	0.383192	0.131578	2.91229	0.00358791	0.0841253	NOT	NOT(19796)
Tagap	Tagap	Tagap	26.3875	1.14871	0.394703	2.91032	0.00361061	0.08456	NOT	NOT(19796)
Hnrnpk	Hnrnpk	Hnrnpk	6814.17	0.216689	0.0744863	2.90912	0.00362448	0.0847672	NOT	NOT(19796)
Csnk2b	Csnk2b	Csnk2b	1305.92	0.722651	0.248433	2.90883	0.00362781	0.0847672	NOT	NOT(19796)
Ms4a4a	Ms4a4a	Ms4a4a	4.44096	4.00018	1.37569	2.90776	0.00364032	0.0849617	NOT	NOT(19796)
Gm36823	Gm36823	Gm36823	5.11007	-3.1087	1.06933	-2.90715	0.00364734	0.0850278	NOT	NOT(19796)
Pacsin2	Pacsin2	Pacsin2	1147.34	-0.398291	0.137047	-2.90624	0.00365804	0.0850688	NOT	NOT(19796)
Fmo1	Fmo1	Fmo1	113.193	-0.975762	0.335798	-2.9058	0.00366319	0.0850688	NOT	NOT(19796)
Gm47246	Gm47246	Gm47246	3.70879	-4.20349	1.4462	-2.90658	0.003654	0.0850688	NOT	NOT(19796)
AC154218.2	AC154218.2	AC154218.2	1.98201	4.0323	1.38778	2.90557	0.00366586	0.0850688	NOT	NOT(19796)
Galns	Galns	Galns	179.131	0.759593	0.261494	2.90482	0.00367465	0.0851756	NOT	NOT(19796)
Adcy4	Adcy4	Adcy4	54.0873	-1.00428	0.345885	-2.90352	0.00368999	0.0854335	NOT	NOT(19796)
Ola1	Ola1	Ola1	1978.25	0.50237	0.173095	2.90229	0.00370451	0.0854411	NOT	NOT(19796)
Alas1	Alas1	Alas1	1090.76	0.361724	0.124659	2.90171	0.00371135	0.0854411	NOT	NOT(19796)
Atp11b	Atp11b	Atp11b	997.352	-0.753792	0.259762	-2.90186	0.00370959	0.0854411	NOT	NOT(19796)
4930426L09Rik	4930426L09Rik	4930426L09Rik	14.7048	1.14111	0.393173	2.9023	0.00370438	0.0854411	NOT	NOT(19796)
Rfx8	Rfx8	Rfx8	8.72582	2.11919	0.730126	2.9025	0.00370194	0.0854411	NOT	NOT(19796)
Gm37829	Gm37829	Gm37829	16.8021	-1.54217	0.531693	-2.90049	0.00372582	0.08558	NOT	NOT(19796)
1500002F19Rik	1500002F19Rik	1500002F19Rik	12.8532	1.63876	0.564985	2.90053	0.00372533	0.08558	NOT	NOT(19796)
Elfn1	Elfn1	Elfn1	660.516	-1.01982	0.351761	-2.89919	0.00374123	0.0858369	NOT	NOT(19796)
Slc25a37	Slc25a37	Slc25a37	331.344	-0.543469	0.187606	-2.89687	0.0037691	0.0861842	NOT	NOT(19796)
Stra6	Stra6	Stra6	319.589	-1.20372	0.415428	-2.89755	0.00376093	0.0861842	NOT	NOT(19796)
Taf1a	Taf1a	Taf1a	164.726	-0.536284	0.185104	-2.8972	0.00376512	0.0861842	NOT	NOT(19796)
Gm16105	Gm16105	Gm16105	6.95569	-3.79912	1.31181	-2.89608	0.00377853	0.0863026	NOT	NOT(19796)
Rab33a	Rab33a	Rab33a	327.116	1.22559	0.423554	2.89359	0.00380863	0.0868544	NOT	NOT(19796)
Tfap2b	Tfap2b	Tfap2b	6.84254	-2.89163	0.999398	-2.89338	0.00381124	0.0868544	NOT	NOT(19796)
Fendrr	Fendrr	Fendrr	13.0543	-1.62391	0.561507	-2.89205	0.00382731	0.0871228	NOT	NOT(19796)
Ly6c1	Ly6c1	Ly6c1	661.706	1.13764	0.393475	2.89125	0.00383707	0.0871496	NOT	NOT(19796)
Trim29	Trim29	Trim29	9.73855	2.35127	0.813233	2.89126	0.00383695	0.0871496	NOT	NOT(19796)
Tsc22d4	Tsc22d4	Tsc22d4	2184.76	1.11497	0.385901	2.88927	0.00386139	0.0876039	NOT	NOT(19796)
Eml1	Eml1	Eml1	782.958	-0.543411	0.188134	-2.88843	0.00387174	0.0876556	NOT	NOT(19796)
Pax6	Pax6	Pax6	179.885	-0.581145	0.201323	-2.88663	0.00389389	0.0876556	NOT	NOT(19796)
Mfsd3	Mfsd3	Mfsd3	117.665	1.31038	0.453938	2.88669	0.00389322	0.0876556	NOT	NOT(19796)
Naip2	Naip2	Naip2	52.4148	1.0963	0.379654	2.88762	0.00388162	0.0876556	NOT	NOT(19796)
Pld6	Pld6	Pld6	17.0304	-2.29194	0.793652	-2.88784	0.00387897	0.0876556	NOT	NOT(19796)
Hes3	Hes3	Hes3	4.07066	-5.27681	1.82773	-2.88708	0.00388838	0.0876556	NOT	NOT(19796)
Gm42611	Gm42611	Gm42611	3.52715	-3.80798	1.31875	-2.88757	0.00388226	0.0876556	NOT	NOT(19796)
Smim7	Smim7	Smim7	1765.69	0.694577	0.240787	2.88461	0.00391903	0.087832	NOT	NOT(19796)
Rpusd1	Rpusd1	Rpusd1	1086.1	0.566001	0.196194	2.88491	0.00391531	0.087832	NOT	NOT(19796)
Mir124a-1hg	Mir124a-1hg	Mir124a-1hg	859.254	-1.29412	0.448536	-2.88521	0.00391153	0.087832	NOT	NOT(19796)
Ccdc86	Ccdc86	Ccdc86	173.271	0.581976	0.201721	2.88505	0.00391346	0.087832	NOT	NOT(19796)
Cebpd	Cebpd	Cebpd	504.532	1.75942	0.610427	2.88227	0.00394819	0.0883881	NOT	NOT(19796)
Asb8	Asb8	Asb8	848.462	0.352175	0.122217	2.88156	0.00395709	0.0884897	NOT	NOT(19796)
Sv2c	Sv2c	Sv2c	998.654	-1.52788	0.530361	-2.88083	0.00396633	0.0885987	NOT	NOT(19796)
H2-M10.2	H2-M10.2	H2-M10.2	4.10748	-3.43567	1.19287	-2.88016	0.00397473	0.088689	NOT	NOT(19796)
Gm20661	Gm20661	Gm20661	2.65382	-4.75381	1.65095	-2.87944	0.00398378	0.0887931	NOT	NOT(19796)
Gm45809	Gm45809	Gm45809	7.63632	-2.80714	0.975102	-2.87882	0.00399169	0.088872	NOT	NOT(19796)
Fam19a5	Fam19a5	Fam19a5	3033.59	0.489906	0.170242	2.8777	0.00400591	0.0889933	NOT	NOT(19796)
Gm37121	Gm37121	Gm37121	3.5058	-3.75812	1.3058	-2.87803	0.00400164	0.0889933	NOT	NOT(19796)
Scube3	Scube3	Scube3	136.668	-1.91395	0.665292	-2.87686	0.00401649	0.0890336	NOT	NOT(19796)
Gm44829	Gm44829	Gm44829	9.34808	-2.23724	0.777622	-2.87702	0.00401447	0.0890336	NOT	NOT(19796)
Tigd3	Tigd3	Tigd3	40.4179	-0.948944	0.330275	-2.8732	0.00406342	0.0898895	NOT	NOT(19796)
Gm2573	Gm2573	Gm2573	6.32511	2.1355	0.74326	2.87315	0.00406395	0.0898895	NOT	NOT(19796)
4930481A15Rik	4930481A15Rik	4930481A15Rik	16.788	-1.49955	0.522057	-2.87239	0.00407374	0.0900079	NOT	NOT(19796)
Rbbp7	Rbbp7	Rbbp7	2607.5	0.451716	0.157383	2.87018	0.00410242	0.0902612	NOT	NOT(19796)
Mettl16	Mettl16	Mettl16	576.819	-0.537249	0.187147	-2.87074	0.00409519	0.0902612	NOT	NOT(19796)
Asb3	Asb3	Asb3	301.449	0.394063	0.137284	2.87043	0.0040992	0.0902612	NOT	NOT(19796)
Radil	Radil	Radil	184.55	-0.92908	0.323706	-2.87013	0.00410298	0.0902612	NOT	NOT(19796)
Uxs1	Uxs1	Uxs1	816.059	0.361754	0.126088	2.86906	0.00411691	0.0902741	NOT	NOT(19796)
Hapln2	Hapln2	Hapln2	712.001	0.902263	0.314412	2.86968	0.00410888	0.0902741	NOT	NOT(19796)
Hvcn1	Hvcn1	Hvcn1	48.4378	1.44603	0.503991	2.86915	0.00411575	0.0902741	NOT	NOT(19796)
Slc7a11	Slc7a11	Slc7a11	957.03	-1.21449	0.423535	-2.86751	0.00413711	0.0903269	NOT	NOT(19796)
Nbeal1	Nbeal1	Nbeal1	454.492	-1.24688	0.434794	-2.86776	0.00413393	0.0903269	NOT	NOT(19796)
Glipr1	Glipr1	Glipr1	22.728	1.74947	0.609896	2.86848	0.00412447	0.0903269	NOT	NOT(19796)
Gm47798	Gm47798	Gm47798	13.5068	-2.79212	0.973705	-2.86752	0.00413699	0.0903269	NOT	NOT(19796)
Ets1	Ets1	Ets1	215.555	-0.802403	0.279934	-2.8664	0.00415174	0.0904518	NOT	NOT(19796)
Adamts6	Adamts6	Adamts6	56.6488	-0.913337	0.318618	-2.86655	0.0041497	0.0904518	NOT	NOT(19796)
Pfn2	Pfn2	Pfn2	9947.93	0.339234	0.118445	2.86407	0.00418231	0.0904545	NOT	NOT(19796)
Hnrnpa2b1	Hnrnpa2b1	Hnrnpa2b1	7036.6	-0.27596	0.0963561	-2.86396	0.00418385	0.0904545	NOT	NOT(19796)
Dnah2	Dnah2	Dnah2	107.006	-1.09454	0.382126	-2.86435	0.00417868	0.0904545	NOT	NOT(19796)
2810039B14Rik	2810039B14Rik	2810039B14Rik	87.4777	-0.599974	0.20942	-2.86494	0.00417094	0.0904545	NOT	NOT(19796)
Kcp	Kcp	Kcp	18.9441	-1.16563	0.406992	-2.86401	0.00418316	0.0904545	NOT	NOT(19796)
Gm26944	Gm26944	Gm26944	16.2011	-1.73768	0.606796	-2.86369	0.00418739	0.0904545	NOT	NOT(19796)
Gm10822	Gm10822	Gm10822	4.39345	-2.96654	1.03568	-2.86435	0.00417869	0.0904545	NOT	NOT(19796)
Gm27029	Gm27029	Gm27029	4.39058	-3.12291	1.09052	-2.86368	0.0041875	0.0904545	NOT	NOT(19796)
1700071M16Rik	1700071M16Rik	1700071M16Rik	14.2345	-1.92027	0.670891	-2.86227	0.00420616	0.090761	NOT	NOT(19796)
Pcdh15	Pcdh15	Pcdh15	206.251	-0.948304	0.331964	-2.85664	0.00428145	0.0922875	NOT	NOT(19796)
Dcxr	Dcxr	Dcxr	204.706	1.59561	0.559401	2.85236	0.00433956	0.0934409	NOT	NOT(19796)
Aldoa	Aldoa	Aldoa	32689.4	0.715774	0.251006	2.85162	0.00434971	0.0935601	NOT	NOT(19796)
Ptpn7	Ptpn7	Ptpn7	5.53229	-4.06133	1.42454	-2.85098	0.00435842	0.0936483	NOT	NOT(19796)
Ppp6c	Ppp6c	Ppp6c	1190.42	0.325185	0.11408	2.85051	0.0043649	0.0936886	NOT	NOT(19796)
Gm15950	Gm15950	Gm15950	5.95085	-2.57022	0.902163	-2.84895	0.00438632	0.0940487	NOT	NOT(19796)
Gm44751	Gm44751	Gm44751	7.68926	1.93858	0.680597	2.84836	0.00439457	0.0941263	NOT	NOT(19796)
Cc2d1b	Cc2d1b	Cc2d1b	303.727	-0.452549	0.158958	-2.84697	0.00441369	0.0941386	NOT	NOT(19796)
Acvrl1	Acvrl1	Acvrl1	234.299	-0.775944	0.272524	-2.84725	0.00440991	0.0941386	NOT	NOT(19796)
Shmt1	Shmt1	Shmt1	104.42	0.932488	0.327511	2.84719	0.00441067	0.0941386	NOT	NOT(19796)
Mir344-2	Mir344-2	Mir344-2	2.81346	-4.01988	1.4118	-2.84736	0.00440841	0.0941386	NOT	NOT(19796)
Zbtb40	Zbtb40	Zbtb40	193.588	-0.548093	0.19259	-2.8459	0.00442857	0.094357	NOT	NOT(19796)
Slc38a5	Slc38a5	Slc38a5	60.0521	-0.945126	0.33214	-2.84556	0.00443328	0.0943582	NOT	NOT(19796)
Trpc4ap	Trpc4ap	Trpc4ap	3237.01	0.308435	0.10843	2.84454	0.00444758	0.0944916	NOT	NOT(19796)
Rspo1	Rspo1	Rspo1	45.8804	-2.16423	0.760863	-2.84445	0.00444885	0.0944916	NOT	NOT(19796)
Ltb	Ltb	Ltb	13.8297	1.74474	0.613547	2.8437	0.00445927	0.0946138	NOT	NOT(19796)
Dnmt3a	Dnmt3a	Dnmt3a	1085.6	-0.636185	0.22391	-2.84126	0.00449362	0.0951271	NOT	NOT(19796)
Gm10146	Gm10146	Gm10146	139.196	1.83309	0.645233	2.84098	0.00449751	0.0951271	NOT	NOT(19796)
Slc39a8	Slc39a8	Slc39a8	72.6614	-0.707817	0.249118	-2.8413	0.00449307	0.0951271	NOT	NOT(19796)
Mak	Mak	Mak	52.0826	-1.21108	0.426491	-2.83964	0.00451643	0.0954277	NOT	NOT(19796)
Cd200r4	Cd200r4	Cd200r4	5.00853	5.28214	1.86202	2.83678	0.00455703	0.0961855	NOT	NOT(19796)
Gm38340	Gm38340	Gm38340	2.67579	-4.5954	1.62015	-2.83641	0.00456241	0.0961991	NOT	NOT(19796)
Gm45743	Gm45743	Gm45743	14.2287	-2.7082	0.955013	-2.83577	0.00457152	0.0962912	NOT	NOT(19796)
Alox5ap	Alox5ap	Alox5ap	53.2979	1.2696	0.447775	2.83536	0.00457741	0.0963153	NOT	NOT(19796)
St14	St14	St14	31.9655	1.61167	0.568559	2.83465	0.00458755	0.0964288	NOT	NOT(19796)
Wdr77	Wdr77	Wdr77	519.644	0.370303	0.130687	2.83351	0.00460396	0.0966008	NOT	NOT(19796)
Kdm8	Kdm8	Kdm8	85.5182	-0.552281	0.194917	-2.83342	0.00460525	0.0966008	NOT	NOT(19796)
Gm44831	Gm44831	Gm44831	6.47666	-3.35036	1.18264	-2.83294	0.00461214	0.0966455	NOT	NOT(19796)
Serinc3	Serinc3	Serinc3	5204.68	0.364707	0.128756	2.83254	0.00461791	0.0966666	NOT	NOT(19796)
Arpc1a	Arpc1a	Arpc1a	3586.91	0.766369	0.270751	2.83053	0.00464704	0.0968799	NOT	NOT(19796)
Lrguk	Lrguk	Lrguk	99.5849	-0.834934	0.294952	-2.83075	0.00464397	0.0968799	NOT	NOT(19796)
Rgs22	Rgs22	Rgs22	47.2412	-1.99337	0.704242	-2.83052	0.00464718	0.0968799	NOT	NOT(19796)
Oas2	Oas2	Oas2	11.6019	-1.90902	0.674223	-2.83144	0.00463394	0.0968799	NOT	NOT(19796)
Prdx6	Prdx6	Prdx6	5015.93	0.993826	0.351379	2.82836	0.00467875	0.0972386	NOT	NOT(19796)
Cd53	Cd53	Cd53	200.092	1.10526	0.390718	2.82878	0.00467257	0.0972386	NOT	NOT(19796)
Musk	Musk	Musk	35.9959	-2.22738	0.787481	-2.82849	0.00467675	0.0972386	NOT	NOT(19796)
Mmp25	Mmp25	Mmp25	6.74607	-2.06131	0.729093	-2.82722	0.00469539	0.0974845	NOT	NOT(19796)
Ubn2	Ubn2	Ubn2	691.792	-0.972623	0.344148	-2.82618	0.00471075	0.0977035	NOT	NOT(19796)
Krba1	Krba1	Krba1	712.224	-0.532806	0.188666	-2.82407	0.00474175	0.0981475	NOT	NOT(19796)
Tnni1	Tnni1	Tnni1	109.867	1.22213	0.432756	2.82407	0.00474182	0.0981475	NOT	NOT(19796)
Actg1	Actg1	Actg1	14289.6	0.526447	0.186477	2.82312	0.00475595	0.0983396	NOT	NOT(19796)
Mfap1b	Mfap1b	Mfap1b	447.955	0.770059	0.272967	2.82107	0.00478642	0.098869	NOT	NOT(19796)
Uba7	Uba7	Uba7	61.2524	-0.868312	0.307897	-2.82014	0.00480024	0.0990538	NOT	NOT(19796)
Slc35b2	Slc35b2	Slc35b2	694.305	1.10719	0.392669	2.81965	0.00480764	0.0991058	NOT	NOT(19796)
Cdc5l	Cdc5l	Cdc5l	792.353	0.359377	0.1275	2.81865	0.00482255	0.0991795	NOT	NOT(19796)
Zw10	Zw10	Zw10	264.312	-0.412442	0.146321	-2.81874	0.00482122	0.0991795	NOT	NOT(19796)
Gm43759	Gm43759	Gm43759	16.9027	-2.0614	0.731398	-2.81843	0.00482587	0.0991795	NOT	NOT(19796)
Ado	Ado	Ado	1285.89	0.282557	0.10029	2.8174	0.00484139	0.0991972	NOT	NOT(19796)
Prpf39	Prpf39	Prpf39	548.46	-0.768055	0.272577	-2.81775	0.00483612	0.0991972	NOT	NOT(19796)
Armc2	Armc2	Armc2	114.035	-0.684458	0.242914	-2.81769	0.00483701	0.0991972	NOT	NOT(19796)
Fah	Fah	Fah	403.937	0.989111	0.351237	2.81608	0.00486137	0.0995062	NOT	NOT(19796)
Tmem115	Tmem115	Tmem115	663.748	0.53587	0.19034	2.81533	0.00487278	0.0996393	NOT	NOT(19796)
Gmfg	Gmfg	Gmfg	32.7753	2.12886	0.756504	2.81408	0.00489167	0.0997242	NOT	NOT(19796)
4931415C17Rik	4931415C17Rik	4931415C17Rik	21.7018	-1.29695	0.460852	-2.81424	0.00488925	0.0997242	NOT	NOT(19796)
Gm28119	Gm28119	Gm28119	5.93092	-2.44302	0.868113	-2.81417	0.0048903	0.0997242	NOT	NOT(19796)
Dctn2	Dctn2	Dctn2	3982.91	0.639916	0.22745	2.81343	0.00490157	0.099826	NOT	NOT(19796)
Arhgef15	Arhgef15	Arhgef15	235.406	-1.08385	0.385479	-2.81171	0.00492794	0.100262	NOT	NOT(19796)
Arpc2	Arpc2	Arpc2	4173.94	0.822254	0.292526	2.81088	0.00494067	0.100421	NOT	NOT(19796)
Armcx5	Armcx5	Armcx5	424.103	0.526831	0.187552	2.80899	0.00496969	0.100909	NOT	NOT(19796)
Gm15998	Gm15998	Gm15998	8.0187	-1.84605	0.65736	-2.80829	0.00498061	0.100929	NOT	NOT(19796)
Gm37593	Gm37593	Gm37593	6.20298	-3.2451	1.15547	-2.80846	0.00497791	0.100929	NOT	NOT(19796)
Wdr45	Wdr45	Wdr45	335.302	0.948389	0.33796	2.80621	0.00501274	0.101277	NOT	NOT(19796)
Gabre	Gabre	Gabre	59.3816	-3.68057	1.31144	-2.80651	0.00500816	0.101277	NOT	NOT(19796)
Gm26711	Gm26711	Gm26711	7.46818	-2.37682	0.846951	-2.80633	0.00501099	0.101277	NOT	NOT(19796)
Dvl2	Dvl2	Dvl2	297.615	-0.371862	0.132559	-2.80526	0.00502758	0.101375	NOT	NOT(19796)
Sctr	Sctr	Sctr	11.3696	-1.77489	0.632658	-2.80545	0.00502471	0.101375	NOT	NOT(19796)
Neat1	Neat1	Neat1	1552.06	-1.40876	0.502752	-2.80209	0.00507724	0.102275	NOT	NOT(19796)
Itpka	Itpka	Itpka	5165.76	1.27546	0.455295	2.8014	0.00508816	0.102292	NOT	NOT(19796)
Extl2	Extl2	Extl2	1623.75	0.369769	0.131987	2.80156	0.00508566	0.102292	NOT	NOT(19796)
Prpf19	Prpf19	Prpf19	3528.65	0.421035	0.150341	2.80053	0.00510193	0.102467	NOT	NOT(19796)
Slc15a3	Slc15a3	Slc15a3	70.9357	1.51244	0.540217	2.79968	0.00511526	0.102634	NOT	NOT(19796)
Zfp764	Zfp764	Zfp764	77.6296	0.671696	0.240013	2.79858	0.00513282	0.102884	NOT	NOT(19796)
Cryl1	Cryl1	Cryl1	327.201	0.835462	0.298566	2.79825	0.00513809	0.102889	NOT	NOT(19796)
Ttc39aos1	Ttc39aos1	Ttc39aos1	19.6878	-1.7292	0.618306	-2.79667	0.00516325	0.103291	NOT	NOT(19796)
Herpud1	Herpud1	Herpud1	1070.17	0.515778	0.184562	2.79461	0.00519629	0.103435	NOT	NOT(19796)
Prkdc	Prkdc	Prkdc	502.969	-0.67888	0.242986	-2.7939	0.00520762	0.103435	NOT	NOT(19796)
Mtif3	Mtif3	Mtif3	243.554	0.547573	0.196017	2.7935	0.00521418	0.103435	NOT	NOT(19796)
Gm12940	Gm12940	Gm12940	189.722	-1.3743	0.491981	-2.79341	0.00521555	0.103435	NOT	NOT(19796)
Ddb2	Ddb2	Ddb2	91.2409	-0.606433	0.217098	-2.79336	0.00521631	0.103435	NOT	NOT(19796)
Inka1	Inka1	Inka1	88.2728	1.35785	0.485753	2.79535	0.00518439	0.103435	NOT	NOT(19796)
Gm20559	Gm20559	Gm20559	18.9383	-1.44501	0.517165	-2.7941	0.00520447	0.103435	NOT	NOT(19796)
Gm16006	Gm16006	Gm16006	17.3627	2.58683	0.926048	2.79341	0.00521562	0.103435	NOT	NOT(19796)
Dsc2	Dsc2	Dsc2	10.4843	-1.62585	0.581851	-2.79426	0.00520179	0.103435	NOT	NOT(19796)
Apod	Apod	Apod	8794.91	1.54394	0.552887	2.79252	0.00523	0.103605	NOT	NOT(19796)
Fat3	Fat3	Fat3	1081.04	-0.706545	0.253052	-2.79209	0.00523683	0.103639	NOT	NOT(19796)
Tifa	Tifa	Tifa	157.559	0.434322	0.155619	2.79094	0.00525558	0.103909	NOT	NOT(19796)
Nkx6-1	Nkx6-1	Nkx6-1	6.52923	-3.06921	1.10005	-2.79006	0.00526989	0.104091	NOT	NOT(19796)
Asna1	Asna1	Asna1	1724.61	0.941092	0.337351	2.78966	0.00527639	0.104118	NOT	NOT(19796)
Kcnh6	Kcnh6	Kcnh6	58.777	-1.07893	0.386882	-2.78878	0.00529068	0.104197	NOT	NOT(19796)
Gm32687	Gm32687	Gm32687	16.4826	-1.24065	0.444845	-2.78896	0.00528781	0.104197	NOT	NOT(19796)
Cdc14b	Cdc14b	Cdc14b	194.074	-0.971846	0.348641	-2.78753	0.0053112	0.104421	NOT	NOT(19796)
Aasdh	Aasdh	Aasdh	162.785	-0.802217	0.287801	-2.7874	0.00531334	0.104421	NOT	NOT(19796)
AC133488.1	AC133488.1	AC133488.1	49.1286	-1.21225	0.435011	-2.78671	0.00532461	0.104421	NOT	NOT(19796)
mt-Ta	mt-Ta	mt-Ta	7.04325	2.33397	0.837507	2.7868	0.00532309	0.104421	NOT	NOT(19796)
Slc4a9	Slc4a9	Slc4a9	2.57054	-3.8751	1.39066	-2.78652	0.00532776	0.104421	NOT	NOT(19796)
Heyl	Heyl	Heyl	97.4975	-1.32312	0.474942	-2.78586	0.0053386	0.104432	NOT	NOT(19796)
Gm37941	Gm37941	Gm37941	5.61931	-2.5791	0.925724	-2.78604	0.00533568	0.104432	NOT	NOT(19796)
Gm8850	Gm8850	Gm8850	2.17267	-4.07426	1.4627	-2.78544	0.00534543	0.104465	NOT	NOT(19796)
2700029L08Rik	2700029L08Rik	2700029L08Rik	6.10585	-3.51756	1.26438	-2.78205	0.00540167	0.105361	NOT	NOT(19796)
Gm37074	Gm37074	Gm37074	3.62558	-3.99037	1.43421	-2.78227	0.00539796	0.105361	NOT	NOT(19796)
9330185C12Rik	9330185C12Rik	9330185C12Rik	4.77242	-2.91584	1.04848	-2.78101	0.00541902	0.105598	NOT	NOT(19796)
Gm42656	Gm42656	Gm42656	6.14732	-3.24808	1.16843	-2.77986	0.00543828	0.105872	NOT	NOT(19796)
Arhgap27	Arhgap27	Arhgap27	429.693	0.578646	0.208192	2.77939	0.00544609	0.105922	NOT	NOT(19796)
Pwwp2b	Pwwp2b	Pwwp2b	584.35	0.890101	0.320543	2.77686	0.00548872	0.106445	NOT	NOT(19796)
Cav1	Cav1	Cav1	284.692	-0.601394	0.216551	-2.77715	0.00548376	0.106445	NOT	NOT(19796)
Gm26641	Gm26641	Gm26641	2.33489	-3.7393	1.34659	-2.77687	0.00548851	0.106445	NOT	NOT(19796)
Ndufs6b	Ndufs6b	Ndufs6b	11.9027	2.37455	0.855233	2.7765	0.00549479	0.106462	NOT	NOT(19796)
Glrx	Glrx	Glrx	452.538	0.778414	0.280638	2.77373	0.00554181	0.106761	NOT	NOT(19796)
B3galt4	B3galt4	B3galt4	93.0731	1.16358	0.419499	2.77375	0.00554148	0.106761	NOT	NOT(19796)
Gm40578	Gm40578	Gm40578	69.5392	-0.819431	0.29538	-2.77416	0.0055345	0.106761	NOT	NOT(19796)
Gm38394	Gm38394	Gm38394	45.4049	-1.55185	0.559369	-2.77428	0.00553233	0.106761	NOT	NOT(19796)
9430025C20Rik	9430025C20Rik	9430025C20Rik	4.00301	-3.83387	1.38191	-2.77433	0.00553161	0.106761	NOT	NOT(19796)
Gm37899	Gm37899	Gm37899	2.81234	-4.50911	1.6256	-2.77381	0.00554034	0.106761	NOT	NOT(19796)
Gm15246	Gm15246	Gm15246	22.0906	-1.40946	0.508237	-2.77324	0.00555015	0.106821	NOT	NOT(19796)
Gne	Gne	Gne	833.415	0.298628	0.107723	2.77219	0.00556807	0.106828	NOT	NOT(19796)
Dach1	Dach1	Dach1	171.323	-0.931953	0.336118	-2.77269	0.00555945	0.106828	NOT	NOT(19796)
Trim12a	Trim12a	Trim12a	36.7179	-1.59551	0.575585	-2.77198	0.0055716	0.106828	NOT	NOT(19796)
Gm43272	Gm43272	Gm43272	25.6606	-2.70856	0.977032	-2.77223	0.00556737	0.106828	NOT	NOT(19796)
Ccdc62	Ccdc62	Ccdc62	36.4368	-0.921602	0.332548	-2.77134	0.00558264	0.106838	NOT	NOT(19796)
Adam3	Adam3	Adam3	2.3874	-3.65619	1.31924	-2.77144	0.00558094	0.106838	NOT	NOT(19796)
Rpe	Rpe	Rpe	420.146	-0.450722	0.162668	-2.7708	0.00559181	0.106913	NOT	NOT(19796)
Alg5	Alg5	Alg5	338.882	0.815191	0.294314	2.7698	0.00560911	0.106963	NOT	NOT(19796)
Mypopos	Mypopos	Mypopos	13.1029	-1.75805	0.634661	-2.77006	0.00560463	0.106963	NOT	NOT(19796)
Gm44256	Gm44256	Gm44256	10.2358	-2.43596	0.879494	-2.76973	0.00561021	0.106963	NOT	NOT(19796)
Wbp2	Wbp2	Wbp2	6690.38	0.326389	0.117881	2.76881	0.00562614	0.107065	NOT	NOT(19796)
Arhgef40	Arhgef40	Arhgef40	432.99	-0.603747	0.218053	-2.76881	0.00562615	0.107065	NOT	NOT(19796)
Gm43414	Gm43414	Gm43414	2.33543	-4.27732	1.54553	-2.76753	0.00564822	0.107385	NOT	NOT(19796)
Psmd5	Psmd5	Psmd5	1103.48	0.384314	0.138893	2.76697	0.00565794	0.107469	NOT	NOT(19796)
Nmur2	Nmur2	Nmur2	5.2088	-4.68275	1.69258	-2.76664	0.00566373	0.107479	NOT	NOT(19796)
Rchy1	Rchy1	Rchy1	638.927	0.460778	0.166651	2.76493	0.00569358	0.107555	NOT	NOT(19796)
Tbrg1	Tbrg1	Tbrg1	629.643	0.580985	0.210074	2.76563	0.00568137	0.107555	NOT	NOT(19796)
Cep250	Cep250	Cep250	503.114	-0.986375	0.35677	-2.76474	0.00569683	0.107555	NOT	NOT(19796)
Gm14827	Gm14827	Gm14827	26.7749	-2.01431	0.728666	-2.76439	0.005703	0.107555	NOT	NOT(19796)
Tert	Tert	Tert	22.6683	-1.78404	0.64531	-2.76462	0.00569888	0.107555	NOT	NOT(19796)
Fbxo47	Fbxo47	Fbxo47	18.8875	-1.94002	0.701817	-2.76428	0.00570485	0.107555	NOT	NOT(19796)
Gm43197	Gm43197	Gm43197	3.51055	-3.64361	1.31803	-2.76444	0.00570202	0.107555	NOT	NOT(19796)
Gm37607	Gm37607	Gm37607	35.24	-1.21879	0.441103	-2.76305	0.00572647	0.107863	NOT	NOT(19796)
Gm15835	Gm15835	Gm15835	4.23985	-3.7076	1.34209	-2.76255	0.00573522	0.107927	NOT	NOT(19796)
AI839979	AI839979	AI839979	7.16358	-2.09723	0.759297	-2.76207	0.00574369	0.107987	NOT	NOT(19796)
Trafd1	Trafd1	Trafd1	838.084	0.416525	0.150864	2.76093	0.00576368	0.108042	NOT	NOT(19796)
Nt5c3	Nt5c3	Nt5c3	681.826	0.468848	0.169813	2.76097	0.00576305	0.108042	NOT	NOT(19796)
Hmbs	Hmbs	Hmbs	323.12	0.814533	0.294994	2.76118	0.00575925	0.108042	NOT	NOT(19796)
Prr33	Prr33	Prr33	5.54865	-2.41166	0.873699	-2.76029	0.00577506	0.108042	NOT	NOT(19796)
Gm12227	Gm12227	Gm12227	2.90434	-4.36626	1.58193	-2.76009	0.00577855	0.108042	NOT	NOT(19796)
Gm47754	Gm47754	Gm47754	2.00014	4.30253	1.55859	2.76053	0.00577079	0.108042	NOT	NOT(19796)
Bcl10	Bcl10	Bcl10	279.233	0.538699	0.195249	2.75904	0.00579722	0.108291	NOT	NOT(19796)
Gm17709	Gm17709	Gm17709	14.2463	-2.04939	0.743145	-2.75773	0.00582039	0.108624	NOT	NOT(19796)
Nde1	Nde1	Nde1	551.532	0.609894	0.221241	2.7567	0.00583881	0.108868	NOT	NOT(19796)
Rnf208	Rnf208	Rnf208	2067.79	0.372654	0.135212	2.75607	0.00585009	0.108935	NOT	NOT(19796)
Ednrb	Ednrb	Ednrb	1240.28	-0.831811	0.301829	-2.7559	0.00585314	0.108935	NOT	NOT(19796)
Rwdd1	Rwdd1	Rwdd1	573.662	0.987155	0.358247	2.75552	0.00585998	0.108962	NOT	NOT(19796)
Cck	Cck	Cck	6198.58	1.52682	0.554376	2.75411	0.00588514	0.109154	NOT	NOT(19796)
Stambp	Stambp	Stambp	579.418	0.378101	0.137359	2.75264	0.00591165	0.109154	NOT	NOT(19796)
Med27	Med27	Med27	368.091	0.876597	0.318494	2.75232	0.00591744	0.109154	NOT	NOT(19796)
Mtmr14	Mtmr14	Mtmr14	268.213	0.682902	0.248017	2.75346	0.00589698	0.109154	NOT	NOT(19796)
N4bp2	N4bp2	N4bp2	229.4	-0.738377	0.268208	-2.753	0.00590511	0.109154	NOT	NOT(19796)
Gm12404	Gm12404	Gm12404	14.5755	-1.84942	0.671811	-2.75288	0.00590731	0.109154	NOT	NOT(19796)
2410021H03Rik	2410021H03Rik	2410021H03Rik	8.54255	-1.8877	0.685339	-2.7544	0.00587995	0.109154	NOT	NOT(19796)
AC154763.2	AC154763.2	AC154763.2	5.1952	-2.74712	0.998103	-2.75234	0.00591715	0.109154	NOT	NOT(19796)
Sapcd1	Sapcd1	Sapcd1	4.85129	3.59729	1.30704	2.75225	0.00591869	0.109154	NOT	NOT(19796)
Gdpd1	Gdpd1	Gdpd1	833.991	0.294661	0.107139	2.75026	0.00595487	0.109722	NOT	NOT(19796)
Rmnd5b	Rmnd5b	Rmnd5b	912.634	0.685117	0.249175	2.74954	0.00596789	0.109763	NOT	NOT(19796)
Otos	Otos	Otos	19.4254	2.33132	0.847845	2.7497	0.005965	0.109763	NOT	NOT(19796)
Gm26931	Gm26931	Gm26931	2.63937	-4.19668	1.52706	-2.74822	0.00599207	0.110108	NOT	NOT(19796)
Snhg11	Snhg11	Snhg11	8291.17	-1.37125	0.499362	-2.74601	0.00603241	0.110402	NOT	NOT(19796)
Gde1	Gde1	Gde1	3440.59	0.795351	0.289632	2.74607	0.00603139	0.110402	NOT	NOT(19796)
Coro1a	Coro1a	Coro1a	1880.1	1.03955	0.378623	2.74562	0.00603966	0.110402	NOT	NOT(19796)
Otof	Otof	Otof	185.277	-2.1025	0.765862	-2.74527	0.00604614	0.110402	NOT	NOT(19796)
Angptl4	Angptl4	Angptl4	44.2001	1.08192	0.394102	2.74528	0.00604592	0.110402	NOT	NOT(19796)
Gpr179	Gpr179	Gpr179	18.6855	-2.55707	0.930954	-2.74672	0.00601946	0.110402	NOT	NOT(19796)
Gm43890	Gm43890	Gm43890	2.32863	-4.15369	1.51206	-2.74704	0.00601356	0.110402	NOT	NOT(19796)
Itfg1	Itfg1	Itfg1	4090.77	0.375593	0.136995	2.74166	0.00611287	0.110724	NOT	NOT(19796)
Ubl7	Ubl7	Ubl7	1333.12	0.709915	0.258885	2.74221	0.00610282	0.110724	NOT	NOT(19796)
Crls1	Crls1	Crls1	848.048	0.673578	0.24556	2.74303	0.0060875	0.110724	NOT	NOT(19796)
Cxxc4	Cxxc4	Cxxc4	451.877	-0.780448	0.284481	-2.74341	0.00608042	0.110724	NOT	NOT(19796)
2610005L07Rik	2610005L07Rik	2610005L07Rik	154.854	-0.96503	0.351792	-2.74318	0.00608466	0.110724	NOT	NOT(19796)
Mrto4-ps1	Mrto4-ps1	Mrto4-ps1	33.3551	1.3019	0.474846	2.74173	0.00611175	0.110724	NOT	NOT(19796)
Syne4	Syne4	Syne4	18.8416	-1.36327	0.49685	-2.74383	0.00607271	0.110724	NOT	NOT(19796)
Gm44065	Gm44065	Gm44065	13.1026	-1.43791	0.524403	-2.742	0.0061067	0.110724	NOT	NOT(19796)
Gm17168	Gm17168	Gm17168	3.66479	-2.70077	0.984875	-2.74225	0.00610199	0.110724	NOT	NOT(19796)
Minpp1	Minpp1	Minpp1	1248.79	0.34902	0.127429	2.73893	0.00616391	0.111549	NOT	NOT(19796)
A330070K13Rik	A330070K13Rik	A330070K13Rik	12.4644	2.23828	0.817323	2.73856	0.00617098	0.111578	NOT	NOT(19796)
Luc7l3	Luc7l3	Luc7l3	2100.71	-0.531529	0.194284	-2.73583	0.00622223	0.111668	NOT	NOT(19796)
Neu1	Neu1	Neu1	1010.94	0.514569	0.187952	2.73777	0.00618568	0.111668	NOT	NOT(19796)
Eif2b1	Eif2b1	Eif2b1	435.801	0.593551	0.216899	2.73653	0.00620905	0.111668	NOT	NOT(19796)
Olfml1	Olfml1	Olfml1	393.283	0.628893	0.22975	2.73729	0.00619474	0.111668	NOT	NOT(19796)
Noc4l	Noc4l	Noc4l	338.272	0.441731	0.161449	2.73604	0.00621836	0.111668	NOT	NOT(19796)
Srbd1	Srbd1	Srbd1	167.901	-0.560889	0.204888	-2.73754	0.00619014	0.111668	NOT	NOT(19796)
Emilin2	Emilin2	Emilin2	118.638	0.892511	0.326171	2.73633	0.00621289	0.111668	NOT	NOT(19796)
Gm13493	Gm13493	Gm13493	86.2095	1.48651	0.543478	2.73518	0.00623457	0.111668	NOT	NOT(19796)
Eva1c	Eva1c	Eva1c	53.4916	0.768512	0.280801	2.73686	0.00620294	0.111668	NOT	NOT(19796)
Gm17258	Gm17258	Gm17258	5.14942	-2.91396	1.0654	-2.73508	0.00623648	0.111668	NOT	NOT(19796)
A030005L19Rik	A030005L19Rik	A030005L19Rik	1.94816	-4.08562	1.49368	-2.73528	0.00623274	0.111668	NOT	NOT(19796)
Tmem151a	Tmem151a	Tmem151a	4399.96	0.405842	0.148475	2.7334	0.00626836	0.111845	NOT	NOT(19796)
44260	44260	44260	1345.76	0.349765	0.127929	2.73406	0.00625579	0.111845	NOT	NOT(19796)
Brcc3	Brcc3	Brcc3	608.175	0.422129	0.154411	2.7338	0.00626083	0.111845	NOT	NOT(19796)
Gm14204	Gm14204	Gm14204	132.235	-1.1484	0.420113	-2.73355	0.00626551	0.111845	NOT	NOT(19796)
Cxcl16	Cxcl16	Cxcl16	63.3991	1.73157	0.633644	2.73272	0.00628132	0.111977	NOT	NOT(19796)
Ubr7	Ubr7	Ubr7	798.123	0.319826	0.11706	2.73216	0.00629205	0.112028	NOT	NOT(19796)
Tspan4	Tspan4	Tspan4	382.412	1.04934	0.384095	2.73199	0.00629522	0.112028	NOT	NOT(19796)
Psmc3	Psmc3	Psmc3	2646.36	0.817444	0.299365	2.73059	0.00632206	0.112356	NOT	NOT(19796)
Dennd2c	Dennd2c	Dennd2c	12.4586	-1.30757	0.478884	-2.73046	0.00632468	0.112356	NOT	NOT(19796)
Gm14328	Gm14328	Gm14328	15.6717	3.26826	1.1973	2.72969	0.00633931	0.112419	NOT	NOT(19796)
Ptprv	Ptprv	Ptprv	8.92493	-2.83537	1.03865	-2.72986	0.00633616	0.112419	NOT	NOT(19796)
Scn11a	Scn11a	Scn11a	5.10717	-3.8279	1.40252	-2.72929	0.00634703	0.112458	NOT	NOT(19796)
4930565N06Rik	4930565N06Rik	4930565N06Rik	3.62503	-3.71071	1.35993	-2.7286	0.00636042	0.112597	NOT	NOT(19796)
Chac1	Chac1	Chac1	127.105	0.887647	0.325535	2.72674	0.00639643	0.112841	NOT	NOT(19796)
A830008E24Rik	A830008E24Rik	A830008E24Rik	11.3591	1.51847	0.556799	2.72713	0.00638873	0.112841	NOT	NOT(19796)
Gm37310	Gm37310	Gm37310	10.1313	-3.45988	1.26878	-2.72693	0.0063926	0.112841	NOT	NOT(19796)
Gm44321	Gm44321	Gm44321	5.14024	-2.18725	0.801998	-2.72725	0.00638653	0.112841	NOT	NOT(19796)
Btbd6	Btbd6	Btbd6	1089.2	0.552375	0.202681	2.72534	0.00642351	0.11322	NOT	NOT(19796)
Fbxl15	Fbxl15	Fbxl15	409.249	1.13292	0.416008	2.72332	0.00646304	0.113782	NOT	NOT(19796)
Gm29264	Gm29264	Gm29264	6.36685	-2.21135	0.81206	-2.72313	0.00646658	0.113782	NOT	NOT(19796)
AC114990.3	AC114990.3	AC114990.3	48.266	1.51721	0.55735	2.72219	0.00648516	0.11401	NOT	NOT(19796)
Npbwr1	Npbwr1	Npbwr1	32.4735	-1.50847	0.554362	-2.7211	0.00650646	0.114236	NOT	NOT(19796)
Unc45b	Unc45b	Unc45b	12.4182	-1.71604	0.630675	-2.72096	0.00650931	0.114236	NOT	NOT(19796)
Myh11	Myh11	Myh11	232.428	-2.03624	0.748671	-2.71981	0.00653197	0.114473	NOT	NOT(19796)
Spef1	Spef1	Spef1	152.048	-0.588132	0.216249	-2.7197	0.00653406	0.114473	NOT	NOT(19796)
Dzip1	Dzip1	Dzip1	993.312	-0.960508	0.353354	-2.71826	0.00656258	0.114693	NOT	NOT(19796)
Cep41	Cep41	Cep41	130.389	-0.814273	0.299525	-2.71855	0.00655685	0.114693	NOT	NOT(19796)
Gm45627	Gm45627	Gm45627	7.28722	-3.41392	1.25594	-2.71821	0.00656358	0.114693	NOT	NOT(19796)
Unc5b	Unc5b	Unc5b	778.24	-0.743609	0.273607	-2.7178	0.00657178	0.114738	NOT	NOT(19796)
Guca1a	Guca1a	Guca1a	9.00768	3.28485	1.20904	2.71691	0.00658946	0.114849	NOT	NOT(19796)
Pcsk2os2	Pcsk2os2	Pcsk2os2	3.59904	-3.43143	1.26287	-2.71717	0.00658435	0.114849	NOT	NOT(19796)
Prtg	Prtg	Prtg	107.322	-1.00083	0.368476	-2.71613	0.00660508	0.114968	NOT	NOT(19796)
9530018F02Rik	9530018F02Rik	9530018F02Rik	23.2967	1.31102	0.482705	2.716	0.00660763	0.114968	NOT	NOT(19796)
Gm39929	Gm39929	Gm39929	1.94999	-4.55055	1.67658	-2.71419	0.00664389	0.1155	NOT	NOT(19796)
Mycbpap	Mycbpap	Mycbpap	62.6926	-1.80923	0.666731	-2.71358	0.006656	0.115513	NOT	NOT(19796)
Gm37953	Gm37953	Gm37953	3.35056	-4.2959	1.58302	-2.71374	0.00665287	0.115513	NOT	NOT(19796)
Gm10355	Gm10355	Gm10355	10.0449	1.60847	0.592829	2.71321	0.0066634	0.115543	NOT	NOT(19796)
Cnih2	Cnih2	Cnih2	9560.36	1.16624	0.430312	2.71021	0.00672406	0.11562	NOT	NOT(19796)
Kcng2	Kcng2	Kcng2	679.132	1.01197	0.373167	2.71185	0.00669085	0.11562	NOT	NOT(19796)
St7l	St7l	St7l	483.927	0.367381	0.135556	2.71018	0.00672458	0.11562	NOT	NOT(19796)
Usp40	Usp40	Usp40	259.735	-0.67414	0.248569	-2.71209	0.00668609	0.11562	NOT	NOT(19796)
Pou2f2	Pou2f2	Pou2f2	133.501	-0.553958	0.204382	-2.71041	0.00672007	0.11562	NOT	NOT(19796)
Cgn	Cgn	Cgn	98.8352	-1.28188	0.472982	-2.7102	0.00672424	0.11562	NOT	NOT(19796)
Gm11681	Gm11681	Gm11681	83.3901	1.15465	0.425998	2.71046	0.00671906	0.11562	NOT	NOT(19796)
Olfr482	Olfr482	Olfr482	14.151	2.65869	0.98024	2.71228	0.00668214	0.11562	NOT	NOT(19796)
AC154232.2	AC154232.2	AC154232.2	8.11	-2.03396	0.75049	-2.71017	0.00672482	0.11562	NOT	NOT(19796)
Gm26785	Gm26785	Gm26785	2.58487	-4.09022	1.50872	-2.71105	0.00670713	0.11562	NOT	NOT(19796)
Atf4	Atf4	Atf4	1960.26	0.5493	0.202703	2.70988	0.00673082	0.115626	NOT	NOT(19796)
Slc2a6	Slc2a6	Slc2a6	449.099	1.01578	0.375086	2.70811	0.00676666	0.115654	NOT	NOT(19796)
Mir9-3hg	Mir9-3hg	Mir9-3hg	429.301	0.596317	0.220187	2.70823	0.00676433	0.115654	NOT	NOT(19796)
Lama5	Lama5	Lama5	294.37	-1.09509	0.40429	-2.70866	0.00675551	0.115654	NOT	NOT(19796)
Gm14817	Gm14817	Gm14817	5.42593	-2.40539	0.888188	-2.7082	0.00676495	0.115654	NOT	NOT(19796)
A930030B08Rik	A930030B08Rik	A930030B08Rik	4.20497	-3.31702	1.22452	-2.70883	0.00675216	0.115654	NOT	NOT(19796)
Lta	Lta	Lta	4.17152	2.37102	0.875223	2.70904	0.00674781	0.115654	NOT	NOT(19796)
Cops7a	Cops7a	Cops7a	2347.2	0.371858	0.137327	2.70782	0.00677266	0.115659	NOT	NOT(19796)
Dclk3	Dclk3	Dclk3	495.984	-1.24434	0.459684	-2.70694	0.00679057	0.115708	NOT	NOT(19796)
Sned1	Sned1	Sned1	207.777	-1.26882	0.46867	-2.70729	0.00678356	0.115708	NOT	NOT(19796)
Gm45495	Gm45495	Gm45495	162.179	-0.519188	0.191806	-2.70684	0.00679264	0.115708	NOT	NOT(19796)
Tmem9b	Tmem9b	Tmem9b	2198.36	0.67576	0.249722	2.70605	0.00680896	0.115808	NOT	NOT(19796)
Gm47218	Gm47218	Gm47218	5.5002	-2.99588	1.10712	-2.706	0.00680987	0.115808	NOT	NOT(19796)
Frmpd2	Frmpd2	Frmpd2	59.0854	-1.78656	0.660542	-2.70469	0.0068369	0.11617	NOT	NOT(19796)
Prkag2os2	Prkag2os2	Prkag2os2	14.564	-2.46559	0.912064	-2.70331	0.0068653	0.116555	NOT	NOT(19796)
Fbn2	Fbn2	Fbn2	79.5428	-1.14914	0.425358	-2.70158	0.00690111	0.117013	NOT	NOT(19796)
Btnl9	Btnl9	Btnl9	5.36537	-5.24325	1.9409	-2.70145	0.00690381	0.117013	NOT	NOT(19796)
Myo1a	Myo1a	Myo1a	5.96345	-2.5743	0.953099	-2.70098	0.00691361	0.117082	NOT	NOT(19796)
Ralgds	Ralgds	Ralgds	2267.93	0.347548	0.128814	2.69805	0.00697465	0.11713	NOT	NOT(19796)
Akt2	Akt2	Akt2	1453.49	-0.438656	0.162616	-2.6975	0.00698617	0.11713	NOT	NOT(19796)
Eif3l	Eif3l	Eif3l	1346.75	0.763767	0.283095	2.69791	0.00697755	0.11713	NOT	NOT(19796)
Adam15	Adam15	Adam15	1254.21	0.452566	0.167627	2.69984	0.00693719	0.11713	NOT	NOT(19796)
Mdm4	Mdm4	Mdm4	1131.68	-0.755682	0.279907	-2.69976	0.00693885	0.11713	NOT	NOT(19796)
Zdbf2	Zdbf2	Zdbf2	631.031	-1.15004	0.425903	-2.70024	0.006929	0.11713	NOT	NOT(19796)
Asb4	Asb4	Asb4	59.3999	-3.33211	1.23537	-2.69726	0.00699131	0.11713	NOT	NOT(19796)
Gm11611	Gm11611	Gm11611	61.378	-1.07601	0.398909	-2.69739	0.00698861	0.11713	NOT	NOT(19796)
Dnhd1	Dnhd1	Dnhd1	44.1736	-1.15648	0.428455	-2.69919	0.0069508	0.11713	NOT	NOT(19796)
Gm45380	Gm45380	Gm45380	20.8287	-1.09566	0.406212	-2.69725	0.00699147	0.11713	NOT	NOT(19796)
Gm37592	Gm37592	Gm37592	10.9446	-2.08293	0.77191	-2.69841	0.00696714	0.11713	NOT	NOT(19796)
Gm37776	Gm37776	Gm37776	6.23318	-3.24366	1.20176	-2.69909	0.006953	0.11713	NOT	NOT(19796)
Gm9670	Gm9670	Gm9670	4.94234	-2.21986	0.822385	-2.69929	0.00694871	0.11713	NOT	NOT(19796)
Sema3a	Sema3a	Sema3a	133.562	-1.17977	0.437556	-2.69627	0.007012	0.117315	NOT	NOT(19796)
H2-M5	H2-M5	H2-M5	8.76913	-1.56153	0.579166	-2.69618	0.00701404	0.117315	NOT	NOT(19796)
Eif3d	Eif3d	Eif3d	837.123	0.888733	0.329682	2.69573	0.00702354	0.117377	NOT	NOT(19796)
Ttc25	Ttc25	Ttc25	41.6304	-1.47767	0.548236	-2.69531	0.0070323	0.117427	NOT	NOT(19796)
Dlg1	Dlg1	Dlg1	2094.72	-0.504448	0.187229	-2.69429	0.00705394	0.117602	NOT	NOT(19796)
Rpl10a-ps1	Rpl10a-ps1	Rpl10a-ps1	94.4887	1.63032	0.605109	2.69427	0.00705439	0.117602	NOT	NOT(19796)
Arnt	Arnt	Arnt	480.799	-0.69969	0.259841	-2.69277	0.00708616	0.117934	NOT	NOT(19796)
Abca7	Abca7	Abca7	377.258	-0.644363	0.239269	-2.69305	0.00708023	0.117934	NOT	NOT(19796)
Gm34934	Gm34934	Gm34934	20.0342	-1.26197	0.468697	-2.69251	0.00709171	0.117934	NOT	NOT(19796)
Rab31	Rab31	Rab31	1625.39	0.454956	0.169043	2.69136	0.00711606	0.118013	NOT	NOT(19796)
Hnrnph3	Hnrnph3	Hnrnph3	598.903	-0.539322	0.200367	-2.69168	0.00710942	0.118013	NOT	NOT(19796)
Plcb3	Plcb3	Plcb3	445.886	-0.535152	0.198834	-2.69145	0.00711415	0.118013	NOT	NOT(19796)
Notch3	Notch3	Notch3	334.635	-1.09584	0.407276	-2.69065	0.00713132	0.118013	NOT	NOT(19796)
Dcx	Dcx	Dcx	267.808	-0.838002	0.311423	-2.69088	0.00712635	0.118013	NOT	NOT(19796)
Impg1	Impg1	Impg1	5.77248	-3.8981	1.44874	-2.69067	0.0071308	0.118013	NOT	NOT(19796)
Man2b1	Man2b1	Man2b1	1153.18	0.520817	0.193684	2.689	0.00716667	0.118491	NOT	NOT(19796)
Stoml1	Stoml1	Stoml1	1156.56	0.583113	0.216893	2.68848	0.00717771	0.118491	NOT	NOT(19796)
Cbx1	Cbx1	Cbx1	573.599	-0.360176	0.133957	-2.68874	0.00717216	0.118491	NOT	NOT(19796)
Kti12	Kti12	Kti12	140.522	0.631229	0.234851	2.68778	0.0071929	0.118645	NOT	NOT(19796)
Tfg	Tfg	Tfg	1007.47	0.34288	0.127612	2.68688	0.00721221	0.118775	NOT	NOT(19796)
Upk3bl	Upk3bl	Upk3bl	6.50288	2.06177	0.767351	2.68687	0.0072125	0.118775	NOT	NOT(19796)
Gdap2	Gdap2	Gdap2	660.94	0.521808	0.19423	2.68655	0.00721952	0.118794	NOT	NOT(19796)
Tfam	Tfam	Tfam	680.848	0.297807	0.110904	2.68527	0.00724707	0.118927	NOT	NOT(19796)
Trh	Trh	Trh	134.18	-4.03942	1.50476	-2.68444	0.00726523	0.118927	NOT	NOT(19796)
Nkx2-1	Nkx2-1	Nkx2-1	72.306	-2.48644	0.926296	-2.68428	0.00726857	0.118927	NOT	NOT(19796)
Gbx1	Gbx1	Gbx1	51.6962	-4.62993	1.72481	-2.68432	0.00726779	0.118927	NOT	NOT(19796)
Gp5	Gp5	Gp5	27.5054	1.0686	0.397945	2.68529	0.00724667	0.118927	NOT	NOT(19796)
Gm14122	Gm14122	Gm14122	7.70518	-1.97578	0.735877	-2.68493	0.00725455	0.118927	NOT	NOT(19796)
Gm48804	Gm48804	Gm48804	3.29781	-3.43469	1.27926	-2.68491	0.00725486	0.118927	NOT	NOT(19796)
Ltbp4	Ltbp4	Ltbp4	1224.97	-0.874637	0.325906	-2.68371	0.00728107	0.11894	NOT	NOT(19796)
Aqp6	Aqp6	Aqp6	3.50892	-4.42686	1.64939	-2.68394	0.00727603	0.11894	NOT	NOT(19796)
Limd2	Limd2	Limd2	1708.53	1.03084	0.384254	2.6827	0.00730307	0.119077	NOT	NOT(19796)
Apex2	Apex2	Apex2	77.7419	-0.691089	0.257644	-2.68234	0.00731097	0.119077	NOT	NOT(19796)
Adgb	Adgb	Adgb	33.3993	-1.73321	0.646055	-2.68275	0.00730187	0.119077	NOT	NOT(19796)
Got2-ps1	Got2-ps1	Got2-ps1	18.3082	1.0951	0.408278	2.68225	0.00731291	0.119077	NOT	NOT(19796)
Cops3	Cops3	Cops3	828.725	0.511235	0.190629	2.68184	0.00732191	0.119128	NOT	NOT(19796)
Gm43857	Gm43857	Gm43857	12.3203	-2.03325	0.758328	-2.68123	0.00733528	0.11925	NOT	NOT(19796)
Chst8	Chst8	Chst8	452.947	0.876328	0.326912	2.68063	0.00734846	0.119273	NOT	NOT(19796)
Gm34081	Gm34081	Gm34081	4.01587	-3.57603	1.33395	-2.68078	0.00734518	0.119273	NOT	NOT(19796)
Gm38102	Gm38102	Gm38102	24.1273	-1.5354	0.57291	-2.68	0.00736215	0.1194	NOT	NOT(19796)
Fbxo9	Fbxo9	Fbxo9	1595.29	0.323612	0.12082	2.67846	0.00739621	0.119752	NOT	NOT(19796)
Tsg101	Tsg101	Tsg101	1280.41	0.647204	0.241668	2.67807	0.00740474	0.119752	NOT	NOT(19796)
A230051N06Rik	A230051N06Rik	A230051N06Rik	54.9939	1.66354	0.621174	2.67806	0.00740494	0.119752	NOT	NOT(19796)
Gm9996	Gm9996	Gm9996	28.8108	1.46929	0.54872	2.67767	0.00741353	0.119752	NOT	NOT(19796)
5830454E08Rik	5830454E08Rik	5830454E08Rik	18.5105	1.75275	0.654643	2.67741	0.00741927	0.119752	NOT	NOT(19796)
Gm7435	Gm7435	Gm7435	13.4965	-1.36196	0.508603	-2.67785	0.00740975	0.119752	NOT	NOT(19796)
1500035N22Rik	1500035N22Rik	1500035N22Rik	9.53667	-2.21875	0.828823	-2.67699	0.00742865	0.119808	NOT	NOT(19796)
Gm44200	Gm44200	Gm44200	6.76673	-3.01446	1.12641	-2.67617	0.00744681	0.120006	NOT	NOT(19796)
Sptbn4	Sptbn4	Sptbn4	3733.94	-0.497859	0.186096	-2.67528	0.00746666	0.120052	NOT	NOT(19796)
Npepps	Npepps	Npepps	2746.71	-0.469729	0.175739	-2.67288	0.00752041	0.120052	NOT	NOT(19796)
Vps4a	Vps4a	Vps4a	1766.23	0.315648	0.118071	2.67338	0.00750908	0.120052	NOT	NOT(19796)
Slf2	Slf2	Slf2	764.008	-0.492539	0.184083	-2.67563	0.00745882	0.120052	NOT	NOT(19796)
Gm10250	Gm10250	Gm10250	639.585	1.35378	0.506075	2.67506	0.00747152	0.120052	NOT	NOT(19796)
Tubgcp4	Tubgcp4	Tubgcp4	228.969	-0.706817	0.264271	-2.6746	0.00748194	0.120052	NOT	NOT(19796)
A230006K03Rik	A230006K03Rik	A230006K03Rik	41.7852	-1.32956	0.49706	-2.67485	0.00747625	0.120052	NOT	NOT(19796)
H2-Q2	H2-Q2	H2-Q2	24.9253	-4.1606	1.5561	-2.67373	0.00750119	0.120052	NOT	NOT(19796)
9930017N22Rik	9930017N22Rik	9930017N22Rik	8.10663	-2.70567	1.01188	-2.67391	0.00749735	0.120052	NOT	NOT(19796)
Gm11839	Gm11839	Gm11839	6.09138	-2.68695	1.00489	-2.67389	0.00749779	0.120052	NOT	NOT(19796)
1810041H14Rik	1810041H14Rik	1810041H14Rik	4.40006	2.2721	0.850024	2.67298	0.00751806	0.120052	NOT	NOT(19796)
5330438I03Rik	5330438I03Rik	5330438I03Rik	3.77538	-3.27119	1.22388	-2.6728	0.00752213	0.120052	NOT	NOT(19796)
Atp6v0d2	Atp6v0d2	Atp6v0d2	3.52942	4.82504	1.80537	2.6726	0.00752656	0.120052	NOT	NOT(19796)
Chpf	Chpf	Chpf	2243.77	0.419365	0.156991	2.67126	0.0075567	0.120062	NOT	NOT(19796)
Timp4	Timp4	Timp4	713.877	0.709251	0.265498	2.6714	0.00755366	0.120062	NOT	NOT(19796)
Ptafr	Ptafr	Ptafr	57.8291	1.03774	0.388388	2.67191	0.00754219	0.120062	NOT	NOT(19796)
Nlrp1b	Nlrp1b	Nlrp1b	6.74928	-2.61558	0.978893	-2.67198	0.00754046	0.120062	NOT	NOT(19796)
Gm45424	Gm45424	Gm45424	2.31109	-3.57463	1.33803	-2.67156	0.00754985	0.120062	NOT	NOT(19796)
Agfg2	Agfg2	Agfg2	1130.15	0.396676	0.148534	2.67061	0.00757142	0.120202	NOT	NOT(19796)
Sympk	Sympk	Sympk	2370.63	0.1975	0.0739701	2.66999	0.00758528	0.120327	NOT	NOT(19796)
Rprml	Rprml	Rprml	1516.14	1.43423	0.537285	2.6694	0.00759877	0.120447	NOT	NOT(19796)
Vmp1	Vmp1	Vmp1	1650.02	0.561785	0.210557	2.66809	0.00762843	0.120823	NOT	NOT(19796)
Emc1	Emc1	Emc1	1317.51	0.268861	0.100897	2.66471	0.00770542	0.120846	NOT	NOT(19796)
Slc35c2	Slc35c2	Slc35c2	1063.41	0.673791	0.252632	2.66709	0.00765119	0.120846	NOT	NOT(19796)
Eif6	Eif6	Eif6	823.434	1.02364	0.38421	2.66427	0.00771548	0.120846	NOT	NOT(19796)
Unc13b	Unc13b	Unc13b	618.751	-1.13673	0.426682	-2.66411	0.00771914	0.120846	NOT	NOT(19796)
Pmp22	Pmp22	Pmp22	574.517	0.718333	0.269436	2.66606	0.00767465	0.120846	NOT	NOT(19796)
Yeats2	Yeats2	Yeats2	475.098	-0.663891	0.249016	-2.66606	0.00767461	0.120846	NOT	NOT(19796)
Calhm5	Calhm5	Calhm5	182.678	0.935952	0.350904	2.66726	0.00764727	0.120846	NOT	NOT(19796)
4930447C04Rik	4930447C04Rik	4930447C04Rik	72.4814	-0.685231	0.257016	-2.6661	0.00767376	0.120846	NOT	NOT(19796)
Col26a1	Col26a1	Col26a1	43.5578	-0.869003	0.326173	-2.66424	0.00771621	0.120846	NOT	NOT(19796)
Gm7331	Gm7331	Gm7331	40.1146	2.01017	0.754064	2.66578	0.00768092	0.120846	NOT	NOT(19796)
4930488L21Rik	4930488L21Rik	4930488L21Rik	26.1038	-1.00174	0.375955	-2.66451	0.00771008	0.120846	NOT	NOT(19796)
Barhl2	Barhl2	Barhl2	12.7553	-3.22989	1.2111	-2.6669	0.00765539	0.120846	NOT	NOT(19796)
Gm10600	Gm10600	Gm10600	3.35196	-3.79853	1.42401	-2.6675	0.0076419	0.120846	NOT	NOT(19796)
4633401B06Rik	4633401B06Rik	4633401B06Rik	2.72286	-3.6528	1.37081	-2.6647	0.00770563	0.120846	NOT	NOT(19796)
Gm16233	Gm16233	Gm16233	2.64525	-4.3073	1.61664	-2.66435	0.00771369	0.120846	NOT	NOT(19796)
Snrpn	Snrpn	Snrpn	6987.91	0.537056	0.201637	2.66349	0.00773353	0.120978	NOT	NOT(19796)
Cd37	Cd37	Cd37	131.442	1.2191	0.457797	2.66296	0.0077456	0.121073	NOT	NOT(19796)
Sltm	Sltm	Sltm	1012.23	-0.483725	0.181674	-2.66261	0.0077538	0.121108	NOT	NOT(19796)
Slc15a4	Slc15a4	Slc15a4	428.701	0.52776	0.198329	2.66103	0.00779016	0.121583	NOT	NOT(19796)
Abcf2	Abcf2	Abcf2	1726.61	0.264392	0.0993854	2.66027	0.00780782	0.121667	NOT	NOT(19796)
Hagh	Hagh	Hagh	1293.81	0.835745	0.314309	2.65899	0.00783747	0.121667	NOT	NOT(19796)
Fam193b	Fam193b	Fam193b	774.232	-0.802929	0.301875	-2.65981	0.00781849	0.121667	NOT	NOT(19796)
Ifitm10	Ifitm10	Ifitm10	385.089	1.10115	0.414039	2.65954	0.00782481	0.121667	NOT	NOT(19796)
Gm26575	Gm26575	Gm26575	4.87943	-2.5048	0.941982	-2.65907	0.00783564	0.121667	NOT	NOT(19796)
2900078I11Rik	2900078I11Rik	2900078I11Rik	2.50631	-3.76597	1.41623	-2.65915	0.00783387	0.121667	NOT	NOT(19796)
2810404M03Rik	2810404M03Rik	2810404M03Rik	2.11171	3.72602	1.40118	2.6592	0.00783263	0.121667	NOT	NOT(19796)
Sh3bgrl3	Sh3bgrl3	Sh3bgrl3	1785.97	1.17663	0.442601	2.65844	0.00785026	0.121772	NOT	NOT(19796)
Acot5	Acot5	Acot5	88.3135	1.41415	0.532094	2.65772	0.0078672	0.121942	NOT	NOT(19796)
Safb2	Safb2	Safb2	855.152	-0.650146	0.244682	-2.6571	0.00788154	0.122071	NOT	NOT(19796)
Rnf135	Rnf135	Rnf135	82.1209	0.748994	0.281919	2.65677	0.0078893	0.122098	NOT	NOT(19796)
Acss1	Acss1	Acss1	664.609	-0.463966	0.174665	-2.65631	0.00790008	0.122171	NOT	NOT(19796)
Gm44421	Gm44421	Gm44421	85.9731	0.875503	0.329659	2.65578	0.00791244	0.12227	NOT	NOT(19796)
Deaf1	Deaf1	Deaf1	880.636	0.458663	0.172746	2.65513	0.00792771	0.122412	NOT	NOT(19796)
Ntn1	Ntn1	Ntn1	292.317	-1.43808	0.541705	-2.65472	0.00793734	0.122468	NOT	NOT(19796)
Emc8	Emc8	Emc8	1398.6	0.320243	0.120794	2.65115	0.00802191	0.122741	NOT	NOT(19796)
Sppl3	Sppl3	Sppl3	1198.3	0.390454	0.147291	2.65091	0.00802756	0.122741	NOT	NOT(19796)
Thoc3	Thoc3	Thoc3	574.235	0.442837	0.167022	2.65137	0.00801651	0.122741	NOT	NOT(19796)
Cep70	Cep70	Cep70	236.456	-0.615013	0.231909	-2.65196	0.00800255	0.122741	NOT	NOT(19796)
Zfp36	Zfp36	Zfp36	92.5231	0.821478	0.309701	2.65249	0.00799006	0.122741	NOT	NOT(19796)
Pot1b	Pot1b	Pot1b	81.5585	-0.792393	0.298815	-2.65179	0.00800673	0.122741	NOT	NOT(19796)
B230206H07Rik	B230206H07Rik	B230206H07Rik	34.1784	-1.30835	0.493207	-2.65273	0.00798425	0.122741	NOT	NOT(19796)
Calcr	Calcr	Calcr	32.5328	-4.53692	1.71103	-2.65158	0.00801164	0.122741	NOT	NOT(19796)
Gm13563	Gm13563	Gm13563	21.7574	-1.43629	0.541317	-2.65332	0.00797049	0.122741	NOT	NOT(19796)
Gm15787	Gm15787	Gm15787	18.5144	-1.09585	0.413305	-2.65144	0.008015	0.122741	NOT	NOT(19796)
Gm34788	Gm34788	Gm34788	4.76257	-2.95292	1.11362	-2.65165	0.00800995	0.122741	NOT	NOT(19796)
Gm42583	Gm42583	Gm42583	2.31141	-4.80461	1.81056	-2.65366	0.00796243	0.122741	NOT	NOT(19796)
Fermt3	Fermt3	Fermt3	120.336	1.04723	0.395232	2.64967	0.00805711	0.12302	NOT	NOT(19796)
A2ml1	A2ml1	A2ml1	98.3479	0.883991	0.333701	2.64905	0.00807174	0.12302	NOT	NOT(19796)
Lin9	Lin9	Lin9	76.5347	0.566066	0.213666	2.6493	0.00806597	0.12302	NOT	NOT(19796)
0610010K14Rik	0610010K14Rik	0610010K14Rik	10.0939	-1.57149	0.593132	-2.64947	0.00806183	0.12302	NOT	NOT(19796)
E330020D12Rik	E330020D12Rik	E330020D12Rik	6.77502	2.24022	0.845725	2.64887	0.00807612	0.12302	NOT	NOT(19796)
Nudt17	Nudt17	Nudt17	139.964	1.20926	0.456658	2.64806	0.00809544	0.123222	NOT	NOT(19796)
Cdc42se1	Cdc42se1	Cdc42se1	1237.92	0.294476	0.111229	2.64749	0.00810926	0.12334	NOT	NOT(19796)
Maff	Maff	Maff	47.9611	1.36673	0.516287	2.64723	0.00811537	0.12334	NOT	NOT(19796)
Cfap65	Cfap65	Cfap65	115.374	-1.33759	0.505397	-2.64662	0.00813018	0.123473	NOT	NOT(19796)
Npdc1	Npdc1	Npdc1	4855.42	0.97009	0.366762	2.64501	0.00816876	0.123875	NOT	NOT(19796)
Tesmin	Tesmin	Tesmin	5.55445	3.19306	1.2072	2.64501	0.00816883	0.123875	NOT	NOT(19796)
Rbm33	Rbm33	Rbm33	990.178	-0.743585	0.28127	-2.64367	0.00820117	0.124272	NOT	NOT(19796)
Gyg	Gyg	Gyg	614.778	0.63511	0.240303	2.64296	0.00821844	0.124348	NOT	NOT(19796)
Cgnl1	Cgnl1	Cgnl1	499.887	-1.84561	0.698291	-2.64304	0.00821653	0.124348	NOT	NOT(19796)
Zfr2	Zfr2	Zfr2	813.189	-0.562653	0.212933	-2.64239	0.00823232	0.124466	NOT	NOT(19796)
Dll3	Dll3	Dll3	44.6667	0.958509	0.362798	2.64199	0.008242	0.124514	NOT	NOT(19796)
Slc22a3	Slc22a3	Slc22a3	22.3795	-1.8694	0.707635	-2.64176	0.00824776	0.124514	NOT	NOT(19796)
Mc4r	Mc4r	Mc4r	85.1667	0.793956	0.300596	2.64127	0.00825949	0.124598	NOT	NOT(19796)
Capzb	Capzb	Capzb	4001.73	0.490255	0.185713	2.63986	0.00829399	0.124887	NOT	NOT(19796)
Ehbp1l1	Ehbp1l1	Ehbp1l1	357.241	-0.637657	0.241664	-2.6386	0.00832482	0.124887	NOT	NOT(19796)
Tepsin	Tepsin	Tepsin	273.67	0.549895	0.208413	2.63849	0.00832766	0.124887	NOT	NOT(19796)
3830408C21Rik	3830408C21Rik	3830408C21Rik	57.8252	-0.626464	0.237311	-2.63984	0.00829457	0.124887	NOT	NOT(19796)
Cfap70	Cfap70	Cfap70	47.7332	-1.7279	0.654884	-2.63848	0.00832784	0.124887	NOT	NOT(19796)
Gm43300	Gm43300	Gm43300	32.3806	-1.88935	0.715985	-2.63881	0.00831978	0.124887	NOT	NOT(19796)
Gm8971	Gm8971	Gm8971	27.6604	1.97242	0.747472	2.63879	0.0083202	0.124887	NOT	NOT(19796)
Gm37303	Gm37303	Gm37303	7.25205	-3.21816	1.21916	-2.63964	0.00829941	0.124887	NOT	NOT(19796)
Wdr60	Wdr60	Wdr60	254.263	-0.432059	0.163779	-2.63807	0.00833803	0.124947	NOT	NOT(19796)
Nat10	Nat10	Nat10	440.078	-0.316968	0.120165	-2.63778	0.00834495	0.124959	NOT	NOT(19796)
Rtf2	Rtf2	Rtf2	1336.32	0.460374	0.174626	2.63635	0.00838044	0.12514	NOT	NOT(19796)
Pepd	Pepd	Pepd	603.273	0.817202	0.309924	2.63678	0.00836962	0.12514	NOT	NOT(19796)
D6Wsu163e	D6Wsu163e	D6Wsu163e	545.151	0.333276	0.126411	2.63646	0.00837768	0.12514	NOT	NOT(19796)
Gm13584	Gm13584	Gm13584	3.68661	-3.66301	1.38945	-2.63629	0.00838171	0.12514	NOT	NOT(19796)
Gfap	Gfap	Gfap	17888.4	1.22606	0.465421	2.6343	0.00843099	0.125175	NOT	NOT(19796)
Mog	Mog	Mog	1396.95	1.006	0.381811	2.63481	0.00841838	0.125175	NOT	NOT(19796)
Mrps33	Mrps33	Mrps33	863.005	1.3411	0.509003	2.63475	0.00842002	0.125175	NOT	NOT(19796)
Gtf2b	Gtf2b	Gtf2b	551.871	0.8092	0.307135	2.63467	0.00842192	0.125175	NOT	NOT(19796)
2610524H06Rik	2610524H06Rik	2610524H06Rik	224.995	1.05022	0.398656	2.63441	0.00842846	0.125175	NOT	NOT(19796)
Ccdc146	Ccdc146	Ccdc146	49.5776	-1.70921	0.648534	-2.63549	0.00840147	0.125175	NOT	NOT(19796)
Gm4045	Gm4045	Gm4045	10.7083	2.36174	0.896367	2.63479	0.00841903	0.125175	NOT	NOT(19796)
Gm44836	Gm44836	Gm44836	5.71067	1.92043	0.729036	2.63421	0.00843336	0.125175	NOT	NOT(19796)
Mal	Mal	Mal	4836.21	0.694575	0.263737	2.63358	0.00844887	0.125227	NOT	NOT(19796)
Tmem215	Tmem215	Tmem215	144.632	0.902093	0.342536	2.63357	0.00844921	0.125227	NOT	NOT(19796)
Acot9	Acot9	Acot9	287.953	0.822086	0.312282	2.63252	0.00847551	0.125525	NOT	NOT(19796)
Rps27a-ps2	Rps27a-ps2	Rps27a-ps2	78.6439	1.72273	0.654485	2.63219	0.00848374	0.125556	NOT	NOT(19796)
Fut4	Fut4	Fut4	10.4698	-2.36541	0.898852	-2.63159	0.00849859	0.125684	NOT	NOT(19796)
Crocc2	Crocc2	Crocc2	42.1392	-1.84601	0.701587	-2.63118	0.00850881	0.125743	NOT	NOT(19796)
Tex9	Tex9	Tex9	50.9416	-1.11326	0.423146	-2.6309	0.00851581	0.125755	NOT	NOT(19796)
Carhsp1	Carhsp1	Carhsp1	1500.56	0.634931	0.241447	2.62969	0.00854625	0.125839	NOT	NOT(19796)
Rbm24	Rbm24	Rbm24	319.672	-0.462316	0.175806	-2.62969	0.00854625	0.125839	NOT	NOT(19796)
Blnk	Blnk	Blnk	98.7634	1.13324	0.430922	2.62982	0.00854313	0.125839	NOT	NOT(19796)
Rrm2	Rrm2	Rrm2	16.5828	0.993452	0.377768	2.62979	0.00854366	0.125839	NOT	NOT(19796)
Plekhs1	Plekhs1	Plekhs1	10.7305	-1.43399	0.545566	-2.62845	0.00857745	0.126207	NOT	NOT(19796)
Smim18	Smim18	Smim18	107.359	1.64743	0.626879	2.62799	0.00858899	0.126285	NOT	NOT(19796)
Fbl	Fbl	Fbl	461.127	0.916911	0.349087	2.6266	0.00862436	0.126713	NOT	NOT(19796)
Nxpe3	Nxpe3	Nxpe3	594.582	0.341625	0.13009	2.62606	0.00863797	0.126821	NOT	NOT(19796)
Mtmr2	Mtmr2	Mtmr2	1023.75	0.423929	0.161479	2.62529	0.00865763	0.126946	NOT	NOT(19796)
Amt	Amt	Amt	359.956	-0.426572	0.162489	-2.62523	0.00865895	0.126946	NOT	NOT(19796)
Zfp788	Zfp788	Zfp788	555.329	0.42458	0.161785	2.62434	0.0086816	0.127003	NOT	NOT(19796)
Nudc-ps1	Nudc-ps1	Nudc-ps1	401.378	1.34035	0.510713	2.62446	0.00867853	0.127003	NOT	NOT(19796)
Sap30bpos	Sap30bpos	Sap30bpos	32.8377	-1.81575	0.69188	-2.62437	0.00868089	0.127003	NOT	NOT(19796)
Fzr1	Fzr1	Fzr1	1427.23	0.31481	0.119994	2.62355	0.00870191	0.127115	NOT	NOT(19796)
Grb14	Grb14	Grb14	578.391	0.749053	0.285509	2.62357	0.00870133	0.127115	NOT	NOT(19796)
Sap30	Sap30	Sap30	141.449	0.752742	0.286944	2.62331	0.00870803	0.127115	NOT	NOT(19796)
Lrrk2	Lrrk2	Lrrk2	542.647	-1.03969	0.396473	-2.62236	0.00873227	0.127236	NOT	NOT(19796)
Gm43140	Gm43140	Gm43140	9.32732	-2.48653	0.948241	-2.62226	0.00873492	0.127236	NOT	NOT(19796)
Gm3985	Gm3985	Gm3985	8.90009	-2.61377	0.996767	-2.62225	0.00873511	0.127236	NOT	NOT(19796)
Ccdc66	Ccdc66	Ccdc66	172.051	-0.601399	0.229405	-2.62156	0.00875277	0.127401	NOT	NOT(19796)
Arf1	Arf1	Arf1	8722.22	0.510063	0.194618	2.62084	0.00877123	0.127579	NOT	NOT(19796)
Yaf2	Yaf2	Yaf2	1846.05	0.347507	0.132626	2.62021	0.00878762	0.127705	NOT	NOT(19796)
Slc35b1	Slc35b1	Slc35b1	810.762	0.829335	0.316538	2.62002	0.0087925	0.127705	NOT	NOT(19796)
Sox17	Sox17	Sox17	114.37	-0.980384	0.374414	-2.61845	0.00883304	0.128202	NOT	NOT(19796)
AB124611	AB124611	AB124611	12.5916	2.40722	0.919462	2.61807	0.00884283	0.128253	NOT	NOT(19796)
Gpr12	Gpr12	Gpr12	395.256	0.5047	0.192801	2.61773	0.00885166	0.128289	NOT	NOT(19796)
Csrnp1	Csrnp1	Csrnp1	202.6	0.665053	0.254083	2.61746	0.00885857	0.128298	NOT	NOT(19796)
Dnah1	Dnah1	Dnah1	232.391	-0.952498	0.363948	-2.61712	0.00886745	0.128335	NOT	NOT(19796)
Gm16907	Gm16907	Gm16907	9.9776	-1.74261	0.666089	-2.61618	0.00889191	0.128597	NOT	NOT(19796)
Adam12	Adam12	Adam12	85.3251	-0.871874	0.333374	-2.61531	0.00891477	0.128836	NOT	NOT(19796)
Mtcl1	Mtcl1	Mtcl1	953.541	-0.762485	0.291798	-2.61306	0.00897358	0.129409	NOT	NOT(19796)
Ascl1	Ascl1	Ascl1	121.496	-0.758425	0.290217	-2.6133	0.00896723	0.129409	NOT	NOT(19796)
Rpusd3	Rpusd3	Rpusd3	68.6058	1.03612	0.396466	2.61339	0.00896482	0.129409	NOT	NOT(19796)
Rbms1	Rbms1	Rbms1	259.743	-0.793901	0.303875	-2.61259	0.0089858	0.129431	NOT	NOT(19796)
D830050J10Rik	D830050J10Rik	D830050J10Rik	21.1188	1.41697	0.542377	2.61252	0.0089878	0.129431	NOT	NOT(19796)
Aldoc	Aldoc	Aldoc	17115	0.651299	0.24935	2.61199	0.00900176	0.129448	NOT	NOT(19796)
Cln8	Cln8	Cln8	673.507	0.336811	0.128936	2.61223	0.00899542	0.129448	NOT	NOT(19796)
Nrtn	Nrtn	Nrtn	109.577	1.80935	0.692922	2.61119	0.00902266	0.129657	NOT	NOT(19796)
Clec5a	Clec5a	Clec5a	58.9589	0.947797	0.363011	2.61093	0.00902959	0.129665	NOT	NOT(19796)
Tars	Tars	Tars	570.635	0.308663	0.118271	2.60979	0.00905973	0.130006	NOT	NOT(19796)
4932442E05Rik	4932442E05Rik	4932442E05Rik	6.05971	-2.60254	0.997504	-2.60905	0.00907935	0.130195	NOT	NOT(19796)
5031425E22Rik	5031425E22Rik	5031425E22Rik	245.19	-0.445165	0.170676	-2.60824	0.00910097	0.130286	NOT	NOT(19796)
Smim4	Smim4	Smim4	153.366	1.482	0.568193	2.60827	0.00910019	0.130286	NOT	NOT(19796)
Magix	Magix	Magix	11.171	-1.41179	0.541314	-2.60809	0.00910495	0.130286	NOT	NOT(19796)
Fam228b	Fam228b	Fam228b	64.6715	-0.951715	0.364988	-2.60752	0.00911997	0.130409	NOT	NOT(19796)
Mdh2	Mdh2	Mdh2	5232.4	0.692465	0.265812	2.60509	0.00918502	0.130421	NOT	NOT(19796)
Pcmt1	Pcmt1	Pcmt1	3151.18	0.28016	0.107527	2.60549	0.00917442	0.130421	NOT	NOT(19796)
Slc27a1	Slc27a1	Slc27a1	1594.76	-0.2876	0.110377	-2.60561	0.00917103	0.130421	NOT	NOT(19796)
Ring1	Ring1	Ring1	446.587	-0.488417	0.187395	-2.60635	0.00915141	0.130421	NOT	NOT(19796)
Cebpb	Cebpb	Cebpb	373.758	1.02429	0.393086	2.60577	0.00916693	0.130421	NOT	NOT(19796)
Gm17586	Gm17586	Gm17586	94.9641	0.744428	0.285699	2.60564	0.00917022	0.130421	NOT	NOT(19796)
Gm38077	Gm38077	Gm38077	53.0926	-1.67607	0.643331	-2.60529	0.0091796	0.130421	NOT	NOT(19796)
Gm3252	Gm3252	Gm3252	16.9512	1.4089	0.540564	2.60634	0.00915143	0.130421	NOT	NOT(19796)
Olfr1372-ps1	Olfr1372-ps1	Olfr1372-ps1	11.535	-2.26222	0.868334	-2.60524	0.00918105	0.130421	NOT	NOT(19796)
Stac3	Stac3	Stac3	8.47859	-2.13204	0.818348	-2.6053	0.00917948	0.130421	NOT	NOT(19796)
Csrp1	Csrp1	Csrp1	6781.23	0.829295	0.318368	2.60483	0.00919202	0.130429	NOT	NOT(19796)
Meis2	Meis2	Meis2	1278.29	-1.19594	0.459545	-2.60245	0.00925609	0.131246	NOT	NOT(19796)
Sptbn5	Sptbn5	Sptbn5	30.9312	-1.47688	0.567661	-2.6017	0.00927632	0.131441	NOT	NOT(19796)
Tmub1	Tmub1	Tmub1	348.342	0.935741	0.359766	2.60097	0.00929609	0.131538	NOT	NOT(19796)
Ropn1l	Ropn1l	Ropn1l	18.3966	1.6348	0.628523	2.60102	0.0092947	0.131538	NOT	NOT(19796)
Gid8	Gid8	Gid8	772.853	0.420551	0.161707	2.6007	0.00930335	0.131549	NOT	NOT(19796)
Rab38	Rab38	Rab38	21.3505	-1.2906	0.496599	-2.59888	0.00935285	0.132157	NOT	NOT(19796)
Arid3b	Arid3b	Arid3b	71.3153	-0.685669	0.263875	-2.59846	0.00936441	0.132199	NOT	NOT(19796)
Gm49359	Gm49359	Gm49359	24.8298	-1.03519	0.39841	-2.59829	0.00936884	0.132199	NOT	NOT(19796)
Gm15774	Gm15774	Gm15774	4.13789	-2.53293	0.975	-2.59787	0.00938028	0.132268	NOT	NOT(19796)
Atg13	Atg13	Atg13	1687.47	0.237664	0.0915325	2.5965	0.00941797	0.132419	NOT	NOT(19796)
9330162G02Rik	9330162G02Rik	9330162G02Rik	282.918	-1.12346	0.432716	-2.59629	0.00942354	0.132419	NOT	NOT(19796)
Smyd4	Smyd4	Smyd4	271.592	0.327675	0.1262	2.59646	0.00941888	0.132419	NOT	NOT(19796)
Dmpk	Dmpk	Dmpk	211.78	-0.820306	0.315908	-2.59666	0.00941351	0.132419	NOT	NOT(19796)
Gm37902	Gm37902	Gm37902	4.61914	-2.76153	1.06328	-2.59718	0.00939933	0.132419	NOT	NOT(19796)
Was	Was	Was	37.8194	1.02646	0.395412	2.59594	0.00943336	0.132465	NOT	NOT(19796)
Pcdhb14	Pcdhb14	Pcdhb14	255.258	-0.442855	0.170678	-2.59468	0.00946802	0.132768	NOT	NOT(19796)
Cyp4v3	Cyp4v3	Cyp4v3	190.839	0.533088	0.205449	2.59475	0.00946607	0.132768	NOT	NOT(19796)
Gm33280	Gm33280	Gm33280	4.35447	-2.24642	0.866002	-2.59402	0.00948615	0.132931	NOT	NOT(19796)
Eipr1	Eipr1	Eipr1	791.717	0.533441	0.205741	2.59278	0.0095203	0.133151	NOT	NOT(19796)
Ndufab1-ps	Ndufab1-ps	Ndufab1-ps	317.526	1.26906	0.489466	2.59274	0.00952159	0.133151	NOT	NOT(19796)
Tsga10	Tsga10	Tsga10	270.886	-0.570085	0.219843	-2.59315	0.00951016	0.133151	NOT	NOT(19796)
Gm9791	Gm9791	Gm9791	61.2475	0.983908	0.379521	2.5925	0.0095281	0.133151	NOT	NOT(19796)
Hnmt	Hnmt	Hnmt	403.674	0.459367	0.177211	2.5922	0.00953638	0.133175	NOT	NOT(19796)
Eid1	Eid1	Eid1	2969.38	0.337146	0.130128	2.59088	0.00957311	0.133412	NOT	NOT(19796)
Gm47963	Gm47963	Gm47963	3.48682	-3.10447	1.19803	-2.59131	0.00956112	0.133412	NOT	NOT(19796)
Gm37677	Gm37677	Gm37677	2.1563	-3.73551	1.44168	-2.59108	0.00956746	0.133412	NOT	NOT(19796)
Celsr3	Celsr3	Celsr3	1292.16	-0.728926	0.281379	-2.59055	0.00958233	0.133449	NOT	NOT(19796)
Gm15489	Gm15489	Gm15489	5.35316	-2.45439	0.947554	-2.59024	0.00959091	0.133477	NOT	NOT(19796)
1700084E18Rik	1700084E18Rik	1700084E18Rik	11.9781	1.21911	0.470713	2.58993	0.00959965	0.133508	NOT	NOT(19796)
Mrps30	Mrps30	Mrps30	319.025	0.767504	0.296398	2.58944	0.00961335	0.133515	NOT	NOT(19796)
E130317F20Rik	E130317F20Rik	E130317F20Rik	82.8443	0.515889	0.199226	2.58946	0.00961269	0.133515	NOT	NOT(19796)
Sh3tc1	Sh3tc1	Sh3tc1	43.9643	0.874567	0.337812	2.58891	0.00962791	0.133626	NOT	NOT(19796)
Ociad1	Ociad1	Ociad1	5326.46	0.51367	0.198448	2.58843	0.00964133	0.13363	NOT	NOT(19796)
Ube2q1	Ube2q1	Ube2q1	1824.34	0.258824	0.100009	2.58801	0.00965308	0.13363	NOT	NOT(19796)
Tet1	Tet1	Tet1	172.191	-0.729816	0.282017	-2.58784	0.0096579	0.13363	NOT	NOT(19796)
Ybx2	Ybx2	Ybx2	29.8925	-1.21486	0.469469	-2.58773	0.00966111	0.13363	NOT	NOT(19796)
Gm48684	Gm48684	Gm48684	3.02989	-3.25517	1.25787	-2.58784	0.00965811	0.13363	NOT	NOT(19796)
Fech	Fech	Fech	1246.73	0.302132	0.116799	2.58676	0.00968825	0.133914	NOT	NOT(19796)
Gm10644	Gm10644	Gm10644	8.50831	-1.87043	0.723214	-2.58628	0.00970183	0.134011	NOT	NOT(19796)
Hexb	Hexb	Hexb	2120.28	0.827892	0.320148	2.58597	0.00971065	0.134032	NOT	NOT(19796)
Gm26964	Gm26964	Gm26964	32.9828	-1.08203	0.418458	-2.58576	0.00971657	0.134032	NOT	NOT(19796)
Arhgap10	Arhgap10	Arhgap10	147.371	-0.828335	0.320406	-2.58526	0.00973051	0.134133	NOT	NOT(19796)
Pde3a	Pde3a	Pde3a	129.385	-0.834561	0.322874	-2.58479	0.0097439	0.134226	NOT	NOT(19796)
Ctsz	Ctsz	Ctsz	1310.24	1.43176	0.554083	2.58402	0.00976564	0.134416	NOT	NOT(19796)
Sdk2	Sdk2	Sdk2	374.53	-0.752843	0.291393	-2.5836	0.00977755	0.134416	NOT	NOT(19796)
Hck	Hck	Hck	67.165	1.23203	0.476863	2.58361	0.00977732	0.134416	NOT	NOT(19796)
Rnf32	Rnf32	Rnf32	166.723	-0.563213	0.2181	-2.58237	0.00981257	0.134752	NOT	NOT(19796)
Mad2l1bp	Mad2l1bp	Mad2l1bp	116.416	0.799275	0.309524	2.58227	0.00981524	0.134752	NOT	NOT(19796)
Gm49130	Gm49130	Gm49130	6.78008	-2.47693	0.959384	-2.5818	0.00982879	0.134847	NOT	NOT(19796)
Gm43662	Gm43662	Gm43662	2.42167	-4.80575	1.86209	-2.58084	0.00985609	0.13513	NOT	NOT(19796)
Abcc5	Abcc5	Abcc5	2092.65	-0.588745	0.228229	-2.57963	0.00989073	0.135149	NOT	NOT(19796)
Ythdf2	Ythdf2	Ythdf2	699.124	0.301719	0.116962	2.57963	0.00989065	0.135149	NOT	NOT(19796)
Gm16185	Gm16185	Gm16185	97.6366	-1.81374	0.702927	-2.58027	0.00987219	0.135149	NOT	NOT(19796)
Fcrl1	Fcrl1	Fcrl1	10.4065	2.20638	0.855222	2.57989	0.00988306	0.135149	NOT	NOT(19796)
Ube2u	Ube2u	Ube2u	3.00038	-3.57635	1.3862	-2.57997	0.00988075	0.135149	NOT	NOT(19796)
AC164424.1	AC164424.1	AC164424.1	7.90559	-2.03047	0.787216	-2.57931	0.00989987	0.135183	NOT	NOT(19796)
Rsl1d1	Rsl1d1	Rsl1d1	949.298	0.494886	0.191921	2.57859	0.00992039	0.135281	NOT	NOT(19796)
Gm14388	Gm14388	Gm14388	47.2926	0.911331	0.353402	2.57874	0.00991628	0.135281	NOT	NOT(19796)
Gm11637	Gm11637	Gm11637	13.5417	1.79681	0.697164	2.57731	0.0099573	0.135693	NOT	NOT(19796)
Psmd6	Psmd6	Psmd6	1519.96	0.759925	0.294964	2.57634	0.00998533	0.135807	NOT	NOT(19796)
Rtl8b	Rtl8b	Rtl8b	1112.73	0.71837	0.278786	2.57678	0.00997267	0.135807	NOT	NOT(19796)
Trim27	Trim27	Trim27	574.704	0.495986	0.192568	2.57565	0.0100053	0.135807	NOT	NOT(19796)
Pex11b	Pex11b	Pex11b	455.024	0.758683	0.294519	2.57601	0.00999485	0.135807	NOT	NOT(19796)
Rgs20	Rgs20	Rgs20	329.312	-0.803658	0.312024	-2.57563	0.0100058	0.135807	NOT	NOT(19796)
Chn1os3	Chn1os3	Chn1os3	26.3022	-1.72338	0.66906	-2.57583	0.0100001	0.135807	NOT	NOT(19796)
Ociad2	Ociad2	Ociad2	1664.22	0.752628	0.292301	2.57484	0.0100287	0.135936	NOT	NOT(19796)
Esm1	Esm1	Esm1	15.7008	-2.59005	1.00589	-2.57489	0.0100273	0.135936	NOT	NOT(19796)
Nckipsd	Nckipsd	Nckipsd	1548.04	0.374162	0.145362	2.57401	0.0100527	0.136171	NOT	NOT(19796)
Trappc12	Trappc12	Trappc12	1422.9	0.380837	0.147975	2.57366	0.010063	0.136219	NOT	NOT(19796)
Arap3	Arap3	Arap3	168.625	-0.780153	0.303199	-2.57307	0.0100801	0.13636	NOT	NOT(19796)
Mir6392	Mir6392	Mir6392	3.88485	-3.00913	1.16974	-2.57248	0.0100974	0.136503	NOT	NOT(19796)
Pgbd1	Pgbd1	Pgbd1	38.8795	-0.794179	0.308759	-2.57217	0.0101064	0.136534	NOT	NOT(19796)
Nos2	Nos2	Nos2	8.10513	-1.95871	0.761609	-2.57181	0.0101168	0.136584	NOT	NOT(19796)
C330024D21Rik	C330024D21Rik	C330024D21Rik	3.72445	3.57564	1.3907	2.57111	0.0101374	0.136771	NOT	NOT(19796)
Ggt7	Ggt7	Ggt7	1993.95	0.465832	0.181208	2.57071	0.0101491	0.136797	NOT	NOT(19796)
Styx	Styx	Styx	107.478	-0.994462	0.386863	-2.57058	0.0101528	0.136797	NOT	NOT(19796)
Btaf1	Btaf1	Btaf1	614.946	-0.717853	0.279328	-2.56993	0.0101719	0.136963	NOT	NOT(19796)
Mrpl14	Mrpl14	Mrpl14	467.089	1.58391	0.616626	2.56868	0.0102088	0.137187	NOT	NOT(19796)
Gm37249	Gm37249	Gm37249	16.6807	-1.85457	0.721992	-2.56869	0.0102085	0.137187	NOT	NOT(19796)
Gm16364	Gm16364	Gm16364	9.60854	-1.75274	0.682327	-2.56876	0.0102062	0.137187	NOT	NOT(19796)
Slc25a17	Slc25a17	Slc25a17	695.247	0.377512	0.147007	2.56798	0.0102293	0.137371	NOT	NOT(19796)
Mpeg1	Mpeg1	Mpeg1	1092.71	1.02138	0.397865	2.56715	0.0102539	0.137577	NOT	NOT(19796)
Disp1	Disp1	Disp1	103.673	-0.631227	0.2459	-2.567	0.0102582	0.137577	NOT	NOT(19796)
Csad	Csad	Csad	377.843	-0.364856	0.142233	-2.5652	0.0103115	0.137657	NOT	NOT(19796)
Sac3d1	Sac3d1	Sac3d1	324.881	1.06993	0.417043	2.56551	0.0103024	0.137657	NOT	NOT(19796)
Eif2b3	Eif2b3	Eif2b3	302.703	0.857744	0.33431	2.56572	0.0102962	0.137657	NOT	NOT(19796)
Sycp2	Sycp2	Sycp2	16.5376	-1.41492	0.551507	-2.56555	0.0103013	0.137657	NOT	NOT(19796)
Plaur	Plaur	Plaur	16.9347	1.67525	0.652755	2.56643	0.0102752	0.137657	NOT	NOT(19796)
A430057M04Rik	A430057M04Rik	A430057M04Rik	6.62227	2.11631	0.824992	2.56525	0.0103102	0.137657	NOT	NOT(19796)
Bcl2a1d	Bcl2a1d	Bcl2a1d	6.34607	3.00087	1.16959	2.56575	0.0102952	0.137657	NOT	NOT(19796)
Sh2d5	Sh2d5	Sh2d5	1083.3	-0.614584	0.239682	-2.56416	0.0103426	0.137981	NOT	NOT(19796)
BC004004	BC004004	BC004004	1212.35	0.895117	0.349201	2.56333	0.0103673	0.138194	NOT	NOT(19796)
AC113006.1	AC113006.1	AC113006.1	10.8308	2.14094	0.835269	2.56317	0.0103722	0.138194	NOT	NOT(19796)
Ptpn13	Ptpn13	Ptpn13	344.579	-0.811736	0.316782	-2.56244	0.010394	0.138393	NOT	NOT(19796)
Pcgf2	Pcgf2	Pcgf2	214.891	-0.757097	0.295562	-2.56155	0.0104207	0.138658	NOT	NOT(19796)
Zim1	Zim1	Zim1	138.622	-1.38575	0.541111	-2.56094	0.010439	0.138811	NOT	NOT(19796)
Gm7467	Gm7467	Gm7467	29.8599	1.84654	0.721119	2.56066	0.0104474	0.138832	NOT	NOT(19796)
Stard9	Stard9	Stard9	300.685	-0.886948	0.346421	-2.56032	0.0104576	0.138876	NOT	NOT(19796)
Tuba4a	Tuba4a	Tuba4a	6039.38	0.555232	0.216934	2.55945	0.0104837	0.138886	NOT	NOT(19796)
Lncppara	Lncppara	Lncppara	85.8759	1.56086	0.609829	2.55951	0.0104819	0.138886	NOT	NOT(19796)
AC154766.4	AC154766.4	AC154766.4	24.6526	1.1184	0.436979	2.55939	0.0104857	0.138886	NOT	NOT(19796)
Dqx1	Dqx1	Dqx1	8.59586	-1.99516	0.779369	-2.55997	0.0104681	0.138886	NOT	NOT(19796)
Catip	Catip	Catip	52.4029	-1.22386	0.478321	-2.55865	0.0105081	0.139091	NOT	NOT(19796)
1110008P14Rik	1110008P14Rik	1110008P14Rik	1436.52	1.20231	0.469999	2.55812	0.0105239	0.139119	NOT	NOT(19796)
Mir3072	Mir3072	Mir3072	2.24738	-3.36598	1.31571	-2.55829	0.0105187	0.139119	NOT	NOT(19796)
Rpl6l	Rpl6l	Rpl6l	480.621	1.24803	0.488028	2.55728	0.0105493	0.139145	NOT	NOT(19796)
Mamdc4	Mamdc4	Mamdc4	20.1962	-1.07865	0.42172	-2.55775	0.0105352	0.139145	NOT	NOT(19796)
Gm7067	Gm7067	Gm7067	7.71486	-2.13276	0.833943	-2.55743	0.0105448	0.139145	NOT	NOT(19796)
Gm44684	Gm44684	Gm44684	5.5763	-1.94539	0.760764	-2.55716	0.0105532	0.139145	NOT	NOT(19796)
Kctd8	Kctd8	Kctd8	138.069	-1.18386	0.463075	-2.55653	0.0105722	0.139304	NOT	NOT(19796)
Sema6d	Sema6d	Sema6d	1581.09	-0.705992	0.276195	-2.55614	0.0105842	0.139372	NOT	NOT(19796)
Ap2s1	Ap2s1	Ap2s1	2668.41	1.14953	0.449824	2.55552	0.0106029	0.139489	NOT	NOT(19796)
Spag17	Spag17	Spag17	21.9813	-1.85001	0.723962	-2.55539	0.0106068	0.139489	NOT	NOT(19796)
Gm48822	Gm48822	Gm48822	1.99425	-3.46157	1.35481	-2.55503	0.010618	0.139545	NOT	NOT(19796)
Smg1	Smg1	Smg1	2392.41	-0.88873	0.347961	-2.55411	0.0106461	0.139643	NOT	NOT(19796)
Akap9	Akap9	Akap9	1423.43	-0.618272	0.24203	-2.55452	0.0106333	0.139643	NOT	NOT(19796)
Nos3	Nos3	Nos3	126.612	-0.821837	0.321746	-2.55431	0.0106399	0.139643	NOT	NOT(19796)
Selenow	Selenow	Selenow	12972.9	1.37499	0.538427	2.55371	0.0106581	0.139711	NOT	NOT(19796)
Cyp7b1	Cyp7b1	Cyp7b1	365.7	0.855304	0.33507	2.55261	0.0106918	0.139858	NOT	NOT(19796)
Pkn3	Pkn3	Pkn3	21.1417	-1.47633	0.578293	-2.55292	0.0106825	0.139858	NOT	NOT(19796)
Gh	Gh	Gh	14.5621	5.88998	2.30761	2.55242	0.0106978	0.139858	NOT	NOT(19796)
Gm9929	Gm9929	Gm9929	11.666	-1.73711	0.680487	-2.55275	0.0106877	0.139858	NOT	NOT(19796)
Ppp2r2cos	Ppp2r2cos	Ppp2r2cos	1.9871	-4.37171	1.7129	-2.55223	0.0107037	0.139858	NOT	NOT(19796)
Aarsd1	Aarsd1	Aarsd1	8.79912	-1.42088	0.556778	-2.55196	0.0107118	0.139873	NOT	NOT(19796)
Gm37509	Gm37509	Gm37509	3.55633	-3.49948	1.37152	-2.55153	0.010725	0.139956	NOT	NOT(19796)
Mid1	Mid1	Mid1	55.9217	-0.921839	0.361479	-2.55019	0.0107664	0.140402	NOT	NOT(19796)
Treml2	Treml2	Treml2	13.7189	1.34463	0.52731	2.54998	0.010773	0.140402	NOT	NOT(19796)
F2rl3	F2rl3	F2rl3	6.32572	-2.05447	0.805792	-2.54962	0.010784	0.140455	NOT	NOT(19796)
Gm44167	Gm44167	Gm44167	6.06935	-2.26621	0.88931	-2.54828	0.0108255	0.140906	NOT	NOT(19796)
Cstf1	Cstf1	Cstf1	536.953	0.662744	0.26011	2.54794	0.0108362	0.140953	NOT	NOT(19796)
Ranbp1	Ranbp1	Ranbp1	580.213	0.8897	0.349305	2.54706	0.0108635	0.140966	NOT	NOT(19796)
Farsa	Farsa	Farsa	565.046	0.523955	0.205669	2.54757	0.0108477	0.140966	NOT	NOT(19796)
Spag1	Spag1	Spag1	188.466	-0.443028	0.173929	-2.54718	0.0108598	0.140966	NOT	NOT(19796)
Ggt5	Ggt5	Ggt5	46.6827	-1.06776	0.41922	-2.54701	0.0108649	0.140966	NOT	NOT(19796)
Zfp326	Zfp326	Zfp326	472.672	-0.364724	0.143258	-2.54593	0.0108988	0.141315	NOT	NOT(19796)
Ccdc88c	Ccdc88c	Ccdc88c	579.15	-0.655408	0.257485	-2.54542	0.0109146	0.14143	NOT	NOT(19796)
Mrpl50	Mrpl50	Mrpl50	652.545	0.392484	0.154213	2.54508	0.0109254	0.14148	NOT	NOT(19796)
4930556H04Rik	4930556H04Rik	4930556H04Rik	3.19211	-3.1685	1.24511	-2.54476	0.0109353	0.141518	NOT	NOT(19796)
Clvs2	Clvs2	Clvs2	737.708	0.593233	0.233141	2.54452	0.0109427	0.141523	NOT	NOT(19796)
Actr3b	Actr3b	Actr3b	2148.56	0.659394	0.259206	2.5439	0.0109623	0.141596	NOT	NOT(19796)
Gm43712	Gm43712	Gm43712	3.29799	3.48213	1.36874	2.54404	0.0109577	0.141596	NOT	NOT(19796)
Gm7536	Gm7536	Gm7536	323.857	1.69934	0.668132	2.54343	0.0109771	0.141698	NOT	NOT(19796)
Gm45694	Gm45694	Gm45694	9.53366	-1.92085	0.755584	-2.54221	0.0110155	0.142013	NOT	NOT(19796)
Ift88os	Ift88os	Ift88os	3.30607	-4.20163	1.65266	-2.54235	0.011011	0.142013	NOT	NOT(19796)
Gm43588	Gm43588	Gm43588	3.2807	-3.3745	1.32752	-2.54196	0.0110233	0.142023	NOT	NOT(19796)
Apbb2	Apbb2	Apbb2	907.432	0.359529	0.141464	2.5415	0.0110379	0.14212	NOT	NOT(19796)
Nrep	Nrep	Nrep	791.712	-0.727984	0.286515	-2.54082	0.0110592	0.142305	NOT	NOT(19796)
Ispd	Ispd	Ispd	178.923	0.43266	0.17032	2.54028	0.0110764	0.142436	NOT	NOT(19796)
Haspin	Haspin	Haspin	5.53482	2.56011	1.00872	2.53798	0.0111495	0.143285	NOT	NOT(19796)
Helz2	Helz2	Helz2	89.9724	-1.1283	0.444689	-2.53729	0.0111715	0.143477	NOT	NOT(19796)
Otub1	Otub1	Otub1	3624.01	0.632001	0.249218	2.53594	0.0112146	0.143696	NOT	NOT(19796)
Bloc1s4	Bloc1s4	Bloc1s4	356.148	0.727853	0.287015	2.53594	0.0112146	0.143696	NOT	NOT(19796)
Lama4	Lama4	Lama4	99.7258	-0.93327	0.368028	-2.53587	0.0112169	0.143696	NOT	NOT(19796)
Rps15a-ps3	Rps15a-ps3	Rps15a-ps3	14.3723	2.01259	0.793525	2.53627	0.011204	0.143696	NOT	NOT(19796)
Tnnt1	Tnnt1	Tnnt1	55.257	2.26067	0.891615	2.53548	0.0112293	0.143765	NOT	NOT(19796)
Dnm2	Dnm2	Dnm2	1062.25	0.361874	0.142787	2.53436	0.0112654	0.14379	NOT	NOT(19796)
AI837181	AI837181	AI837181	1068	0.68792	0.271483	2.53393	0.0112791	0.14379	NOT	NOT(19796)
Rbm7	Rbm7	Rbm7	589.179	0.413038	0.163007	2.53386	0.0112812	0.14379	NOT	NOT(19796)
Grin1os	Grin1os	Grin1os	47.0033	-1.93268	0.762606	-2.53431	0.0112668	0.14379	NOT	NOT(19796)
Gm7807	Gm7807	Gm7807	6.60038	-2.32339	0.91678	-2.5343	0.0112673	0.14379	NOT	NOT(19796)
Gm47573	Gm47573	Gm47573	6.54409	-2.55931	1.00961	-2.53494	0.0112465	0.14379	NOT	NOT(19796)
Vsx2	Vsx2	Vsx2	6.2986	1.82889	0.721802	2.53378	0.011284	0.14379	NOT	NOT(19796)
Fmo4	Fmo4	Fmo4	2.48241	-3.57569	1.41128	-2.53366	0.0112879	0.14379	NOT	NOT(19796)
Gm12063	Gm12063	Gm12063	26.6471	-0.998689	0.394204	-2.53344	0.011295	0.143791	NOT	NOT(19796)
L3mbtl2	L3mbtl2	L3mbtl2	648.94	0.302346	0.11942	2.53179	0.0113481	0.143948	NOT	NOT(19796)
Unc13c	Unc13c	Unc13c	612.95	-1.37286	0.542316	-2.53147	0.0113586	0.143948	NOT	NOT(19796)
Rnpc3	Rnpc3	Rnpc3	266.536	-0.56309	0.222383	-2.53207	0.011339	0.143948	NOT	NOT(19796)
Rnaseh1	Rnaseh1	Rnaseh1	140.88	-0.433131	0.171088	-2.53163	0.0113533	0.143948	NOT	NOT(19796)
Ccno	Ccno	Ccno	50.6152	0.994306	0.392805	2.5313	0.0113641	0.143948	NOT	NOT(19796)
Fam166b	Fam166b	Fam166b	30.8084	-1.78427	0.70469	-2.53199	0.0113417	0.143948	NOT	NOT(19796)
Abhd15	Abhd15	Abhd15	16.0438	1.35536	0.535322	2.53187	0.0113458	0.143948	NOT	NOT(19796)
Gm44033	Gm44033	Gm44033	9.64631	-2.07979	0.821572	-2.53147	0.0113584	0.143948	NOT	NOT(19796)
Gkn3	Gkn3	Gkn3	60.2135	-1.48006	0.5848	-2.53089	0.0113774	0.144026	NOT	NOT(19796)
Ifi30	Ifi30	Ifi30	70.7743	1.11639	0.441159	2.5306	0.0113868	0.144056	NOT	NOT(19796)
Scn9a	Scn9a	Scn9a	99.3128	-1.50545	0.595055	-2.52994	0.0114083	0.144237	NOT	NOT(19796)
Prok2	Prok2	Prok2	12.6703	-2.78634	1.10148	-2.52963	0.0114181	0.144272	NOT	NOT(19796)
3110039I08Rik	3110039I08Rik	3110039I08Rik	484.675	-0.910074	0.35988	-2.52883	0.0114444	0.144369	NOT	NOT(19796)
Gm15706	Gm15706	Gm15706	146.059	1.05562	0.417421	2.52892	0.0114415	0.144369	NOT	NOT(19796)
Gm5905	Gm5905	Gm5905	15.9657	1.88918	0.747081	2.52874	0.0114472	0.144369	NOT	NOT(19796)
Scn4b	Scn4b	Scn4b	1141.21	-1.81525	0.718123	-2.52777	0.011479	0.144591	NOT	NOT(19796)
Myo18b	Myo18b	Myo18b	39.4761	-1.25642	0.497009	-2.52796	0.0114728	0.144591	NOT	NOT(19796)
9230104L09Rik	9230104L09Rik	9230104L09Rik	1.97817	5.11152	2.02242	2.52743	0.0114901	0.144642	NOT	NOT(19796)
P3h3	P3h3	P3h3	282.878	-0.573158	0.226828	-2.52684	0.0115095	0.144795	NOT	NOT(19796)
Dnase2a	Dnase2a	Dnase2a	145.679	1.18286	0.468386	2.52539	0.011557	0.145303	NOT	NOT(19796)
Iws1	Iws1	Iws1	702.586	-0.544588	0.215735	-2.52433	0.0115918	0.145504	NOT	NOT(19796)
Cep164	Cep164	Cep164	286.363	-0.764112	0.30266	-2.52466	0.0115811	0.145504	NOT	NOT(19796)
Ccne1	Ccne1	Ccne1	222.338	0.531485	0.210551	2.52425	0.0115945	0.145504	NOT	NOT(19796)
Eml6	Eml6	Eml6	407.239	-0.843202	0.334112	-2.52371	0.0116122	0.145637	NOT	NOT(19796)
Gbp8	Gbp8	Gbp8	4.83409	-3.13833	1.24392	-2.52294	0.011638	0.14587	NOT	NOT(19796)
Brwd1	Brwd1	Brwd1	1668.56	-0.509126	0.201873	-2.52201	0.0116686	0.146089	NOT	NOT(19796)
Magi1	Magi1	Magi1	1239.49	-0.442134	0.175362	-2.52126	0.0116934	0.146089	NOT	NOT(19796)
Nudt19	Nudt19	Nudt19	1181.28	0.765279	0.303446	2.52196	0.0116703	0.146089	NOT	NOT(19796)
Grk4	Grk4	Grk4	43.974	-0.86149	0.341703	-2.52117	0.0116966	0.146089	NOT	NOT(19796)
Gm44524	Gm44524	Gm44524	4.39243	-2.99768	1.18875	-2.5217	0.0116789	0.146089	NOT	NOT(19796)
Gm27000	Gm27000	Gm27000	3.57503	-3.13714	1.24435	-2.52111	0.0116986	0.146089	NOT	NOT(19796)
Gm26909	Gm26909	Gm26909	3.91251	-2.84662	1.1298	-2.51957	0.0117498	0.146638	NOT	NOT(19796)
Nt5dc2	Nt5dc2	Nt5dc2	191.458	1.06485	0.422718	2.51907	0.0117667	0.14669	NOT	NOT(19796)
Gm10074	Gm10074	Gm10074	37.0831	1.32838	0.527341	2.51901	0.0117684	0.14669	NOT	NOT(19796)
Gstm1	Gstm1	Gstm1	4518.34	0.479309	0.190339	2.51819	0.011796	0.146943	NOT	NOT(19796)
Psmd4	Psmd4	Psmd4	1738.99	0.745377	0.296226	2.51625	0.0118612	0.147318	NOT	NOT(19796)
Snrnp48	Snrnp48	Snrnp48	288.884	-0.618129	0.24562	-2.51661	0.011849	0.147318	NOT	NOT(19796)
Cdc42ep2	Cdc42ep2	Cdc42ep2	238.607	0.861677	0.342404	2.51655	0.011851	0.147318	NOT	NOT(19796)
2010315B03Rik	2010315B03Rik	2010315B03Rik	196.51	-0.408239	0.162243	-2.51621	0.0118623	0.147318	NOT	NOT(19796)
Gm4118	Gm4118	Gm4118	5.42388	3.165	1.25772	2.51646	0.0118541	0.147318	NOT	NOT(19796)
Trappc1	Trappc1	Trappc1	531.988	1.01544	0.403824	2.51455	0.0119185	0.147925	NOT	NOT(19796)
Mzt2	Mzt2	Mzt2	412.353	1.03608	0.412195	2.51358	0.0119514	0.148243	NOT	NOT(19796)
Mlf2	Mlf2	Mlf2	7868.17	0.466004	0.185464	2.51263	0.0119833	0.148548	NOT	NOT(19796)
Nphp3	Nphp3	Nphp3	119.949	-0.678509	0.270068	-2.51236	0.0119925	0.148571	NOT	NOT(19796)
Mbp	Mbp	Mbp	72059.7	0.707793	0.281851	2.51123	0.0120311	0.148776	NOT	NOT(19796)
Znrd1	Znrd1	Znrd1	232.002	1.13307	0.451172	2.51139	0.0120258	0.148776	NOT	NOT(19796)
Rnf152	Rnf152	Rnf152	205.131	-1.31574	0.523902	-2.51143	0.0120242	0.148776	NOT	NOT(19796)
Map3k1	Map3k1	Map3k1	171.898	-0.734533	0.292591	-2.51044	0.012058	0.149019	NOT	NOT(19796)
Gm8104	Gm8104	Gm8104	2.75712	-2.96762	1.18227	-2.51011	0.0120694	0.149069	NOT	NOT(19796)
Exosc1	Exosc1	Exosc1	253.551	0.703236	0.280245	2.50936	0.0120951	0.149203	NOT	NOT(19796)
Gm38384	Gm38384	Gm38384	6.47882	-2.56584	1.0226	-2.50915	0.0121023	0.149203	NOT	NOT(19796)
Pram1	Pram1	Pram1	3.82495	-3.16865	1.26269	-2.50944	0.0120923	0.149203	NOT	NOT(19796)
Cd81	Cd81	Cd81	6700.02	0.757501	0.30193	2.50887	0.0121119	0.149231	NOT	NOT(19796)
Ube2d-ps	Ube2d-ps	Ube2d-ps	322.557	0.735902	0.293566	2.50677	0.0121842	0.15003	NOT	NOT(19796)
Mfsd5	Mfsd5	Mfsd5	778.169	0.596163	0.237857	2.5064	0.0121968	0.150077	NOT	NOT(19796)
Lsm3	Lsm3	Lsm3	183.705	1.14809	0.458096	2.50623	0.0122027	0.150077	NOT	NOT(19796)
Stmn4	Stmn4	Stmn4	2889.43	0.76869	0.306774	2.50572	0.0122202	0.150201	NOT	NOT(19796)
Elmo3	Elmo3	Elmo3	74.3488	-0.780931	0.311754	-2.50496	0.0122467	0.150374	NOT	NOT(19796)
Gm37530	Gm37530	Gm37530	33.9837	-1.98696	0.793236	-2.50488	0.0122491	0.150374	NOT	NOT(19796)
Cptp	Cptp	Cptp	373.282	0.349906	0.139728	2.50419	0.0122732	0.150534	NOT	NOT(19796)
Lncpint	Lncpint	Lncpint	11.6639	-1.68481	0.672826	-2.50408	0.012277	0.150534	NOT	NOT(19796)
Tppp3	Tppp3	Tppp3	1234.13	1.35621	0.54203	2.5021	0.0123459	0.150839	NOT	NOT(19796)
Orc5	Orc5	Orc5	381.687	0.551591	0.220387	2.50282	0.0123207	0.150839	NOT	NOT(19796)
P2ry6	P2ry6	P2ry6	99.8984	0.988108	0.394934	2.50196	0.0123508	0.150839	NOT	NOT(19796)
Gm43951	Gm43951	Gm43951	80.7991	-1.4797	0.591479	-2.5017	0.01236	0.150839	NOT	NOT(19796)
Gm34466	Gm34466	Gm34466	58.0171	1.99521	0.797347	2.50231	0.0123385	0.150839	NOT	NOT(19796)
Gm36447	Gm36447	Gm36447	40.4961	1.50527	0.601707	2.50166	0.0123613	0.150839	NOT	NOT(19796)
G630016G05Rik	G630016G05Rik	G630016G05Rik	11.5337	-1.5393	0.615	-2.50292	0.0123172	0.150839	NOT	NOT(19796)
Tmem181c-ps	Tmem181c-ps	Tmem181c-ps	5.95739	-2.06172	0.824061	-2.50191	0.0123526	0.150839	NOT	NOT(19796)
Napa	Napa	Napa	4650.72	0.659493	0.263666	2.50125	0.0123756	0.150923	NOT	NOT(19796)
Brinp2	Brinp2	Brinp2	1568.97	0.443875	0.177504	2.50065	0.0123967	0.151074	NOT	NOT(19796)
Tmem189	Tmem189	Tmem189	597.442	0.463243	0.185263	2.50046	0.0124033	0.151074	NOT	NOT(19796)
4833445I07Rik	4833445I07Rik	4833445I07Rik	70.6357	0.627716	0.251061	2.50026	0.0124103	0.151074	NOT	NOT(19796)
Znhit2	Znhit2	Znhit2	702.691	1.15973	0.463988	2.49948	0.0124377	0.151317	NOT	NOT(19796)
D630029K05Rik	D630029K05Rik	D630029K05Rik	1.97395	-3.85557	1.54274	-2.49916	0.0124488	0.151361	NOT	NOT(19796)
Plek	Plek	Plek	398.644	0.704389	0.281901	2.49871	0.0124645	0.15139	NOT	NOT(19796)
5730414N17Rik	5730414N17Rik	5730414N17Rik	28.9769	0.840186	0.336254	2.49867	0.0124661	0.15139	NOT	NOT(19796)
Snx25	Snx25	Snx25	1020.9	-0.379699	0.151998	-2.49805	0.0124879	0.151473	NOT	NOT(19796)
Tnfsf13	Tnfsf13	Tnfsf13	8.76322	-1.75005	0.700524	-2.4982	0.0124827	0.151473	NOT	NOT(19796)
1700017B05Rik	1700017B05Rik	1700017B05Rik	414.79	0.643599	0.25768	2.49767	0.0125012	0.151544	NOT	NOT(19796)
Swap70	Swap70	Swap70	184.961	-0.722721	0.289412	-2.49721	0.0125175	0.151561	NOT	NOT(19796)
Gm15867	Gm15867	Gm15867	8.73131	1.75166	0.701431	2.49727	0.0125153	0.151561	NOT	NOT(19796)
5430419D17Rik	5430419D17Rik	5430419D17Rik	3.8182	-3.57205	1.43056	-2.49697	0.012526	0.151573	NOT	NOT(19796)
2900052N01Rik	2900052N01Rik	2900052N01Rik	997.862	-0.634904	0.254315	-2.49653	0.0125416	0.151672	NOT	NOT(19796)
Ryr3	Ryr3	Ryr3	843.99	-1.00028	0.400752	-2.49601	0.0125598	0.15172	NOT	NOT(19796)
Eno4	Eno4	Eno4	97.5968	-1.15923	0.464477	-2.49578	0.012568	0.15172	NOT	NOT(19796)
Gm43823	Gm43823	Gm43823	13.5289	1.69213	0.677968	2.49589	0.0125641	0.15172	NOT	NOT(19796)
Gm40663	Gm40663	Gm40663	2.40831	-4.22219	1.69212	-2.49521	0.0125881	0.151873	NOT	NOT(19796)
Cdc42	Cdc42	Cdc42	4865.35	0.444646	0.178231	2.49478	0.0126036	0.151969	NOT	NOT(19796)
Fxyd7	Fxyd7	Fxyd7	679.431	0.935155	0.374992	2.4938	0.0126383	0.152297	NOT	NOT(19796)
Skp1a	Skp1a	Skp1a	6856.69	0.65005	0.260707	2.49341	0.0126523	0.152299	NOT	NOT(19796)
9330121J05Rik	9330121J05Rik	9330121J05Rik	8.55015	1.70449	0.683608	2.49338	0.0126535	0.152299	NOT	NOT(19796)
Exosc4	Exosc4	Exosc4	415.366	1.02059	0.409369	2.49309	0.0126636	0.152331	NOT	NOT(19796)
Gm48843	Gm48843	Gm48843	2.23372	-3.9317	1.57751	-2.49234	0.0126904	0.152563	NOT	NOT(19796)
Prpf38b	Prpf38b	Prpf38b	769.736	-0.612611	0.245849	-2.49182	0.0127091	0.152607	NOT	NOT(19796)
2410006H16Rik	2410006H16Rik	2410006H16Rik	507.195	1.82187	0.731122	2.49189	0.0127066	0.152607	NOT	NOT(19796)
Snap47	Snap47	Snap47	6036.91	0.37442	0.150286	2.49139	0.0127246	0.152612	NOT	NOT(19796)
Cdc42bpg	Cdc42bpg	Cdc42bpg	198.985	-1.26575	0.508007	-2.49159	0.0127171	0.152612	NOT	NOT(19796)
Mcm7	Mcm7	Mcm7	269.329	0.526725	0.211545	2.48989	0.0127782	0.153047	NOT	NOT(19796)
Rad1	Rad1	Rad1	170.704	0.706537	0.283743	2.49006	0.0127721	0.153047	NOT	NOT(19796)
Gm45110	Gm45110	Gm45110	9.52055	-2.42207	0.972818	-2.48975	0.0127834	0.153047	NOT	NOT(19796)
Gm49097	Gm49097	Gm49097	3.35675	-2.83989	1.14088	-2.48921	0.0128028	0.153189	NOT	NOT(19796)
Pgam2	Pgam2	Pgam2	171.293	0.974576	0.391586	2.48879	0.0128179	0.153233	NOT	NOT(19796)
Igsf6	Igsf6	Igsf6	38.0307	1.39295	0.559831	2.48817	0.0128404	0.153233	NOT	NOT(19796)
Rpl24	Rpl24	Rpl24	27.0797	2.01615	0.810215	2.48841	0.0128314	0.153233	NOT	NOT(19796)
Gm34294	Gm34294	Gm34294	5.68553	-2.65944	1.06877	-2.48831	0.012835	0.153233	NOT	NOT(19796)
Gm45201	Gm45201	Gm45201	3.48082	-3.24057	1.30245	-2.48806	0.0128442	0.153233	NOT	NOT(19796)
Trnp1	Trnp1	Trnp1	3513.75	0.841257	0.338232	2.48722	0.0128747	0.153326	NOT	NOT(19796)
Eftud2	Eftud2	Eftud2	1693.38	0.396278	0.159324	2.48725	0.0128737	0.153326	NOT	NOT(19796)
Gmpr2	Gmpr2	Gmpr2	103.323	-0.512794	0.206152	-2.48746	0.0128658	0.153326	NOT	NOT(19796)
Arl16	Arl16	Arl16	440.26	0.646536	0.260026	2.48642	0.0129034	0.153398	NOT	NOT(19796)
Usp28	Usp28	Usp28	310.257	-0.699885	0.281476	-2.48648	0.0129013	0.153398	NOT	NOT(19796)
D130007C19Rik	D130007C19Rik	D130007C19Rik	9.10632	-1.7986	0.723367	-2.48643	0.0129031	0.153398	NOT	NOT(19796)
Itm2b	Itm2b	Itm2b	15118	0.523911	0.210784	2.48554	0.0129355	0.153509	NOT	NOT(19796)
Fbln2	Fbln2	Fbln2	108.986	-0.978272	0.39352	-2.48595	0.0129205	0.153509	NOT	NOT(19796)
Gm9776	Gm9776	Gm9776	78.6192	0.634459	0.255259	2.48555	0.012935	0.153509	NOT	NOT(19796)
9630010A21Rik	9630010A21Rik	9630010A21Rik	2.25147	-3.93941	1.58544	-2.48475	0.0129644	0.153763	NOT	NOT(19796)
Ndufa10	Ndufa10	Ndufa10	2642.53	0.575139	0.23154	2.48397	0.0129928	0.153872	NOT	NOT(19796)
Dazap2	Dazap2	Dazap2	2447.67	0.264569	0.106533	2.48346	0.0130115	0.153872	NOT	NOT(19796)
Reck	Reck	Reck	204.878	-0.874428	0.352081	-2.4836	0.0130063	0.153872	NOT	NOT(19796)
Tbx3	Tbx3	Tbx3	56.7467	-1.33582	0.537771	-2.48399	0.0129921	0.153872	NOT	NOT(19796)
Gm21992	Gm21992	Gm21992	15.0661	1.64932	0.664028	2.48381	0.0129986	0.153872	NOT	NOT(19796)
Prmt6	Prmt6	Prmt6	201.775	0.528096	0.21272	2.48259	0.0130432	0.154158	NOT	NOT(19796)
Gm25082	Gm25082	Gm25082	9.89254	-1.95949	0.789373	-2.48234	0.0130523	0.154175	NOT	NOT(19796)
Pdgfa	Pdgfa	Pdgfa	620.312	0.461587	0.185973	2.482	0.0130646	0.154231	NOT	NOT(19796)
Adgrl2	Adgrl2	Adgrl2	911.547	-0.940475	0.379056	-2.4811	0.0130978	0.154353	NOT	NOT(19796)
Abcc6	Abcc6	Abcc6	15.2174	-1.12731	0.454341	-2.4812	0.0130941	0.154353	NOT	NOT(19796)
Tgtp2	Tgtp2	Tgtp2	10.8684	-1.90988	0.76973	-2.48123	0.0130929	0.154353	NOT	NOT(19796)
Syne2	Syne2	Syne2	553.193	-0.87924	0.354424	-2.48076	0.0131104	0.154412	NOT	NOT(19796)
Lpxn	Lpxn	Lpxn	37.6149	1.07859	0.435137	2.47874	0.0131848	0.155198	NOT	NOT(19796)
Gucy1a1	Gucy1a1	Gucy1a1	999.612	-1.14411	0.461653	-2.4783	0.0132012	0.155211	NOT	NOT(19796)
Pde2a	Pde2a	Pde2a	57.6124	-1.50015	0.605304	-2.47833	0.0131997	0.155211	NOT	NOT(19796)
Esyt3	Esyt3	Esyt3	78.2256	-1.23028	0.496662	-2.4771	0.0132454	0.155641	NOT	NOT(19796)
Ece2	Ece2	Ece2	44.1343	-1.11223	0.449159	-2.47625	0.0132771	0.155923	NOT	NOT(19796)
Siglece	Siglece	Siglece	16.2347	-0.962046	0.388693	-2.47508	0.0133208	0.156346	NOT	NOT(19796)
Ddx1	Ddx1	Ddx1	2203.26	0.323128	0.13058	2.47456	0.0133401	0.156392	NOT	NOT(19796)
Clptm1l	Clptm1l	Clptm1l	2084.7	0.534573	0.216013	2.47472	0.0133339	0.156392	NOT	NOT(19796)
1110051M20Rik	1110051M20Rik	1110051M20Rik	1637.62	0.556758	0.225025	2.4742	0.0133533	0.1564	NOT	NOT(19796)
Asb11	Asb11	Asb11	39.1048	1.04488	0.422324	2.47413	0.0133562	0.1564	NOT	NOT(19796)
Tmem94	Tmem94	Tmem94	1133.32	-0.351752	0.142293	-2.47204	0.0134346	0.156416	NOT	NOT(19796)
Mdp1	Mdp1	Mdp1	745.085	0.575902	0.232948	2.47224	0.013427	0.156416	NOT	NOT(19796)
Noa1	Noa1	Noa1	390.845	0.328913	0.133048	2.47213	0.0134311	0.156416	NOT	NOT(19796)
Vwa5b1	Vwa5b1	Vwa5b1	231.475	-1.81297	0.733322	-2.47227	0.0134259	0.156416	NOT	NOT(19796)
Gm7694	Gm7694	Gm7694	74.4876	-0.560928	0.226896	-2.47218	0.0134292	0.156416	NOT	NOT(19796)
Samsn1	Samsn1	Samsn1	41.5534	1.25838	0.508825	2.47311	0.0133944	0.156416	NOT	NOT(19796)
Gm27040	Gm27040	Gm27040	12.1943	1.34059	0.542038	2.47324	0.0133896	0.156416	NOT	NOT(19796)
Gm18030	Gm18030	Gm18030	6.48051	-2.15482	0.871418	-2.47278	0.0134068	0.156416	NOT	NOT(19796)
Gm34907	Gm34907	Gm34907	3.61269	-2.66129	1.07587	-2.47361	0.0133756	0.156416	NOT	NOT(19796)
4930432B10Rik	4930432B10Rik	4930432B10Rik	2.33011	-3.38244	1.36738	-2.47367	0.0133734	0.156416	NOT	NOT(19796)
Chmp1b	Chmp1b	Chmp1b	502.075	0.241815	0.0978743	2.47066	0.0134862	0.156748	NOT	NOT(19796)
Gm49125	Gm49125	Gm49125	13.0249	-2.30868	0.934343	-2.47091	0.013477	0.156748	NOT	NOT(19796)
Gm38297	Gm38297	Gm38297	2.67145	-4.30339	1.74173	-2.47076	0.0134826	0.156748	NOT	NOT(19796)
A730046J19Rik	A730046J19Rik	A730046J19Rik	22.0019	-2.28416	0.924597	-2.47043	0.013495	0.15676	NOT	NOT(19796)
Serpinh1	Serpinh1	Serpinh1	361.788	-0.979952	0.396802	-2.46962	0.0135256	0.157026	NOT	NOT(19796)
Apbb1	Apbb1	Apbb1	7628.76	0.537992	0.217895	2.46904	0.0135476	0.157101	NOT	NOT(19796)
Lrrc32	Lrrc32	Lrrc32	62.7222	-1.29423	0.524177	-2.46908	0.0135463	0.157101	NOT	NOT(19796)
Rnf167	Rnf167	Rnf167	1186.63	0.473291	0.191764	2.4681	0.0135834	0.157185	NOT	NOT(19796)
Snrpb2	Snrpb2	Snrpb2	474.466	0.807558	0.327234	2.46783	0.0135936	0.157185	NOT	NOT(19796)
Gm21092	Gm21092	Gm21092	30.7813	-1.32664	0.537491	-2.46821	0.0135791	0.157185	NOT	NOT(19796)
B430212C06Rik	B430212C06Rik	B430212C06Rik	31.1993	0.925375	0.374947	2.46802	0.0135865	0.157185	NOT	NOT(19796)
Kif23	Kif23	Kif23	6.71656	-1.68605	0.683035	-2.46847	0.0135694	0.157185	NOT	NOT(19796)
Rars	Rars	Rars	747.346	0.37237	0.15101	2.46586	0.0136683	0.15787	NOT	NOT(19796)
Mrps18b	Mrps18b	Mrps18b	164.703	0.545609	0.221256	2.46596	0.0136648	0.15787	NOT	NOT(19796)
Pfn1	Pfn1	Pfn1	2796.36	1.02375	0.415292	2.46513	0.0136964	0.158034	NOT	NOT(19796)
Endou	Endou	Endou	29.9404	1.20292	0.487982	2.46508	0.0136981	0.158034	NOT	NOT(19796)
Lrp4	Lrp4	Lrp4	625.626	-0.710675	0.288337	-2.46474	0.0137113	0.158097	NOT	NOT(19796)
Nemf	Nemf	Nemf	1578.25	0.245528	0.0997054	2.46253	0.0137959	0.158413	NOT	NOT(19796)
Cmtm3	Cmtm3	Cmtm3	205.183	0.59273	0.240696	2.46257	0.0137946	0.158413	NOT	NOT(19796)
Malt1	Malt1	Malt1	109.255	-0.740206	0.300586	-2.46254	0.0137957	0.158413	NOT	NOT(19796)
Pawr	Pawr	Pawr	68.9283	-0.920502	0.373673	-2.46339	0.0137631	0.158413	NOT	NOT(19796)
0610040B10Rik	0610040B10Rik	0610040B10Rik	37.0078	1.25584	0.510007	2.4624	0.0138012	0.158413	NOT	NOT(19796)
9230114K14Rik	9230114K14Rik	9230114K14Rik	29.7683	-1.06735	0.433237	-2.46367	0.0137523	0.158413	NOT	NOT(19796)
Gdap10	Gdap10	Gdap10	23.0912	-1.89958	0.771135	-2.46336	0.0137643	0.158413	NOT	NOT(19796)
Gm16759	Gm16759	Gm16759	7.46937	-1.61319	0.655008	-2.46286	0.0137835	0.158413	NOT	NOT(19796)
Cacna2d2	Cacna2d2	Cacna2d2	1064.81	-1.46136	0.593675	-2.46156	0.0138335	0.158695	NOT	NOT(19796)
Rpl17	Rpl17	Rpl17	1125.52	1.49188	0.606475	2.45992	0.0138967	0.158917	NOT	NOT(19796)
Eml5	Eml5	Eml5	845.916	-0.878865	0.357245	-2.46012	0.0138892	0.158917	NOT	NOT(19796)
Vps45	Vps45	Vps45	752.39	0.672407	0.273313	2.46021	0.0138857	0.158917	NOT	NOT(19796)
Trim30d	Trim30d	Trim30d	33.9052	-0.969007	0.393914	-2.45994	0.0138959	0.158917	NOT	NOT(19796)
Fam167b	Fam167b	Fam167b	18.8573	1.69469	0.688705	2.46069	0.0138668	0.158917	NOT	NOT(19796)
Cd300lb	Cd300lb	Cd300lb	7.86755	3.3843	1.37582	2.45984	0.0138998	0.158917	NOT	NOT(19796)
Gm26816	Gm26816	Gm26816	4.00188	-2.6592	1.08116	-2.45957	0.0139102	0.158946	NOT	NOT(19796)
Cacna1s	Cacna1s	Cacna1s	7.18109	-2.26296	0.92017	-2.45928	0.0139216	0.158987	NOT	NOT(19796)
Dhps	Dhps	Dhps	685.6	0.978987	0.398282	2.45803	0.0139702	0.159224	NOT	NOT(19796)
Emp2	Emp2	Emp2	409.074	-0.473228	0.192531	-2.45794	0.0139738	0.159224	NOT	NOT(19796)
Ftx	Ftx	Ftx	303.445	-1.31355	0.534381	-2.45807	0.0139686	0.159224	NOT	NOT(19796)
Pxmp2	Pxmp2	Pxmp2	76.3953	1.16212	0.472698	2.45848	0.0139525	0.159224	NOT	NOT(19796)
Ctsh	Ctsh	Ctsh	371.296	1.42872	0.581381	2.45746	0.0139923	0.159346	NOT	NOT(19796)
Vps35	Vps35	Vps35	3223.79	0.29382	0.119579	2.45712	0.0140056	0.159408	NOT	NOT(19796)
Spag6	Spag6	Spag6	78.9606	0.95585	0.389273	2.45547	0.0140699	0.159871	NOT	NOT(19796)
Gpr149	Gpr149	Gpr149	65.6595	-2.36833	0.96451	-2.45547	0.0140699	0.159871	NOT	NOT(19796)
Slamf8	Slamf8	Slamf8	10.4234	1.93635	0.788533	2.45564	0.0140635	0.159871	NOT	NOT(19796)
Krtcap3	Krtcap3	Krtcap3	34.4237	-0.756757	0.308249	-2.45502	0.0140875	0.159982	NOT	NOT(19796)
Ubald2	Ubald2	Ubald2	402.357	0.910253	0.370806	2.4548	0.0140963	0.159992	NOT	NOT(19796)
Ccl27b	Ccl27b	Ccl27b	4.40364	2.97652	1.21315	2.45355	0.0141454	0.160459	NOT	NOT(19796)
Trim28	Trim28	Trim28	2456.29	0.295075	0.120287	2.45309	0.0141634	0.160574	NOT	NOT(19796)
Gm11614	Gm11614	Gm11614	2.24921	-3.31093	1.35005	-2.45245	0.0141888	0.160773	NOT	NOT(19796)
2600006K01Rik	2600006K01Rik	2600006K01Rik	19.6967	-1.2214	0.498088	-2.45218	0.0141994	0.160802	NOT	NOT(19796)
Zfc3h1	Zfc3h1	Zfc3h1	742.51	-0.65348	0.266607	-2.4511	0.014242	0.16118	NOT	NOT(19796)
Ctse	Ctse	Ctse	5.9338	4.29599	1.75294	2.45073	0.0142565	0.16118	NOT	NOT(19796)
C230086J09Rik	C230086J09Rik	C230086J09Rik	2.11152	-4.35716	1.77776	-2.45093	0.0142489	0.16118	NOT	NOT(19796)
Mpdu1	Mpdu1	Mpdu1	791.662	0.970417	0.396054	2.45021	0.0142771	0.161323	NOT	NOT(19796)
4933406B15Rik	4933406B15Rik	4933406B15Rik	3.04817	-3.16713	1.29276	-2.4499	0.0142896	0.161374	NOT	NOT(19796)
Ddx56	Ddx56	Ddx56	637.417	0.657514	0.268461	2.4492	0.0143174	0.161412	NOT	NOT(19796)
Irak1bp1	Irak1bp1	Irak1bp1	495.531	0.832638	0.339982	2.44906	0.0143228	0.161412	NOT	NOT(19796)
Rps4l	Rps4l	Rps4l	481.144	1.00233	0.409214	2.44939	0.0143097	0.161412	NOT	NOT(19796)
Fgr	Fgr	Fgr	10.7779	2.47074	1.00887	2.44902	0.0143247	0.161412	NOT	NOT(19796)
Mcts1	Mcts1	Mcts1	664.426	0.988539	0.403814	2.44801	0.0143649	0.161774	NOT	NOT(19796)
Atp6v1b2	Atp6v1b2	Atp6v1b2	12037.4	0.313561	0.1282	2.44587	0.0144503	0.162111	NOT	NOT(19796)
Dmwd	Dmwd	Dmwd	2506.6	0.288325	0.117863	2.44628	0.0144339	0.162111	NOT	NOT(19796)
Golt1b	Golt1b	Golt1b	595.681	0.29679	0.121331	2.44612	0.0144402	0.162111	NOT	NOT(19796)
Rd3	Rd3	Rd3	39.0377	-2.3421	0.957237	-2.44673	0.0144159	0.162111	NOT	NOT(19796)
Cstad	Cstad	Cstad	30.2891	1.50178	0.613764	2.44685	0.0144112	0.162111	NOT	NOT(19796)
Ebi3	Ebi3	Ebi3	17.5009	1.59847	0.653471	2.44612	0.0144401	0.162111	NOT	NOT(19796)
Dyrk4	Dyrk4	Dyrk4	3.20492	-2.94084	1.20247	-2.44566	0.0144586	0.162111	NOT	NOT(19796)
Gm42545	Gm42545	Gm42545	2.05068	4.01129	1.64015	2.44569	0.0144576	0.162111	NOT	NOT(19796)
Psd2	Psd2	Psd2	1119.29	-0.737748	0.301827	-2.44428	0.0145142	0.162283	NOT	NOT(19796)
Bop1	Bop1	Bop1	932.115	0.524501	0.214579	2.44433	0.0145122	0.162283	NOT	NOT(19796)
Snhg14	Snhg14	Snhg14	843.3	-1.00275	0.410294	-2.44399	0.014526	0.162283	NOT	NOT(19796)
Hook1	Hook1	Hook1	851.279	-0.577934	0.236457	-2.44414	0.0145197	0.162283	NOT	NOT(19796)
Zswim1	Zswim1	Zswim1	453.971	0.375724	0.153699	2.44454	0.0145036	0.162283	NOT	NOT(19796)
Spi1	Spi1	Spi1	147.301	1.38133	0.565211	2.44392	0.0145288	0.162283	NOT	NOT(19796)
Gm49326	Gm49326	Gm49326	34.3018	-1.36726	0.559599	-2.44329	0.0145539	0.162283	NOT	NOT(19796)
Gm37805	Gm37805	Gm37805	27.0799	0.831476	0.3403	2.44336	0.0145511	0.162283	NOT	NOT(19796)
Gm45718	Gm45718	Gm45718	13.1587	-1.81078	0.741012	-2.44366	0.0145391	0.162283	NOT	NOT(19796)
Tnk2os	Tnk2os	Tnk2os	2.53672	-3.80758	1.55833	-2.44338	0.0145506	0.162283	NOT	NOT(19796)
Tmem38a	Tmem38a	Tmem38a	1851.12	0.529204	0.216632	2.44287	0.0145709	0.162294	NOT	NOT(19796)
Mrps22	Mrps22	Mrps22	378.191	0.752337	0.30796	2.44297	0.0145668	0.162294	NOT	NOT(19796)
Strap	Strap	Strap	2386.24	0.27263	0.111643	2.44199	0.0146066	0.162437	NOT	NOT(19796)
Vat1l	Vat1l	Vat1l	1687.41	-1.90354	0.779401	-2.44231	0.0145937	0.162437	NOT	NOT(19796)
Pccb	Pccb	Pccb	1264.42	0.48536	0.198774	2.44176	0.0146157	0.162437	NOT	NOT(19796)
Gm47175	Gm47175	Gm47175	6.96438	1.47073	0.602275	2.44196	0.0146079	0.162437	NOT	NOT(19796)
Ptprm	Ptprm	Ptprm	625.923	-0.584983	0.23963	-2.4412	0.0146387	0.162604	NOT	NOT(19796)
Abracl	Abracl	Abracl	200.988	1.19908	0.491353	2.44036	0.0146726	0.162891	NOT	NOT(19796)
Six3	Six3	Six3	191.777	-3.31131	1.35725	-2.43971	0.0146989	0.163005	NOT	NOT(19796)
A230103J11Rik	A230103J11Rik	A230103J11Rik	25.9943	-1.15504	0.473417	-2.43979	0.0146957	0.163005	NOT	NOT(19796)
Spef2	Spef2	Spef2	98.0578	-0.890029	0.364889	-2.43918	0.0147206	0.163156	NOT	NOT(19796)
Fam205a1	Fam205a1	Fam205a1	4.0765	-3.23002	1.3253	-2.43721	0.0148012	0.163876	NOT	NOT(19796)
Gm45848	Gm45848	Gm45848	2.22455	5.05924	2.07584	2.4372	0.0148017	0.163876	NOT	NOT(19796)
Dpm2	Dpm2	Dpm2	652.671	0.837514	0.343667	2.43699	0.01481	0.163879	NOT	NOT(19796)
Rxrg	Rxrg	Rxrg	153.544	-1.81523	0.745663	-2.43438	0.0149173	0.164796	NOT	NOT(19796)
Gm7143	Gm7143	Gm7143	34.5065	1.87125	0.768656	2.43444	0.0149148	0.164796	NOT	NOT(19796)
1700030C10Rik	1700030C10Rik	1700030C10Rik	6.9951	-2.36505	0.971446	-2.43456	0.0149098	0.164796	NOT	NOT(19796)
Cep19	Cep19	Cep19	947.67	0.221947	0.0912056	2.43348	0.0149544	0.164937	NOT	NOT(19796)
Triap1	Triap1	Triap1	289.368	0.876415	0.360133	2.43359	0.0149499	0.164937	NOT	NOT(19796)
Dpy19l2	Dpy19l2	Dpy19l2	14.96	-1.4342	0.589339	-2.43358	0.0149503	0.164937	NOT	NOT(19796)
Mthfd1l	Mthfd1l	Mthfd1l	278.859	0.433833	0.178299	2.43317	0.0149672	0.164989	NOT	NOT(19796)
En2	En2	En2	47.6693	-1.20322	0.494604	-2.43269	0.0149872	0.16503	NOT	NOT(19796)
Gm49194	Gm49194	Gm49194	4.40327	-2.82868	1.16273	-2.43279	0.014983	0.16503	NOT	NOT(19796)
Csde1	Csde1	Csde1	3915.78	0.215201	0.0884794	2.43221	0.0150069	0.165157	NOT	NOT(19796)
Smc2os	Smc2os	Smc2os	8.45876	2.5455	1.04676	2.43179	0.0150244	0.16526	NOT	NOT(19796)
Dusp11	Dusp11	Dusp11	806.668	-0.728767	0.299798	-2.43086	0.0150631	0.165361	NOT	NOT(19796)
Bcam	Bcam	Bcam	455.547	-0.842522	0.346587	-2.43091	0.0150608	0.165361	NOT	NOT(19796)
Zc3hc1	Zc3hc1	Zc3hc1	395.56	0.43412	0.178579	2.43097	0.0150585	0.165361	NOT	NOT(19796)
Abcg3	Abcg3	Abcg3	6.63839	-2.3424	0.96364	-2.43079	0.0150661	0.165361	NOT	NOT(19796)
Ect2l	Ect2l	Ect2l	15.1788	-1.4482	0.595839	-2.43052	0.015077	0.165391	NOT	NOT(19796)
Prkar2b	Prkar2b	Prkar2b	968.1	-0.958566	0.394612	-2.42913	0.015135	0.165669	NOT	NOT(19796)
Nptx2	Nptx2	Nptx2	435.071	0.661824	0.272435	2.42929	0.0151283	0.165669	NOT	NOT(19796)
Zfp976	Zfp976	Zfp976	43.1767	-1.06449	0.438156	-2.42949	0.0151203	0.165669	NOT	NOT(19796)
Hbb-bt	Hbb-bt	Hbb-bt	20.5257	-2.20444	0.90748	-2.42919	0.0151328	0.165669	NOT	NOT(19796)
Uggt1	Uggt1	Uggt1	954.182	-0.276607	0.113907	-2.42835	0.0151677	0.165842	NOT	NOT(19796)
Gm47071	Gm47071	Gm47071	18.2304	-1.62498	0.669156	-2.42841	0.0151653	0.165842	NOT	NOT(19796)
Gm26652	Gm26652	Gm26652	2.7736	3.23385	1.33181	2.42817	0.0151753	0.165842	NOT	NOT(19796)
Slc48a1	Slc48a1	Slc48a1	2895.19	0.512149	0.210937	2.42797	0.0151837	0.165844	NOT	NOT(19796)
Cdipt	Cdipt	Cdipt	2218.24	0.380566	0.156819	2.42679	0.0152329	0.166145	NOT	NOT(19796)
Gm17111	Gm17111	Gm17111	2.8711	-3.24141	1.33571	-2.42673	0.0152357	0.166145	NOT	NOT(19796)
Gm43485	Gm43485	Gm43485	2.79696	-2.90083	1.19537	-2.42673	0.0152357	0.166145	NOT	NOT(19796)
Oxld1	Oxld1	Oxld1	148.405	1.28944	0.531401	2.42649	0.0152457	0.166164	NOT	NOT(19796)
Eif1	Eif1	Eif1	5471.84	0.717482	0.295771	2.4258	0.0152746	0.16639	NOT	NOT(19796)
1810055G02Rik	1810055G02Rik	1810055G02Rik	272.72	0.529155	0.218211	2.42497	0.0153096	0.166682	NOT	NOT(19796)
Mccc1	Mccc1	Mccc1	374.278	-0.575347	0.237431	-2.42321	0.0153838	0.167131	NOT	NOT(19796)
Gstm2-ps1	Gstm2-ps1	Gstm2-ps1	55.3847	0.830845	0.342851	2.42334	0.0153785	0.167131	NOT	NOT(19796)
Gm42608	Gm42608	Gm42608	22.1507	-1.47024	0.606622	-2.42364	0.0153658	0.167131	NOT	NOT(19796)
Gm48027	Gm48027	Gm48027	5.45601	-2.33399	0.963111	-2.42339	0.0153765	0.167131	NOT	NOT(19796)
Mical3	Mical3	Mical3	1357.83	-0.437173	0.180514	-2.42182	0.0154428	0.16743	NOT	NOT(19796)
Epb41	Epb41	Epb41	642.537	-0.711917	0.294034	-2.42121	0.015469	0.16743	NOT	NOT(19796)
Gstp-ps	Gstp-ps	Gstp-ps	230.774	1.21685	0.502557	2.42131	0.0154647	0.16743	NOT	NOT(19796)
4931414P19Rik	4931414P19Rik	4931414P19Rik	83.4532	0.47815	0.197484	2.42121	0.0154689	0.16743	NOT	NOT(19796)
Fank1	Fank1	Fank1	66.7297	-0.745324	0.307708	-2.42218	0.0154278	0.16743	NOT	NOT(19796)
Gm5855	Gm5855	Gm5855	20.615	2.68404	1.10829	2.42179	0.0154442	0.16743	NOT	NOT(19796)
Prlhr	Prlhr	Prlhr	10.02	-3.78926	1.56485	-2.42149	0.0154568	0.16743	NOT	NOT(19796)
Peg3	Peg3	Peg3	5589.82	-0.85002	0.351287	-2.41973	0.0155321	0.167863	NOT	NOT(19796)
Amdhd2	Amdhd2	Amdhd2	346.557	1.00325	0.414684	2.4193	0.0155504	0.167863	NOT	NOT(19796)
Meis1	Meis1	Meis1	52.2498	-1.63244	0.674757	-2.4193	0.0155503	0.167863	NOT	NOT(19796)
9630013K17Rik	9630013K17Rik	9630013K17Rik	5.1647	-3.09438	1.27904	-2.4193	0.0155504	0.167863	NOT	NOT(19796)
Prap1	Prap1	Prap1	2.81386	-3.32414	1.3739	-2.4195	0.0155419	0.167863	NOT	NOT(19796)
Dcps	Dcps	Dcps	267.227	1.07411	0.444101	2.41861	0.0155798	0.168091	NOT	NOT(19796)
Hsd11b1	Hsd11b1	Hsd11b1	474.243	0.973449	0.402594	2.41795	0.0156084	0.168263	NOT	NOT(19796)
Angptl7	Angptl7	Angptl7	15.5367	1.10069	0.455235	2.41785	0.0156123	0.168263	NOT	NOT(19796)
Sdcbp	Sdcbp	Sdcbp	4472.97	0.302325	0.125082	2.417	0.0156488	0.168385	NOT	NOT(19796)
Snrpc	Snrpc	Snrpc	496.531	0.956205	0.395569	2.41729	0.0156366	0.168385	NOT	NOT(19796)
Slc16a6	Slc16a6	Slc16a6	150.285	-0.829565	0.343198	-2.41716	0.0156422	0.168385	NOT	NOT(19796)
Hmcn1	Hmcn1	Hmcn1	64.987	-1.63617	0.677047	-2.41663	0.0156651	0.168385	NOT	NOT(19796)
Klk10	Klk10	Klk10	15.9308	1.72417	0.713408	2.41681	0.0156573	0.168385	NOT	NOT(19796)
Gm5468	Gm5468	Gm5468	5.01388	-1.68806	0.698602	-2.41634	0.0156774	0.168428	NOT	NOT(19796)
1700125H03Rik	1700125H03Rik	1700125H03Rik	3.76566	-2.55548	1.05767	-2.41615	0.0156857	0.168428	NOT	NOT(19796)
Acat3	Acat3	Acat3	71.5508	-0.81208	0.336156	-2.41578	0.0157014	0.168508	NOT	NOT(19796)
Ubl4a	Ubl4a	Ubl4a	1160.26	0.313575	0.129883	2.41428	0.0157664	0.169025	NOT	NOT(19796)
Jag2	Jag2	Jag2	783.498	-0.449001	0.185978	-2.41426	0.015767	0.169025	NOT	NOT(19796)
Zfp35	Zfp35	Zfp35	344.268	0.325659	0.134921	2.41371	0.0157912	0.169025	NOT	NOT(19796)
Zfand4	Zfand4	Zfand4	94.0269	0.748575	0.310123	2.4138	0.0157871	0.169025	NOT	NOT(19796)
Plag1	Plag1	Plag1	43.161	-1.37208	0.56844	-2.41377	0.0157886	0.169025	NOT	NOT(19796)
Psmd14	Psmd14	Psmd14	1328.49	0.632919	0.262274	2.4132	0.0158132	0.169082	NOT	NOT(19796)
Vipas39	Vipas39	Vipas39	945.263	0.449015	0.186063	2.41325	0.0158111	0.169082	NOT	NOT(19796)
Eri3	Eri3	Eri3	2455.74	0.621122	0.257492	2.4122	0.0158568	0.169354	NOT	NOT(19796)
Slc35f1	Slc35f1	Slc35f1	1154	-0.722183	0.299473	-2.41151	0.0158865	0.169354	NOT	NOT(19796)
Naaa	Naaa	Naaa	1073.41	0.402227	0.166786	2.41164	0.0158809	0.169354	NOT	NOT(19796)
Adcy10	Adcy10	Adcy10	9.48044	-2.21217	0.917192	-2.41189	0.01587	0.169354	NOT	NOT(19796)
Gm15344	Gm15344	Gm15344	6.51194	-2.27672	0.943884	-2.41207	0.0158622	0.169354	NOT	NOT(19796)
Gm28905	Gm28905	Gm28905	4.28535	-2.55937	1.06134	-2.41146	0.0158887	0.169354	NOT	NOT(19796)
Uba1	Uba1	Uba1	6478.17	0.225813	0.0937195	2.40946	0.0159762	0.169606	NOT	NOT(19796)
Arpc5	Arpc5	Arpc5	3058.12	0.687675	0.285373	2.40974	0.015964	0.169606	NOT	NOT(19796)
Pde10a	Pde10a	Pde10a	1724.3	-1.17633	0.488316	-2.40895	0.0159985	0.169606	NOT	NOT(19796)
Uap1l1	Uap1l1	Uap1l1	408.195	1.03356	0.429051	2.40895	0.0159987	0.169606	NOT	NOT(19796)
Cobll1	Cobll1	Cobll1	305.717	-0.638297	0.264947	-2.40915	0.0159898	0.169606	NOT	NOT(19796)
Ncf2	Ncf2	Ncf2	113.772	1.22899	0.510172	2.40898	0.0159973	0.169606	NOT	NOT(19796)
Isoc2b	Isoc2b	Isoc2b	115.601	1.15933	0.481362	2.40844	0.0160209	0.169606	NOT	NOT(19796)
Epha8	Epha8	Epha8	94.2	-1.49623	0.621097	-2.40901	0.0159957	0.169606	NOT	NOT(19796)
Gm10175	Gm10175	Gm10175	31.7453	1.67762	0.696394	2.40901	0.0159959	0.169606	NOT	NOT(19796)
Gm5881	Gm5881	Gm5881	26.6338	-1.22066	0.50658	-2.40961	0.0159697	0.169606	NOT	NOT(19796)
Gpc2	Gpc2	Gpc2	6.05681	-2.78858	1.15677	-2.41066	0.0159238	0.169606	NOT	NOT(19796)
Gm43029	Gm43029	Gm43029	6.09866	-2.92902	1.21611	-2.40851	0.0160177	0.169606	NOT	NOT(19796)
Ldlrad2	Ldlrad2	Ldlrad2	2.74609	-3.89191	1.61581	-2.40864	0.016012	0.169606	NOT	NOT(19796)
Cep95	Cep95	Cep95	118.18	-0.525578	0.218274	-2.40788	0.0160455	0.169777	NOT	NOT(19796)
Zbtb11os1	Zbtb11os1	Zbtb11os1	107.195	0.802379	0.333336	2.40711	0.0160792	0.169959	NOT	NOT(19796)
Krt12	Krt12	Krt12	40.533	1.87538	0.779099	2.40711	0.0160793	0.169959	NOT	NOT(19796)
Twf2	Twf2	Twf2	763.554	0.851821	0.353914	2.40686	0.0160904	0.169987	NOT	NOT(19796)
Gm11739	Gm11739	Gm11739	12.1274	-1.73352	0.720463	-2.40612	0.0161232	0.170205	NOT	NOT(19796)
Parpbp	Parpbp	Parpbp	9.89646	1.82729	0.75947	2.40601	0.0161278	0.170205	NOT	NOT(19796)
Lhx8	Lhx8	Lhx8	62.1023	-5.15287	2.14199	-2.40565	0.0161438	0.170286	NOT	NOT(19796)
Cfap46	Cfap46	Cfap46	90.8439	-0.983464	0.408892	-2.40519	0.0161639	0.170377	NOT	NOT(19796)
Zbtb3	Zbtb3	Zbtb3	76.0325	0.588966	0.244885	2.40507	0.0161692	0.170377	NOT	NOT(19796)
Hddc2	Hddc2	Hddc2	228.855	1.04709	0.435423	2.40477	0.0161827	0.170431	NOT	NOT(19796)
Zgrf1	Zgrf1	Zgrf1	62.4382	-0.824562	0.343005	-2.40393	0.0162197	0.170643	NOT	NOT(19796)
Cd300a	Cd300a	Cd300a	36.2834	1.36569	0.568062	2.40412	0.0162116	0.170643	NOT	NOT(19796)
Pld3	Pld3	Pld3	8452.31	0.359954	0.149755	2.40361	0.0162339	0.170704	NOT	NOT(19796)
Penk	Penk	Penk	1554.31	-2.42312	1.00849	-2.40273	0.0162734	0.170854	NOT	NOT(19796)
Fam58b	Fam58b	Fam58b	316.92	1.11189	0.46271	2.40299	0.0162616	0.170854	NOT	NOT(19796)
Dnah11	Dnah11	Dnah11	64.901	-2.06018	0.857377	-2.40289	0.016266	0.170854	NOT	NOT(19796)
Ly6k	Ly6k	Ly6k	2.87023	3.60409	1.50017	2.40246	0.0162854	0.170891	NOT	NOT(19796)
Gm11525	Gm11525	Gm11525	5.50057	2.22724	0.927324	2.4018	0.0163147	0.171111	NOT	NOT(19796)
Slc30a9	Slc30a9	Slc30a9	3497.28	0.255271	0.106316	2.40105	0.016348	0.171283	NOT	NOT(19796)
Psma6	Psma6	Psma6	1594.97	1.0026	0.417552	2.40113	0.0163444	0.171283	NOT	NOT(19796)
Erich3	Erich3	Erich3	397.102	-1.00858	0.420127	-2.40065	0.0163661	0.171296	NOT	NOT(19796)
Gm17193	Gm17193	Gm17193	8.3532	-1.61325	0.671971	-2.40078	0.0163602	0.171296	NOT	NOT(19796)
CT010445.1	CT010445.1	CT010445.1	67.7105	-1.19899	0.49954	-2.40018	0.0163868	0.171424	NOT	NOT(19796)
Psma2	Psma2	Psma2	1821.71	0.928031	0.386721	2.39974	0.0164066	0.171454	NOT	NOT(19796)
Ciao1	Ciao1	Ciao1	973.513	0.33688	0.1404	2.39942	0.0164208	0.171454	NOT	NOT(19796)
Zfp760	Zfp760	Zfp760	130.766	-0.720558	0.3003	-2.39946	0.0164193	0.171454	NOT	NOT(19796)
Gm6807	Gm6807	Gm6807	33.8458	1.70377	0.710092	2.39937	0.0164234	0.171454	NOT	NOT(19796)
4930579G18Rik	4930579G18Rik	4930579G18Rik	43.7613	-1.28413	0.535248	-2.39914	0.0164338	0.171474	NOT	NOT(19796)
Tcta	Tcta	Tcta	538.859	0.591747	0.24668	2.39885	0.0164467	0.171504	NOT	NOT(19796)
Gm17203	Gm17203	Gm17203	2.01844	-3.1517	1.31392	-2.3987	0.0164535	0.171504	NOT	NOT(19796)
Kif1bp	Kif1bp	Kif1bp	3063.39	0.387606	0.161641	2.39795	0.0164871	0.171662	NOT	NOT(19796)
Etohd2	Etohd2	Etohd2	26.7073	-0.914546	0.381421	-2.39773	0.0164969	0.171662	NOT	NOT(19796)
Gm4208	Gm4208	Gm4208	8.16388	2.81786	1.17528	2.39761	0.0165026	0.171662	NOT	NOT(19796)
Gm14824	Gm14824	Gm14824	5.53574	-2.1031	0.877079	-2.39784	0.0164921	0.171662	NOT	NOT(19796)
Borcs7	Borcs7	Borcs7	375.649	0.412083	0.171984	2.39606	0.0165725	0.172302	NOT	NOT(19796)
Ciita	Ciita	Ciita	19.5103	-1.50005	0.626391	-2.39475	0.0166316	0.172828	NOT	NOT(19796)
Mtpap	Mtpap	Mtpap	397.071	0.331455	0.138437	2.39427	0.0166533	0.172876	NOT	NOT(19796)
2900093K20Rik	2900093K20Rik	2900093K20Rik	41.1969	1.75451	0.732757	2.3944	0.0166477	0.172876	NOT	NOT(19796)
Mgat4b	Mgat4b	Mgat4b	1203.13	0.381437	0.15935	2.3937	0.0166792	0.172968	NOT	NOT(19796)
8430406P12Rik	8430406P12Rik	8430406P12Rik	8.46335	-1.65646	0.691994	-2.39375	0.0166772	0.172968	NOT	NOT(19796)
Macf1	Macf1	Macf1	6479.33	-0.752637	0.314468	-2.39336	0.0166947	0.17297	NOT	NOT(19796)
Arl6ip5	Arl6ip5	Arl6ip5	2391.3	0.494823	0.206752	2.39332	0.0166965	0.17297	NOT	NOT(19796)
Nsmce3	Nsmce3	Nsmce3	816.595	0.679671	0.284013	2.3931	0.0167068	0.172979	NOT	NOT(19796)
Gm26519	Gm26519	Gm26519	2.91457	-3.26442	1.36419	-2.39293	0.0167143	0.172979	NOT	NOT(19796)
Tbata	Tbata	Tbata	160.889	1.26385	0.528232	2.39261	0.0167291	0.173044	NOT	NOT(19796)
Ugt1a7c	Ugt1a7c	Ugt1a7c	13.3869	1.45277	0.607408	2.39176	0.0167678	0.173355	NOT	NOT(19796)
Fkbp1a	Fkbp1a	Fkbp1a	12235.6	0.592128	0.247752	2.39001	0.0168481	0.173744	NOT	NOT(19796)
C1qbp	C1qbp	C1qbp	1224.6	0.660934	0.276532	2.39008	0.0168449	0.173744	NOT	NOT(19796)
Adgre1	Adgre1	Adgre1	185.44	0.88344	0.369629	2.39007	0.0168451	0.173744	NOT	NOT(19796)
Zfp811	Zfp811	Zfp811	112.908	-0.589352	0.246559	-2.3903	0.0168344	0.173744	NOT	NOT(19796)
Gm15750	Gm15750	Gm15750	2.19936	-3.44132	1.43955	-2.39056	0.0168228	0.173744	NOT	NOT(19796)
Zfpl1	Zfpl1	Zfpl1	358.331	0.794094	0.332338	2.38941	0.0168753	0.173815	NOT	NOT(19796)
Wdr89	Wdr89	Wdr89	354.633	1.50045	0.627987	2.3893	0.0168807	0.173815	NOT	NOT(19796)
Slc40a1	Slc40a1	Slc40a1	189.291	-0.515778	0.215843	-2.3896	0.0168667	0.173815	NOT	NOT(19796)
Batf3	Batf3	Batf3	22.7167	1.36402	0.571038	2.38866	0.0169098	0.174026	NOT	NOT(19796)
Apoc4	Apoc4	Apoc4	3.14418	5.19187	2.17386	2.38832	0.0169258	0.174102	NOT	NOT(19796)
Map4k4	Map4k4	Map4k4	2193.52	-0.490586	0.205477	-2.38755	0.0169612	0.174378	NOT	NOT(19796)
Gm15777	Gm15777	Gm15777	19.8578	-1.93154	0.809253	-2.38682	0.016995	0.174637	NOT	NOT(19796)
Nip7	Nip7	Nip7	550.621	0.531559	0.222732	2.38653	0.017008	0.174683	NOT	NOT(19796)
Mcrs1	Mcrs1	Mcrs1	1350.72	0.727624	0.305004	2.38562	0.0170503	0.175028	NOT	NOT(19796)
Ppp2ca	Ppp2ca	Ppp2ca	6436.07	0.2389	0.100173	2.38489	0.0170845	0.175082	NOT	NOT(19796)
Carmil3	Carmil3	Carmil3	578.123	-0.540193	0.226518	-2.38477	0.01709	0.175082	NOT	NOT(19796)
Ighm	Ighm	Ighm	284.1	0.986852	0.413768	2.38504	0.0170775	0.175082	NOT	NOT(19796)
Rpl27-ps3	Rpl27-ps3	Rpl27-ps3	22.9014	1.94399	0.81504	2.38514	0.0170726	0.175082	NOT	NOT(19796)
Theg	Theg	Theg	4.71956	1.94774	0.816827	2.38451	0.0171017	0.175114	NOT	NOT(19796)
Evpl	Evpl	Evpl	142.177	-1.15595	0.484855	-2.38411	0.0171203	0.175127	NOT	NOT(19796)
9630013A20Rik	9630013A20Rik	9630013A20Rik	20.2802	1.32821	0.557102	2.38414	0.0171191	0.175127	NOT	NOT(19796)
Syndig1l	Syndig1l	Syndig1l	251.175	-1.76602	0.740911	-2.38358	0.0171452	0.175293	NOT	NOT(19796)
Prdm4	Prdm4	Prdm4	546.447	0.318215	0.133593	2.38198	0.0172201	0.175316	NOT	NOT(19796)
Iqgap1	Iqgap1	Iqgap1	478.176	-0.793325	0.333015	-2.38225	0.017207	0.175316	NOT	NOT(19796)
Gal3st1	Gal3st1	Gal3st1	328.839	1.20633	0.506453	2.38191	0.0172229	0.175316	NOT	NOT(19796)
Fam20a	Fam20a	Fam20a	198.471	-0.341406	0.143262	-2.38308	0.0171683	0.175316	NOT	NOT(19796)
Aimp2	Aimp2	Aimp2	199.054	0.600538	0.252138	2.38178	0.0172293	0.175316	NOT	NOT(19796)
Nfkbil1	Nfkbil1	Nfkbil1	145.549	0.96466	0.405033	2.38168	0.0172338	0.175316	NOT	NOT(19796)
Sh3bp2	Sh3bp2	Sh3bp2	87.2587	0.667669	0.280148	2.38327	0.0171594	0.175316	NOT	NOT(19796)
Gm45501	Gm45501	Gm45501	10.9022	-2.8157	1.18188	-2.38239	0.0172005	0.175316	NOT	NOT(19796)
5330429C05Rik	5330429C05Rik	5330429C05Rik	6.5358	2.07958	0.873101	2.38183	0.0172267	0.175316	NOT	NOT(19796)
Rpl27-ps1	Rpl27-ps1	Rpl27-ps1	2.87395	-3.2573	1.36738	-2.38214	0.0172121	0.175316	NOT	NOT(19796)
Cnbp	Cnbp	Cnbp	5386.4	0.469959	0.197339	2.38148	0.0172433	0.175325	NOT	NOT(19796)
Eif3e	Eif3e	Eif3e	1622.73	0.549366	0.230738	2.38091	0.0172699	0.175509	NOT	NOT(19796)
[truncated: 18,307 more rows]
