# Supplementary material for: NAD+ reverses Alzheimer’s neurological deficits via regulating differential alternative RNA splicing of EVA1C
Source: Sci Adv. 2025 Nov 7;11(45):eady9811. doi: 10.1126/sciadv.ady9811 (PMC12594206; doi:10.1126/sciadv.ady9811)
Supplement: Supplementary file 2 — Tables S1 to S3, S5 to S17, S20, S22 and S23 [file sciadv.ady9811_tables_s1_to_s3_s5_to_s17_s20_s22_and_s23.zip › Eva1c_Supp. Tables/Table S10.csv]

Table S10: Pathway enrichment analysis of Class 4 and 5 clusters affected by NR in hTau.P301S mice
	ONTOLOGY	ID	Description	GeneRatio	BgRatio	pvalue	p.adjust	qvalue	geneID	Count
GO:0075522	BP	GO:0075522	IRES-dependent viral translational initiation	3/129	10/23328	1.93E-05	0.026252343	0.023534489	Pcbp2/Ptbp1/Mcts1	3
GO:0050848	BP	GO:0050848	regulation of calcium-mediated signaling	6/129	102/23328	2.22E-05	0.026252343	0.023534489	Ptbp1/Ncam1/Ada/Homer3/Ccl4/Rcan1	6
GO:0048024	BP	GO:0048024	regulation of mRNA splicing, via spliceosome	6/129	116/23328	4.59E-05	0.03063638	0.027464655	Rbm3/Celf1/Ptbp1/Cirbp/Wtap/Prdx6	6
GO:0043279	BP	GO:0043279	response to alkaloid	5/129	75/23328	6.06E-05	0.03063638	0.027464655	Prkcg/Ncam1/Ada/Tmem38a/Ehmt2	5
GO:0019081	BP	GO:0019081	viral translation	3/129	15/23328	7.16E-05	0.03063638	0.027464655	Pcbp2/Ptbp1/Mcts1	3
GO:0002260	BP	GO:0002260	lymphocyte homeostasis	5/129	79/23328	7.77E-05	0.03063638	0.027464655	Skil/P2rx7/Ada/Coro1a/Tsc22d3	5
GO:0032007	BP	GO:0032007	negative regulation of TOR signaling	4/129	43/23328	9.32E-05	0.031497117	0.028236282	Tbc1d7/Flcn/Tsc2/Ddit4	4
GO:0050850	BP	GO:0050850	positive regulation of calcium-mediated signaling	4/129	48/23328	0.000143823	0.042535669	0.038132034	Ptbp1/Ncam1/Ada/Ccl4	4
GO:0019932	BP	GO:0019932	second-messenger-mediated signaling	10/129	445/23328	0.000188169	0.045512816	0.040800962	Oprl1/Ptbp1/Ncam1/Ada/Homer3/Mt1/Ccl4/Ramp2/Rcan1/Tmem38a	10
GO:0019722	BP	GO:0019722	calcium-mediated signaling	7/129	214/23328	0.000192362	0.045512816	0.040800962	Ptbp1/Ncam1/Ada/Homer3/Ccl4/Rcan1/Tmem38a	7
GO:0050684	BP	GO:0050684	regulation of mRNA processing	6/129	154/23328	0.000218981	0.045771754	0.041033093	Rbm3/Celf1/Ptbp1/Cirbp/Wtap/Prdx6	6
GO:0043547	BP	GO:0043547	positive regulation of GTPase activity	7/129	222/23328	0.000240693	0.045771754	0.041033093	Tbc1d7/Flcn/Tsc2/Ccl6/Ccl17/Ccl4/Tbc1d9	7
GO:0043484	BP	GO:0043484	regulation of RNA splicing	6/129	158/23328	0.000251493	0.045771754	0.041033093	Rbm3/Celf1/Ptbp1/Cirbp/Wtap/Prdx6	6
