# Supplementary material for: NAD+ reverses Alzheimer’s neurological deficits via regulating differential alternative RNA splicing of EVA1C
Source: Sci Adv. 2025 Nov 7;11(45):eady9811. doi: 10.1126/sciadv.ady9811 (PMC12594206; doi:10.1126/sciadv.ady9811)
Supplement: Supplementary file 2 — Tables S1 to S3, S5 to S17, S20, S22 and S23 [file sciadv.ady9811_tables_s1_to_s3_s5_to_s17_s20_s22_and_s23.zip › Eva1c_Supp. Tables/Table S11.csv]

Table S11: Pathway enrichment analysis of Class 8 clusters affected by NR in hTau.P301S mice
	ONTOLOGY	ID	Description	GeneRatio	BgRatio	pvalue	p.adjust	qvalue	geneID	Count
GO:0051656	BP	GO:0051656	establishment of organelle localization	Jul-48	382/23328	1.23E-05	0.013673938	0.010816698	Snca/Ikbkg/Dock7/Kif1a/Pld2/Llgl1/Dynlt1b	7
GO:0002486	BP	GO:0002486	antigen processing and presentation of endogenous peptide antigen via MHC class I via ER pathway, TAP-independent	Mar-48	33/23328	4.27E-05	0.013673938	0.010816698	H2-K1/H2-D1/H2-Q6	3
GO:0002476	BP	GO:0002476	antigen processing and presentation of endogenous peptide antigen via MHC class Ib	Mar-48	34/23328	4.68E-05	0.013673938	0.010816698	H2-K1/H2-D1/H2-Q6	3
GO:0002484	BP	GO:0002484	antigen processing and presentation of endogenous peptide antigen via MHC class I via ER pathway	Mar-48	34/23328	4.68E-05	0.013673938	0.010816698	H2-K1/H2-D1/H2-Q6	3
GO:0002428	BP	GO:0002428	antigen processing and presentation of peptide antigen via MHC class Ib	Mar-48	35/23328	5.11E-05	0.013673938	0.010816698	H2-K1/H2-D1/H2-Q6	3
GO:0002475	BP	GO:0002475	antigen processing and presentation via MHC class Ib	Mar-48	39/23328	7.09E-05	0.013673938	0.010816698	H2-K1/H2-D1/H2-Q6	3
GO:0002483	BP	GO:0002483	antigen processing and presentation of endogenous peptide antigen	Mar-48	41/23328	8.25E-05	0.013673938	0.010816698	H2-K1/H2-D1/H2-Q6	3
GO:0019885	BP	GO:0019885	antigen processing and presentation of endogenous peptide antigen via MHC class I	Mar-48	41/23328	8.25E-05	0.013673938	0.010816698	H2-K1/H2-D1/H2-Q6	3
GO:0019882	BP	GO:0019882	antigen processing and presentation	Apr-48	116/23328	9.54E-05	0.013673938	0.010816698	H2-K1/H2-D1/Rab34/H2-Q6	4
GO:0019883	BP	GO:0019883	antigen processing and presentation of endogenous antigen	Mar-48	44/23328	0.000102044	0.013673938	0.010816698	H2-K1/H2-D1/H2-Q6	3
GO:0120163	BP	GO:0120163	negative regulation of cold-induced thermogenesis	Mar-48	47/23328	0.000124396	0.015153647	0.011987213	Rbpj/Pgam5/Dock7	3
GO:0001916	BP	GO:0001916	positive regulation of T cell mediated cytotoxicity	Mar-48	51/23328	0.000158842	0.016372929	0.01295172	H2-K1/H2-D1/H2-Q6	3
GO:0002474	BP	GO:0002474	antigen processing and presentation of peptide antigen via MHC class I	Mar-48	51/23328	0.000158842	0.016372929	0.01295172	H2-K1/H2-D1/H2-Q6	3
GO:0022027	BP	GO:0022027	interkinetic nuclear migration	Feb-48	10/23328	0.000184606	0.017669463	0.013977337	Dock7/Kif1a	2
GO:0001914	BP	GO:0001914	regulation of T cell mediated cytotoxicity	Mar-48	56/23328	0.000209913	0.018752207	0.014833836	H2-K1/H2-D1/H2-Q6	3
GO:0001913	BP	GO:0001913	T cell mediated cytotoxicity	Mar-48	69/23328	0.000389388	0.032611262	0.025796968	H2-K1/H2-D1/H2-Q6	3
GO:0048002	BP	GO:0048002	antigen processing and presentation of peptide antigen	Mar-48	72/23328	0.000441327	0.034213019	0.02706403	H2-K1/H2-D1/H2-Q6	3
GO:0002711	BP	GO:0002711	positive regulation of T cell mediated immunity	Mar-48	73/23328	0.000459578	0.034213019	0.02706403	H2-K1/H2-D1/H2-Q6	3
GO:0002705	BP	GO:0002705	positive regulation of leukocyte mediated immunity	Apr-48	185/23328	0.000567284	0.040008465	0.031648487	H2-K1/Pld2/H2-D1/H2-Q6	4
GO:0001912	BP	GO:0001912	positive regulation of leukocyte mediated cytotoxicity	Mar-48	82/23328	0.000645954	0.043278897	0.034235545	H2-K1/H2-D1/H2-Q6	3
GO:0000380	BP	GO:0000380	alternative mRNA splicing, via spliceosome	Mar-48	85/23328	0.000717318	0.045771743	0.036207498	Hnrnpa1/Celf2/Celf5	3
GO:0005795	CC	GO:0005795	Golgi stack	Jun-50	87/23271	3.19E-08	6.10E-06	4.27E-06	H2-K1/Llgl1/H2-D1/Lypla2/Rab34/H2-Q6	6
GO:0031985	CC	GO:0031985	Golgi cisterna	May-50	62/23271	2.20E-07	2.10E-05	1.47E-05	H2-K1/Llgl1/H2-D1/Rab34/H2-Q6	5
GO:0042612	CC	GO:0042612	MHC class I protein complex	Mar-50	12/23271	2.03E-06	0.000128952	9.03E-05	H2-K1/H2-D1/H2-Q6	3
GO:0042824	CC	GO:0042824	MHC class I peptide loading complex	Mar-50	15/23271	4.17E-06	0.000199115	0.000139364	H2-K1/H2-D1/H2-Q6	3
GO:0005797	CC	GO:0005797	Golgi medial cisterna	Mar-50	23/23271	1.60E-05	0.000510456	0.000357277	H2-K1/H2-D1/H2-Q6	3
GO:0042611	CC	GO:0042611	MHC protein complex	Mar-50	23/23271	1.60E-05	0.000510456	0.000357277	H2-K1/H2-D1/H2-Q6	3
GO:0098791	CC	GO:0098791	Golgi apparatus subcompartment	Jun-50	295/23271	3.92E-05	0.00105771	0.000740309	H2-K1/Llgl1/H2-D1/Lypla2/Rab34/H2-Q6	6
GO:0070971	CC	GO:0070971	endoplasmic reticulum exit site	Mar-50	32/23271	4.43E-05	0.00105771	0.000740309	H2-K1/H2-D1/H2-Q6	3
GO:0031984	CC	GO:0031984	organelle subcompartment	Jun-50	321/23271	6.27E-05	0.001318348	0.000922734	H2-K1/Llgl1/H2-D1/Lypla2/Rab34/H2-Q6	6
GO:0030139	CC	GO:0030139	endocytic vesicle	May-50	200/23271	6.90E-05	0.001318348	0.000922734	H2-K1/Rapgef6/H2-D1/Rab34/Clcn3	5
GO:0045335	CC	GO:0045335	phagocytic vesicle	Apr-50	111/23271	9.53E-05	0.001655459	0.001158684	H2-K1/H2-D1/Rab34/Clcn3	4
GO:0030176	CC	GO:0030176	integral component of endoplasmic reticulum membrane	Apr-50	153/23271	0.00032701	0.005204914	0.003643009	H2-K1/Slc37a4/H2-D1/H2-Q6	4
GO:0031227	CC	GO:0031227	intrinsic component of endoplasmic reticulum membrane	Apr-50	161/23271	0.000396722	0.00582876	0.00407965	H2-K1/Slc37a4/H2-D1/H2-Q6	4
GO:0071556	CC	GO:0071556	integral component of lumenal side of endoplasmic reticulum membrane	Feb-50	16/23271	0.000532569	0.006781385	0.004746409	H2-K1/H2-D1	2
GO:0098553	CC	GO:0098553	lumenal side of endoplasmic reticulum membrane	Feb-50	16/23271	0.000532569	0.006781385	0.004746409	H2-K1/H2-D1	2
GO:0032039	CC	GO:0032039	integrator complex	Feb-50	18/23271	0.000677164	0.00808364	0.00565788	Ints1/Ints10	2
GO:0030659	CC	GO:0030659	cytoplasmic vesicle membrane	May-50	337/23271	0.000767827	0.008626766	0.006038023	H2-K1/Snca/Kif1a/H2-D1/Clcn3	5
GO:0098576	CC	GO:0098576	lumenal side of membrane	Feb-50	20/23271	0.000838616	0.008898648	0.006228318	H2-K1/H2-D1	2
GO:0012506	CC	GO:0012506	vesicle membrane	May-50	363/23271	0.001070154	0.010757861	0.007529613	H2-K1/Snca/Kif1a/H2-D1/Clcn3	5
GO:0031301	CC	GO:0031301	integral component of organelle membrane	May-50	368/23271	0.001137182	0.010860089	0.007601165	H2-K1/Slc37a4/H2-D1/Clcn3/H2-Q6	5
GO:0030670	CC	GO:0030670	phagocytic vesicle membrane	Feb-50	26/23271	0.001422713	0.012939914	0.00905687	H2-K1/H2-D1	2
GO:0031300	CC	GO:0031300	intrinsic component of organelle membrane	May-50	403/23271	0.00169729	0.014327065	0.010027761	H2-K1/Slc37a4/H2-D1/Clcn3/H2-Q6	5
GO:0008021	CC	GO:0008021	synaptic vesicle	Apr-50	239/23271	0.001725249	0.014327065	0.010027761	Snca/Kif1a/Syt12/Clcn3	4
GO:0070382	CC	GO:0070382	exocytic vesicle	Apr-50	261/23271	0.002375491	0.018904947	0.0132319	Snca/Kif1a/Syt12/Clcn3	4
GO:0030666	CC	GO:0030666	endocytic vesicle membrane	Feb-50	44/23271	0.004040327	0.030868101	0.021605119	H2-K1/H2-D1	2
GO:0044295	CC	GO:0044295	axonal growth cone	Feb-50	46/23271	0.004408366	0.032384534	0.022666496	Cobl/Dynlt1b	2
GO:0030133	CC	GO:0030133	transport vesicle	Apr-50	339/23271	0.006015092	0.042551205	0.029782326	Snca/Kif1a/Syt12/Clcn3	4
GO:0042610	MF	GO:0042610	CD8 receptor binding	Mar-50	11/22669	1.65E-06	0.000159894	0.000117586	H2-K1/H2-D1/H2-Q6	3
GO:0030881	MF	GO:0030881	beta-2-microglobulin binding	Mar-50	12/22669	2.19E-06	0.000159894	0.000117586	H2-K1/H2-D1/H2-Q6	3
GO:0046977	MF	GO:0046977	TAP binding	Mar-50	12/22669	2.19E-06	0.000159894	0.000117586	H2-K1/H2-D1/H2-Q6	3
GO:0042608	MF	GO:0042608	T cell receptor binding	Mar-50	17/22669	6.72E-06	0.000367792	0.000270474	H2-K1/H2-D1/H2-Q6	3
GO:0030742	MF	GO:0030742	GTP-dependent protein binding	Mar-50	24/22669	1.98E-05	0.000866298	0.000637076	Rapgef6/Dynlt1b/Rab34	3
GO:0042605	MF	GO:0042605	peptide antigen binding	Mar-50	46/22669	0.000143356	0.005232501	0.003847982	H2-K1/H2-D1/H2-Q6	3
GO:0140297	MF	GO:0140297	DNA-binding transcription factor binding	May-50	365/22669	0.001231106	0.038516043	0.028324704	Rbpj/Tle1/Crx/Usf2/Cnot1	5
