# Supplementary material for: NAD+ reverses Alzheimer’s neurological deficits via regulating differential alternative RNA splicing of EVA1C
Source: Sci Adv. 2025 Nov 7;11(45):eady9811. doi: 10.1126/sciadv.ady9811 (PMC12594206; doi:10.1126/sciadv.ady9811)
Supplement: Supplementary file 2 — Tables S1 to S3, S5 to S17, S20, S22 and S23 [file sciadv.ady9811_tables_s1_to_s3_s5_to_s17_s20_s22_and_s23.zip › Eva1c_Supp. Tables/Table S12.xlsx]

## Sheet: in
Table S12: Alternative splicing events (ASEs) identified in WT and hTau.P301S mice with or without NR treatment
	GeneID	geneSymbol	IncLevel1	IncLevel2	FDR	IncLevelDifference	Group	Types
1	ENSMUSG00000002031	Ift46	0.0,0.0,0.0,0.0	1.0,0.911,1.0,0.837	0	-0.937	TAU_NRvsWT	MXE
2	ENSMUSG00000110080	Gm6145	0.202,0.0,0.275,0.0	0.807,1.0,1.0,0.533	0.000367162	-0.716	TAU_NRvsTAU	SE
3	ENSMUSG00000014592	Camta1	0.0,0.0,0.0,0.233	1.0,0.078,1.0,1.0	0.0408556	-0.711	TAU_NRvsTAU	SE
4	ENSMUSG00000110444	Gm10033	0.0,0.184,0.0,0.0	0.0,1.0,1.0,1.0	0.0313532	-0.704	TAUvsWT	SE
5	ENSMUSG00000035024	Ncapd3	0.0,0.572,0.122,0.455	1.0,1.0,0.932,1.0	6.4161e-09	-0.696	TAU_NRvsWT	SE
6	ENSMUSG00000032827	Ppp1r9a	0.126,0.0,0.024,0.0	0.375,1.0,1.0,0.512	0.00419594	-0.684	TAU_NRvsWT	RI
7	ENSMUSG00000032511	Scn5a	0.193,0.193,0.0,0.036	0.528,0.601,1.0,1.0	0.0217004	-0.677	TAU_NRvsWT	SE
8	ENSMUSG00000032511	Scn5a	0.307,0.297,0.0,0.036	0.512,0.772,1.0,1.0	0.0171036	-0.661	TAU_NRvsWT	SE
9	ENSMUSG00000039903	Eva1c	0.0,0.404,0.127,0.604	1.0,1.0,1.0,0.718	2.38746e-05	-0.646	TAUvsWT	SE
10	ENSMUSG00000015790	Surf1	0.069,0.141,0.27,0.748	0.788,1.0,1.0,1.0	4.49172e-07	-0.64	TAUvsWT	SE
11	ENSMUSG00000002372	Ranbp3	0.0,0.044,0.034,0.043	1.0,0.12,0.515,1.0	0.0222114	-0.629	TAUvsWT	RI
12	ENSMUSG00000047617	Paxx	0.0,0.148,0.357,0.0	1.0,1.0,0.0,1.0	0.00257888	-0.624	TAUvsWT	SE
13	ENSMUSG00000036197	Gxylt1	0.038,0.059,0.0,0.111	1.0,1.0,0.679,0.0	0.0275071	-0.618	TAU_NRvsWT	SE
14	ENSMUSG00000020385	Clk4	0.212,0.0,0.496,0.127	1.0,0.304,1.0,1.0	0.00626396	-0.617	TAU_NRvsTAU	SE
15	ENSMUSG00000059146	Ntrk3	0.609,0.0,0.0,0.0	0.281,0.796,1.0,1.0	0.000951615	-0.617	TAU_NRvsWT	SE
16	ENSMUSG00000020260	Pofut2	0.503,0.347,0.0,0.148	1.0,1.0,0.465,1.0	0.0302195	-0.617	WT_NRvsWT	RI
17	ENSMUSG00000057541	Pus7	0.0,0.527,0.0,0.0	0.641,0.941,0.862,0.522	0.000548532	-0.61	WT_NRvsWT	SE
18	ENSMUSG00000026646	Suv39h2	0.0,0.0,0.092,0.224	0.503,0.457,0.78,1.0	0.00134787	-0.606	TAUvsWT	SE
19	ENSMUSG00000023942	Slc29a1	0.0,0.139,0.0,0.0	0.763,0.392,1.0,0.392	0.0249759	-0.602	TAUvsWT	A3SS
20	ENSMUSG00000036672	Cenpt	0.525,0.145,0.442,0.483	1.0,1.0,1.0,1.0	2.51028e-05	-0.601	TAU_NRvsWT	RI
21	ENSMUSG00000061882	Ccdc62	0.205,0.508,0.256,0.436	1.0,1.0,0.878,0.878	1.2277e-05	-0.588	TAU_NRvsWT	MXE
22	ENSMUSG00000025950	Idh1	0.0,0.253,0.0,1.0	1.0,1.0,1.0,0.575	0.00493309	-0.581	WT_NRvsWT	SE
23	ENSMUSG00000018395	Kif3a	0.0,0.0,0.065,0.0	0.639,0.586,0.541,0.541	1.68981e-11	-0.56	WT_NRvsWT	SE
24	ENSMUSG00000038011	Dnah10	0.115,0.207,0.246,0.207	0.0,1.0,1.0,1.0	0.0350918	-0.556	WT_NRvsWT	RI
25	ENSMUSG00000097503	3110045C21Rik	0.0,1.0,0.064,0.171	0.736,0.712,1.0,1.0	0.00105873	-0.553	WT_NRvsWT	SE
26	ENSMUSG00000056458	Mok	0.0,0.273,0.139,0.101	0.509,0.674,1.0,0.53	0.000128149	-0.55	TAUvsWT	SE
27	ENSMUSG00000062859	Tcp11	0.205,1.0,0.279,0.317	1.0,1.0,1.0,1.0	0.0120738	-0.55	WT_NRvsWT	A5SS
28	ENSMUSG00000097503	3110045C21Rik	0.09,1.0,0.062,0.257	0.748,0.862,1.0,1.0	0.00123063	-0.55	WT_NRvsWT	SE
29	ENSMUSG00000032579	Hemk1	0.45,0.17,0.0,0.353	0.831,0.621,0.711,1.0	0.00130733	-0.547	TAUvsWT	MXE
30	ENSMUSG00000092416	Zfp141	0.733,0.0,0.507,0.607	1.0,1.0,1.0,1.0	0.00332571	-0.538	WT_NRvsWT	SE
31	ENSMUSG00000078490	Cfap74	0.704,0.312,0.0,0.254	0.405,1.0,1.0,1.0	0.00954817	-0.534	WT_NRvsWT	RI
32	ENSMUSG00000055897	Ppp4r1l-ps	0.506,0.506,0.353,0.033	0.522,1.0,1.0,1.0	0.00493309	-0.531	WT_NRvsWT	SE
33	ENSMUSG00000010086	Rnf112	0.296,0.286,0.426,0.347	0.78,1.0,0.685,1.0	2.81474e-10	-0.527	TAUvsWT	SE
34	ENSMUSG00000097145	9230114K14Rik	0.618,0.28,0.493,0.28	0.768,1.0,1.0,1.0	0.000131812	-0.524	TAU_NRvsWT	A5SS
35	ENSMUSG00000040648	Ppip5k2	0.345,0.167,0.393,0.18	1.0,0.563,1.0,0.616	0.0246554	-0.523	TAU_NRvsWT	SE
36	ENSMUSG00000057531	Dtnbp1	0.474,0.11,0.0,0.464	0.565,0.565,1.0,1.0	0.00644371	-0.52	TAUvsWT	SE
37	ENSMUSG00000030406	Gipr	0.134,0.791,0.351,0.0	1.0,1.0,0.351,1.0	0.000167363	-0.519	WT_NRvsWT	RI
38	ENSMUSG00000047193	Dync2h1	0.0,0.0,0.0,0.778	0.127,0.906,0.965,0.814	0.0403715	-0.508	WT_NRvsWT	SE
39	ENSMUSG00000030322	Mbd4	0.265,0.713,0.131,0.24	0.588,1.0,1.0,0.783	0.00455731	-0.506	TAU_NRvsWT	A5SS
40	ENSMUSG00000025006	Sorbs1	0.128,0.291,0.2,0.353	1.0,0.388,0.605,1.0	0.000329703	-0.505	TAU_NRvsWT	SE
41	ENSMUSG00000018395	Kif3a	0.0,0.295,0.0,0.0	0.639,0.586,0.541,0.541	0.000122297	-0.503	TAUvsWT	SE
42	ENSMUSG00000098708	Gm27252	0.0,0.0,1.0,0.0	0.0,1.0,1.0,1.0	0.00123248	-0.5	WT_NRvsWT	SE
43	ENSMUSG00000043372	Hexim2	0.282,0.0,0.109,0.0	0.495,1.0,0.395,0.495	0.00683903	-0.499	WT_NRvsWT	A3SS
44	ENSMUSG00000020866	Cacna1g	0.0,0.492,0.0,0.306	0.492,0.963,0.829,0.492	0.0484991	-0.494	TAUvsWT	MXE
45	ENSMUSG00000097145	9230114K14Rik	0.618,0.28,0.493,0.28	1.0,0.636,1.0,1.0	0.00063505	-0.491	TAU_NRvsTAU	A5SS
46	ENSMUSG00000020460	Rps27a	0.002,1.0,0.033,1.0	1.0,1.0,1.0,1.0	0.0373981	-0.491	TAUvsWT	RI
47	ENSMUSG00000020385	Clk4	0.0,0.056,0.064,0.53	0.682,0.834,0.482,0.612	0.0130328	-0.49	TAUvsWT	SE
48	ENSMUSG00000052707	Tnrc6a	0.225,0.225,0.225,1.0	1.0,1.0,1.0,0.635	0.0437315	-0.49	WT_NRvsWT	SE
49	ENSMUSG00000038271	Iffo1	0.294,0.228,0.195,0.413	0.59,0.757,0.814,0.92	0.000641994	-0.488	TAUvsWT	SE
50	ENSMUSG00000052688	Rab7b	0.245,0.0,0.813,0.0	1.0,1.0,0.0,1.0	0.00493309	-0.486	WT_NRvsWT	SE
51	ENSMUSG00000027520	Zdbf2	0.438,0.319,0.305,1.0	1.0,1.0,1.0,1.0	0.00165504	-0.484	TAU_NRvsWT	SE
52	ENSMUSG00000015790	Surf1	0.189,0.189,0.118,0.211	1.0,0.507,0.567,0.562	0.0213316	-0.482	TAUvsWT	RI
53	ENSMUSG00000003549	Ercc1	0.399,0.0,1.0,0.487	1.0,1.0,0.919,0.855	0.0358964	-0.472	TAUvsWT	RI
54	ENSMUSG00000001773	Folh1	0.603,0.813,0.184,0.378	1.0,1.0,1.0,0.862	1.73287e-05	-0.471	TAU_NRvsWT	SE
55	ENSMUSG00000032579	Hemk1	0.152,0.28,0.189,0.539	0.539,0.724,1.0,0.768	0.0236132	-0.468	WT_NRvsWT	MXE
56	ENSMUSG00000055897	Ppp4r1l-ps	0.33,0.291,0.033,1.0	0.522,1.0,1.0,1.0	0.00382933	-0.467	TAU_NRvsWT	SE
57	ENSMUSG00000086600	C030005K06Rik	0.0,0.415,1.0,0.191	1.0,1.0,1.0,0.415	0.00144751	-0.452	TAU_NRvsWT	SE
58	ENSMUSG00000098789	Jmjd7	0.0,0.0,0.251,0.0	0.144,0.287,0.897,0.729	0.00677924	-0.452	TAUvsWT	A3SS
59	ENSMUSG00000071064	Zfp827	0.24,0.602,0.549,0.434	1.0,1.0,1.0,0.627	0.00515525	-0.45	WT_NRvsWT	SE
60	ENSMUSG00000019539	Rcn3	0.361,0.485,0.32,0.904	1.0,0.838,1.0,1.0	0.00101517	-0.442	TAU_NRvsTAU	A5SS
61	ENSMUSG00000027520	Zdbf2	0.475,0.455,0.303,1.0	1.0,1.0,1.0,1.0	0.0018334	-0.442	TAU_NRvsWT	SE
62	ENSMUSG00000018449	Rpain	0.859,0.603,0.087,0.378	1.0,1.0,1.0,0.695	0.00605391	-0.442	TAU_NRvsWT	SE
63	ENSMUSG00000032579	Hemk1	0.046,0.064,0.0,0.12	0.551,0.621,0.208,0.612	0.00103188	-0.441	TAUvsWT	SE
64	ENSMUSG00000040666	Sh3bgr	0.419,0.59,0.627,0.0	0.658,0.742,1.0,1.0	0.016318	-0.441	WT_NRvsWT	MXE
65	ENSMUSG00000070047	Fat1	0.648,0.197,0.73,0.726	1.0,1.0,1.0,1.0	0.0269266	-0.425	TAU_NRvsTAU	SE
66	ENSMUSG00000030782	Tgfb1i1	0.26,0.093,0.0,0.066	0.484,0.559,0.692,0.385	0.0234559	-0.425	TAU_NRvsWT	SE
67	ENSMUSG00000025059	Gk	0.81,0.588,0.0,0.781	1.0,1.0,0.923,0.933	0.0191067	-0.419	TAU_NRvsWT	SE
68	ENSMUSG00000086496	Gm14204	0.0,1.0,0.0,0.324	1.0,0.0,1.0,1.0	0.0234559	-0.419	TAU_NRvsWT	SE
69	ENSMUSG00000071064	Zfp827	0.376,0.123,1.0,0.457	1.0,1.0,1.0,0.627	0.0145226	-0.418	TAU_NRvsWT	SE
70	ENSMUSG00000020385	Clk4	0.409,0.491,0.416,0.577	1.0,0.821,0.967,0.771	1.38081e-05	-0.416	TAU_NRvsTAU	MXE
71	ENSMUSG00000026082	Rev1	0.535,0.27,0.198,0.54	1.0,0.824,1.0,0.381	0.0182831	-0.415	TAU_NRvsTAU	RI
72	ENSMUSG00000032584	Mst1r	0.0,0.662,0.0,0.329	1.0,0.0,0.638,1.0	0.0475194	-0.412	TAU_NRvsWT	A3SS
73	ENSMUSG00000038180	Spag4	0.343,1.0,0.172,0.135	1.0,0.294,1.0,1.0	0.00392407	-0.411	WT_NRvsWT	RI
74	ENSMUSG00000034908	Sidt2	0.0,0.0,0.0,0.0	0.0,0.361,0.779,0.499	0.0208447	-0.41	TAU_NRvsWT	SE
75	ENSMUSG00000032584	Mst1r	0.0,0.0,1.0,0.0	1.0,0.0,0.638,1.0	0.0225301	-0.409	TAUvsWT	A3SS
76	ENSMUSG00000026659	Dusp12	0.416,0.205,1.0,0.348	0.595,1.0,1.0,1.0	0.00559621	-0.406	TAUvsWT	RI
77	ENSMUSG00000025006	Sorbs1	0.515,0.324,0.368,1.0	1.0,1.0,0.829,1.0	0.00108586	-0.405	TAU_NRvsWT	SE
78	ENSMUSG00000001036	Epn2	0.447,0.0,0.055,0.0	1.0,0.618,0.316,0.188	0.00840537	-0.405	WT_NRvsWT	SE
79	ENSMUSG00000036834	Plch1	0.179,0.696,0.746,0.395	1.0,0.595,1.0,1.0	0.00980012	-0.395	TAU_NRvsWT	A3SS
80	ENSMUSG00000020389	Cdkl3	0.0,0.0,0.087,0.182	0.527,0.369,0.501,0.433	0.000421708	-0.39	TAUvsWT	SE
81	ENSMUSG00000016995	Matn4	0.074,0.295,0.333,0.3	0.628,0.618,0.712,0.577	3.00894e-06	-0.383	TAUvsWT	MXE
82	ENSMUSG00000071653	1810009A15Rik	0.1,0.156,1.0,0.357	1.0,0.122,1.0,1.0	0.0395262	-0.377	TAU_NRvsTAU	RI
83	ENSMUSG00000044348	Slc25a53	0.0,0.314,0.088,0.074	0.445,0.382,0.627,0.517	0.0109283	-0.374	TAUvsWT	MXE
84	ENSMUSG00000025766	D3Ertd751e	0.166,0.718,0.833,0.786	1.0,1.0,1.0,1.0	0.00123356	-0.374	TAUvsWT	RI
85	ENSMUSG00000033809	Alg3	1.0,0.464,0.438,0.374	1.0,0.772,1.0,1.0	0.0159428	-0.374	TAUvsWT	SE
86	ENSMUSG00000044948	Cfap43	0.0,1.0,0.0,0.0	1.0,1.0,0.491,0.0	0.00271219	-0.373	TAUvsWT	SE
87	ENSMUSG00000045659	Plekha7	0.21,0.824,0.539,0.814	1.0,1.0,1.0,0.854	0.0218673	-0.367	TAU_NRvsWT	SE
88	ENSMUSG00000001082	Mfsd10	0.698,0.765,0.296,0.606	0.919,1.0,0.869,1.0	0.0378097	-0.356	TAU_NRvsWT	RI
89	ENSMUSG00000020389	Cdkl3	0.0,0.167,0.164,0.087	0.527,0.369,0.501,0.433	0.0229569	-0.353	WT_NRvsWT	SE
90	ENSMUSG00000020385	Clk4	0.458,0.564,0.717,0.479	1.0,0.617,1.0,1.0	0.0147722	-0.35	TAU_NRvsTAU	SE
91	ENSMUSG00000085385	Snhg17	0.042,0.087,0.536,0.182	0.533,0.558,0.368,0.779	0.0358964	-0.348	TAUvsWT	RI
92	ENSMUSG00000058546	Rpl23a	0.002,1.0,0.456,0.266	0.111,1.0,1.0,1.0	0.0313563	-0.347	TAUvsWT	RI
93	ENSMUSG00000023971	Rrp36	0.547,1.0,0.512,0.459	1.0,1.0,0.906,1.0	0.000681703	-0.347	WT_NRvsWT	SE
94	ENSMUSG00000021276	Cinp	0.059,0.721,0.924,0.84	1.0,1.0,1.0,0.928	0.0326724	-0.346	TAUvsWT	RI
95	ENSMUSG00000097589	Dleu2	0.376,0.561,0.869,0.731	0.902,1.0,1.0,1.0	0.00481234	-0.341	WT_NRvsWT	SE
96	ENSMUSG00000023191	P3h3	0.0,0.028,0.058,0.0	0.275,0.275,0.456,0.439	3.77909e-08	-0.34	TAUvsWT	RI
97	ENSMUSG00000021493	Pdlim7	0.516,0.236,0.23,0.259	0.705,0.642,0.533,0.705	0.0128593	-0.336	TAU_NRvsTAU	SE
98	ENSMUSG00000029022	Miip	0.458,0.579,0.362,0.563	0.899,0.894,0.668,0.834	0.00673006	-0.333	TAUvsWT	RI
99	ENSMUSG00000020389	Cdkl3	0.118,0.136,0.0,0.25	0.527,0.369,0.501,0.433	0.0171036	-0.332	TAU_NRvsWT	SE
100	ENSMUSG00000031388	Naa10	0.469,0.419,0.366,1.0	1.0,1.0,1.0,0.578	0.0174964	-0.331	TAU_NRvsTAU	RI
101	ENSMUSG00000016995	Matn4	0.581,0.88,0.411,0.807	1.0,1.0,1.0,1.0	0.00040315	-0.33	TAU_NRvsWT	SE
102	ENSMUSG00000033961	Zfp446	0.146,0.129,0.084,0.099	0.278,0.454,0.448,0.562	0.0205214	-0.321	WT_NRvsWT	A5SS
103	ENSMUSG00000047502	Mroh7	0.639,0.665,0.609,0.489	0.773,1.0,0.944,0.917	0.0178409	-0.308	WT_NRvsWT	RI
104	ENSMUSG00000047617	Paxx	0.6,0.567,0.729,0.673	1.0,1.0,0.789,1.0	0.0113238	-0.305	TAUvsWT	SE
105	ENSMUSG00000047909	Ankrd16	0.419,0.297,0.309,0.276	0.711,0.505,0.648,0.652	0.00101319	-0.304	TAUvsWT	RI
106	ENSMUSG00000036555	Iqce	0.797,0.645,0.82,0.421	1.0,1.0,0.896,1.0	0.0146248	-0.303	TAU_NRvsWT	A3SS
107	ENSMUSG00000079179	Rab10os	1.0,0.532,0.532,0.641	1.0,0.915,1.0,1.0	0.0258951	-0.302	TAUvsWT	SE
108	ENSMUSG00000099481	Xndc1	0.888,0.452,0.56,0.684	1.0,0.896,0.945,0.948	0.023804	-0.301	TAU_NRvsWT	A3SS
109	ENSMUSG00000086968	4933431E20Rik	0.647,0.658,0.765,0.462	1.0,1.0,0.817,0.911	0.00270056	-0.299	TAU_NRvsTAU	RI
110	ENSMUSG00000033543	Gtf2a2	0.561,0.823,0.563,0.797	1.0,1.0,1.0,0.903	0.0122987	-0.29	WT_NRvsWT	A5SS
111	ENSMUSG00000042228	Lyn	0.572,0.499,0.487,0.773	0.552,0.923,1.0,1.0	0.0285662	-0.286	TAU_NRvsTAU	A5SS
112	ENSMUSG00000016995	Matn4	1.0,0.771,0.592,0.535	1.0,1.0,1.0,1.0	0.00174948	-0.275	TAUvsWT	SE
113	ENSMUSG00000035284	Vps13c	0.661,0.678,0.504,1.0	0.93,1.0,1.0,1.0	0.0369199	-0.272	TAU_NRvsWT	SE
114	ENSMUSG00000045411	2410002F23Rik	0.479,0.0,1.0,0.103	0.0,1.0,1.0,0.648	0.0171998	-0.267	TAU_NRvsWT	A3SS
115	ENSMUSG00000046699	Slitrk4	0.654,0.687,0.64,0.814	1.0,1.0,1.0,0.851	5.85287e-05	-0.264	TAU_NRvsWT	SE
116	ENSMUSG00000045659	Plekha7	0.618,0.889,0.534,0.821	1.0,1.0,1.0,0.916	0.0244696	-0.263	TAU_NRvsWT	SE
117	ENSMUSG00000030279	C2cd5	0.8,0.645,0.741,0.672	0.978,1.0,0.934,1.0	1.07515e-06	-0.263	TAU_NRvsWT	SE
118	ENSMUSG00000041921	Metap1d	0.141,0.306,0.155,0.217	0.413,0.351,0.497,0.61	0.00321098	-0.263	TAUvsWT	RI
119	ENSMUSG00000020591	Ntsr2	0.333,0.48,0.45,0.435	0.627,0.618,0.741,0.759	0.000327094	-0.262	TAUvsWT	RI
120	ENSMUSG00000071064	Zfp827	0.672,0.816,0.718,0.559	1.0,1.0,1.0,0.804	0.00481234	-0.26	WT_NRvsWT	SE
121	ENSMUSG00000006906	Stambp	0.116,1.0,1.0,0.051	1.0,0.201,1.0,1.0	0.0112779	-0.258	TAU_NRvsWT	RI
122	ENSMUSG00000021276	Cinp	0.596,0.674,0.756,0.882	1.0,1.0,1.0,0.928	0.0144217	-0.255	WT_NRvsWT	RI
123	ENSMUSG00000061322	Dnaic1	0.788,0.53,0.788,0.723	0.841,1.0,1.0,1.0	0.0174964	-0.253	TAU_NRvsTAU	RI
124	ENSMUSG00000015790	Surf1	0.554,0.578,0.659,0.622	0.686,0.774,0.939,1.0	0.0269266	-0.246	TAU_NRvsTAU	SE
125	ENSMUSG00000033526	Ppip5k1	0.325,0.365,0.377,0.387	0.637,0.579,0.65,0.572	0.0119189	-0.246	WT_NRvsWT	SE
126	ENSMUSG00000022973	Synj1	0.177,0.277,0.276,0.357	0.61,0.365,0.586,0.476	0.0247663	-0.237	TAU_NRvsWT	MXE
127	ENSMUSG00000086779	Gm13562	0.385,0.135,1.0,0.094	1.0,0.0,1.0,0.556	0.0315188	-0.235	TAU_NRvsWT	MXE
128	ENSMUSG00000022681	Ntan1	0.41,0.474,0.339,0.575	0.753,0.657,0.686,0.642	0.018036	-0.235	TAU_NRvsWT	MXE
129	ENSMUSG00000017715	Pgs1	0.365,0.316,0.348,0.459	0.715,0.579,0.613,0.518	0.00316098	-0.234	TAU_NRvsWT	MXE
130	ENSMUSG00000025006	Sorbs1	0.625,0.719,0.809,0.634	1.0,0.738,1.0,0.971	0.0238	-0.231	TAU_NRvsWT	SE
131	ENSMUSG00000022999	Lmbr1l	0.0,0.0,0.0,0.0	0.395,0.091,0.246,0.187	0.0276324	-0.23	TAUvsWT	RI
132	ENSMUSG00000022974	Paxbp1	0.436,0.496,0.49,0.449	0.642,0.718,0.66,0.762	0.0223709	-0.228	TAU_NRvsWT	A5SS
133	ENSMUSG00000020362	Cnot6	0.121,0.033,0.0,0.061	0.205,0.382,0.292,0.248	0.0364451	-0.228	TAU_NRvsWT	RI
134	ENSMUSG00000022099	Dmtn	0.0,0.0,0.0,0.0	0.129,0.33,0.261,0.192	0	-0.228	TAUvsWT	MXE
135	ENSMUSG00000056770	Setd3	0.617,0.488,0.592,0.638	0.774,0.744,0.858,0.868	0.00208252	-0.227	TAUvsWT	SE
136	ENSMUSG00000063511	Snrnp70	0.1,0.178,0.2,0.281	0.389,0.243,0.513,0.517	0.0406745	-0.226	TAUvsWT	A3SS
137	ENSMUSG00000010086	Rnf112	0.339,0.219,0.25,0.186	0.465,0.505,0.427,0.493	1.00903e-06	-0.224	TAUvsWT	SE
138	ENSMUSG00000020362	Cnot6	0.142,0.041,0.024,0.024	0.205,0.382,0.292,0.248	0.00954817	-0.224	WT_NRvsWT	RI
139	ENSMUSG00000037805	Rpl10a	0.274,0.395,0.354,0.204	0.492,0.467,0.566,0.569	0.0218528	-0.217	TAUvsWT	RI
140	ENSMUSG00000022556	Hsf1	0.172,0.079,0.127,0.252	0.299,0.354,0.432,0.38	0.0441127	-0.209	TAU_NRvsTAU	SE
141	ENSMUSG00000028649	Macf1	0.741,0.768,0.627,0.752	1.0,0.877,0.937,0.911	0.000685974	-0.209	TAU_NRvsTAU	SE
142	ENSMUSG00000000416	Cttnbp2	0.0,0.052,0.039,0.084	0.241,0.22,0.289,0.263	5.85831e-10	-0.209	TAUvsWT	A5SS
143	ENSMUSG00000025006	Sorbs1	0.519,0.525,0.479,0.509	0.703,0.602,0.785,0.772	0.00836627	-0.208	TAU_NRvsWT	SE
144	ENSMUSG00000041362	Shtn1	0.0,0.127,0.077,0.015	0.336,0.31,0.12,0.284	0.00700398	-0.208	TAUvsWT	SE
145	ENSMUSG00000028641	P3h1	0.0,0.0,0.044,0.0	0.211,0.158,0.305,0.201	0.0149134	-0.208	WT_NRvsWT	RI
146	ENSMUSG00000010453	Kansl3	0.779,0.726,0.841,0.76	1.0,0.932,1.0,1.0	0.0096341	-0.207	TAU_NRvsWT	A3SS
147	ENSMUSG00000032295	Man2c1	0.86,0.629,0.651,0.927	0.889,1.0,1.0,1.0	0.0244387	-0.206	TAU_NRvsWT	A5SS
148	ENSMUSG00000027582	Zgpat	0.777,0.679,0.849,0.824	1.0,1.0,0.986,0.96	9.52521e-05	-0.204	TAUvsWT	RI
149	ENSMUSG00000052516	Robo2	0.0,0.208,0.113,0.117	0.279,0.379,0.261,0.336	0.00390896	-0.204	TAUvsWT	SE
150	ENSMUSG00000040785	Ttc3	0.732,0.815,0.789,0.688	1.0,1.0,0.974,0.858	0.00101517	-0.202	TAU_NRvsTAU	A5SS
151	ENSMUSG00000030839	Sergef	0.761,0.778,0.644,0.719	0.953,0.974,0.921,0.852	0.0204744	-0.199	TAUvsWT	SE
152	ENSMUSG00000001576	Ergic1	0.274,0.375,0.176,0.302	0.523,0.516,0.419,0.458	0.0247663	-0.197	TAU_NRvsWT	MXE
153	ENSMUSG00000030428	Ttyh1	0.23,0.188,0.229,0.192	0.304,0.329,0.486,0.491	0.0378097	-0.193	TAU_NRvsWT	RI
154	ENSMUSG00000059540	Tcea2	0.095,0.216,0.212,0.166	0.267,0.402,0.436,0.354	0.00207928	-0.193	TAUvsWT	RI
155	ENSMUSG00000022099	Dmtn	0.29,0.237,0.256,0.284	0.403,0.502,0.417,0.513	0.000127371	-0.192	TAU_NRvsTAU	SE
156	ENSMUSG00000025410	Dctn2	0.316,0.299,0.27,0.408	0.553,0.539,0.501,0.468	0.000326448	-0.192	TAU_NRvsWT	MXE
157	ENSMUSG00000030846	Tial1	0.156,0.121,0.091,0.194	0.296,0.188,0.447,0.392	0.0115117	-0.19	TAUvsWT	RI
158	ENSMUSG00000021134	Srsf5	0.126,0.103,0.12,0.127	0.223,0.196,0.374,0.437	0.00217022	-0.189	TAUvsWT	RI
159	ENSMUSG00000034211	Mrps17	0.093,0.316,0.248,0.177	0.476,0.38,0.351,0.371	0.0264344	-0.186	TAUvsWT	A5SS
160	ENSMUSG00000051504	Siglech	0.687,0.72,0.723,0.922	0.961,0.948,0.883,1.0	0.0165464	-0.185	TAUvsWT	SE
161	ENSMUSG00000038005	Hpf1	0.235,0.317,0.314,0.4	0.529,0.415,0.531,0.52	0.0247663	-0.182	TAU_NRvsWT	MXE
162	ENSMUSG00000006958	Chrd	0.0,0.042,0.088,0.109	0.174,0.296,0.256,0.218	0.00091027	-0.176	TAUvsWT	RI
163	ENSMUSG00000035805	Mlc1	0.09,0.236,0.112,0.241	0.435,0.333,0.306,0.305	0.00129849	-0.175	TAU_NRvsWT	MXE
164	ENSMUSG00000041477	Dcp1b	0.049,0.069,0.063,0.072	0.269,0.175,0.28,0.227	8.94698e-06	-0.174	TAUvsWT	RI
165	ENSMUSG00000058756	Thra	0.279,0.366,0.238,0.393	0.53,0.491,0.479,0.469	0.00113363	-0.173	TAU_NRvsWT	MXE
166	ENSMUSG00000022556	Hsf1	0.0,0.063,0.115,0.025	0.117,0.165,0.346,0.263	0.00123356	-0.172	TAUvsWT	RI
167	ENSMUSG00000016921	Srsf6	0.055,0.112,0.093,0.112	0.267,0.105,0.379,0.305	0.0313563	-0.171	TAUvsWT	RI
168	ENSMUSG00000000805	Car4	0.761,0.767,0.827,0.749	0.853,1.0,0.911,1.0	0.046733	-0.165	TAUvsWT	SE
169	ENSMUSG00000007411	Mark3	0.0,0.006,0.123,0.078	0.188,0.308,0.18,0.185	0.00310577	-0.163	TAUvsWT	SE
170	ENSMUSG00000022710	Usp7	0.032,0.105,0.029,0.058	0.172,0.208,0.192,0.294	0.0120637	-0.161	TAU_NRvsWT	MXE
171	ENSMUSG00000033543	Gtf2a2	0.26,0.295,0.174,0.312	0.399,0.455,0.411,0.411	0.0315188	-0.159	TAU_NRvsWT	MXE
172	ENSMUSG00000021268	Meg3	0.899,0.799,0.798,0.87	1.0,1.0,1.0,1.0	4.67226e-05	-0.158	TAU_NRvsTAU	SE
173	ENSMUSG00000027582	Zgpat	0.897,0.696,0.89,0.834	1.0,1.0,0.988,0.962	0.029428	-0.158	TAUvsWT	SE
174	ENSMUSG00000027131	Emc4	0.254,0.324,0.216,0.319	0.508,0.413,0.436,0.367	0.0282295	-0.153	TAU_NRvsWT	MXE
175	ENSMUSG00000054452	Aes	0.484,0.49,0.454,0.58	0.726,0.641,0.623,0.616	0.0249312	-0.149	TAU_NRvsWT	MXE
176	ENSMUSG00000004896	Rrnad1	0.0,0.025,0.0,0.0	0.062,0.072,0.214,0.274	0.00515732	-0.149	TAUvsWT	RI
177	ENSMUSG00000035596	Mboat7	0.314,0.383,0.357,0.416	0.506,0.567,0.517,0.47	0.0247663	-0.147	TAU_NRvsWT	MXE
178	ENSMUSG00000026956	Uap1l1	0.746,0.948,0.862,0.759	1.0,1.0,1.0,0.904	0.00390896	-0.147	TAUvsWT	SE
179	ENSMUSG00000010086	Rnf112	0.191,0.158,0.132,0.175	0.234,0.3,0.32,0.376	0.00676652	-0.144	TAU_NRvsWT	RI
180	ENSMUSG00000022721	Trmt2a	0.0,0.023,0.053,0.044	0.182,0.143,0.15,0.218	0.0242126	-0.143	TAUvsWT	RI
181	ENSMUSG00000024299	Adamts10	0.016,0.129,0.076,0.0	0.165,0.14,0.237,0.252	0.0276324	-0.143	TAUvsWT	RI
182	ENSMUSG00000039069	Mtg2	0.0,0.013,0.048,0.056	0.196,0.132,0.14,0.218	0.00331144	-0.142	TAUvsWT	A5SS
183	ENSMUSG00000001248	Gramd1a	0.035,0.229,0.119,0.132	0.221,0.209,0.3,0.353	0.00517452	-0.142	TAUvsWT	RI
184	ENSMUSG00000029472	Anapc5	0.026,0.084,0.092,0.07	0.154,0.138,0.269,0.276	8.75649e-05	-0.141	TAUvsWT	RI
185	ENSMUSG00000024299	Adamts10	0.007,0.0,0.129,0.097	0.165,0.14,0.237,0.252	0.0483228	-0.14	TAU_NRvsWT	RI
186	ENSMUSG00000034211	Mrps17	0.066,0.202,0.179,0.175	0.302,0.239,0.277,0.344	0.00559621	-0.135	TAUvsWT	RI
187	ENSMUSG00000017843	Ppp2r5c	0.122,0.228,0.061,0.152	0.33,0.241,0.259,0.269	0.0247663	-0.134	TAU_NRvsWT	MXE
188	ENSMUSG00000027371	Fahd2a	0.029,0.039,0.081,0.086	0.107,0.199,0.297,0.15	0.0213316	-0.13	TAUvsWT	RI
189	ENSMUSG00000028608	0610037L13Rik	0.006,0.054,0.056,0.075	0.15,0.071,0.226,0.262	2.37194e-05	-0.13	TAUvsWT	RI
190	ENSMUSG00000028467	Gba2	0.0,0.044,0.042,0.133	0.131,0.197,0.15,0.249	0.0377176	-0.127	TAUvsWT	RI
191	ENSMUSG00000024498	Tcerg1	0.0,0.053,0.0,0.034	0.131,0.197,0.162,0.105	0.00700398	-0.127	TAUvsWT	SE
192	ENSMUSG00000061028	Clasrp	0.0,0.069,0.041,0.037	0.164,0.065,0.201,0.214	0.00207928	-0.124	TAUvsWT	RI
193	ENSMUSG00000002963	Pnkp	0.0,0.039,0.0,0.012	0.057,0.087,0.236,0.153	0.0374244	-0.121	TAUvsWT	RI
194	ENSMUSG00000007783	Cpt1c	0.053,0.057,0.025,0.027	0.143,0.112,0.133,0.224	0.00123356	-0.112	TAUvsWT	RI
195	ENSMUSG00000033434	Gtpbp6	0.027,0.215,0.145,0.129	0.189,0.286,0.206,0.282	0.0363871	-0.112	TAUvsWT	RI
196	ENSMUSG00000028034	Fubp1	0.0,0.027,0.016,0.03	0.069,0.069,0.137,0.236	0.00139161	-0.11	TAUvsWT	RI
197	ENSMUSG00000046434	Hnrnpa1	0.1,0.099,0.133,0.108	0.25,0.228,0.175,0.222	0.00897113	-0.109	TAUvsWT	SE
198	ENSMUSG00000007783	Cpt1c	0.044,0.082,0.027,0.037	0.143,0.112,0.133,0.224	0.0378097	-0.105	TAU_NRvsWT	RI
199	ENSMUSG00000029004	Kmt2e	0.818,0.884,0.805,0.89	1.0,0.817,1.0,1.0	0.0249818	-0.105	TAU_NRvsWT	SE
200	ENSMUSG00000036564	Ndrg4	0.821,0.835,0.853,0.797	0.911,0.946,0.915,0.937	2.4947e-06	-0.101	TAU_NRvsWT	SE
201	ENSMUSG00000021493	Pdlim7	0.044,0.007,0.038,0.055	0.089,0.082,0.167,0.208	0.0276324	-0.1	TAUvsWT	RI
202	ENSMUSG00000022099	Dmtn	0.086,0.1,0.061,0.093	0.137,0.226,0.199,0.166	0.0197845	-0.097	TAU_NRvsTAU	MXE
203	ENSMUSG00000040136	Abcc8	0.005,0.083,0.046,0.009	0.093,0.104,0.098,0.236	0.0217979	-0.097	TAUvsWT	RI
204	ENSMUSG00000022710	Usp7	0.007,0.04,0.016,0.033	0.12,0.119,0.092,0.143	0.0291781	-0.095	TAU_NRvsWT	SE
205	ENSMUSG00000020741	Cluh	0.0,0.01,0.017,0.008	0.033,0.1,0.118,0.15	0.0276324	-0.091	TAUvsWT	RI
206	ENSMUSG00000028608	0610037L13Rik	0.187,0.105,0.134,0.138	0.006,0.054,0.056,0.075	3.53191e-08	0.093	TAU_NRvsTAU	RI
207	ENSMUSG00000021134	Srsf5	0.235,0.203,0.216,0.203	0.126,0.103,0.12,0.127	0.0171998	0.095	TAU_NRvsTAU	RI
208	ENSMUSG00000021493	Pdlim7	0.2,0.096,0.147,0.106	0.044,0.007,0.038,0.055	0.0478357	0.101	TAU_NRvsTAU	RI
209	ENSMUSG00000035969	Rusc2	0.988,1.0,1.0,0.988	0.892,0.963,0.859,0.832	0.0244696	0.108	TAU_NRvsWT	SE
210	ENSMUSG00000028034	Fubp1	0.2,0.091,0.171,0.068	0.0,0.027,0.016,0.03	0.00194604	0.114	TAU_NRvsTAU	RI
211	ENSMUSG00000021268	Meg3	1.0,1.0,1.0,1.0	0.86,0.958,0.857,0.866	0.000174075	0.115	TAUvsWT	SE
212	ENSMUSG00000059554	Ccdc28a	1.0,1.0,1.0,1.0	0.804,0.933,0.834,0.884	0.035336	0.136	TAU_NRvsTAU	SE
213	ENSMUSG00000031068	Glrx3	0.15,0.299,0.228,0.283	0.092,0.083,0.149,0.094	0.0136949	0.136	TAUvsWT	SE
214	ENSMUSG00000064138	Fam172a	0.951,1.0,1.0,0.957	1.0,0.79,0.742,0.815	0.0147722	0.14	TAU_NRvsTAU	SE
215	ENSMUSG00000025006	Sorbs1	0.275,0.123,0.091,0.167	0.0,0.069,0.014,0.012	0.0118149	0.14	TAU_NRvsWT	MXE
216	ENSMUSG00000025006	Sorbs1	0.252,0.221,0.225,0.212	0.066,0.076,0.151,0.051	0.0289841	0.141	WT_NRvsWT	SE
217	ENSMUSG00000068739	Sars	0.329,0.313,0.39,0.413	0.186,0.25,0.262,0.178	0.0204744	0.142	TAUvsWT	SE
218	ENSMUSG00000024158	Hagh	0.868,0.796,0.874,0.73	0.63,0.702,0.652,0.713	0.0315188	0.143	TAU_NRvsWT	MXE
219	ENSMUSG00000040613	Apobec1	0.267,0.267,0.154,0.361	0.046,0.0,0.421,0.0	0.0294966	0.145	TAU_NRvsWT	A3SS
220	ENSMUSG00000027523	Gnas	0.931,0.904,0.902,0.985	0.771,0.669,0.801,0.872	0.000316855	0.152	TAUvsWT	A5SS
221	ENSMUSG00000001017	Chtop	0.775,0.703,0.66,0.724	0.544,0.642,0.508,0.541	0.030813	0.157	TAU_NRvsWT	MXE
222	ENSMUSG00000040785	Ttc3	1.0,1.0,0.974,0.858	0.756,0.812,0.67,0.964	0.0449029	0.158	TAUvsWT	A5SS
223	ENSMUSG00000026509	Capn2	0.373,0.4,0.318,0.457	0.298,0.173,0.203,0.243	0.0358964	0.158	TAUvsWT	RI
224	ENSMUSG00000022099	Dmtn	0.403,0.502,0.417,0.513	0.317,0.282,0.326,0.252	0.00671752	0.164	TAUvsWT	SE
225	ENSMUSG00000000805	Car4	0.846,0.944,1.0,0.975	0.761,0.767,0.827,0.749	0.0062306	0.165	TAU_NRvsTAU	SE
226	ENSMUSG00000002524	Puf60	0.242,0.266,0.097,0.259	0.042,0.01,0.059,0.052	0.000415233	0.175	TAUvsWT	SE
227	ENSMUSG00000030815	Phkg2	1.0,0.964,0.976,1.0	0.805,0.637,0.789,1.0	0.0258951	0.177	TAUvsWT	SE
228	ENSMUSG00000060373	Hnrnpc	0.284,0.311,0.296,0.384	0.0,0.159,0.222,0.174	0.0107798	0.18	TAU_NRvsTAU	SE
229	ENSMUSG00000032826	Ank2	0.617,0.678,0.712,0.727	0.484,0.571,0.432,0.493	0.0151088	0.188	TAU_NRvsWT	SE
230	ENSMUSG00000035949	Fbxw2	0.783,0.732,0.859,0.684	0.526,0.552,0.593,0.621	0.00037009	0.192	TAU_NRvsWT	MXE
231	ENSMUSG00000027575	Arfgap1	0.903,0.979,0.937,0.937	0.598,0.868,0.788,0.733	0.0013434	0.192	TAUvsWT	SE
232	ENSMUSG00000024037	Wdr4	1.0,1.0,1.0,0.96	0.715,0.905,0.806,0.748	0.000349086	0.196	TAU_NRvsWT	A5SS
233	ENSMUSG00000075437	Gm11681	1.0,0.866,1.0,0.541	0.667,0.702,0.663,0.586	0.0187292	0.197	TAU_NRvsWT	SE
234	ENSMUSG00000022103	Gfra2	1.0,1.0,1.0,1.0	0.808,0.683,1.0,0.719	0.025121	0.198	WT_NRvsWT	SE
235	ENSMUSG00000027582	Zgpat	0.955,1.0,1.0,1.0	0.777,0.679,0.849,0.824	9.91888e-05	0.207	TAU_NRvsTAU	RI
236	ENSMUSG00000021111	Papola	1.0,1.0,0.967,0.935	0.685,0.695,0.884,0.802	0.000908368	0.209	TAU_NRvsTAU	SE
237	ENSMUSG00000043384	Gprasp1	0.366,0.434,0.336,0.385	0.179,0.156,0.165,0.181	0.000114639	0.21	TAU_NRvsWT	MXE
238	ENSMUSG00000027575	Arfgap1	0.84,0.969,0.909,0.918	0.543,0.848,0.737,0.669	0.00644371	0.21	TAUvsWT	SE
239	ENSMUSG00000060261	Gtf2i	0.339,0.322,0.054,0.222	0.087,0.0,0.0,0.0	0.0147747	0.213	TAU_NRvsWT	SE
240	ENSMUSG00000020385	Clk4	0.452,0.18,0.21,0.144	0.0,0.044,0.023,0.064	0.0161136	0.214	TAU_NRvsTAU	SE
241	ENSMUSG00000071253	Slc25a16	1.0,1.0,0.977,0.979	0.808,0.627,0.892,0.77	0.00257888	0.215	TAUvsWT	SE
242	ENSMUSG00000058135	Gstm1	0.428,0.041,0.286,0.337	0.047,0.124,0.0,0.0	0.00202208	0.23	TAU_NRvsTAU	A3SS
243	ENSMUSG00000024186	Rgs11	1.0,1.0,1.0,0.59	0.634,0.49,0.945,0.602	0.0475194	0.23	TAU_NRvsWT	A3SS
244	ENSMUSG00000047617	Paxx	1.0,1.0,0.799,1.0	0.765,0.878,0.683,0.539	0.00316251	0.233	TAUvsWT	SE
245	ENSMUSG00000041921	Metap1d	0.45,0.505,0.383,0.431	0.141,0.306,0.155,0.217	0.00519541	0.238	TAU_NRvsTAU	RI
246	ENSMUSG00000078485	Plekhn1	0.722,1.0,1.0,0.699	0.632,0.356,0.663,0.807	0.0241729	0.241	TAU_NRvsWT	RI
247	ENSMUSG00000078485	Plekhn1	1.0,1.0,0.436,1.0	0.632,0.356,0.663,0.807	0.00260185	0.244	TAUvsWT	RI
248	ENSMUSG00000041115	Iqsec2	0.862,1.0,1.0,1.0	0.623,1.0,0.637,0.598	0.0439295	0.251	TAU_NRvsWT	SE
249	ENSMUSG00000086938	4930481A15Rik	1.0,1.0,0.638,0.37	0.281,0.18,0.54,1.0	0.0195765	0.252	TAUvsWT	SE
250	ENSMUSG00000043987	Cep164	0.91,0.76,1.0,1.0	0.572,0.589,1.0,0.487	0.0279906	0.255	TAU_NRvsWT	SE
251	ENSMUSG00000030850	Ate1	0.796,0.943,1.0,0.775	0.627,0.648,0.613,0.604	0.0263053	0.255	TAU_NRvsWT	SE
252	ENSMUSG00000030609	Aen	0.835,0.878,0.977,0.924	0.686,0.586,0.575,0.731	0.000202717	0.259	TAU_NRvsWT	SE
253	ENSMUSG00000030609	Aen	0.852,0.894,0.981,0.934	0.702,0.598,0.589,0.726	1.72763e-05	0.262	TAU_NRvsWT	SE
254	ENSMUSG00000086968	4933431E20Rik	1.0,1.0,0.817,0.911	0.615,0.582,0.677,0.778	0.00321098	0.269	TAUvsWT	RI
255	ENSMUSG00000041617	Ccdc74a	1.0,1.0,0.819,1.0	0.575,0.68,0.771,0.719	0.00397146	0.269	WT_NRvsWT	SE
256	ENSMUSG00000055078	Gabra5	1.0,0.955,0.779,1.0	0.645,0.681,0.602,0.69	2.81692e-05	0.279	TAUvsWT	SE
257	ENSMUSG00000015790	Surf1	0.686,0.774,0.939,1.0	0.552,0.508,0.725,0.472	0.0170319	0.285	TAUvsWT	SE
258	ENSMUSG00000024534	Sncaip	1.0,1.0,1.0,0.67	1.0,0.432,0.703,0.376	0.0291781	0.29	TAU_NRvsWT	SE
259	ENSMUSG00000027936	Crtc2	1.0,0.907,0.865,0.806	0.669,0.623,0.56,0.549	0.000628126	0.294	WT_NRvsWT	SE
260	ENSMUSG00000005881	Ergic3	0.518,0.704,0.629,0.53	0.0,0.006,0.732,0.456	0.0487221	0.297	WT_NRvsWT	SE
261	ENSMUSG00000044005	Gls2	0.312,0.243,0.266,0.604	0.088,0.012,0.047,0.085	0.0113238	0.298	TAUvsWT	SE
262	ENSMUSG00000006958	Chrd	1.0,1.0,1.0,1.0	0.378,0.731,0.689,1.0	0.0253836	0.3	TAU_NRvsTAU	SE
263	ENSMUSG00000022338	Eny2	0.511,0.448,0.516,0.521	0.0,0.155,0.31,0.324	0.0171607	0.302	TAU_NRvsTAU	A3SS
264	ENSMUSG00000064138	Fam172a	0.86,1.0,1.0,0.885	1.0,0.493,0.423,0.623	0.0283641	0.302	TAU_NRvsTAU	SE
265	ENSMUSG00000032076	Cadm1	1.0,0.668,1.0,0.762	0.684,0.471,0.552,0.507	0.046733	0.304	TAUvsWT	SE
266	ENSMUSG00000070047	Fat1	1.0,1.0,0.817,1.0	0.458,0.857,0.559,0.726	0.00493309	0.304	WT_NRvsWT	SE
267	ENSMUSG00000024299	Adamts10	1.0,0.914,1.0,1.0	0.492,0.659,0.708,0.795	0.0139999	0.315	WT_NRvsWT	A3SS
268	ENSMUSG00000015790	Surf1	1.0,1.0,0.452,0.767	0.248,0.452,0.248,1.0	0.0294966	0.318	TAU_NRvsWT	A3SS
269	ENSMUSG00000020385	Clk4	1.0,0.617,1.0,1.0	0.701,0.554,0.58,0.491	0.0136949	0.323	TAUvsWT	SE
270	ENSMUSG00000031156	Slc35a2	0.81,0.818,1.0,0.967	0.388,0.769,0.591,0.55	0.00460531	0.324	TAU_NRvsTAU	SE
271	ENSMUSG00000004677	Myo9b	1.0,1.0,0.863,0.897	0.542,0.612,0.612,0.672	0.00832679	0.33	TAU_NRvsWT	SE
272	ENSMUSG00000023206	Il15ra	0.92,0.0,0.621,0.45	0.418,0.0,0.223,0.0	0.00905304	0.337	WT_NRvsWT	MXE
273	ENSMUSG00000058498	Rnf207	1.0,0.747,0.495,1.0	0.663,0.219,0.663,0.329	0.00905304	0.342	WT_NRvsWT	MXE
274	ENSMUSG00000041115	Iqsec2	0.862,1.0,1.0,1.0	1.0,0.435,0.564,0.471	0.0147722	0.348	TAU_NRvsTAU	SE
275	ENSMUSG00000041025	Iffo2	0.826,0.765,0.706,0.692	0.231,0.391,0.423,0.536	0.0173406	0.352	WT_NRvsWT	SE
276	ENSMUSG00000001909	Trmt1	0.0,0.629,0.458,0.458	0.0,0.13,0.0,0.0	0.00637239	0.354	TAUvsWT	A5SS
277	ENSMUSG00000097487	Ptges3l	1.0,1.0,0.647,1.0	0.423,0.786,0.595,0.423	0.038233	0.355	TAUvsWT	SE
278	ENSMUSG00000053964	Lgals4	0.597,0.27,1.0,1.0	0.372,0.05,1.0,0.0	0.0158494	0.361	TAU_NRvsTAU	RI
279	ENSMUSG00000087694	A530058N18Rik	1.0,0.0,1.0,1.0	0.458,0.629,0.0,0.458	0.00791892	0.364	TAUvsWT	SE
280	ENSMUSG00000010086	Rnf112	0.607,0.668,0.554,1.0	0.296,0.286,0.426,0.347	0.0187255	0.368	TAU_NRvsTAU	SE
281	ENSMUSG00000031388	Naa10	1.0,1.0,1.0,0.578	0.523,0.636,0.564,0.382	0.00188386	0.368	TAUvsWT	RI
282	ENSMUSG00000002006	Pdzd4	0.96,0.743,0.844,0.943	0.256,0.743,0.608,0.408	0.0481733	0.369	TAU_NRvsWT	MXE
283	ENSMUSG00000028577	Plaa	0.923,0.958,0.927,0.938	0.185,0.649,0.759,0.672	0.00994409	0.37	TAU_NRvsTAU	SE
284	ENSMUSG00000043243	Fam129c	1.0,0.0,1.0,1.0	0.0,0.065,1.0,0.453	0.0130772	0.37	TAU_NRvsWT	RI
285	ENSMUSG00000037032	Apbb1	0.167,0.338,0.39,0.719	0.0,0.0,0.131,0.0	0.0396482	0.371	TAU_NRvsWT	SE
286	ENSMUSG00000036916	Zfp280c	0.276,0.443,0.389,0.623	0.0,0.0,0.241,0.0	0.0145226	0.373	TAU_NRvsWT	SE
287	ENSMUSG00000094002	Gm9866	1.0,1.0,1.0,0.576	1.0,0.254,0.46,0.362	0.0403715	0.375	WT_NRvsWT	SE
288	ENSMUSG00000070883	Ccdc173	0.466,0.466,0.521,0.421	0.0,0.0,0.0,0.367	0.00534471	0.377	TAU_NRvsTAU	SE
289	ENSMUSG00000061393	Acvr2b	1.0,0.848,1.0,1.0	0.277,0.742,0.633,0.683	0.00544985	0.378	TAUvsWT	A3SS
290	ENSMUSG00000020385	Clk4	1.0,0.821,0.967,0.771	0.526,0.419,0.585,0.491	0.000421439	0.384	TAUvsWT	MXE
291	ENSMUSG00000097277	2900076A07Rik	0.432,0.386,0.275,0.448	0.0,0.0,0.0,0.0	0	0.385	TAU_NRvsWT	A5SS
292	ENSMUSG00000061393	Acvr2b	1.0,1.0,1.0,0.886	0.277,0.742,0.633,0.683	0.0032547	0.388	TAU_NRvsWT	A3SS
293	ENSMUSG00000022973	Synj1	0.818,0.821,1.0,0.879	0.524,0.455,0.589,0.391	2.60546e-10	0.39	TAU_NRvsWT	SE
294	ENSMUSG00000037697	Ddhd1	0.455,0.616,0.651,0.509	0.265,0.093,0.226,0.049	0.00428545	0.399	TAU_NRvsWT	SE
295	ENSMUSG00000025728	Pigq	0.784,1.0,0.694,1.0	0.576,0.644,0.576,0.083	0.00390896	0.4	TAUvsWT	SE
296	ENSMUSG00000027601	Mtfr1	0.66,0.34,0.616,0.521	0.0,0.375,0.0,0.151	0.0291781	0.403	TAU_NRvsWT	SE
297	ENSMUSG00000042632	Pla2g6	1.0,1.0,1.0,1.0	1.0,0.594,0.52,0.271	0.0405881	0.404	TAUvsWT	SE
298	ENSMUSG00000073856	Iqck	1.0,1.0,1.0,1.0	0.654,0.572,0.595,0.539	5.67719e-06	0.41	TAU_NRvsWT	SE
299	ENSMUSG00000049755	Zfp672	1.0,1.0,1.0,0.759	0.386,0.485,0.79,0.456	0.0234559	0.41	TAU_NRvsWT	SE
300	ENSMUSG00000001909	Trmt1	0.477,0.559,0.232,0.509	0.0,0.13,0.0,0.0	1.63822e-06	0.412	TAU_NRvsWT	A5SS
301	ENSMUSG00000063889	Crem	1.0,0.638,0.726,0.779	0.047,0.54,0.37,0.524	0.0027043	0.415	TAU_NRvsWT	SE
302	ENSMUSG00000046822	Slc39a3	1.0,0.493,1.0,0.745	0.796,0.28,0.493,0.0	0.0249759	0.417	TAUvsWT	A3SS
303	ENSMUSG00000020290	Xpo1	1.0,1.0,1.0,0.604	0.234,0.409,0.702,0.581	0.00311093	0.42	TAU_NRvsWT	A5SS
304	ENSMUSG00000054715	Zscan22	1.0,1.0,0.261,1.0	0.202,0.585,0.497,0.261	0.0245189	0.429	TAUvsWT	SE
305	ENSMUSG00000023942	Slc29a1	0.392,0.492,0.244,0.763	0.0,0.139,0.0,0.0	0.0204183	0.438	TAU_NRvsTAU	A3SS
306	ENSMUSG00000048445	Ccdc57	1.0,0.843,1.0,0.373	0.309,0.0,0.781,0.373	0.00608404	0.438	WT_NRvsWT	SE
307	ENSMUSG00000059412	Fxyd2	1.0,1.0,1.0,1.0	0.334,0.511,1.0,0.395	0.00034907	0.44	TAUvsWT	A5SS
308	ENSMUSG00000035125	Gcfc2	0.892,1.0,1.0,1.0	0.475,0.816,0.342,0.487	5.3337e-08	0.443	TAU_NRvsWT	A3SS
309	ENSMUSG00000042500	Ago4	1.0,0.725,1.0,0.9	0.568,0.345,0.429,0.513	0.00681096	0.443	TAU_NRvsWT	SE
310	ENSMUSG00000031939	Taf1d	1.0,1.0,1.0,0.495	0.538,0.278,0.7,0.179	0.0381502	0.45	TAU_NRvsTAU	RI
311	ENSMUSG00000073792	Alg6	1.0,1.0,1.0,1.0	0.282,0.282,0.758,0.863	0.00376052	0.454	TAU_NRvsWT	SE
312	ENSMUSG00000073792	Alg6	1.0,1.0,1.0,1.0	0.282,0.282,0.758,0.863	0.00493309	0.454	WT_NRvsWT	SE
313	ENSMUSG00000003549	Ercc1	0.862,1.0,1.0,0.85	0.399,0.0,1.0,0.487	0.0395262	0.457	TAU_NRvsTAU	RI
314	ENSMUSG00000059588	Calcrl	1.0,0.805,1.0,0.706	0.654,0.0,0.355,0.632	0.0487221	0.468	WT_NRvsWT	SE
315	ENSMUSG00000025531	Chm	1.0,0.187,0.633,0.775	0.0,0.0,0.674,0.0	0.0150035	0.48	TAU_NRvsWT	SE
316	ENSMUSG00000060510	Zfp266	0.488,0.175,1.0,0.717	0.153,0.0,0.0,0.297	0.0315188	0.482	TAU_NRvsWT	MXE
317	ENSMUSG00000040723	Rcsd1	1.0,1.0,0.897,1.0	1.0,0.054,0.238,0.652	0.032749	0.488	TAU_NRvsWT	SE
318	ENSMUSG00000001036	Epn2	1.0,0.77,1.0,0.627	0.502,0.0,0.402,0.528	0.00850864	0.491	TAU_NRvsWT	SE
319	ENSMUSG00000020385	Clk4	0.7,0.589,1.0,0.338	0.0,0.056,0.064,0.53	0.0253836	0.494	TAU_NRvsTAU	SE
320	ENSMUSG00000031516	Dctn6	1.0,1.0,1.0,1.0	0.054,0.51,0.729,0.682	2.02828e-06	0.506	TAU_NRvsTAU	A3SS
321	ENSMUSG00000035125	Gcfc2	0.892,1.0,1.0,1.0	0.0,0.717,0.588,0.559	0.0151253	0.507	TAU_NRvsTAU	A3SS
322	ENSMUSG00000063889	Crem	0.882,1.0,0.656,1.0	0.047,0.54,0.37,0.524	0.0214644	0.514	WT_NRvsWT	SE
323	ENSMUSG00000058704	Memo1	1.0,1.0,0.0,1.0	0.0,0.0,0.605,0.338	0.00105873	0.514	WT_NRvsWT	SE
324	ENSMUSG00000029817	Tra2a	1.0,1.0,1.0,1.0	0.553,0.129,0.259,1.0	0.00419594	0.515	TAU_NRvsWT	RI
325	ENSMUSG00000048445	Ccdc57	0.856,1.0,0.886,0.835	0.309,0.0,0.781,0.373	0.0109329	0.528	TAU_NRvsWT	SE
326	ENSMUSG00000020271	Fbxw11	1.0,1.0,0.856,1.0	0.62,0.477,0.524,0.094	1.38274e-07	0.535	WT_NRvsWT	SE
327	ENSMUSG00000073436	Eme2	1.0,1.0,1.0,1.0	0.29,0.434,0.71,0.38	0.022137	0.546	TAUvsWT	SE
328	ENSMUSG00000046111	Cep295	1.0,1.0,0.836,0.604	0.421,0.411,0.241,0.169	0.0165464	0.549	TAUvsWT	SE
329	ENSMUSG00000074500	Zfp558	1.0,0.0,1.0,0.737	0.512,0.0,0.0,0.0	0.00474851	0.556	TAU_NRvsWT	SE
330	ENSMUSG00000005983	1700037C18Rik	1.0,0.805,1.0,1.0	1.0,0.079,0.341,0.147	0.0113238	0.56	TAUvsWT	SE
331	ENSMUSG00000034664	Itga2b	0.292,1.0,0.553,0.712	0.0,0.292,0.0,0.0	9.79919e-05	0.566	WT_NRvsWT	RI
332	ENSMUSG00000058546	Rpl23a	1.0,1.0,1.0,1.0	0.002,1.0,0.456,0.266	5.22911e-06	0.569	TAU_NRvsTAU	RI
333	ENSMUSG00000024330	Col11a2	1.0,1.0,0.576,1.0	0.0,1.0,0.07,0.209	0.00040315	0.574	TAU_NRvsWT	SE
334	ENSMUSG00000048915	Efna5	0.965,0.87,0.808,0.872	0.66,0.302,0.0,0.245	0.00428545	0.577	TAU_NRvsWT	SE
335	ENSMUSG00000039903	Eva1c	1.0,0.459,1.0,1.0	0.0,0.404,0.127,0.604	0.0113412	0.581	TAU_NRvsTAU	SE
336	ENSMUSG00000021363	Mak	0.454,1.0,1.0,0.581	0.356,0.058,0.27,0.0	0.0217004	0.588	TAU_NRvsWT	SE
337	ENSMUSG00000029769	Ccdc136	1.0,0.151,1.0,0.769	0.0,0.123,0.12,0.308	0.0195335	0.592	TAU_NRvsTAU	SE
338	ENSMUSG00000044948	Cfap43	1.0,1.0,0.446,1.0	0.0,1.0,0.0,0.0	0.000367162	0.612	TAU_NRvsTAU	SE
339	ENSMUSG00000030688	Stard10	1.0,1.0,1.0,1.0	0.0,0.547,0.0,1.0	0.0027043	0.613	TAU_NRvsWT	SE
340	ENSMUSG00000028689	Ccdc163	0.152,1.0,1.0,1.0	0.0,0.119,0.162,0.403	0.0360263	0.617	TAUvsWT	A3SS
341	ENSMUSG00000022940	Pigp	1.0,1.0,1.0,1.0	0.357,0.735,0.218,0.218	0.0322183	0.618	TAU_NRvsWT	SE
342	ENSMUSG00000021240	Abcd4	1.0,1.0,0.509,1.0	0.0,0.342,0.0,0.609	0.0139999	0.639	WT_NRvsWT	A3SS
343	ENSMUSG00000031027	Stk33	1.0,1.0,1.0,1.0	1.0,0.23,0.166,0.0	0.000206488	0.651	TAU_NRvsWT	SE
344	ENSMUSG00000115529	9630013A20Rik	1.0,1.0,1.0,1.0	0.268,0.109,1.0,0.0	0.00683903	0.656	WT_NRvsWT	A3SS
345	ENSMUSG00000072704	Smim10l1	0.0,1.0,1.0,1.0	0.0,0.0,0.0,0.357	0.0171036	0.661	TAU_NRvsWT	SE
346	ENSMUSG00000030555	Ttc23	1.0,1.0,1.0,0.719	0.057,0.461,0.461,0.066	3.25327e-07	0.668	TAU_NRvsWT	SE
347	ENSMUSG00000022779	Top3b	0.176,1.0,1.0,1.0	0.299,0.0,0.06,0.0	0.00105873	0.704	WT_NRvsWT	SE
348	ENSMUSG00000060510	Zfp266	1.0,0.717,0.717,0.835	0.153,0.0,0.0,0.297	1.65195e-05	0.705	WT_NRvsWT	MXE
349	ENSMUSG00000022779	Top3b	0.174,1.0,1.0,1.0	0.296,0.0,0.059,0.0	0.00397146	0.705	WT_NRvsWT	SE
350	ENSMUSG00000097431	Gm26782	1.0,1.0,1.0,1.0	0.0,0.0,0.57,0.398	2.9973e-11	0.758	TAU_NRvsTAU	SE
351	ENSMUSG00000073856	Iqck	1.0,1.0,1.0,1.0	0.41,0.148,0.218,0.0	3.34033e-12	0.806	TAU_NRvsWT	SE
352	ENSMUSG00000001166	Oas1c	1.0,1.0,1.0,1.0	0.0,0.0,0.196,0.0	0	0.951	TAU_NRvsWT	SE
353	ENSMUSG00000097431	Gm26782	1.0,1.0,1.0,1.0	0.142,0.0,0.0,0.0	2.44957e-11	0.965	TAU_NRvsWT	SE
