# Supplementary material for: NAD+ reverses Alzheimer’s neurological deficits via regulating differential alternative RNA splicing of EVA1C
Source: Sci Adv. 2025 Nov 7;11(45):eady9811. doi: 10.1126/sciadv.ady9811 (PMC12594206; doi:10.1126/sciadv.ady9811)
Supplement: Supplementary file 2 — Tables S1 to S3, S5 to S17, S20, S22 and S23 [file sciadv.ady9811_tables_s1_to_s3_s5_to_s17_s20_s22_and_s23.zip › Eva1c_Supp. Tables/Table S13.csv]

Table S13: Distribution of alternative splicing event types across experimental groups
	Group	types	Freq	Freq2	Bili
1	TAU_NRvsTAU	A3SS	5	5	0.090909091
2	TAU_NRvsTAU	A5SS	4	4	0.072727273
3	TAU_NRvsTAU	MXE	2	2	0.036363636
4	TAU_NRvsTAU	RI	15	15	0.272727273
5	TAU_NRvsTAU	SE	29	29	0.527272727
6	TAU_NRvsWT	A3SS	11	11	0.089430894
7	TAU_NRvsWT	A5SS	8	8	0.06504065
8	TAU_NRvsWT	MXE	24	24	0.195121951
9	TAU_NRvsWT	RI	12	12	0.097560976
10	TAU_NRvsWT	SE	68	68	0.552845528
11	TAUvsWT	A3SS	7	7	0.058823529
12	TAUvsWT	A5SS	7	7	0.058823529
13	TAUvsWT	MXE	6	6	0.050420168
14	TAUvsWT	RI	45	45	0.378151261
15	TAUvsWT	SE	54	54	0.453781513
16	WT_NRvsWT	A3SS	4	4	0.071428571
17	WT_NRvsWT	A5SS	3	3	0.053571429
18	WT_NRvsWT	MXE	5	5	0.089285714
19	WT_NRvsWT	RI	10	10	0.178571429
20	WT_NRvsWT	SE	34	34	0.607142857
