# Supplementary material for: NAD+ reverses Alzheimer’s neurological deficits via regulating differential alternative RNA splicing of EVA1C
Source: Sci Adv. 2025 Nov 7;11(45):eady9811. doi: 10.1126/sciadv.ady9811 (PMC12594206; doi:10.1126/sciadv.ady9811)
Supplement: Supplementary file 2 — Tables S1 to S3, S5 to S17, S20, S22 and S23 [file sciadv.ady9811_tables_s1_to_s3_s5_to_s17_s20_s22_and_s23.zip › Eva1c_Supp. Tables/Table S14.csv]

Table S14: ASEs specific to NR-treated hTau.P301S mice
	GeneID	geneSymbol	L1S1	L1S2	L1S3	L1S4	L2S1	L2S2	L2S3	L2S4	FDR	IncLevelDifference	G1	G2	Types	group
1	ENSMUSG00000058135	Gstm1	0.428	0.041	0.286	0.337	0.047	0.124	0	0	0.002022084	0.23	TAU_NR	TAU	A3SS	TAU_NRvsTAU
2	ENSMUSG00000022338	Eny2	0.511	0.448	0.516	0.521	0	0.155	0.31	0.324	0.017160703	0.302	TAU_NR	TAU	A3SS	TAU_NRvsTAU
3	ENSMUSG00000023942	Slc29a1	0.392	0.492	0.244	0.763	0	0.139	0	0	0.020418253	0.438	TAU_NR	TAU	A3SS	TAU_NRvsTAU
4	ENSMUSG00000031516	Dctn6	1	1	1	1	0.054	0.51	0.729	0.682	2.03E-06	0.506	TAU_NR	TAU	A3SS	TAU_NRvsTAU
5	ENSMUSG00000035125	Gcfc2	0.892	1	1	1	0	0.717	0.588	0.559	0.015125339	0.507	TAU_NR	TAU	A3SS	TAU_NRvsTAU
6	ENSMUSG00000097145	9230114K14Rik	0.618	0.28	0.493	0.28	1	0.636	1	1	0.00063505	-0.491	TAU_NR	TAU	A5SS	TAU_NRvsTAU
7	ENSMUSG00000019539	Rcn3	0.361	0.485	0.32	0.904	1	0.838	1	1	0.001015167	-0.442	TAU_NR	TAU	A5SS	TAU_NRvsTAU
8	ENSMUSG00000042228	Lyn	0.572	0.499	0.487	0.773	0.552	0.923	1	1	0.028566232	-0.286	TAU_NR	TAU	A5SS	TAU_NRvsTAU
9	ENSMUSG00000040785	Ttc3	0.732	0.815	0.789	0.688	1	1	0.974	0.858	0.001015167	-0.202	TAU_NR	TAU	A5SS	TAU_NRvsTAU
10	ENSMUSG00000020385	Clk4	0.409	0.491	0.416	0.577	1	0.821	0.967	0.771	1.38E-05	-0.416	TAU_NR	TAU	MXE	TAU_NRvsTAU
11	ENSMUSG00000022099	Dmtn	0.086	0.1	0.061	0.093	0.137	0.226	0.199	0.166	0.019784534	-0.097	TAU_NR	TAU	MXE	TAU_NRvsTAU
12	ENSMUSG00000026082	Rev1	0.535	0.27	0.198	0.54	1	0.824	1	0.381	0.018283112	-0.415	TAU_NR	TAU	RI	TAU_NRvsTAU
13	ENSMUSG00000071653	1810009A15Rik	0.1	0.156	1	0.357	1	0.122	1	1	0.039526164	-0.377	TAU_NR	TAU	RI	TAU_NRvsTAU
14	ENSMUSG00000031388	Naa10	0.469	0.419	0.366	1	1	1	1	0.578	0.017496354	-0.331	TAU_NR	TAU	RI	TAU_NRvsTAU
15	ENSMUSG00000086968	4933431E20Rik	0.647	0.658	0.765	0.462	1	1	0.817	0.911	0.002700556	-0.299	TAU_NR	TAU	RI	TAU_NRvsTAU
16	ENSMUSG00000061322	Dnaic1	0.788	0.53	0.788	0.723	0.841	1	1	1	0.017496354	-0.253	TAU_NR	TAU	RI	TAU_NRvsTAU
17	ENSMUSG00000028608	0610037L13Rik	0.187	0.105	0.134	0.138	0.006	0.054	0.056	0.075	3.53E-08	0.093	TAU_NR	TAU	RI	TAU_NRvsTAU
18	ENSMUSG00000021134	Srsf5	0.235	0.203	0.216	0.203	0.126	0.103	0.12	0.127	0.017199756	0.095	TAU_NR	TAU	RI	TAU_NRvsTAU
19	ENSMUSG00000021493	Pdlim7	0.2	0.096	0.147	0.106	0.044	0.007	0.038	0.055	0.047835653	0.101	TAU_NR	TAU	RI	TAU_NRvsTAU
20	ENSMUSG00000028034	Fubp1	0.2	0.091	0.171	0.068	0	0.027	0.016	0.03	0.001946042	0.114	TAU_NR	TAU	RI	TAU_NRvsTAU
21	ENSMUSG00000027582	Zgpat	0.955	1	1	1	0.777	0.679	0.849	0.824	9.92E-05	0.207	TAU_NR	TAU	RI	TAU_NRvsTAU
22	ENSMUSG00000041921	Metap1d	0.45	0.505	0.383	0.431	0.141	0.306	0.155	0.217	0.005195413	0.238	TAU_NR	TAU	RI	TAU_NRvsTAU
23	ENSMUSG00000053964	Lgals4	0.597	0.27	1	1	0.372	0.05	1	0	0.015849383	0.361	TAU_NR	TAU	RI	TAU_NRvsTAU
24	ENSMUSG00000031939	Taf1d	1	1	1	0.495	0.538	0.278	0.7	0.179	0.038150239	0.45	TAU_NR	TAU	RI	TAU_NRvsTAU
25	ENSMUSG00000003549	Ercc1	0.862	1	1	0.85	0.399	0	1	0.487	0.039526164	0.457	TAU_NR	TAU	RI	TAU_NRvsTAU
26	ENSMUSG00000058546	Rpl23a	1	1	1	1	0.002	1	0.456	0.266	5.23E-06	0.569	TAU_NR	TAU	RI	TAU_NRvsTAU
27	ENSMUSG00000110080	Gm6145	0.202	0	0.275	0	0.807	1	1	0.533	0.000367162	-0.716	TAU_NR	TAU	SE	TAU_NRvsTAU
28	ENSMUSG00000014592	Camta1	0	0	0	0.233	1	0.078	1	1	0.04085556	-0.711	TAU_NR	TAU	SE	TAU_NRvsTAU
29	ENSMUSG00000020385	Clk4	0.212	0	0.496	0.127	1	0.304	1	1	0.006263963	-0.617	TAU_NR	TAU	SE	TAU_NRvsTAU
30	ENSMUSG00000070047	Fat1	0.648	0.197	0.73	0.726	1	1	1	1	0.026926609	-0.425	TAU_NR	TAU	SE	TAU_NRvsTAU
31	ENSMUSG00000020385	Clk4	0.458	0.564	0.717	0.479	1	0.617	1	1	0.014772225	-0.35	TAU_NR	TAU	SE	TAU_NRvsTAU
32	ENSMUSG00000021493	Pdlim7	0.516	0.236	0.23	0.259	0.705	0.642	0.533	0.705	0.012859288	-0.336	TAU_NR	TAU	SE	TAU_NRvsTAU
33	ENSMUSG00000015790	Surf1	0.554	0.578	0.659	0.622	0.686	0.774	0.939	1	0.026926609	-0.246	TAU_NR	TAU	SE	TAU_NRvsTAU
34	ENSMUSG00000022556	Hsf1	0.172	0.079	0.127	0.252	0.299	0.354	0.432	0.38	0.044112698	-0.209	TAU_NR	TAU	SE	TAU_NRvsTAU
35	ENSMUSG00000028649	Macf1	0.741	0.768	0.627	0.752	1	0.877	0.937	0.911	0.000685974	-0.209	TAU_NR	TAU	SE	TAU_NRvsTAU
36	ENSMUSG00000022099	Dmtn	0.29	0.237	0.256	0.284	0.403	0.502	0.417	0.513	0.000127371	-0.192	TAU_NR	TAU	SE	TAU_NRvsTAU
37	ENSMUSG00000021268	Meg3	0.899	0.799	0.798	0.87	1	1	1	1	4.67E-05	-0.158	TAU_NR	TAU	SE	TAU_NRvsTAU
38	ENSMUSG00000059554	Ccdc28a	1	1	1	1	0.804	0.933	0.834	0.884	0.035335958	0.136	TAU_NR	TAU	SE	TAU_NRvsTAU
39	ENSMUSG00000064138	Fam172a	0.951	1	1	0.957	1	0.79	0.742	0.815	0.014772225	0.14	TAU_NR	TAU	SE	TAU_NRvsTAU
40	ENSMUSG00000000805	Car4	0.846	0.944	1	0.975	0.761	0.767	0.827	0.749	0.006230603	0.165	TAU_NR	TAU	SE	TAU_NRvsTAU
41	ENSMUSG00000060373	Hnrnpc	0.284	0.311	0.296	0.384	0	0.159	0.222	0.174	0.010779782	0.18	TAU_NR	TAU	SE	TAU_NRvsTAU
42	ENSMUSG00000021111	Papola	1	1	0.967	0.935	0.685	0.695	0.884	0.802	0.000908368	0.209	TAU_NR	TAU	SE	TAU_NRvsTAU
43	ENSMUSG00000020385	Clk4	0.452	0.18	0.21	0.144	0	0.044	0.023	0.064	0.016113556	0.214	TAU_NR	TAU	SE	TAU_NRvsTAU
44	ENSMUSG00000006958	Chrd	1	1	1	1	0.378	0.731	0.689	1	0.02538358	0.3	TAU_NR	TAU	SE	TAU_NRvsTAU
45	ENSMUSG00000064138	Fam172a	0.86	1	1	0.885	1	0.493	0.423	0.623	0.028364082	0.302	TAU_NR	TAU	SE	TAU_NRvsTAU
46	ENSMUSG00000031156	Slc35a2	0.81	0.818	1	0.967	0.388	0.769	0.591	0.55	0.004605307	0.324	TAU_NR	TAU	SE	TAU_NRvsTAU
47	ENSMUSG00000041115	Iqsec2	0.862	1	1	1	1	0.435	0.564	0.471	0.014772225	0.348	TAU_NR	TAU	SE	TAU_NRvsTAU
48	ENSMUSG00000010086	Rnf112	0.607	0.668	0.554	1	0.296	0.286	0.426	0.347	0.018725512	0.368	TAU_NR	TAU	SE	TAU_NRvsTAU
49	ENSMUSG00000028577	Plaa	0.923	0.958	0.927	0.938	0.185	0.649	0.759	0.672	0.009944091	0.37	TAU_NR	TAU	SE	TAU_NRvsTAU
50	ENSMUSG00000070883	Ccdc173	0.466	0.466	0.521	0.421	0	0	0	0.367	0.005344714	0.377	TAU_NR	TAU	SE	TAU_NRvsTAU
51	ENSMUSG00000020385	Clk4	0.7	0.589	1	0.338	0	0.056	0.064	0.53	0.02538358	0.494	TAU_NR	TAU	SE	TAU_NRvsTAU
52	ENSMUSG00000039903	Eva1c	1	0.459	1	1	0	0.404	0.127	0.604	0.011341155	0.581	TAU_NR	TAU	SE	TAU_NRvsTAU
53	ENSMUSG00000029769	Ccdc136	1	0.151	1	0.769	0	0.123	0.12	0.308	0.019533529	0.592	TAU_NR	TAU	SE	TAU_NRvsTAU
54	ENSMUSG00000044948	Cfap43	1	1	0.446	1	0	1	0	0	0.000367162	0.612	TAU_NR	TAU	SE	TAU_NRvsTAU
55	ENSMUSG00000097431	Gm26782	1	1	1	1	0	0	0.57	0.398	3.00E-11	0.758	TAU_NR	TAU	SE	TAU_NRvsTAU
