# Supplementary material for: NAD+ reverses Alzheimer’s neurological deficits via regulating differential alternative RNA splicing of EVA1C
Source: Sci Adv. 2025 Nov 7;11(45):eady9811. doi: 10.1126/sciadv.ady9811 (PMC12594206; doi:10.1126/sciadv.ady9811)
Supplement: Supplementary file 2 — Tables S1 to S3, S5 to S17, S20, S22 and S23 [file sciadv.ady9811_tables_s1_to_s3_s5_to_s17_s20_s22_and_s23.zip › Eva1c_Supp. Tables/Table S15.csv]

Table S15: Transcripts with NR-modulated expression and splicing in hTau.P301S mice
	WT1	WT2	WT3	WT4	WT_NR_1	WT_NR_2	WT_NR_3	WT_NR_4	Tau1	Tau2	Tau3	Tau4	Tau_NR_1	Tau_NR_2	Tau_NR_3	Tau_NR_4
Meg3	31.94642821	14.19206555	133.2920558	125.0778442	32.56780864	59.78677702	30.96749471	22.46619109	24.05998147	13.68501306	10.01886082	12.5849033	38.29980384	25.30028621	27.6793685	35.52554509
Snrnp70	20.92315142	14.19066398	28.45117701	29.75953485	25.82923506	23.22533741	12.81920363	15.32725461	6.52730334	14.20766717	13.44064004	11.16458223	14.29750045	15.63111609	15.54428037	15.076417
Fubp1	5.326073179	4.659241895	7.287259357	6.609271311	4.586390887	5.456256216	5.588374946	5.341325504	1.828487168	3.328520301	3.73284489	3.542197715	5.118530474	4.860865908	4.612619313	5.574007769
Ddhd1	4.148707679	3.725223383	4.973910069	5.870017846	4.290809093	5.020951596	4.995087259	4.309546169	2.543960367	3.247315694	3.28914332	3.294748522	4.827585972	3.854325213	4.647736452	4.35029974
Cacna1g	5.117163132	6.046794282	9.644520734	10.07387107	3.645860335	6.587903308	8.073438667	5.435634587	2.586581584	3.605262733	3.537621011	3.674118655	5.285596964	5.198672258	5.392773943	7.640594716
Tra2a	8.897664055	8.087796906	10.94813505	11.83487479	7.808377358	10.14522938	8.478011856	8.021978928	7.648552136	6.056871563	4.91693398	5.283570896	8.271858996	9.169814818	8.874329129	7.996254176
C2cd5	3.575982032	3.201003838	4.99964375	4.972259834	3.750994673	4.215907144	2.814750224	3.048585454	2.057334022	2.01708568	2.569950781	2.737409893	3.670680877	3.358462237	3.4306776	3.59019098
Dync2h1	3.024602754	1.752025589	2.665044572	2.795387146	1.984016657	2.781769057	3.128463474	3.156235444	1.152299819	1.831101715	1.276867774	1.823931874	2.925257163	2.389943584	3.135998549	3.264717396
Zfp827	3.960930441	3.875257355	3.72952413	4.64331043	4.85629994	4.340925765	4.330012199	3.736188048	2.172605327	3.486617339	3.87783355	3.536795991	5.759643543	4.611712337	5.084064165	4.807913655
Zdbf2	2.508877933	3.213404631	3.081787239	2.288329337	1.088218182	2.498884432	6.317096109	1.888665734	0.717235085	1.920554937	1.1373623	1.216837505	4.534647807	3.712691123	2.927351682	4.320919363
Zgpat	4.947297493	6.450266102	7.25333816	7.788742674	6.882246888	6.17276042	4.92367488	5.338687414	4.571665693	3.341728354	4.358791692	4.450820094	4.712721604	5.463743638	4.072388147	5.251816667
Rab10os	4.388159795	4.797847282	5.58259179	5.825247721	3.622574062	5.342286676	5.204653889	4.461508838	2.168331074	3.770665937	3.266826043	3.608509014	3.519765102	3.618153748	3.446553659	5.095286661
Iqce	1.872499274	1.972119801	2.771194136	2.528029871	1.968626146	1.823885112	2.136734719	1.792253802	1.480396953	1.561342549	1.400677788	1.489955491	1.964553229	1.9759473	1.814765278	1.988342053
Ppp4r1l-ps	1.443891046	0.977775892	1.667859521	1.913674153	1.350773654	1.708788123	1.692245356	1.290045902	1.00202927	1.039047521	0.792283964	0.855520611	1.257399093	1.124699118	1.042677706	1.307811917
D3Ertd751e	2.560191172	2.262317917	2.900690071	2.160985277	2.122225373	2.195337951	3.144647361	2.668639597	1.299172538	1.853869999	1.832308946	1.731907617	2.782577576	2.585107498	2.837553398	2.468669353
Folh1	2.603696159	2.551844799	2.137037007	2.108478257	2.706214746	2.206764396	2.977796821	2.667483451	3.93874971	4.946568878	4.251880954	5.17578069	4.792507455	4.988091133	4.721897185	4.991062
Adamts10	1.651371	2.043791	2.871319	4.041318	2.271758	2.003114	1.210787	1.835368	1.120403	1.470261	1.158224	0.9987888	1.1849	1.102309	1.113893	1.676324
Gm14204	0.7577162	2.078072	0.8844339	0.7535481	0.6181305	0.5114431	1.69765	0.7137058	0.4012867	0.52757	0.5857881	0.4980333	1.502553	1.428304	0.8282376	1.759689
Mroh7	1.112135	0.9751693	1.178225	1.173157	0.9744975	1.149076	1.334444	1.239449	0.6010558	0.813447	0.5909906	0.5845247	0.9981253	0.8204522	0.5108155	0.8805167
Mak	0.4758633	0.6092055	0.3172834	0.3066736	0.2843634	0.4558411	0.7658155	0.6005424	0.1229458	0.3360076	0.1621502	0.1086949	0.335793	0.2798392	0.2642402	0.5437553
Eva1c	0.665875	0.7027719	0.6879344	0.6544149	0.7292989	0.4262282	0.8285325	0.8327068	1.605243	1.025892	0.8437784	1.185275	0.4388485	0.6807414	0.3660361	0.5552391
Gm13562	0.3610829	0.5389966	0.662362	0.8460269	0.4207014	0.3218699	0.2566239	0.2482207	0	0.1162067	0.07964833	0.08186621	0.4578556	0.3855508	0.2487738	0.3656631
