# Supplementary material for: NAD+ reverses Alzheimer’s neurological deficits via regulating differential alternative RNA splicing of EVA1C
Source: Sci Adv. 2025 Nov 7;11(45):eady9811. doi: 10.1126/sciadv.ady9811 (PMC12594206; doi:10.1126/sciadv.ady9811)
Supplement: Supplementary file 2 — Tables S1 to S3, S5 to S17, S20, S22 and S23 [file sciadv.ady9811_tables_s1_to_s3_s5_to_s17_s20_s22_and_s23.zip › Eva1c_Supp. Tables/Table S16.csv]

Table S16: Effect of NAD? precursors (NR and NMN) on EVA1C mRNA abundance in worm and cell models
	sample	y	sectors	x
CK_D11_1	CK_D11_1	3.92	CKD11	1
CK_D11_2	CK_D11_2	7.77	CKD11	2
CK_NR_D11_1	CK_NR_D11_1	3.27	CKNR_D11	1
CK_NR_D11_2	CK_NR_D11_2	2.87	CKNR_D11	2
CK_NR_D11_3	CK_NR_D11_3	3.87	CKNR_D11	3
Tau1	Tau_1	1.605243	TAU	1
Tau2	Tau_2	1.025892	TAU	2
Tau3	Tau_3	0.8437784	TAU	3
Tau4	Tau_4	1.185275	TAU	4
Tau_NR_1	Tau_NR_1	0.4388485	TAU_NR	1
Tau_NR_2	Tau_NR_2	0.6807414	TAU_NR	2
Tau_NR_3	Tau_NR_3	0.3660361	TAU_NR	3
Tau_NR_4	Tau_NR_4	0.5552391	TAU_NR	4
1	HU_B1	1.69	G1	1
2	HU_B2	3.01	G1	2
3	HU_B3	3.66	G1	3
4	HU_B4	1.59	G1	4
5	HU_B5	0.3	G2	1
6	HU_B6	1.61	G2	2
7	HU_B7	0.87	G2	3
8	HU_B8	1.2	G2	4
9	HU_B9	1.41	G3	1
10	HU_B10	2.34	G3	2
11	HU_B11	0.8	G3	3
12	HU_B12	1.09	G3	4
13	HU_B13	0.56	G4	1
14	HU_B14	1.56	G4	2
15	HU_B15	1.03	G4	3
16	HU_B16	0.7	G4	4
