# Supplementary material for: NAD+ reverses Alzheimer’s neurological deficits via regulating differential alternative RNA splicing of EVA1C
Source: Sci Adv. 2025 Nov 7;11(45):eady9811. doi: 10.1126/sciadv.ady9811 (PMC12594206; doi:10.1126/sciadv.ady9811)
Supplement: Supplementary file 2 — Tables S1 to S3, S5 to S17, S20, S22 and S23 [file sciadv.ady9811_tables_s1_to_s3_s5_to_s17_s20_s22_and_s23.zip › Eva1c_Supp. Tables/Table S17.csv]

Table S17: Analysis of EVA1C protein biotypes in SH-SY5Y cells
	transcript_id	gene_id.x	length	A1	A10	A11	A12	A13	A14	A15	A16	A2	A3	A4	A5	A6	A7	A8	A9	B1	B10	B11	B12	B13	B14	B15	B16	B2	B3	B4	B5	B6	B7	B8	B9	gene_id.y	gene_name	transcript_name	protein_id
EVA1C-201	ENST00000300255	ENSG00000166979	1671	0	0.09	0	0	0.79	0.82	0	0	0	0	0.5	0	0	0.85	0.2	0.3	0	0	0.31	0	0	0	0	0	0	0	0	0	0	0.33	0	0	ENSG00000166979	EVA1C	EVA1C-201	NA
EVA1C-202	ENST00000382699	ENSG00000166979	1668	0	0	0.6	0.49	0	0.17	0.24	0	0	0.21	0.18	0	0.33	0	0.28	0	0.08	0	0	0	0	0	0	0	0	0	0.14	0	0.31	0	0	0	ENSG00000166979	EVA1C	EVA1C-202	NA
EVA1C-203	ENST00000401402	ENSG00000166979	1558	0	0	0	0	0	0	0	0	0	0	0	0	0	0	0	0	0	0.26	0	0	0	0	0	0	0	0	0	0	0	0	0.47	0.44	ENSG00000166979	EVA1C	EVA1C-203	NA
EVA1C-204	ENST00000412833	ENSG00000166979	936	0	0	0	0	0	0	0	0.1	0.1	0.26	0	0	0	0	0	0	0	0	0	0	0	0	0	0	0	0	0	0	0	0	0	0	ENSG00000166979	EVA1C	EVA1C-204	NA
EVA1C-205	ENST00000435323	ENSG00000166979	1601	0	0	0	0.18	0	0	0	0	0	0	0	0	0	0	0	0.17	0.25	0.51	0	0	0.06	0.03	0	0	0	0.1	0	0	0	0	0	0	ENSG00000166979	EVA1C	EVA1C-205	NA
EVA1C-206	ENST00000437338	ENSG00000166979	1745	0.82	0.42	1.32	0.66	0.32	0.11	0.4	0.61	0.45	1.31	0.2	1.09	0.97	0	0.49	0.28	0	0	0.22	0.16	0	0.35	0.4	0.23	0.42	0	0.02	0	0.18	0	0	0	ENSG00000166979	EVA1C	EVA1C-206	NA
EVA1C-207	ENST00000457807	ENSG00000166979	1548	0.4	0.62	0.42	0.57	1.51	0.89	0.64	0.33	1.01	0.66	1.17	1.14	0.44	0.12	0.22	1.13	0	0	0.06	0.57	0.19	0.43	0.09	0.26	0	0.21	0	0.5	0	0	0	0	ENSG00000166979	EVA1C	EVA1C-207	NA
EVA1C-208	ENST00000459833	ENSG00000166979	687	0	0	0	0.21	0.03	0	0	0	0	0	0	0.69	0.62	0.67	0	0	0	0	0	0	0.15	0	0	0	0	0	0.15	0	0	0	0	0	ENSG00000166979	EVA1C	EVA1C-208	NA
EVA1C-209	ENST00000464037	ENSG00000166979	2492	0	0	0	0.05	0.12	0	0	0	0	0	0	0.11	0.05	0	0.15	0	0	0	0	0.04	0	0	0	0	0	0	0	0	0	0	0.06	0	ENSG00000166979	EVA1C	EVA1C-209	NA
EVA1C-210	ENST00000469079	ENSG00000166979	1689	1.8	0.63	0.8	0.09	0.31	0.78	0.91	1.55	0.45	0.56	0.91	1.29	1.25	0.79	0.22	0.61	0.15	0.02	0	0	0.12	0	0.1	0	0.74	0	0.13	0.55	0.03	0	0.1	0	ENSG00000166979	EVA1C	EVA1C-210	NA
EVA1C-211	ENST00000481638	ENSG00000166979	384	0	0	0	0	0	0	0	0	0	0	0	0	0	0	0	0	0	0	0	0	0	0	0	0	0	0	0	0	0	0	0	0.4	ENSG00000166979	EVA1C	EVA1C-211	NA
EVA1C-212	ENST00000485488	ENSG00000166979	720	0	0	0.69	0	0	0	0	0	0	0	0	0	0.04	0	0	0	0	0.31	0	0	0.03	0	0.43	0.22	0	0	0	0.72	0	0.25	0.25	0	ENSG00000166979	EVA1C	EVA1C-212	NA
EVA1C-213	ENST00000496615	ENSG00000166979	492	0	0	0	0	0	0.16	0	0	0	0	0	0	0	0.01	0	0.1	1.22	1.24	0.21	0.33	0	0.75	0	0	1.85	0.4	1.15	1.9	1.09	0.3	0.31	0.57	ENSG00000166979	EVA1C	EVA1C-213	NA
