# Supplementary material for: NAD+ reverses Alzheimer’s neurological deficits via regulating differential alternative RNA splicing of EVA1C
Source: Sci Adv. 2025 Nov 7;11(45):eady9811. doi: 10.1126/sciadv.ady9811 (PMC12594206; doi:10.1126/sciadv.ady9811)
Supplement: Supplementary file 2 — Tables S1 to S3, S5 to S17, S20, S22 and S23 [file sciadv.ady9811_tables_s1_to_s3_s5_to_s17_s20_s22_and_s23.zip › Eva1c_Supp. Tables/Table S2.xlsx]

## Sheet: in
Table S2: GO enrichment analysis of differentially expressed genes in hTau.P301S mice
	ONTOLOGY	ID	Description	GeneRatio	BgRatio	pvalue	p.adjust	qvalue	geneID	Count	richFactor	updown
GO:0046548	BP	GO:0046548	retinal rod cell development	4/187	15/23328	5.09369e-06	0.00367255	0.00339401	Miat/Alms1/Rpgrip1l/Rorb	4	-0.266667	down
GO:0060221	BP	GO:0060221	retinal rod cell differentiation	4/187	19/23328	1.41051e-05	0.00762735	0.00704885	Miat/Alms1/Rpgrip1l/Rorb	4	-0.210526	down
GO:0042462	BP	GO:0042462	eye photoreceptor cell development	5/187	44/23328	2.64392e-05	0.00953134	0.00880844	Miat/Vegfa/Alms1/Rpgrip1l/Rorb	5	-0.113636	down
GO:0060219	BP	GO:0060219	camera-type eye photoreceptor cell differentiation	4/187	38/23328	0.000238491	0.0396812	0.0366716	Miat/Alms1/Rpgrip1l/Rorb	4	-0.105263	down
GO:0001754	BP	GO:0001754	eye photoreceptor cell differentiation	5/187	58/23328	0.000101882	0.0244857	0.0226286	Miat/Vegfa/Alms1/Rpgrip1l/Rorb	5	-0.0862069	down
GO:0042461	BP	GO:0042461	photoreceptor cell development	5/187	65/23328	0.000175529	0.0345154	0.0318975	Miat/Vegfa/Alms1/Rpgrip1l/Rorb	5	-0.0769231	down
GO:0000380	BP	GO:0000380	alternative mRNA splicing, via spliceosome	6/187	85/23328	6.33402e-05	0.0171256	0.0158267	Hnrnpm/Rbm4b/Ddx17/Malat1/Srek1/Sfpq	6	-0.0705882	down
GO:0060271	BP	GO:0060271	cilium assembly	14/187	310/23328	2.26796e-07	0.00049056	0.000453354	Crocc/Wdr78/Ccdc39/Fnbp1l/Odf2l/Alms1/Rpgrip1l/Sclt1/Ttll3/Cfap44/Flna/Dnah5/Dync2h1/Hydin	14	-0.0451613	down
GO:0043484	BP	GO:0043484	regulation of RNA splicing	7/187	158/23328	0.00029284	0.0409782	0.0378703	Hnrnph1/Tra2a/Rbm4b/Ddx17/Malat1/Snrnp70/Srek1	7	-0.0443038	down
GO:0048592	BP	GO:0048592	eye morphogenesis	8/187	182/23328	0.000114468	0.0247593	0.0228815	Miat/Col5a2/Kdr/Vegfa/Alms1/Rpgrip1l/Rorb/Col5a1	8	-0.043956	down
GO:0044782	BP	GO:0044782	cilium organization	14/187	343/23328	7.64844e-07	0.000827179	0.000764441	Crocc/Wdr78/Ccdc39/Fnbp1l/Odf2l/Alms1/Rpgrip1l/Sclt1/Ttll3/Cfap44/Flna/Dnah5/Dync2h1/Hydin	14	-0.0408163	down
GO:1903311	BP	GO:1903311	regulation of mRNA metabolic process	10/187	266/23328	6.04513e-05	0.0171256	0.0158267	Hnrnpm/Tra2a/Rbm4b/Ddx17/Malat1/Tardbp/Vegfa/Snrnp70/Srek1/Mov10	10	-0.037594	down
GO:0090596	BP	GO:0090596	sensory organ morphogenesis	10/187	311/23328	0.000217184	0.0391475	0.0361783	Col2a1/Miat/Col5a2/Kdr/Vegfa/Myo7a/Alms1/Rpgrip1l/Rorb/Col5a1	10	-0.0321543	down
GO:0006397	BP	GO:0006397	mRNA processing	14/187	462/23328	2.31883e-05	0.00953134	0.00880844	Rbm28/Hnrnph1/Srrt/Hnrnpm/Tra2a/Rbm4b/Ddx17/Malat1/Cpsf4l/Tardbp/Snrnp70/Srek1/Sfpq/Pabpn1	14	-0.030303	down
GO:0008380	BP	GO:0008380	RNA splicing	11/187	386/23328	0.000299237	0.0409782	0.0378703	Rbm28/Hnrnph1/Hnrnpm/Tra2a/Rbm4b/Ddx17/Malat1/Tardbp/Snrnp70/Srek1/Sfpq	11	-0.0284974	down
GO:0001819	BP	GO:0001819	positive regulation of cytokine production	12/132	449/23328	9.69774e-06	0.00158104	0.00133063	Tlr7/Clec7a/C3ar1/C5ar1/Cd84/Tlr2/Slc11a1/Hmgb1/Havcr2/Mmp12/Ccl3/Cd14	12	0.0267261	up
GO:0032103	BP	GO:0032103	positive regulation of response to external stimulus	15/132	418/23328	1.56863e-08	1.69412e-05	1.4258e-05	Nfkbia/Clec7a/C3ar1/C5ar1/Cebpa/Fcgr3/Tlr2/Lag3/Ctss/Hmgb1/Havcr2/Mmp12/Ccl3/Lamp1/Thbs4	15	0.0358852	up
GO:0031349	BP	GO:0031349	positive regulation of defense response	12/132	278/23328	6.34834e-08	4.5708e-05	3.84687e-05	Nfkbia/Clec7a/Cebpa/Fcgr3/Tlr2/Lag3/Ctss/Hmgb1/Havcr2/Mmp12/Ccl3/Lamp1	12	0.0431655	up
GO:0002274	BP	GO:0002274	myeloid leukocyte activation	11/132	231/23328	8.56066e-08	4.62275e-05	3.89059e-05	Tlr7/Cd48/C5ar1/Cd84/Cebpa/Fcgr3/Tlr2/Slc11a1/C1qa/Hmgb1/Havcr2	11	0.047619	up
GO:0002221	BP	GO:0002221	pattern recognition receptor signaling pathway	8/132	149/23328	2.16514e-06	0.000668101	0.000562286	Nfkbia/Tlr7/Tlr2/Hmgb1/Havcr2/Tlr13/Cd14/Cd86	8	0.0536913	up
GO:0071621	BP	GO:0071621	granulocyte chemotaxis	7/132	126/23328	7.64065e-06	0.00150035	0.00126272	C3ar1/C5ar1/Fcgr3/Ccl6/Ccl3/Lgals3/Thbs4	7	0.0555556	up
GO:1990266	BP	GO:1990266	neutrophil migration	7/132	124/23328	6.8761e-06	0.00150035	0.00126272	C3ar1/C5ar1/Fcgr3/Ccl6/Ccl3/Lgals3/Thbs4	7	0.0564516	up
GO:0032606	BP	GO:0032606	type I interferon production	6/132	86/23328	9.50121e-06	0.00158104	0.00133063	Tlr7/Tlr2/Hmgb1/Havcr2/Mmp12/Cd14	6	0.0697674	up
GO:0030593	BP	GO:0030593	neutrophil chemotaxis	7/132	99/23328	1.5287e-06	0.000550333	0.00046317	C3ar1/C5ar1/Fcgr3/Ccl6/Ccl3/Lgals3/Thbs4	7	0.0707071	up
GO:0032479	BP	GO:0032479	regulation of type I interferon production	6/132	82/23328	7.20825e-06	0.00150035	0.00126272	Tlr7/Tlr2/Hmgb1/Havcr2/Mmp12/Cd14	6	0.0731707	up
GO:0002224	BP	GO:0002224	toll-like receptor signaling pathway	8/132	108/23328	1.85876e-07	8.02983e-05	6.75805e-05	Nfkbia/Tlr7/Tlr2/Hmgb1/Havcr2/Tlr13/Cd14/Cd86	8	0.0740741	up
GO:1901224	BP	GO:1901224	positive regulation of NIK/NF-kappaB signaling	6/132	77/23328	4.99475e-06	0.00134858	0.00113499	Tlr7/Tlr2/Hmgb1/Havcr2/Cd14/Cd86	6	0.0779221	up
GO:0042116	BP	GO:0042116	macrophage activation	9/132	100/23328	5.56108e-09	1.20119e-05	1.01095e-05	Tlr7/C5ar1/Cd84/Cebpa/Tlr2/Slc11a1/C1qa/Hmgb1/Havcr2	9	0.09	up
GO:0032481	BP	GO:0032481	positive regulation of type I interferon production	5/132	52/23328	1.12864e-05	0.00162525	0.00136784	Tlr7/Tlr2/Hmgb1/Mmp12/Cd14	5	0.0961538	up
GO:0032722	BP	GO:0032722	positive regulation of chemokine production	5/132	51/23328	1.02475e-05	0.00158104	0.00133063	Tlr7/Cd84/Tlr2/Hmgb1/Havcr2	5	0.0980392	up
