# Supplementary material for: NAD+ reverses Alzheimer’s neurological deficits via regulating differential alternative RNA splicing of EVA1C
Source: Sci Adv. 2025 Nov 7;11(45):eady9811. doi: 10.1126/sciadv.ady9811 (PMC12594206; doi:10.1126/sciadv.ady9811)
Supplement: Supplementary file 2 — Tables S1 to S3, S5 to S17, S20, S22 and S23 [file sciadv.ady9811_tables_s1_to_s3_s5_to_s17_s20_s22_and_s23.zip › Eva1c_Supp. Tables/Table S20.csv]

Table S20: Predicted protein–protein interactions of three EVA1C isoforms
Rank	Uniport ID	Protein name
1	10090.ENSMUSP00000038675	Heat shock 70 kDa protein 1
2	10090.ENSMUSP00000133815	LRRD1
3	10090.ENSMUSP00000099572	Nogo receptor-like 2
4	10090.ENSMUSP00000053080	Spermatogenesis associated 21
5	10090.ENSMUSP00000099326	Usher syndrome type-1G protein
6	10090.ENSMUSP00000140184	Lrit3
7	10090.ENSMUSP00000028577	ANKRD26-like family C, member 3
8	10090.ENSMUSP00000051895	Glycoprotein 5
9	10090.ENSMUSP00000103376	Ankrd14
10	10090.ENSMUSP00000055072	Protocadherin beta 17
11	10090.ENSMUSP00000055073	Interleukin-1 receptor-associated kinase 2
12	10090.ENSMUSP00000120461	Ubiquitin-like protein 4A
13	10090.ENSMUSP00000132918	Oligodendrocyte myelin glycoprotein
14	10090.ENSMUSP00000100532	Actin-like protein 10
15	10090.ENSMUSP00000077492	SLIT and NTRK-like protein 6
16	10090.ENSMUSP00000086383	Histamine H1 receptor
17	10090.ENSMUSP00000096950	Heat shock 70 kDa protein 12B
18	10090.ENSMUSP00000033201	Anks4b
19	10090.ENSMUSP00000126736	WD repeat domain 27
20	10090.ENSMUSP00000035808	Ubiquitin D
21	10090.ENSMUSP00000101428	5-hydroxytryptamine (serotonin) receptor 6
22	10090.ENSMUSP00000064443	SLIT and NTRK-like protein 4
23	10090.ENSMUSP00000137549	Alpha-synuclein-interacting protein
24	10090.ENSMUSP00000057996	Protein fem-1 homolog A-A
25	10090.ENSMUSP00000055229	Ubiquilin-3
26	10090.ENSMUSP00000130793	THO complex subunit 4
27	10090.ENSMUSP00000137128	RP23-437G18.6
28	10090.ENSMUSP00000109453	Lrfn4
29	10090.ENSMUSP00000039206	HECT-type E3 ubiquitin transferase HACE1
30	10090.ENSMUSP00000049387	Bardet-Biedl syndrome 10 protein homolog
31	10090.ENSMUSP00000017126	POM121-like protein 2
32	10090.ENSMUSP00000103923	Lrfn1
33	10090.ENSMUSP00000096508	RIKEN cDNA 4930467E23 gene
34	10090.ENSMUSP00000056993	2'-5' oligoadenylate synthetase 1F
35	10090.ENSMUSP00000024742	I-kappa-B-epsilon
36	10090.ENSMUSP00000100568	FEM1-alpha-B
37	10090.ENSMUSP00000077112	Kcng2
38	10090.ENSMUSP00000050377	Actin-related protein M2
39	10090.ENSMUSP00000066860	Heat shock 70 kDa protein 12A
40	10090.ENSMUSP00000126019	Ubiquitin-like protein 7
41	10090.ENSMUSP00000072297	2',5'-oligoadenylate synthetase-like 6
42	10090.ENSMUSP00000097603	Trace amine associated receptor
43	10090.ENSMUSP00000062719	Trace amine-associated receptor 8a
44	10090.ENSMUSP00000051546	Lrfn5
45	10090.ENSMUSP00000092401	PNMA-like 2
46	10090.ENSMUSP00000062570	Actin-related protein T1
47	10090.ENSMUSP00000134564	Actin-like protein 9
48	10090.ENSMUSP00000090326	Trace amine associated receptor 7e
49	10090.ENSMUSP00000071611	Trace amine-associated receptor 7F
50	10090.ENSMUSP00000077616	Trace amine-associated receptor 7A
51	10090.ENSMUSP00000037000	Microcephaly, primary autosomal recessive 1
52	10090.ENSMUSP00000042558	Cullin-3-binding protein 9
53	10090.ENSMUSP00000056365	Ubiquilin-like protein
54	10090.ENSMUSP00000060205	EF-hand calcium binding domain 9
55	10090.ENSMUSP00000102267	Amphoterin-induced protein 1
56	10090.ENSMUSP00000062096	Toll-like receptor 6
57	10090.ENSMUSP00000090327	Trace amine-associated receptor 7D
58	10090.ENSMUSP00000113221	Megakaryocyte-associated tyrosine kinase
59	10090.ENSMUSP00000137066	BTB domain-containing 35, family member 27
60	10090.ENSMUSP00000022665	Deleted in breast cancer 2 gene protein homolog
61	10090.ENSMUSP00000129055	G-protein coupled receptor 62
62	10090.ENSMUSP00000048129	Gamma-interferon-inducible protein 16
63	10090.ENSMUSP00000047326	Actin-related protein 1B
64	10090.ENSMUSP00000136781	RNA binding motif 31, Y-linked
65	10090.ENSMUSP00000123404	Vinculin/alpha-catenin family member 1
66	10090.ENSMUSP00000136068	RNA-binding motif 31, Y-linked
67	10090.ENSMUSP00000078757	Neurotrophic tyrosine kinase receptor type 2
68	10090.ENSMUSP00000056552	Kcng4
69	10090.ENSMUSP00000039844	ARP1 actin-related protein 1A, centractin alpha
70	10090.ENSMUSP00000023157	Anks3
71	10090.ENSMUSP00000092725	Calicin
72	10090.ENSMUSP00000059913	Adhesion molecule with Ig like domain 2
73	10090.ENSMUSP00000010940	Asz1
74	10090.ENSMUSP00000034287	Kelch-like protein 36
75	10090.ENSMUSP00000059643	Kelch-like protein 31
76	10090.ENSMUSP00000032815	I-kappa-B-beta
77	10090.ENSMUSP00000090177	SMAD ubiquitination regulatory factor 2
78	10090.ENSMUSP00000060768	Kelch repeat and BTB (POZ) domain containing 7
79	10090.ENSMUSP00000111587	Sp110 nuclear body protein-like
80	10090.ENSMUSP00000092602	Kelch-like protein 9
81	10090.ENSMUSP00000091224	RIKEN cDNA C130026I21 gene
82	10090.ENSMUSP00000060893	G-protein coupled receptor PGR10
83	10090.ENSMUSP00000083555	2'-5' oligoadenylate synthetase 1G
84	10090.ENSMUSP00000126656	Kcnb2
85	10090.ENSMUSP00000110972	BTB and kelch domain-containing protein 2
86	10090.ENSMUSP00000054963	Kelch-like 11
87	10090.ENSMUSP00000135921	Sp110 nuclear body protein-like
88	10090.ENSMUSP00000026580	p53-induced death domain-containing protein 1
89	10090.ENSMUSP00000043552	Trace amine receptor 9
90	10090.ENSMUSP00000030125	Bcl-2-associated athanogene 1
91	10090.ENSMUSP00000006362	Reproductive homeobox 6
92	10090.ENSMUSP00000037909	Neurotrophic tyrosine kinase receptor type 3
93	10090.ENSMUSP00000130057	SLIT and NTRK-like family, member 2
94	10090.ENSMUSP00000088561	SLIT and NTRK-like family, member 3
95	10090.ENSMUSP00000078137	G-protein coupled receptor 58
96	10090.ENSMUSP00000027961	Heat shock 70 kDa protein 14
97	10090.ENSMUSP00000041499	SLIT and NTRK-like family, member 5
98	10090.ENSMUSP00000101472	Ephrin type-B receptor 2
99	10090.ENSMUSP00000136839	BTB domain containing 35, family member 26
100	10090.ENSMUSP00000068906	Toll-like receptor 11
