# Supplementary material for: NAD+ reverses Alzheimer’s neurological deficits via regulating differential alternative RNA splicing of EVA1C
Source: Sci Adv. 2025 Nov 7;11(45):eady9811. doi: 10.1126/sciadv.ady9811 (PMC12594206; doi:10.1126/sciadv.ady9811)
Supplement: Supplementary file 2 — Tables S1 to S3, S5 to S17, S20, S22 and S23 [file sciadv.ady9811_tables_s1_to_s3_s5_to_s17_s20_s22_and_s23.zip › Eva1c_Supp. Tables/Table S22.xlsx]

## Sheet: in
Table S22: Alternative RNA splicing events in different conditions
	GeneID	geneSymbol	L1S1	L1S2	L1S3	L1S4	L2S1	L2S2	L2S3	L2S4	FDR	IncLevelDifference	G1	G2	Types	group
1	ENSMUSG00000043372	Hexim2	0.282	0	0.109	0	0.495	1	0.395	0.495	0.00683903	-0.499	WT_NR	WT	A3SS	WT_NRvsWT
2	ENSMUSG00000024299	Adamts10	1	0.914	1	1	0.492	0.659	0.708	0.795	0.0139999	0.315	WT_NR	WT	A3SS	WT_NRvsWT
3	ENSMUSG00000021240	Abcd4	1	1	0.509	1	0	0.342	0	0.609	0.0139999	0.639	WT_NR	WT	A3SS	WT_NRvsWT
4	ENSMUSG00000115529	9630013A20Rik	1	1	1	1	0.268	0.109	1	0	0.00683903	0.656	WT_NR	WT	A3SS	WT_NRvsWT
5	ENSMUSG00000062859	Tcp11	0.205	1	0.279	0.317	1	1	1	1	0.0120738	-0.55	WT_NR	WT	A5SS	WT_NRvsWT
6	ENSMUSG00000033961	Zfp446	0.146	0.129	0.084	0.099	0.278	0.454	0.448	0.562	0.0205214	-0.321	WT_NR	WT	A5SS	WT_NRvsWT
7	ENSMUSG00000033543	Gtf2a2	0.561	0.823	0.563	0.797	1	1	1	0.903	0.0122987	-0.29	WT_NR	WT	A5SS	WT_NRvsWT
8	ENSMUSG00000032579	Hemk1	0.152	0.28	0.189	0.539	0.539	0.724	1	0.768	0.0236132	-0.468	WT_NR	WT	MXE	WT_NRvsWT
9	ENSMUSG00000040666	Sh3bgr	0.419	0.59	0.627	0	0.658	0.742	1	1	0.016318	-0.441	WT_NR	WT	MXE	WT_NRvsWT
10	ENSMUSG00000023206	Il15ra	0.92	0	0.621	0.45	0.418	0	0.223	0	0.00905304	0.337	WT_NR	WT	MXE	WT_NRvsWT
11	ENSMUSG00000058498	Rnf207	1	0.747	0.495	1	0.663	0.219	0.663	0.329	0.00905304	0.342	WT_NR	WT	MXE	WT_NRvsWT
12	ENSMUSG00000060510	Zfp266	1	0.717	0.717	0.835	0.153	0	0	0.297	1.65195e-05	0.705	WT_NR	WT	MXE	WT_NRvsWT
13	ENSMUSG00000020260	Pofut2	0.503	0.347	0	0.148	1	1	0.465	1	0.0302195	-0.617	WT_NR	WT	RI	WT_NRvsWT
14	ENSMUSG00000038011	Dnah10	0.115	0.207	0.246	0.207	0	1	1	1	0.0350918	-0.556	WT_NR	WT	RI	WT_NRvsWT
15	ENSMUSG00000078490	Cfap74	0.704	0.312	0	0.254	0.405	1	1	1	0.00954817	-0.534	WT_NR	WT	RI	WT_NRvsWT
16	ENSMUSG00000030406	Gipr	0.134	0.791	0.351	0	1	1	0.351	1	0.000167363	-0.519	WT_NR	WT	RI	WT_NRvsWT
17	ENSMUSG00000038180	Spag4	0.343	1	0.172	0.135	1	0.294	1	1	0.00392407	-0.411	WT_NR	WT	RI	WT_NRvsWT
18	ENSMUSG00000047502	Mroh7	0.639	0.665	0.609	0.489	0.773	1	0.944	0.917	0.0178409	-0.308	WT_NR	WT	RI	WT_NRvsWT
19	ENSMUSG00000021276	Cinp	0.596	0.674	0.756	0.882	1	1	1	0.928	0.0144217	-0.255	WT_NR	WT	RI	WT_NRvsWT
20	ENSMUSG00000020362	Cnot6	0.142	0.041	0.024	0.024	0.205	0.382	0.292	0.248	0.00954817	-0.224	WT_NR	WT	RI	WT_NRvsWT
21	ENSMUSG00000028641	P3h1	0	0	0.044	0	0.211	0.158	0.305	0.201	0.0149134	-0.208	WT_NR	WT	RI	WT_NRvsWT
22	ENSMUSG00000034664	Itga2b	0.292	1	0.553	0.712	0	0.292	0	0	9.79919e-05	0.566	WT_NR	WT	RI	WT_NRvsWT
23	ENSMUSG00000057541	Pus7	0	0.527	0	0	0.641	0.941	0.862	0.522	0.000548532	-0.61	WT_NR	WT	SE	WT_NRvsWT
24	ENSMUSG00000025950	Idh1	0	0.253	0	1	1	1	1	0.575	0.00493309	-0.581	WT_NR	WT	SE	WT_NRvsWT
25	ENSMUSG00000018395	Kif3a	0	0	0.065	0	0.639	0.586	0.541	0.541	1.68981e-11	-0.56	WT_NR	WT	SE	WT_NRvsWT
26	ENSMUSG00000097503	3110045C21Rik	0	1	0.064	0.171	0.736	0.712	1	1	0.00105873	-0.553	WT_NR	WT	SE	WT_NRvsWT
27	ENSMUSG00000097503	3110045C21Rik	0.09	1	0.062	0.257	0.748	0.862	1	1	0.00123063	-0.55	WT_NR	WT	SE	WT_NRvsWT
28	ENSMUSG00000092416	Zfp141	0.733	0	0.507	0.607	1	1	1	1	0.00332571	-0.538	WT_NR	WT	SE	WT_NRvsWT
29	ENSMUSG00000055897	Ppp4r1l-ps	0.506	0.506	0.353	0.033	0.522	1	1	1	0.00493309	-0.531	WT_NR	WT	SE	WT_NRvsWT
30	ENSMUSG00000047193	Dync2h1	0	0	0	0.778	0.127	0.906	0.965	0.814	0.0403715	-0.508	WT_NR	WT	SE	WT_NRvsWT
31	ENSMUSG00000098708	Gm27252	0	0	1	0	0	1	1	1	0.00123248	-0.5	WT_NR	WT	SE	WT_NRvsWT
32	ENSMUSG00000052707	Tnrc6a	0.225	0.225	0.225	1	1	1	1	0.635	0.0437315	-0.49	WT_NR	WT	SE	WT_NRvsWT
33	ENSMUSG00000052688	Rab7b	0.245	0	0.813	0	1	1	0	1	0.00493309	-0.486	WT_NR	WT	SE	WT_NRvsWT
34	ENSMUSG00000071064	Zfp827	0.24	0.602	0.549	0.434	1	1	1	0.627	0.00515525	-0.45	WT_NR	WT	SE	WT_NRvsWT
35	ENSMUSG00000001036	Epn2	0.447	0	0.055	0	1	0.618	0.316	0.188	0.00840537	-0.405	WT_NR	WT	SE	WT_NRvsWT
36	ENSMUSG00000020389	Cdkl3	0	0.167	0.164	0.087	0.527	0.369	0.501	0.433	0.0229569	-0.353	WT_NR	WT	SE	WT_NRvsWT
37	ENSMUSG00000023971	Rrp36	0.547	1	0.512	0.459	1	1	0.906	1	0.000681703	-0.347	WT_NR	WT	SE	WT_NRvsWT
38	ENSMUSG00000097589	Dleu2	0.376	0.561	0.869	0.731	0.902	1	1	1	0.00481234	-0.341	WT_NR	WT	SE	WT_NRvsWT
39	ENSMUSG00000071064	Zfp827	0.672	0.816	0.718	0.559	1	1	1	0.804	0.00481234	-0.26	WT_NR	WT	SE	WT_NRvsWT
40	ENSMUSG00000033526	Ppip5k1	0.325	0.365	0.377	0.387	0.637	0.579	0.65	0.572	0.0119189	-0.246	WT_NR	WT	SE	WT_NRvsWT
41	ENSMUSG00000025006	Sorbs1	0.252	0.221	0.225	0.212	0.066	0.076	0.151	0.051	0.0289841	0.141	WT_NR	WT	SE	WT_NRvsWT
42	ENSMUSG00000022103	Gfra2	1	1	1	1	0.808	0.683	1	0.719	0.025121	0.198	WT_NR	WT	SE	WT_NRvsWT
43	ENSMUSG00000041617	Ccdc74a	1	1	0.819	1	0.575	0.68	0.771	0.719	0.00397146	0.269	WT_NR	WT	SE	WT_NRvsWT
44	ENSMUSG00000027936	Crtc2	1	0.907	0.865	0.806	0.669	0.623	0.56	0.549	0.000628126	0.294	WT_NR	WT	SE	WT_NRvsWT
45	ENSMUSG00000005881	Ergic3	0.518	0.704	0.629	0.53	0	0.006	0.732	0.456	0.0487221	0.297	WT_NR	WT	SE	WT_NRvsWT
46	ENSMUSG00000070047	Fat1	1	1	0.817	1	0.458	0.857	0.559	0.726	0.00493309	0.304	WT_NR	WT	SE	WT_NRvsWT
47	ENSMUSG00000041025	Iffo2	0.826	0.765	0.706	0.692	0.231	0.391	0.423	0.536	0.0173406	0.352	WT_NR	WT	SE	WT_NRvsWT
48	ENSMUSG00000094002	Gm9866	1	1	1	0.576	1	0.254	0.46	0.362	0.0403715	0.375	WT_NR	WT	SE	WT_NRvsWT
49	ENSMUSG00000048445	Ccdc57	1	0.843	1	0.373	0.309	0	0.781	0.373	0.00608404	0.438	WT_NR	WT	SE	WT_NRvsWT
50	ENSMUSG00000073792	Alg6	1	1	1	1	0.282	0.282	0.758	0.863	0.00493309	0.454	WT_NR	WT	SE	WT_NRvsWT
51	ENSMUSG00000059588	Calcrl	1	0.805	1	0.706	0.654	0	0.355	0.632	0.0487221	0.468	WT_NR	WT	SE	WT_NRvsWT
52	ENSMUSG00000063889	Crem	0.882	1	0.656	1	0.047	0.54	0.37	0.524	0.0214644	0.514	WT_NR	WT	SE	WT_NRvsWT
53	ENSMUSG00000058704	Memo1	1	1	0	1	0	0	0.605	0.338	0.00105873	0.514	WT_NR	WT	SE	WT_NRvsWT
54	ENSMUSG00000020271	Fbxw11	1	1	0.856	1	0.62	0.477	0.524	0.094	1.38274e-07	0.535	WT_NR	WT	SE	WT_NRvsWT
55	ENSMUSG00000022779	Top3b	0.176	1	1	1	0.299	0	0.06	0	0.00105873	0.704	WT_NR	WT	SE	WT_NRvsWT
56	ENSMUSG00000022779	Top3b	0.174	1	1	1	0.296	0	0.059	0	0.00397146	0.705	WT_NR	WT	SE	WT_NRvsWT
