# Supplementary material for: NAD+ reverses Alzheimer’s neurological deficits via regulating differential alternative RNA splicing of EVA1C
Source: Sci Adv. 2025 Nov 7;11(45):eady9811. doi: 10.1126/sciadv.ady9811 (PMC12594206; doi:10.1126/sciadv.ady9811)
Supplement: Supplementary file 2 — Tables S1 to S3, S5 to S17, S20, S22 and S23 [file sciadv.ady9811_tables_s1_to_s3_s5_to_s17_s20_s22_and_s23.zip › Eva1c_Supp. Tables/Table S23.xlsx]

## Sheet: in
Table S23: Alternative RNA splicing events in different conditions
	GeneID	geneSymbol	L1S1	L1S2	L1S3	L1S4	L2S1	L2S2	L2S3	L2S4	FDR	IncLevelDifference	G1	G2	Types	group
1	ENSMUSG00000032584	Mst1r	0	0.662	0	0.329	1	0	0.638	1	0.0475194	-0.412	TAU_NR	WT	A3SS	TAU_NRvsWT
2	ENSMUSG00000036834	Plch1	0.179	0.696	0.746	0.395	1	0.595	1	1	0.00980012	-0.395	TAU_NR	WT	A3SS	TAU_NRvsWT
3	ENSMUSG00000036555	Iqce	0.797	0.645	0.82	0.421	1	1	0.896	1	0.0146248	-0.303	TAU_NR	WT	A3SS	TAU_NRvsWT
4	ENSMUSG00000099481	Xndc1	0.888	0.452	0.56	0.684	1	0.896	0.945	0.948	0.023804	-0.301	TAU_NR	WT	A3SS	TAU_NRvsWT
5	ENSMUSG00000045411	2410002F23Rik	0.479	0	1	0.103	0	1	1	0.648	0.0171998	-0.267	TAU_NR	WT	A3SS	TAU_NRvsWT
6	ENSMUSG00000010453	Kansl3	0.779	0.726	0.841	0.76	1	0.932	1	1	0.0096341	-0.207	TAU_NR	WT	A3SS	TAU_NRvsWT
7	ENSMUSG00000040613	Apobec1	0.267	0.267	0.154	0.361	0.046	0	0.421	0	0.0294966	0.145	TAU_NR	WT	A3SS	TAU_NRvsWT
8	ENSMUSG00000024186	Rgs11	1	1	1	0.59	0.634	0.49	0.945	0.602	0.0475194	0.23	TAU_NR	WT	A3SS	TAU_NRvsWT
9	ENSMUSG00000015790	Surf1	1	1	0.452	0.767	0.248	0.452	0.248	1	0.0294966	0.318	TAU_NR	WT	A3SS	TAU_NRvsWT
10	ENSMUSG00000061393	Acvr2b	1	1	1	0.886	0.277	0.742	0.633	0.683	0.0032547	0.388	TAU_NR	WT	A3SS	TAU_NRvsWT
11	ENSMUSG00000035125	Gcfc2	0.892	1	1	1	0.475	0.816	0.342	0.487	5.3337e-08	0.443	TAU_NR	WT	A3SS	TAU_NRvsWT
12	ENSMUSG00000097145	9230114K14Rik	0.618	0.28	0.493	0.28	0.768	1	1	1	0.000131812	-0.524	TAU_NR	WT	A5SS	TAU_NRvsWT
13	ENSMUSG00000030322	Mbd4	0.265	0.713	0.131	0.24	0.588	1	1	0.783	0.00455731	-0.506	TAU_NR	WT	A5SS	TAU_NRvsWT
14	ENSMUSG00000022974	Paxbp1	0.436	0.496	0.49	0.449	0.642	0.718	0.66	0.762	0.0223709	-0.228	TAU_NR	WT	A5SS	TAU_NRvsWT
15	ENSMUSG00000032295	Man2c1	0.86	0.629	0.651	0.927	0.889	1	1	1	0.0244387	-0.206	TAU_NR	WT	A5SS	TAU_NRvsWT
16	ENSMUSG00000024037	Wdr4	1	1	1	0.96	0.715	0.905	0.806	0.748	0.000349086	0.196	TAU_NR	WT	A5SS	TAU_NRvsWT
17	ENSMUSG00000097277	2900076A07Rik	0.432	0.386	0.275	0.448	0	0	0	0	0	0.385	TAU_NR	WT	A5SS	TAU_NRvsWT
18	ENSMUSG00000001909	Trmt1	0.477	0.559	0.232	0.509	0	0.13	0	0	1.63822e-06	0.412	TAU_NR	WT	A5SS	TAU_NRvsWT
19	ENSMUSG00000020290	Xpo1	1	1	1	0.604	0.234	0.409	0.702	0.581	0.00311093	0.42	TAU_NR	WT	A5SS	TAU_NRvsWT
20	ENSMUSG00000002031	Ift46	0	0	0	0	1	0.911	1	0.837	0	-0.937	TAU_NR	WT	MXE	TAU_NRvsWT
21	ENSMUSG00000061882	Ccdc62	0.205	0.508	0.256	0.436	1	1	0.878	0.878	1.2277e-05	-0.588	TAU_NR	WT	MXE	TAU_NRvsWT
22	ENSMUSG00000022973	Synj1	0.177	0.277	0.276	0.357	0.61	0.365	0.586	0.476	0.0247663	-0.237	TAU_NR	WT	MXE	TAU_NRvsWT
23	ENSMUSG00000086779	Gm13562	0.385	0.135	1	0.094	1	0	1	0.556	0.0315188	-0.235	TAU_NR	WT	MXE	TAU_NRvsWT
24	ENSMUSG00000022681	Ntan1	0.41	0.474	0.339	0.575	0.753	0.657	0.686	0.642	0.018036	-0.235	TAU_NR	WT	MXE	TAU_NRvsWT
25	ENSMUSG00000017715	Pgs1	0.365	0.316	0.348	0.459	0.715	0.579	0.613	0.518	0.00316098	-0.234	TAU_NR	WT	MXE	TAU_NRvsWT
26	ENSMUSG00000001576	Ergic1	0.274	0.375	0.176	0.302	0.523	0.516	0.419	0.458	0.0247663	-0.197	TAU_NR	WT	MXE	TAU_NRvsWT
27	ENSMUSG00000025410	Dctn2	0.316	0.299	0.27	0.408	0.553	0.539	0.501	0.468	0.000326448	-0.192	TAU_NR	WT	MXE	TAU_NRvsWT
28	ENSMUSG00000038005	Hpf1	0.235	0.317	0.314	0.4	0.529	0.415	0.531	0.52	0.0247663	-0.182	TAU_NR	WT	MXE	TAU_NRvsWT
29	ENSMUSG00000035805	Mlc1	0.09	0.236	0.112	0.241	0.435	0.333	0.306	0.305	0.00129849	-0.175	TAU_NR	WT	MXE	TAU_NRvsWT
30	ENSMUSG00000058756	Thra	0.279	0.366	0.238	0.393	0.53	0.491	0.479	0.469	0.00113363	-0.173	TAU_NR	WT	MXE	TAU_NRvsWT
31	ENSMUSG00000022710	Usp7	0.032	0.105	0.029	0.058	0.172	0.208	0.192	0.294	0.0120637	-0.161	TAU_NR	WT	MXE	TAU_NRvsWT
32	ENSMUSG00000033543	Gtf2a2	0.26	0.295	0.174	0.312	0.399	0.455	0.411	0.411	0.0315188	-0.159	TAU_NR	WT	MXE	TAU_NRvsWT
33	ENSMUSG00000027131	Emc4	0.254	0.324	0.216	0.319	0.508	0.413	0.436	0.367	0.0282295	-0.153	TAU_NR	WT	MXE	TAU_NRvsWT
34	ENSMUSG00000054452	Aes	0.484	0.49	0.454	0.58	0.726	0.641	0.623	0.616	0.0249312	-0.149	TAU_NR	WT	MXE	TAU_NRvsWT
35	ENSMUSG00000035596	Mboat7	0.314	0.383	0.357	0.416	0.506	0.567	0.517	0.47	0.0247663	-0.147	TAU_NR	WT	MXE	TAU_NRvsWT
36	ENSMUSG00000017843	Ppp2r5c	0.122	0.228	0.061	0.152	0.33	0.241	0.259	0.269	0.0247663	-0.134	TAU_NR	WT	MXE	TAU_NRvsWT
37	ENSMUSG00000025006	Sorbs1	0.275	0.123	0.091	0.167	0	0.069	0.014	0.012	0.0118149	0.14	TAU_NR	WT	MXE	TAU_NRvsWT
38	ENSMUSG00000024158	Hagh	0.868	0.796	0.874	0.73	0.63	0.702	0.652	0.713	0.0315188	0.143	TAU_NR	WT	MXE	TAU_NRvsWT
39	ENSMUSG00000001017	Chtop	0.775	0.703	0.66	0.724	0.544	0.642	0.508	0.541	0.030813	0.157	TAU_NR	WT	MXE	TAU_NRvsWT
40	ENSMUSG00000035949	Fbxw2	0.783	0.732	0.859	0.684	0.526	0.552	0.593	0.621	0.00037009	0.192	TAU_NR	WT	MXE	TAU_NRvsWT
41	ENSMUSG00000043384	Gprasp1	0.366	0.434	0.336	0.385	0.179	0.156	0.165	0.181	0.000114639	0.21	TAU_NR	WT	MXE	TAU_NRvsWT
42	ENSMUSG00000002006	Pdzd4	0.96	0.743	0.844	0.943	0.256	0.743	0.608	0.408	0.0481733	0.369	TAU_NR	WT	MXE	TAU_NRvsWT
43	ENSMUSG00000060510	Zfp266	0.488	0.175	1	0.717	0.153	0	0	0.297	0.0315188	0.482	TAU_NR	WT	MXE	TAU_NRvsWT
44	ENSMUSG00000032827	Ppp1r9a	0.126	0	0.024	0	0.375	1	1	0.512	0.00419594	-0.684	TAU_NR	WT	RI	TAU_NRvsWT
45	ENSMUSG00000036672	Cenpt	0.525	0.145	0.442	0.483	1	1	1	1	2.51028e-05	-0.601	TAU_NR	WT	RI	TAU_NRvsWT
46	ENSMUSG00000001082	Mfsd10	0.698	0.765	0.296	0.606	0.919	1	0.869	1	0.0378097	-0.356	TAU_NR	WT	RI	TAU_NRvsWT
47	ENSMUSG00000006906	Stambp	0.116	1	1	0.051	1	0.201	1	1	0.0112779	-0.258	TAU_NR	WT	RI	TAU_NRvsWT
48	ENSMUSG00000020362	Cnot6	0.121	0.033	0	0.061	0.205	0.382	0.292	0.248	0.0364451	-0.228	TAU_NR	WT	RI	TAU_NRvsWT
49	ENSMUSG00000030428	Ttyh1	0.23	0.188	0.229	0.192	0.304	0.329	0.486	0.491	0.0378097	-0.193	TAU_NR	WT	RI	TAU_NRvsWT
50	ENSMUSG00000010086	Rnf112	0.191	0.158	0.132	0.175	0.234	0.3	0.32	0.376	0.00676652	-0.144	TAU_NR	WT	RI	TAU_NRvsWT
51	ENSMUSG00000024299	Adamts10	0.007	0	0.129	0.097	0.165	0.14	0.237	0.252	0.0483228	-0.14	TAU_NR	WT	RI	TAU_NRvsWT
52	ENSMUSG00000007783	Cpt1c	0.044	0.082	0.027	0.037	0.143	0.112	0.133	0.224	0.0378097	-0.105	TAU_NR	WT	RI	TAU_NRvsWT
53	ENSMUSG00000078485	Plekhn1	0.722	1	1	0.699	0.632	0.356	0.663	0.807	0.0241729	0.241	TAU_NR	WT	RI	TAU_NRvsWT
54	ENSMUSG00000043243	Fam129c	1	0	1	1	0	0.065	1	0.453	0.0130772	0.37	TAU_NR	WT	RI	TAU_NRvsWT
55	ENSMUSG00000029817	Tra2a	1	1	1	1	0.553	0.129	0.259	1	0.00419594	0.515	TAU_NR	WT	RI	TAU_NRvsWT
56	ENSMUSG00000035024	Ncapd3	0	0.572	0.122	0.455	1	1	0.932	1	6.4161e-09	-0.696	TAU_NR	WT	SE	TAU_NRvsWT
57	ENSMUSG00000032511	Scn5a	0.193	0.193	0	0.036	0.528	0.601	1	1	0.0217004	-0.677	TAU_NR	WT	SE	TAU_NRvsWT
58	ENSMUSG00000032511	Scn5a	0.307	0.297	0	0.036	0.512	0.772	1	1	0.0171036	-0.661	TAU_NR	WT	SE	TAU_NRvsWT
59	ENSMUSG00000036197	Gxylt1	0.038	0.059	0	0.111	1	1	0.679	0	0.0275071	-0.618	TAU_NR	WT	SE	TAU_NRvsWT
60	ENSMUSG00000059146	Ntrk3	0.609	0	0	0	0.281	0.796	1	1	0.000951615	-0.617	TAU_NR	WT	SE	TAU_NRvsWT
61	ENSMUSG00000040648	Ppip5k2	0.345	0.167	0.393	0.18	1	0.563	1	0.616	0.0246554	-0.523	TAU_NR	WT	SE	TAU_NRvsWT
62	ENSMUSG00000025006	Sorbs1	0.128	0.291	0.2	0.353	1	0.388	0.605	1	0.000329703	-0.505	TAU_NR	WT	SE	TAU_NRvsWT
63	ENSMUSG00000027520	Zdbf2	0.438	0.319	0.305	1	1	1	1	1	0.00165504	-0.484	TAU_NR	WT	SE	TAU_NRvsWT
64	ENSMUSG00000001773	Folh1	0.603	0.813	0.184	0.378	1	1	1	0.862	1.73287e-05	-0.471	TAU_NR	WT	SE	TAU_NRvsWT
65	ENSMUSG00000055897	Ppp4r1l-ps	0.33	0.291	0.033	1	0.522	1	1	1	0.00382933	-0.467	TAU_NR	WT	SE	TAU_NRvsWT
66	ENSMUSG00000086600	C030005K06Rik	0	0.415	1	0.191	1	1	1	0.415	0.00144751	-0.452	TAU_NR	WT	SE	TAU_NRvsWT
67	ENSMUSG00000027520	Zdbf2	0.475	0.455	0.303	1	1	1	1	1	0.0018334	-0.442	TAU_NR	WT	SE	TAU_NRvsWT
68	ENSMUSG00000018449	Rpain	0.859	0.603	0.087	0.378	1	1	1	0.695	0.00605391	-0.442	TAU_NR	WT	SE	TAU_NRvsWT
69	ENSMUSG00000030782	Tgfb1i1	0.26	0.093	0	0.066	0.484	0.559	0.692	0.385	0.0234559	-0.425	TAU_NR	WT	SE	TAU_NRvsWT
70	ENSMUSG00000025059	Gk	0.81	0.588	0	0.781	1	1	0.923	0.933	0.0191067	-0.419	TAU_NR	WT	SE	TAU_NRvsWT
71	ENSMUSG00000086496	Gm14204	0	1	0	0.324	1	0	1	1	0.0234559	-0.419	TAU_NR	WT	SE	TAU_NRvsWT
72	ENSMUSG00000071064	Zfp827	0.376	0.123	1	0.457	1	1	1	0.627	0.0145226	-0.418	TAU_NR	WT	SE	TAU_NRvsWT
73	ENSMUSG00000034908	Sidt2	0	0	0	0	0	0.361	0.779	0.499	0.0208447	-0.41	TAU_NR	WT	SE	TAU_NRvsWT
74	ENSMUSG00000025006	Sorbs1	0.515	0.324	0.368	1	1	1	0.829	1	0.00108586	-0.405	TAU_NR	WT	SE	TAU_NRvsWT
75	ENSMUSG00000045659	Plekha7	0.21	0.824	0.539	0.814	1	1	1	0.854	0.0218673	-0.367	TAU_NR	WT	SE	TAU_NRvsWT
76	ENSMUSG00000020389	Cdkl3	0.118	0.136	0	0.25	0.527	0.369	0.501	0.433	0.0171036	-0.332	TAU_NR	WT	SE	TAU_NRvsWT
77	ENSMUSG00000016995	Matn4	0.581	0.88	0.411	0.807	1	1	1	1	0.00040315	-0.33	TAU_NR	WT	SE	TAU_NRvsWT
78	ENSMUSG00000035284	Vps13c	0.661	0.678	0.504	1	0.93	1	1	1	0.0369199	-0.272	TAU_NR	WT	SE	TAU_NRvsWT
79	ENSMUSG00000046699	Slitrk4	0.654	0.687	0.64	0.814	1	1	1	0.851	5.85287e-05	-0.264	TAU_NR	WT	SE	TAU_NRvsWT
80	ENSMUSG00000045659	Plekha7	0.618	0.889	0.534	0.821	1	1	1	0.916	0.0244696	-0.263	TAU_NR	WT	SE	TAU_NRvsWT
81	ENSMUSG00000030279	C2cd5	0.8	0.645	0.741	0.672	0.978	1	0.934	1	1.07515e-06	-0.263	TAU_NR	WT	SE	TAU_NRvsWT
82	ENSMUSG00000025006	Sorbs1	0.625	0.719	0.809	0.634	1	0.738	1	0.971	0.0238	-0.231	TAU_NR	WT	SE	TAU_NRvsWT
83	ENSMUSG00000025006	Sorbs1	0.519	0.525	0.479	0.509	0.703	0.602	0.785	0.772	0.00836627	-0.208	TAU_NR	WT	SE	TAU_NRvsWT
84	ENSMUSG00000029004	Kmt2e	0.818	0.884	0.805	0.89	1	0.817	1	1	0.0249818	-0.105	TAU_NR	WT	SE	TAU_NRvsWT
85	ENSMUSG00000036564	Ndrg4	0.821	0.835	0.853	0.797	0.911	0.946	0.915	0.937	2.4947e-06	-0.101	TAU_NR	WT	SE	TAU_NRvsWT
86	ENSMUSG00000022710	Usp7	0.007	0.04	0.016	0.033	0.12	0.119	0.092	0.143	0.0291781	-0.095	TAU_NR	WT	SE	TAU_NRvsWT
87	ENSMUSG00000035969	Rusc2	0.988	1	1	0.988	0.892	0.963	0.859	0.832	0.0244696	0.108	TAU_NR	WT	SE	TAU_NRvsWT
88	ENSMUSG00000032826	Ank2	0.617	0.678	0.712	0.727	0.484	0.571	0.432	0.493	0.0151088	0.188	TAU_NR	WT	SE	TAU_NRvsWT
89	ENSMUSG00000075437	Gm11681	1	0.866	1	0.541	0.667	0.702	0.663	0.586	0.0187292	0.197	TAU_NR	WT	SE	TAU_NRvsWT
90	ENSMUSG00000060261	Gtf2i	0.339	0.322	0.054	0.222	0.087	0	0	0	0.0147747	0.213	TAU_NR	WT	SE	TAU_NRvsWT
91	ENSMUSG00000041115	Iqsec2	0.862	1	1	1	0.623	1	0.637	0.598	0.0439295	0.251	TAU_NR	WT	SE	TAU_NRvsWT
92	ENSMUSG00000043987	Cep164	0.91	0.76	1	1	0.572	0.589	1	0.487	0.0279906	0.255	TAU_NR	WT	SE	TAU_NRvsWT
93	ENSMUSG00000030850	Ate1	0.796	0.943	1	0.775	0.627	0.648	0.613	0.604	0.0263053	0.255	TAU_NR	WT	SE	TAU_NRvsWT
94	ENSMUSG00000030609	Aen	0.835	0.878	0.977	0.924	0.686	0.586	0.575	0.731	0.000202717	0.259	TAU_NR	WT	SE	TAU_NRvsWT
95	ENSMUSG00000030609	Aen	0.852	0.894	0.981	0.934	0.702	0.598	0.589	0.726	1.72763e-05	0.262	TAU_NR	WT	SE	TAU_NRvsWT
96	ENSMUSG00000024534	Sncaip	1	1	1	0.67	1	0.432	0.703	0.376	0.0291781	0.29	TAU_NR	WT	SE	TAU_NRvsWT
97	ENSMUSG00000004677	Myo9b	1	1	0.863	0.897	0.542	0.612	0.612	0.672	0.00832679	0.33	TAU_NR	WT	SE	TAU_NRvsWT
98	ENSMUSG00000037032	Apbb1	0.167	0.338	0.39	0.719	0	0	0.131	0	0.0396482	0.371	TAU_NR	WT	SE	TAU_NRvsWT
99	ENSMUSG00000036916	Zfp280c	0.276	0.443	0.389	0.623	0	0	0.241	0	0.0145226	0.373	TAU_NR	WT	SE	TAU_NRvsWT
100	ENSMUSG00000022973	Synj1	0.818	0.821	1	0.879	0.524	0.455	0.589	0.391	2.60546e-10	0.39	TAU_NR	WT	SE	TAU_NRvsWT
101	ENSMUSG00000037697	Ddhd1	0.455	0.616	0.651	0.509	0.265	0.093	0.226	0.049	0.00428545	0.399	TAU_NR	WT	SE	TAU_NRvsWT
102	ENSMUSG00000027601	Mtfr1	0.66	0.34	0.616	0.521	0	0.375	0	0.151	0.0291781	0.403	TAU_NR	WT	SE	TAU_NRvsWT
103	ENSMUSG00000073856	Iqck	1	1	1	1	0.654	0.572	0.595	0.539	5.67719e-06	0.41	TAU_NR	WT	SE	TAU_NRvsWT
104	ENSMUSG00000049755	Zfp672	1	1	1	0.759	0.386	0.485	0.79	0.456	0.0234559	0.41	TAU_NR	WT	SE	TAU_NRvsWT
105	ENSMUSG00000063889	Crem	1	0.638	0.726	0.779	0.047	0.54	0.37	0.524	0.0027043	0.415	TAU_NR	WT	SE	TAU_NRvsWT
106	ENSMUSG00000042500	Ago4	1	0.725	1	0.9	0.568	0.345	0.429	0.513	0.00681096	0.443	TAU_NR	WT	SE	TAU_NRvsWT
107	ENSMUSG00000073792	Alg6	1	1	1	1	0.282	0.282	0.758	0.863	0.00376052	0.454	TAU_NR	WT	SE	TAU_NRvsWT
108	ENSMUSG00000025531	Chm	1	0.187	0.633	0.775	0	0	0.674	0	0.0150035	0.48	TAU_NR	WT	SE	TAU_NRvsWT
109	ENSMUSG00000040723	Rcsd1	1	1	0.897	1	1	0.054	0.238	0.652	0.032749	0.488	TAU_NR	WT	SE	TAU_NRvsWT
110	ENSMUSG00000001036	Epn2	1	0.77	1	0.627	0.502	0	0.402	0.528	0.00850864	0.491	TAU_NR	WT	SE	TAU_NRvsWT
111	ENSMUSG00000048445	Ccdc57	0.856	1	0.886	0.835	0.309	0	0.781	0.373	0.0109329	0.528	TAU_NR	WT	SE	TAU_NRvsWT
112	ENSMUSG00000074500	Zfp558	1	0	1	0.737	0.512	0	0	0	0.00474851	0.556	TAU_NR	WT	SE	TAU_NRvsWT
113	ENSMUSG00000024330	Col11a2	1	1	0.576	1	0	1	0.07	0.209	0.00040315	0.574	TAU_NR	WT	SE	TAU_NRvsWT
114	ENSMUSG00000048915	Efna5	0.965	0.87	0.808	0.872	0.66	0.302	0	0.245	0.00428545	0.577	TAU_NR	WT	SE	TAU_NRvsWT
115	ENSMUSG00000021363	Mak	0.454	1	1	0.581	0.356	0.058	0.27	0	0.0217004	0.588	TAU_NR	WT	SE	TAU_NRvsWT
116	ENSMUSG00000030688	Stard10	1	1	1	1	0	0.547	0	1	0.0027043	0.613	TAU_NR	WT	SE	TAU_NRvsWT
117	ENSMUSG00000022940	Pigp	1	1	1	1	0.357	0.735	0.218	0.218	0.0322183	0.618	TAU_NR	WT	SE	TAU_NRvsWT
118	ENSMUSG00000031027	Stk33	1	1	1	1	1	0.23	0.166	0	0.000206488	0.651	TAU_NR	WT	SE	TAU_NRvsWT
119	ENSMUSG00000072704	Smim10l1	0	1	1	1	0	0	0	0.357	0.0171036	0.661	TAU_NR	WT	SE	TAU_NRvsWT
120	ENSMUSG00000030555	Ttc23	1	1	1	0.719	0.057	0.461	0.461	0.066	3.25327e-07	0.668	TAU_NR	WT	SE	TAU_NRvsWT
121	ENSMUSG00000073856	Iqck	1	1	1	1	0.41	0.148	0.218	0	3.34033e-12	0.806	TAU_NR	WT	SE	TAU_NRvsWT
122	ENSMUSG00000001166	Oas1c	1	1	1	1	0	0	0.196	0	0	0.951	TAU_NR	WT	SE	TAU_NRvsWT
123	ENSMUSG00000097431	Gm26782	1	1	1	1	0.142	0	0	0	2.44957e-11	0.965	TAU_NR	WT	SE	TAU_NRvsWT
