# Supplementary material for: NAD+ reverses Alzheimer’s neurological deficits via regulating differential alternative RNA splicing of EVA1C
Source: Sci Adv. 2025 Nov 7;11(45):eady9811. doi: 10.1126/sciadv.ady9811 (PMC12594206; doi:10.1126/sciadv.ady9811)
Supplement: Supplementary file 2 — Tables S1 to S3, S5 to S17, S20, S22 and S23 [file sciadv.ady9811_tables_s1_to_s3_s5_to_s17_s20_s22_and_s23.zip › Eva1c_Supp. Tables/Table S3.csv]

Table S3: RNA-seq analysis of alternative splicing events in hTau.P301S mice
	GeneID	geneSymbol	L1S1	L1S2	L1S3	L1S4	L2S1	L2S2	L2S3	L2S4	FDR	IncLevelDifference	G1	G2	Types	group
1	ENSMUSG00000023942	Slc29a1	0	0.139	0	0	0.763	0.392	1	0.392	0.024975908	-0.602	TAU	WT	A3SS	TAUvsWT
2	ENSMUSG00000098789	Jmjd7	0	0	0.251	0	0.144	0.287	0.897	0.729	0.006779238	-0.452	TAU	WT	A3SS	TAUvsWT
3	ENSMUSG00000032584	Mst1r	0	0	1	0	1	0	0.638	1	0.022530138	-0.409	TAU	WT	A3SS	TAUvsWT
4	ENSMUSG00000063511	Snrnp70	0.1	0.178	0.2	0.281	0.389	0.243	0.513	0.517	0.040674465	-0.226	TAU	WT	A3SS	TAUvsWT
5	ENSMUSG00000061393	Acvr2b	1	0.848	1	1	0.277	0.742	0.633	0.683	0.005449848	0.378	TAU	WT	A3SS	TAUvsWT
6	ENSMUSG00000046822	Slc39a3	1	0.493	1	0.745	0.796	0.28	0.493	0	0.024975908	0.417	TAU	WT	A3SS	TAUvsWT
7	ENSMUSG00000028689	Ccdc163	0.152	1	1	1	0	0.119	0.162	0.403	0.036026266	0.617	TAU	WT	A3SS	TAUvsWT
8	ENSMUSG00000000416	Cttnbp2	0	0.052	0.039	0.084	0.241	0.22	0.289	0.263	5.86E-10	-0.209	TAU	WT	A5SS	TAUvsWT
9	ENSMUSG00000034211	Mrps17	0.093	0.316	0.248	0.177	0.476	0.38	0.351	0.371	0.026434428	-0.186	TAU	WT	A5SS	TAUvsWT
10	ENSMUSG00000039069	Mtg2	0	0.013	0.048	0.056	0.196	0.132	0.14	0.218	0.003311443	-0.142	TAU	WT	A5SS	TAUvsWT
11	ENSMUSG00000027523	Gnas	0.931	0.904	0.902	0.985	0.771	0.669	0.801	0.872	0.000316855	0.152	TAU	WT	A5SS	TAUvsWT
12	ENSMUSG00000040785	Ttc3	1	1	0.974	0.858	0.756	0.812	0.67	0.964	0.044902859	0.158	TAU	WT	A5SS	TAUvsWT
13	ENSMUSG00000001909	Trmt1	0	0.629	0.458	0.458	0	0.13	0	0	0.006372393	0.354	TAU	WT	A5SS	TAUvsWT
14	ENSMUSG00000059412	Fxyd2	1	1	1	1	0.334	0.511	1	0.395	0.00034907	0.44	TAU	WT	A5SS	TAUvsWT
15	ENSMUSG00000032579	Hemk1	0.45	0.17	0	0.353	0.831	0.621	0.711	1	0.001307327	-0.547	TAU	WT	MXE	TAUvsWT
16	ENSMUSG00000020866	Cacna1g	0	0.492	0	0.306	0.492	0.963	0.829	0.492	0.04849909	-0.494	TAU	WT	MXE	TAUvsWT
17	ENSMUSG00000016995	Matn4	0.074	0.295	0.333	0.3	0.628	0.618	0.712	0.577	3.01E-06	-0.383	TAU	WT	MXE	TAUvsWT
18	ENSMUSG00000044348	Slc25a53	0	0.314	0.088	0.074	0.445	0.382	0.627	0.517	0.010928302	-0.374	TAU	WT	MXE	TAUvsWT
19	ENSMUSG00000022099	Dmtn	0	0	0	0	0.129	0.33	0.261	0.192	0	-0.228	TAU	WT	MXE	TAUvsWT
20	ENSMUSG00000020385	Clk4	1	0.821	0.967	0.771	0.526	0.419	0.585	0.491	0.000421439	0.384	TAU	WT	MXE	TAUvsWT
21	ENSMUSG00000002372	Ranbp3	0	0.044	0.034	0.043	1	0.12	0.515	1	0.022211377	-0.629	TAU	WT	RI	TAUvsWT
22	ENSMUSG00000020460	Rps27a	0.002	1	0.033	1	1	1	1	1	0.03739815	-0.491	TAU	WT	RI	TAUvsWT
23	ENSMUSG00000015790	Surf1	0.189	0.189	0.118	0.211	1	0.507	0.567	0.562	0.021331561	-0.482	TAU	WT	RI	TAUvsWT
24	ENSMUSG00000003549	Ercc1	0.399	0	1	0.487	1	1	0.919	0.855	0.035896419	-0.472	TAU	WT	RI	TAUvsWT
25	ENSMUSG00000026659	Dusp12	0.416	0.205	1	0.348	0.595	1	1	1	0.005596207	-0.406	TAU	WT	RI	TAUvsWT
26	ENSMUSG00000025766	D3Ertd751e	0.166	0.718	0.833	0.786	1	1	1	1	0.001233561	-0.374	TAU	WT	RI	TAUvsWT
27	ENSMUSG00000085385	Snhg17	0.042	0.087	0.536	0.182	0.533	0.558	0.368	0.779	0.035896419	-0.348	TAU	WT	RI	TAUvsWT
28	ENSMUSG00000058546	Rpl23a	0.002	1	0.456	0.266	0.111	1	1	1	0.031356298	-0.347	TAU	WT	RI	TAUvsWT
29	ENSMUSG00000021276	Cinp	0.059	0.721	0.924	0.84	1	1	1	0.928	0.032672362	-0.346	TAU	WT	RI	TAUvsWT
30	ENSMUSG00000023191	P3h3	0	0.028	0.058	0	0.275	0.275	0.456	0.439	3.78E-08	-0.34	TAU	WT	RI	TAUvsWT
31	ENSMUSG00000029022	Miip	0.458	0.579	0.362	0.563	0.899	0.894	0.668	0.834	0.006730058	-0.333	TAU	WT	RI	TAUvsWT
32	ENSMUSG00000047909	Ankrd16	0.419	0.297	0.309	0.276	0.711	0.505	0.648	0.652	0.001013193	-0.304	TAU	WT	RI	TAUvsWT
33	ENSMUSG00000041921	Metap1d	0.141	0.306	0.155	0.217	0.413	0.351	0.497	0.61	0.003210979	-0.263	TAU	WT	RI	TAUvsWT
34	ENSMUSG00000020591	Ntsr2	0.333	0.48	0.45	0.435	0.627	0.618	0.741	0.759	0.000327094	-0.262	TAU	WT	RI	TAUvsWT
35	ENSMUSG00000022999	Lmbr1l	0	0	0	0	0.395	0.091	0.246	0.187	0.027632391	-0.23	TAU	WT	RI	TAUvsWT
36	ENSMUSG00000037805	Rpl10a	0.274	0.395	0.354	0.204	0.492	0.467	0.566	0.569	0.021852821	-0.217	TAU	WT	RI	TAUvsWT
37	ENSMUSG00000027582	Zgpat	0.777	0.679	0.849	0.824	1	1	0.986	0.96	9.53E-05	-0.204	TAU	WT	RI	TAUvsWT
38	ENSMUSG00000059540	Tcea2	0.095	0.216	0.212	0.166	0.267	0.402	0.436	0.354	0.002079275	-0.193	TAU	WT	RI	TAUvsWT
39	ENSMUSG00000030846	Tial1	0.156	0.121	0.091	0.194	0.296	0.188	0.447	0.392	0.011511656	-0.19	TAU	WT	RI	TAUvsWT
40	ENSMUSG00000021134	Srsf5	0.126	0.103	0.12	0.127	0.223	0.196	0.374	0.437	0.00217022	-0.189	TAU	WT	RI	TAUvsWT
41	ENSMUSG00000006958	Chrd	0	0.042	0.088	0.109	0.174	0.296	0.256	0.218	0.00091027	-0.176	TAU	WT	RI	TAUvsWT
42	ENSMUSG00000041477	Dcp1b	0.049	0.069	0.063	0.072	0.269	0.175	0.28	0.227	8.95E-06	-0.174	TAU	WT	RI	TAUvsWT
43	ENSMUSG00000022556	Hsf1	0	0.063	0.115	0.025	0.117	0.165	0.346	0.263	0.001233561	-0.172	TAU	WT	RI	TAUvsWT
44	ENSMUSG00000016921	Srsf6	0.055	0.112	0.093	0.112	0.267	0.105	0.379	0.305	0.031356298	-0.171	TAU	WT	RI	TAUvsWT
45	ENSMUSG00000004896	Rrnad1	0	0.025	0	0	0.062	0.072	0.214	0.274	0.005157322	-0.149	TAU	WT	RI	TAUvsWT
46	ENSMUSG00000022721	Trmt2a	0	0.023	0.053	0.044	0.182	0.143	0.15	0.218	0.024212622	-0.143	TAU	WT	RI	TAUvsWT
47	ENSMUSG00000024299	Adamts10	0.016	0.129	0.076	0	0.165	0.14	0.237	0.252	0.027632391	-0.143	TAU	WT	RI	TAUvsWT
48	ENSMUSG00000001248	Gramd1a	0.035	0.229	0.119	0.132	0.221	0.209	0.3	0.353	0.005174518	-0.142	TAU	WT	RI	TAUvsWT
49	ENSMUSG00000029472	Anapc5	0.026	0.084	0.092	0.07	0.154	0.138	0.269	0.276	8.76E-05	-0.141	TAU	WT	RI	TAUvsWT
50	ENSMUSG00000034211	Mrps17	0.066	0.202	0.179	0.175	0.302	0.239	0.277	0.344	0.005596207	-0.135	TAU	WT	RI	TAUvsWT
51	ENSMUSG00000027371	Fahd2a	0.029	0.039	0.081	0.086	0.107	0.199	0.297	0.15	0.021331561	-0.13	TAU	WT	RI	TAUvsWT
52	ENSMUSG00000028608	0610037L13Rik	0.006	0.054	0.056	0.075	0.15	0.071	0.226	0.262	2.37E-05	-0.13	TAU	WT	RI	TAUvsWT
53	ENSMUSG00000028467	Gba2	0	0.044	0.042	0.133	0.131	0.197	0.15	0.249	0.037717552	-0.127	TAU	WT	RI	TAUvsWT
54	ENSMUSG00000061028	Clasrp	0	0.069	0.041	0.037	0.164	0.065	0.201	0.214	0.002079275	-0.124	TAU	WT	RI	TAUvsWT
55	ENSMUSG00000002963	Pnkp	0	0.039	0	0.012	0.057	0.087	0.236	0.153	0.037424436	-0.121	TAU	WT	RI	TAUvsWT
56	ENSMUSG00000007783	Cpt1c	0.053	0.057	0.025	0.027	0.143	0.112	0.133	0.224	0.001233561	-0.112	TAU	WT	RI	TAUvsWT
57	ENSMUSG00000033434	Gtpbp6	0.027	0.215	0.145	0.129	0.189	0.286	0.206	0.282	0.036387087	-0.112	TAU	WT	RI	TAUvsWT
58	ENSMUSG00000028034	Fubp1	0	0.027	0.016	0.03	0.069	0.069	0.137	0.236	0.001391608	-0.11	TAU	WT	RI	TAUvsWT
59	ENSMUSG00000021493	Pdlim7	0.044	0.007	0.038	0.055	0.089	0.082	0.167	0.208	0.027632391	-0.1	TAU	WT	RI	TAUvsWT
60	ENSMUSG00000040136	Abcc8	0.005	0.083	0.046	0.009	0.093	0.104	0.098	0.236	0.021797883	-0.097	TAU	WT	RI	TAUvsWT
61	ENSMUSG00000020741	Cluh	0	0.01	0.017	0.008	0.033	0.1	0.118	0.15	0.027632391	-0.091	TAU	WT	RI	TAUvsWT
62	ENSMUSG00000026509	Capn2	0.373	0.4	0.318	0.457	0.298	0.173	0.203	0.243	0.035896419	0.158	TAU	WT	RI	TAUvsWT
63	ENSMUSG00000078485	Plekhn1	1	1	0.436	1	0.632	0.356	0.663	0.807	0.002601851	0.244	TAU	WT	RI	TAUvsWT
64	ENSMUSG00000086968	4933431E20Rik	1	1	0.817	0.911	0.615	0.582	0.677	0.778	0.003210979	0.269	TAU	WT	RI	TAUvsWT
65	ENSMUSG00000031388	Naa10	1	1	1	0.578	0.523	0.636	0.564	0.382	0.00188386	0.368	TAU	WT	RI	TAUvsWT
66	ENSMUSG00000110444	Gm10033	0	0.184	0	0	0	1	1	1	0.031353164	-0.704	TAU	WT	SE	TAUvsWT
67	ENSMUSG00000039903	Eva1c	0	0.404	0.127	0.604	1	1	1	0.718	2.39E-05	-0.646	TAU	WT	SE	TAUvsWT
68	ENSMUSG00000015790	Surf1	0.069	0.141	0.27	0.748	0.788	1	1	1	4.49E-07	-0.64	TAU	WT	SE	TAUvsWT
69	ENSMUSG00000047617	Paxx	0	0.148	0.357	0	1	1	0	1	0.002578883	-0.624	TAU	WT	SE	TAUvsWT
70	ENSMUSG00000026646	Suv39h2	0	0	0.092	0.224	0.503	0.457	0.78	1	0.001347865	-0.606	TAU	WT	SE	TAUvsWT
71	ENSMUSG00000056458	Mok	0	0.273	0.139	0.101	0.509	0.674	1	0.53	0.000128149	-0.55	TAU	WT	SE	TAUvsWT
72	ENSMUSG00000010086	Rnf112	0.296	0.286	0.426	0.347	0.78	1	0.685	1	2.81E-10	-0.527	TAU	WT	SE	TAUvsWT
73	ENSMUSG00000057531	Dtnbp1	0.474	0.11	0	0.464	0.565	0.565	1	1	0.006443709	-0.52	TAU	WT	SE	TAUvsWT
74	ENSMUSG00000018395	Kif3a	0	0.295	0	0	0.639	0.586	0.541	0.541	0.000122297	-0.503	TAU	WT	SE	TAUvsWT
75	ENSMUSG00000020385	Clk4	0	0.056	0.064	0.53	0.682	0.834	0.482	0.612	0.013032837	-0.49	TAU	WT	SE	TAUvsWT
76	ENSMUSG00000038271	Iffo1	0.294	0.228	0.195	0.413	0.59	0.757	0.814	0.92	0.000641994	-0.488	TAU	WT	SE	TAUvsWT
77	ENSMUSG00000032579	Hemk1	0.046	0.064	0	0.12	0.551	0.621	0.208	0.612	0.001031881	-0.441	TAU	WT	SE	TAUvsWT
78	ENSMUSG00000020389	Cdkl3	0	0	0.087	0.182	0.527	0.369	0.501	0.433	0.000421708	-0.39	TAU	WT	SE	TAUvsWT
79	ENSMUSG00000033809	Alg3	1	0.464	0.438	0.374	1	0.772	1	1	0.015942769	-0.374	TAU	WT	SE	TAUvsWT
80	ENSMUSG00000044948	Cfap43	0	1	0	0	1	1	0.491	0	0.002712192	-0.373	TAU	WT	SE	TAUvsWT
81	ENSMUSG00000047617	Paxx	0.6	0.567	0.729	0.673	1	1	0.789	1	0.011323792	-0.305	TAU	WT	SE	TAUvsWT
82	ENSMUSG00000079179	Rab10os	1	0.532	0.532	0.641	1	0.915	1	1	0.025895136	-0.302	TAU	WT	SE	TAUvsWT
83	ENSMUSG00000016995	Matn4	1	0.771	0.592	0.535	1	1	1	1	0.001749484	-0.275	TAU	WT	SE	TAUvsWT
84	ENSMUSG00000056770	Setd3	0.617	0.488	0.592	0.638	0.774	0.744	0.858	0.868	0.002082516	-0.227	TAU	WT	SE	TAUvsWT
85	ENSMUSG00000010086	Rnf112	0.339	0.219	0.25	0.186	0.465	0.505	0.427	0.493	1.01E-06	-0.224	TAU	WT	SE	TAUvsWT
86	ENSMUSG00000041362	Shtn1	0	0.127	0.077	0.015	0.336	0.31	0.12	0.284	0.007003983	-0.208	TAU	WT	SE	TAUvsWT
87	ENSMUSG00000052516	Robo2	0	0.208	0.113	0.117	0.279	0.379	0.261	0.336	0.003908958	-0.204	TAU	WT	SE	TAUvsWT
88	ENSMUSG00000030839	Sergef	0.761	0.778	0.644	0.719	0.953	0.974	0.921	0.852	0.020474448	-0.199	TAU	WT	SE	TAUvsWT
89	ENSMUSG00000051504	Siglech	0.687	0.72	0.723	0.922	0.961	0.948	0.883	1	0.016546399	-0.185	TAU	WT	SE	TAUvsWT
90	ENSMUSG00000000805	Car4	0.761	0.767	0.827	0.749	0.853	1	0.911	1	0.046732966	-0.165	TAU	WT	SE	TAUvsWT
91	ENSMUSG00000007411	Mark3	0	0.006	0.123	0.078	0.188	0.308	0.18	0.185	0.003105772	-0.163	TAU	WT	SE	TAUvsWT
92	ENSMUSG00000027582	Zgpat	0.897	0.696	0.89	0.834	1	1	0.988	0.962	0.029427961	-0.158	TAU	WT	SE	TAUvsWT
93	ENSMUSG00000026956	Uap1l1	0.746	0.948	0.862	0.759	1	1	1	0.904	0.003908958	-0.147	TAU	WT	SE	TAUvsWT
94	ENSMUSG00000024498	Tcerg1	0	0.053	0	0.034	0.131	0.197	0.162	0.105	0.007003983	-0.127	TAU	WT	SE	TAUvsWT
95	ENSMUSG00000046434	Hnrnpa1	0.1	0.099	0.133	0.108	0.25	0.228	0.175	0.222	0.008971129	-0.109	TAU	WT	SE	TAUvsWT
96	ENSMUSG00000021268	Meg3	1	1	1	1	0.86	0.958	0.857	0.866	0.000174075	0.115	TAU	WT	SE	TAUvsWT
97	ENSMUSG00000031068	Glrx3	0.15	0.299	0.228	0.283	0.092	0.083	0.149	0.094	0.013694936	0.136	TAU	WT	SE	TAUvsWT
98	ENSMUSG00000068739	Sars	0.329	0.313	0.39	0.413	0.186	0.25	0.262	0.178	0.020474448	0.142	TAU	WT	SE	TAUvsWT
99	ENSMUSG00000022099	Dmtn	0.403	0.502	0.417	0.513	0.317	0.282	0.326	0.252	0.00671752	0.164	TAU	WT	SE	TAUvsWT
100	ENSMUSG00000002524	Puf60	0.242	0.266	0.097	0.259	0.042	0.01	0.059	0.052	0.000415233	0.175	TAU	WT	SE	TAUvsWT
101	ENSMUSG00000030815	Phkg2	1	0.964	0.976	1	0.805	0.637	0.789	1	0.025895136	0.177	TAU	WT	SE	TAUvsWT
102	ENSMUSG00000027575	Arfgap1	0.903	0.979	0.937	0.937	0.598	0.868	0.788	0.733	0.001343402	0.192	TAU	WT	SE	TAUvsWT
103	ENSMUSG00000027575	Arfgap1	0.84	0.969	0.909	0.918	0.543	0.848	0.737	0.669	0.006443709	0.21	TAU	WT	SE	TAUvsWT
104	ENSMUSG00000071253	Slc25a16	1	1	0.977	0.979	0.808	0.627	0.892	0.77	0.002578883	0.215	TAU	WT	SE	TAUvsWT
105	ENSMUSG00000047617	Paxx	1	1	0.799	1	0.765	0.878	0.683	0.539	0.003162506	0.233	TAU	WT	SE	TAUvsWT
106	ENSMUSG00000086938	4930481A15Rik	1	1	0.638	0.37	0.281	0.18	0.54	1	0.019576515	0.252	TAU	WT	SE	TAUvsWT
107	ENSMUSG00000055078	Gabra5	1	0.955	0.779	1	0.645	0.681	0.602	0.69	2.82E-05	0.279	TAU	WT	SE	TAUvsWT
108	ENSMUSG00000015790	Surf1	0.686	0.774	0.939	1	0.552	0.508	0.725	0.472	0.017031909	0.285	TAU	WT	SE	TAUvsWT
109	ENSMUSG00000044005	Gls2	0.312	0.243	0.266	0.604	0.088	0.012	0.047	0.085	0.011323792	0.298	TAU	WT	SE	TAUvsWT
110	ENSMUSG00000032076	Cadm1	1	0.668	1	0.762	0.684	0.471	0.552	0.507	0.046732966	0.304	TAU	WT	SE	TAUvsWT
111	ENSMUSG00000020385	Clk4	1	0.617	1	1	0.701	0.554	0.58	0.491	0.013694936	0.323	TAU	WT	SE	TAUvsWT
112	ENSMUSG00000097487	Ptges3l	1	1	0.647	1	0.423	0.786	0.595	0.423	0.038233008	0.355	TAU	WT	SE	TAUvsWT
113	ENSMUSG00000087694	A530058N18Rik	1	0	1	1	0.458	0.629	0	0.458	0.007918916	0.364	TAU	WT	SE	TAUvsWT
114	ENSMUSG00000025728	Pigq	0.784	1	0.694	1	0.576	0.644	0.576	0.083	0.003908958	0.4	TAU	WT	SE	TAUvsWT
115	ENSMUSG00000042632	Pla2g6	1	1	1	1	1	0.594	0.52	0.271	0.040588149	0.404	TAU	WT	SE	TAUvsWT
116	ENSMUSG00000054715	Zscan22	1	1	0.261	1	0.202	0.585	0.497	0.261	0.024518903	0.429	TAU	WT	SE	TAUvsWT
117	ENSMUSG00000073436	Eme2	1	1	1	1	0.29	0.434	0.71	0.38	0.022137017	0.546	TAU	WT	SE	TAUvsWT
118	ENSMUSG00000046111	Cep295	1	1	0.836	0.604	0.421	0.411	0.241	0.169	0.016546399	0.549	TAU	WT	SE	TAUvsWT
119	ENSMUSG00000005983	1700037C18Rik	1	0.805	1	1	1	0.079	0.341	0.147	0.011323792	0.56	TAU	WT	SE	TAUvsWT
