# Supplementary material for: NAD+ reverses Alzheimer’s neurological deficits via regulating differential alternative RNA splicing of EVA1C
Source: Sci Adv. 2025 Nov 7;11(45):eady9811. doi: 10.1126/sciadv.ady9811 (PMC12594206; doi:10.1126/sciadv.ady9811)
Supplement: Supplementary file 2 — Tables S1 to S3, S5 to S17, S20, S22 and S23 [file sciadv.ady9811_tables_s1_to_s3_s5_to_s17_s20_s22_and_s23.zip › Eva1c_Supp. Tables/Table S5.csv]

Table S5: PCA results of transcriptional profiles in WT and hTau.P301S mice
gene_name	gene_length	Tau1_fpkm	Tau2_fpkm	Tau3_fpkm	Tau4_fpkm	Tau_NR_1_fpkm	Tau_NR_2_fpkm	Tau_NR_3_fpkm	Tau_NR_4_fpkm	WT1_fpkm	WT2_fpkm	WT3_fpkm	WT4_fpkm	WT_NR_1_fpkm	WT_NR_2_fpkm	WT_NR_3_fpkm	WT_NR_4_fpkm
mt-Co1	1545	35007.52479	9939.196035	12761.32661	17466.10206	13343.48112	10142.01345	14544.88842	9668.006077	9732.117847	14355.03255	11373.5292	10508.44044	10620.93131	10181.90004	10355.91032	11103.26584
mt-Cytb	1144	17930.4281	5920.756717	7065.593346	9249.148168	7008.187905	5508.972693	6888.215927	5511.900111	6209.103479	7875.880021	6105.897919	5238.551237	5473.241777	5522.46442	5885.911886	6317.76231
mt-Nd1	957	35308.52323	5745.163049	7653.438509	9256.681596	6641.300587	5483.994056	7563.73831	4861.463998	5729.618098	6643.728178	5068.844259	4501.619849	4990.99569	4864.130871	4737.454556	5237.400082
mt-Rnr2	1582	30074.42636	2115.266687	2839.190898	3095.081731	2383.998082	3255.692362	2942.558125	2356.822248	3136.730027	3226.283309	2399.315964	2060.070155	2432.890376	2261.817121	3041.583272	2436.306114
mt-Nd5	1824	1455.00176	2197.876801	2480.898765	3486.005388	3257.064414	2051.812333	3594.98651	2161.846395	2122.7238	2177.93912	2375.19745	1848.52425	1644.302527	1946.847293	2049.965904	2533.554028
mt-Rnr1	955	30818.24921	2392.825573	3132.620369	3280.280088	2621.277617	4108.817416	3103.404938	2675.501485	3350.485996	3585.296953	2770.110882	2530.447856	2888.473224	2637.572856	3284.854975	2581.886379
Mbp	8403	767.3803238	457.3440653	594.3274798	503.8211959	504.3192235	505.6312872	417.0944516	406.0569458	475.560841	384.2718298	164.2632254	398.0867169	537.6694141	392.3223441	556.068213	397.2627991
mt-Nd2	1038	7851.371225	2862.230154	3944.096915	5105.021608	4333.759619	3140.582219	5529.745899	2638.685752	3269.328194	3499.604131	3013.39097	2566.653263	2662.607266	2867.180245	2960.294878	3093.16493
mt-Nd4	1378	5232.434146	2254.171528	2863.944024	3661.63102	2869.841703	2068.472135	3203.761686	2053.395799	2446.002916	2860.361709	2482.956125	2124.453361	2396.761259	2480.15133	2395.295643	2574.451616
Camk2a	7465	124.2076312	451.1524356	535.8820744	583.9895182	456.728556	345.3934013	484.7021367	288.7284011	402.3216701	213.2141203	446.8574833	422.343882	647.425044	510.1079371	173.2928223	447.2545633
Fth1	866	19611.87833	3348.591347	3269.20894	3530.113304	2780.378497	3888.087803	2665.807162	2437.109891	2670.61889	2803.828798	1499.251474	2399.918452	3241.950925	2635.521643	2862.429438	2530.18658
Cpe	2609	1168.877659	1197.972706	1402.529614	1230.911332	1147.238428	1204.148628	1099.213653	1054.745815	937.9979676	971.8266792	1078.80286	867.369218	1126.314055	1060.922811	992.3101105	1012.014419
Ncdn	3710	528.2048688	919.3117933	1068.843322	932.6742298	709.7231119	793.9332917	733.216178	523.6935747	747.5350902	548.7082555	691.973515	703.5441124	1182.552352	794.4236042	410.3503645	704.0101564
Eef1a1	2493	2091.863262	982.8450128	1103.923173	1137.509603	1080.129349	1181.255795	985.0843666	938.6658722	948.4423892	1338.134962	751.6233259	814.5749257	1114.804237	871.3681697	1176.613573	971.2967291
Apoe	2138	4049.223923	1431.545029	1250.771747	680.5999783	991.8257815	1150.806312	967.6607246	1050.689559	1104.083532	1366.227384	718.78961	832.6234284	1249.325076	683.337417	1215.478435	1053.228601
Kif5a	6990	37.08610188	281.8944254	309.5414419	355.2068719	322.3555112	335.8460968	334.9578679	449.7235452	413.0757648	258.5543812	350.1525649	440.6873032	308.441817	432.6396194	442.7200983	399.7894726
Slc1a2	13133	61.51708797	218.4420865	145.7810065	164.0285411	268.2296947	165.5430929	245.6276514	196.415826	173.4215399	79.84568939	208.7844076	223.942219	195.9251255	213.9702564	144.6376421	191.1439768
Calm1	4706	417.1163209	505.0631442	584.9389617	611.2339257	538.0879618	515.4055546	590.9419105	513.5800768	510.193768	452.7660383	529.2082076	493.8467199	535.538323	518.4499935	413.8369911	476.3221599
Atp1a3	5958	204.0193126	407.5634507	510.1099365	473.2800166	356.8931557	379.4335975	352.9551538	387.7333831	324.652483	355.6026521	447.348513	390.2072591	385.2739357	413.7244292	318.8690475	368.4925294
Ttr	1219	5.290382035	3603.627747	6.322731433	8.66505809	35.73302096	2779.470039	16.77702739	328.4942045	5957.397646	1908.282707	0.601409259	86.88189623	30.36053182	21.51432566	4527.952452	7311.749105
Ddn	3781	256.2704573	468.9585616	616.3504193	608.6325047	505.1412951	497.1845123	570.8124993	307.4786965	569.9357632	342.0074493	520.8164527	610.8256044	873.5768382	599.721086	227.9455696	563.4553834
Cst3	1266	13945.7692	894.694072	1325.704556	870.5350082	1012.299253	842.431894	846.9722071	893.0747423	969.9944454	1244.809836	791.3156331	847.5986661	1493.705091	775.8743629	1260.828592	955.0184278
Scd2	5453	181.2718203	315.8388236	340.4196216	341.4243403	383.7543814	408.7761549	329.4876424	426.7775533	353.2944742	356.273623	273.8796745	316.1164852	344.5720079	336.2553399	428.6004433	339.5939822
Calm3	2423	1165.520995	673.1997678	962.2775304	867.5788274	657.5524803	655.1570263	729.9029393	577.8557409	762.6928441	598.0838827	762.6397019	698.7770183	921.6307888	777.2573309	512.056547	758.3182879
Plp1	5551	203.0954384	256.5516107	332.4523311	406.5155931	476.6937713	239.8976145	356.5176358	319.3237574	342.2294504	203.3909404	129.6639646	269.6751515	384.8534154	347.9410028	325.2861447	333.6987929
Aldoa	2911	1458.391506	583.3077502	788.384837	660.9061622	444.901659	556.3451864	531.4485167	445.3449373	474.8296295	533.4262485	633.9633053	483.2566107	605.0999773	571.6887856	469.1399106	530.4197905
Sparcl1	2937	352.4788253	686.288949	604.0685567	569.9025442	561.0475816	582.7367546	563.2489508	691.863556	501.0661364	569.8946278	586.8615989	628.6397555	504.5698309	562.9824219	677.7933166	537.5941823
App	12996	54.27817364	125.8652178	153.1165972	150.9204706	128.5614622	129.4932513	142.4563453	128.3460574	112.7227571	100.3682983	127.8596533	117.794859	213.2853544	130.2298273	107.7792032	128.9794271
Psap	2744	489.9878202	721.0128891	680.0862075	671.8175053	551.0766296	614.7537471	533.4725632	637.9015044	667.0649726	602.850369	543.0064643	495.0663302	590.0560169	535.2434406	582.4629786	704.1971105
Glul	3323	294.8345401	715.4221374	591.6275091	567.458033	452.1734184	548.0423739	509.3426033	438.2094182	498.9258929	486.909672	379.7330661	436.4246188	513.2627105	456.3513319	499.657199	485.7052732
Snap25	6791	110.982419	253.2348896	312.3856535	336.2818443	215.5895218	216.443875	265.4153767	205.7350328	201.5533242	168.7719577	280.5039164	227.9207184	229.3072628	300.342053	179.0573661	231.9687851
Atp1b1	3081	290.0656489	567.27647	622.896785	678.525	539.6330063	550.186092	684.6384111	425.3341826	495.3236505	431.0693967	578.6386246	494.3235501	462.4350843	514.8189081	387.8414534	509.8152229
Ppp3ca	9981	119.133586	166.7754683	194.1781762	203.8679741	174.4161568	160.3186948	222.5830839	90.68286438	183.0399132	95.91599998	140.0664706	170.5799089	220.1260948	191.7218753	59.14984679	145.0450569
Hsp90ab1	2999	553.0142945	549.9780763	646.3889849	650.9970404	506.5058745	526.8195597	538.5790969	479.0952716	511.0965185	480.928043	512.4631268	435.7656343	543.1925006	515.949255	492.2414747	479.889194
Aplp1	3017	680.2458275	488.6139334	602.1369411	589.7102287	464.9639947	490.6654286	460.4127675	479.6576714	431.2842973	492.0959261	453.8117395	423.6718762	587.4862699	470.4469014	411.4529488	476.2889079
Ndrg4	4893	149.7144342	295.020764	356.3760274	340.0574772	260.9221224	280.5777632	284.6627104	353.969407	251.5574941	424.4496033	348.1191586	280.5994407	303.1808002	302.3201431	259.0469791	272.234563
Ppp1r9b	5083	49.33038714	292.8729387	329.2922398	273.2738202	251.3419295	294.2607819	266.2493375	236.569504	318.5125456	232.0936281	306.0959309	299.4579041	363.8493749	301.1152526	195.807636	312.2125364
Hspa8	4301	540.0649201	232.8868029	273.1686244	309.3119719	271.2259638	292.7520136	296.5193954	275.2515202	315.606851	371.4757776	323.0325797	281.7314821	288.4539155	294.4973031	352.1999527	292.1241007
Calm2	1467	2076.372123	806.1409818	1071.020835	1043.0927	726.6365362	858.6534362	848.0354525	672.3869785	913.2139225	921.9333203	843.4889303	831.7476734	856.2806509	878.8984621	654.6061627	783.0441488
Gpm6a	3215	201.9626834	435.7707869	478.5832561	571.4449854	442.6311758	387.772965	487.0549903	351.750653	358.3487414	298.8641385	443.5192189	381.4620824	405.1090436	455.7870618	297.7916656	395.020998
Hpca	2922	1397.028324	464.4476336	759.8274068	531.708759	306.3702825	319.0657322	441.2446877	93.14362521	445.3800178	242.5575017	424.2112419	382.3555168	600.0250189	481.4857108	151.6094075	456.3618597
Ckb	2895	1211.886871	413.9133209	410.2372673	411.4370026	346.7898125	404.4133549	305.5172537	467.2945457	373.0935144	670.2081134	321.5553087	392.0748748	383.5890352	355.8433992	493.4157318	369.5239103
Syt1	8338	74.35238866	169.699607	194.2977551	210.4826785	161.3936129	137.3507282	186.9986513	143.7692204	112.4543743	89.32674749	198.0194544	153.079527	139.873051	185.9909524	95.28164864	157.3751502
Eef2	3324	541.7799231	369.7963497	403.2954382	376.8564658	351.8975838	381.2304524	334.7040398	405.7133663	358.4074028	471.3737204	302.4725678	328.5882962	386.1340597	321.5166998	432.5363756	359.8871836
Arf3	4824	98.1531062	290.153724	332.1374995	328.2826854	242.4402471	252.7310751	254.1024255	254.1813301	267.6188894	223.6235696	271.5215246	241.4782453	297.0216873	302.4744769	170.5412777	262.2972611
Map1a	12166	32.94179663	108.1179826	106.990163	106.442276	111.041467	92.87720299	112.8568489	115.6320114	93.15522353	66.08460166	118.4961333	115.6126427	108.4488129	115.9531841	78.01839681	99.61734378
Cplx2	4928	22.31574811	270.6031918	292.1862789	294.3611197	264.1886406	194.9905894	299.2522632	177.3333032	261.9929719	188.3171254	291.0390449	236.1294041	360.096096	312.9673133	143.8160444	269.4548719
Clu	3437	612.4517258	448.990575	369.6668798	344.4903417	399.2064091	369.0131518	355.9319714	324.5265163	329.8998157	295.5136979	210.6506483	257.5111917	417.019272	237.7406133	335.7850456	347.4402512
mt-Nd6	519	2357.953746	2181.730772	2194.986436	3320.243599	2967.624302	2210.403578	3647.378585	2055.572752	1972.973461	1944.86276	2227.503932	1803.605463	1797.388657	1962.193595	1982.928584	2254.268818
Pkm	5001	378.0210527	235.652076	297.1040388	251.0891157	177.6974202	221.9440693	202.9667865	223.654025	233.617604	261.0925375	262.3408964	215.4677077	226.8741904	233.823936	225.3635248	237.6819838
Atp5b	4237	784.6228401	255.8796805	315.5458933	295.8581822	231.7940287	260.9246536	260.7135311	241.515148	269.81216	327.3338652	237.3814903	233.9754584	241.2027135	247.4240159	252.7316195	254.3467371
Rtn3	5030	196.988305	241.1762103	290.6133533	334.0547585	256.1399097	232.4394241	281.761896	229.1843087	190.4411799	181.3742819	244.088071	211.1575498	218.8113439	247.7950633	195.9606787	223.4116738
Dnm1	5249	101.6190083	247.3102142	312.1483764	327.9150163	220.7671827	199.3745507	240.1847748	211.3736373	181.0984535	156.9804086	279.7153103	215.5616584	238.3062111	265.5495098	149.4580842	231.3884306
Agap2	5941	71.81461968	210.4068861	258.5821584	206.1755219	179.3974048	206.3999258	152.6560777	176.8761066	195.809951	158.2331542	237.3858527	206.0198683	304.4583972	220.3014203	130.1418906	218.0538577
2900097C17Rik	4915	66.86535013	232.9328338	251.3707135	225.3059356	215.4155279	242.0424063	238.1166625	240.6261049	226.5589385	192.635965	325.6679905	238.7258978	239.0745174	308.3161735	240.3039968	275.0659272
Kif1a	9330	27.16631468	122.3675435	115.8819178	121.0486935	131.0992286	120.3144772	137.9037687	158.7076588	120.9221744	102.6563116	144.6816174	136.5481977	106.2529759	133.1626668	132.5110208	134.8796794
Camk2b	9125	90.37865152	160.9172065	187.2830149	160.5145431	111.5592195	114.8628357	137.9667586	71.50143661	122.3446612	96.86503226	121.1380466	120.6752373	195.9756617	139.8816791	59.02355798	121.8661716
Mobp	6849	128.4284339	210.6748242	195.9877818	224.4661735	178.832831	221.9724489	157.8599602	156.9429198	170.4096014	112.4323804	50.8975843	140.1669798	204.444986	150.600733	201.9215475	144.7147442
Ywhag	5500	63.59492305	210.0125014	261.0787692	236.0604708	205.5775077	198.0485263	210.0946288	221.4836512	189.6083317	161.6602675	256.9625796	180.8368656	214.6363404	241.7311159	193.2170957	217.876773
Slc17a7	5392	159.4020256	226.3651716	335.6943136	267.5509189	160.5565166	157.5106786	223.7694476	156.1214309	179.0456699	46.43318669	281.6688487	206.6715684	274.14118	272.3463844	57.87059783	241.4620432
Itm2c	2491	878.4581618	441.1253707	601.8674193	412.9921858	324.2830917	404.3304411	279.7899284	411.4695369	372.5165256	636.1613462	403.3682973	324.8743298	447.9676731	379.6478594	429.0661294	397.9152487
Clstn1	4662	146.6123057	255.3225634	274.3691236	272.5333489	197.7370601	219.7764883	232.5116117	280.7132974	184.1688866	196.1932742	268.1404391	255.9668724	204.0977399	254.0046807	182.8826902	230.897446
Hsp90aa1	3931	253.8956613	266.2361857	298.7713213	320.8898838	294.5967238	276.173908	333.4022014	261.9531145	247.578962	234.5197554	272.4980826	210.9768553	203.5422477	262.6812459	295.7310298	257.3988856
Rtn1	4980	184.9428827	204.8658187	252.6038156	265.7026023	180.7503673	201.7781762	211.5100807	210.5049294	184.2758114	205.607977	223.4474338	181.5838749	209.7369483	218.5225458	176.8342875	187.9507337
Tmsb4x	1371	5054.965568	504.8474194	713.7271183	678.0657473	508.9190483	668.5698068	603.5488229	364.2330862	623.4623692	581.7483652	537.1767193	510.5337298	666.3522523	508.1234723	583.0675169	540.5628038
Olfm1	3553	546.7925499	257.8560702	330.9790957	342.6729206	274.4628612	220.3834262	323.8436896	218.5457054	277.0904972	146.5322089	289.7865763	246.1626348	450.176786	354.092087	138.2050905	280.4484717
Ptgds	1649	661.3436828	1716.232158	233.2450875	752.148406	79.69853124	642.8704315	129.9018626	666.6629366	297.7629284	1822.805343	260.4623106	1173.967244	101.8378127	224.1011185	342.5719247	917.0022942
Actb	2679	763.0610086	345.9630618	452.3040477	397.173411	337.6708292	328.0841711	352.4070748	265.3726396	368.0523869	349.8191576	370.9374	344.4791637	488.0606121	371.1315434	307.6590329	362.5612426
Prnp	2343	345.7214212	395.3984455	489.9598137	452.7216059	356.3418206	383.4932613	398.5681146	370.0881314	347.2116099	332.2508285	460.0481242	413.1066666	982.2336092	409.2141537	328.752	403.8994972
Atp1a2	7038	48.9983646	171.3828185	123.4892699	129.1244385	150.2796911	140.3607562	134.0084147	185.3171827	131.2876358	136.427894	123.339577	175.7158684	147.7791169	127.0335328	145.9321569	154.961958
Gfap	4218	294.1959916	318.1646298	313.5919042	156.7210381	488.507852	203.8814827	347.0084252	170.6330673	163.1074127	100.2053628	74.62527287	124.8894561	525.1468174	118.8144207	146.0982247	144.4609268
Adcy1	12522	13.22766727	111.064298	64.51736097	88.6850724	85.19844125	79.99476259	103.0798464	64.38473795	97.16845001	21.50725829	58.42929647	109.273002	116.8142966	97.93112797	25.70223209	97.10936828
Fbxl16	3478	106.7152164	318.3211431	344.102771	367.066428	259.4659127	263.8279896	283.3852573	296.4815703	239.1438583	270.3044545	289.6968957	297.1009061	363.2284653	304.3886481	165.042089	275.3214528
Gpm6b	5600	73.46013674	188.3664434	186.1094743	215.2721098	205.7917128	163.2268074	200.4718774	157.9401284	170.5755445	133.5683368	160.3227826	167.619684	187.3605344	206.5632548	150.2525723	181.4195582
Map2	16449	14.67641279	51.77259778	46.21212678	58.91046446	81.34281536	60.41184509	82.36331942	66.1871139	54.55766179	37.08155162	76.92634638	59.01419523	50.83957864	67.60501578	58.1921769	59.72870438
Nsf	8346	39.93652262	132.7776357	163.8288851	161.7200757	117.3795672	99.99154555	143.1725698	95.42844593	101.1565031	73.91136034	141.3418457	102.1346867	131.4121621	131.2266767	79.23867749	119.3905368
Vamp2	3809	215.2896228	267.3829657	320.636199	325.8527033	239.549485	254.2471093	266.1473397	258.1118717	219.3816493	225.1926708	281.4185037	229.1064835	237.9420442	253.2640705	220.3842303	245.8929561
Sptbn2	8251	47.37931455	121.9711132	135.1811809	129.5841586	124.6867769	118.6646169	151.6288208	107.3199329	124.4362179	58.10797883	124.8751452	145.8082401	145.3972662	135.7194985	56.87365824	121.4727392
Serinc1	5150	108.9932914	203.0262707	219.2807922	265.8943268	196.6243637	182.5000976	234.1329527	168.4675618	157.5456182	148.755917	194.7185509	169.6811265	176.5137002	210.2906963	146.5620569	175.9164808
Ywhah	3709	317.8228293	259.6994902	372.068209	315.1777992	226.8574005	211.6031126	258.4789944	186.7223043	209.3773072	215.4739831	309.6895743	197.7654599	308.1213688	315.8723495	205.0312347	251.2483546
Camk2n1	4444	218.3620911	207.2818263	220.8634575	229.3161689	142.7520477	196.7662748	159.2510577	350.5294462	192.0141814	224.5008419	199.8587577	232.5683021	227.4576167	264.3233058	156.2195229	213.4850099
Cyfip2	7103	55.22798866	154.6280012	155.5374117	173.5542434	145.2349234	123.3040141	172.5500386	139.6031367	111.6922544	81.12648854	145.7580673	139.5302392	126.446335	147.4458886	86.53605724	131.3361922
Sptan1	13362	38.19171005	70.9570298	70.34345962	79.11621064	74.01348194	66.40712587	85.91092751	68.53908887	68.06193082	42.07863603	84.47385997	79.37482377	79.51894389	78.96234277	50.51077811	72.51656251
Ywhaz	4118	146.5076852	220.1387578	278.354319	275.3109334	234.3829422	228.4749988	272.7401751	230.7958887	193.1256107	203.2070605	236.7894983	196.3867164	240.3714438	236.531732	169.5437842	203.6919222
Atp5a1	3135	514.9490586	306.186134	349.8758313	330.1196533	226.7108264	281.4868009	235.0773522	281.4675037	294.6000022	353.0072736	270.3633198	251.3674107	270.0944978	269.9395391	289.9413182	278.8053107
Eef1a2	2084	713.4492892	395.5757014	534.8515317	523.9273988	375.9934982	417.7766837	383.8469879	471.524313	372.0442577	475.2847172	446.1375126	398.6621654	448.2635157	434.8246707	393.8196986	388.5964419
Enpp2	5779	35.57769993	264.0506219	29.02633786	35.31792424	44.0530157	157.9916527	34.04847601	63.55104334	549.9939526	92.94397468	16.41917299	31.30314171	37.31297306	35.26656396	329.4448991	761.698367
Map1b	15846	25.30761471	56.1640875	47.46738896	60.75644474	77.14303812	53.60677982	90.32947403	63.91718868	54.2687992	28.6567293	66.05674901	56.22667231	52.43036791	62.45520018	50.16419491	53.38383945
Aldoc	3263	625.8929753	328.7014068	329.7045435	280.1621758	212.846878	293.8843209	221.4496978	266.1337006	228.3781791	301.6402904	234.1445199	231.8658193	242.9428986	219.5612687	328.6094863	217.8901695
Ubb	1675	1967.824133	464.3495616	577.1290426	479.4272908	388.5808372	466.1148178	426.2072908	505.9453397	598.5148578	614.3607938	452.6573081	391.1422279	457.6471797	384.394573	528.3701143	403.1519392
Ttc3	16220	16.08163354	51.46682391	50.34591576	61.39396382	65.12095769	54.3929623	73.06820803	67.45485818	48.90519358	46.04612867	65.20836298	55.11713994	42.97555064	59.81827879	54.02278436	49.58880655
Tspan7	7067	114.0324604	113.837924	148.0667755	164.1859672	129.1382206	105.4178401	118.6499295	132.1570475	113.0776434	137.6895078	122.0405869	112.1989455	140.713795	135.7248169	107.3075085	117.4656163
Hpcal4	5339	61.25322194	139.1663285	186.9068085	207.8665093	157.5483	147.2528963	172.749569	231.0437356	143.2727746	120.4238669	225.5769976	152.6505716	174.828645	194.3387899	122.1135721	189.3094194
Enc1	4737	75.64754614	191.4164338	236.0149005	220.1144396	191.0339519	169.6529219	226.3128378	146.8232497	195.0948165	81.08618143	216.5261322	179.5598778	265.344046	245.8507449	73.74646625	202.8038196
Kif1b	17608	14.9392506	53.08952271	44.2372833	47.75303236	58.1378871	51.56494738	61.69092868	57.22805169	52.62939948	27.43474504	50.65850779	54.0380944	45.78835881	58.03881019	43.74242755	55.93931868
Sptbn1	17492	18.43407186	46.95336072	43.7258951	49.3497673	59.98589215	46.9804598	64.57856046	58.57686946	49.71080814	29.59817587	59.17021259	54.82981747	45.21630493	55.71875647	41.37343311	56.53597219
Pcsk1n	2193	1364.450465	303.0340577	369.8088315	325.1676564	252.4406707	384.5592818	222.7742702	439.2359079	301.4009536	570.020769	309.2266506	304.6283235	367.314999	297.765363	505.8166303	326.3573851
Atp2a2	6081	60.22593912	148.6222977	156.7510573	157.9495224	154.9056356	141.4450827	154.3741032	136.9856568	123.0330032	105.5098916	153.3507567	139.7851807	125.9650721	167.6556542	115.6481332	140.8460111
Nrgn	1453	1181.136429	584.4546957	919.8115877	608.2976011	386.7540794	442.8605282	485.0750057	364.6818173	625.2394555	286.7118437	593.9328859	657.0525559	746.0198143	751.7907183	276.234015	608.8223831
Ndrg2	3397	341.4431032	245.958414	255.3285841	271.5885592	247.5380184	278.5390941	210.7621576	285.0040795	197.5912322	282.4911034	197.0838171	186.9358326	210.2234082	184.8740605	356.6802048	210.7518844
Ppp3r1	3228	323.3320335	266.4316232	349.8936341	355.7168972	238.969998	265.6396618	290.0375718	164.136783	251.8517921	176.1829968	249.0933161	266.1493696	309.0015834	299.7027962	131.0709059	220.9761102
Kif5c	7142	37.9482903	117.7085876	109.7677555	110.7907724	117.8982717	116.8916756	131.6122765	118.5964909	124.7477421	74.21538603	124.513021	119.602759	117.939747	145.845752	104.8008686	130.2531091
Thra	4614	169.5811516	181.7269586	230.195896	191.0827591	138.426009	165.9322613	156.5478407	157.8310324	184.7058058	172.7756699	211.913697	173.867146	188.1511726	183.4934924	148.1464198	188.3266832
Syt11	5205	95.33750416	155.5917102	184.0062809	183.8876438	166.8146163	150.7551374	170.3664146	169.6710472	149.2196495	126.5538724	162.1873671	147.8422662	167.3900167	168.7986161	134.1271915	153.6009831
Eno2	4705	221.0917644	155.9162716	224.5036734	192.6954833	156.4692641	174.2649848	167.1286168	171.2192991	145.6058012	194.6252496	186.2789443	166.8908087	165.4698635	162.4638026	154.4652376	146.2418341
Atp2b1	15218	27.40026232	61.21175565	64.10672079	67.5113801	58.38408346	51.63416146	78.97046148	29.98181701	60.25001415	21.00358932	56.2195146	70.94662172	53.57731553	75.01020611	17.10817144	53.85498994
Gria1	6043	68.51022157	149.1691982	152.4667535	163.1577975	149.1880459	129.1034786	186.7439472	71.60727766	143.9815775	70.75458027	151.117501	148.6028121	160.1944612	154.795421	72.10168183	133.2483974
Itm2b	2732	614.7635048	294.2605937	325.7068612	331.0712662	263.7891934	289.1150416	261.472553	234.9683578	289.4640421	288.2266648	245.3629487	265.8134768	302.6550698	257.5845513	254.0960059	296.4867457
Spock2	5533	12.06955367	134.3997389	151.9035449	140.503189	155.4958129	143.6257674	156.036969	192.1571515	125.8627965	135.004456	178.400663	136.5141545	125.5369839	157.3848038	150.7095284	150.0424927
Ptk2b	7398	103.5051378	132.1008075	159.3845126	149.6713497	101.9179933	96.35156489	126.3499186	54.87805269	111.3128302	54.15723938	104.6603432	104.075718	166.1430424	124.0387042	32.00868288	103.8750355
Rab6b	5031	60.93836426	163.9841958	173.0396782	180.8324492	144.3907908	132.2899682	176.5466203	184.9755489	146.3635139	115.1251874	187.0109473	169.3789241	146.2471055	197.1863178	114.7324691	177.6461059
CT010467.1	2466	669.5832701	127.005933	460.2906071	172.3596434	97.08767215	672.7729107	108.7389666	154.4105383	400.1707907	261.0845941	252.484407	239.5937204	720.2542681	313.9633765	234.8702043	376.6287375
Ddx5	5775	90.82050308	132.301561	133.9250468	128.9568439	128.4069771	153.3903538	132.9688412	125.6242869	134.360757	132.6664409	135.2981074	154.130133	152.977892	155.9582771	109.2596672	122.7082879
Rplp1	499	16843.62124	688.994528	993.0304808	685.7468076	518.5531484	814.3427323	475.6196065	911.105215	1066.763721	1702.986688	758.1987872	784.5161671	1129.712364	798.4335485	1417.131803	978.8750645
Syp	5211	76.02911741	158.679461	212.7389016	161.9067601	115.405976	142.3479482	145.6600902	147.7937384	131.6534034	126.5150922	179.9281157	134.8603571	156.7116944	166.4873671	120.99057	149.25215
Prkar1a	4321	83.65703749	181.6880354	190.7702299	193.8797974	171.8290511	190.8069291	179.517844	191.0643059	164.4356261	183.2661803	188.9207976	165.6701193	156.5496882	186.6628161	196.7222792	163.6774651
Actg1	2658	508.6188708	263.1039038	362.1607776	347.9258463	253.9848131	259.9869461	249.170638	257.6328434	208.119939	306.7333436	278.1009374	235.7111155	309.3406564	272.9544307	273.3305433	290.83026
Nptxr	5170	27.50810158	168.0137873	230.9179179	181.6209933	134.259918	116.4352228	167.0789849	187.835119	108.740372	50.62580851	225.5264279	95.77613623	190.5555159	193.0980592	68.53258447	165.6858407
Zwint	4434	110.7286204	161.7119494	177.4586352	196.3087451	151.8866329	181.3864924	183.0616075	214.813163	134.451601	213.3068869	174.6463577	122.8719556	121.1437981	138.6732443	226.5013423	145.2734983
Cfl1	2354	904.7469095	271.6705757	414.183227	308.0929418	239.9179024	294.1124697	259.6648908	262.7197053	306.8772796	308.2334984	310.7008592	238.4113869	309.2640084	271.358513	257.7036161	275.3145258
Chd3	8443	20.73383256	77.48971785	73.8668595	69.17974925	86.07577254	84.54876676	96.21744304	93.1155371	101.8975298	61.86857525	105.6366545	97.67777877	116.08843	93.27678876	82.92694244	104.1102898
Meg3	18089	24.05998147	13.68501306	10.01886082	12.5849033	38.29980384	25.30028621	27.6793685	35.52554509	31.94642821	14.19206555	133.2920558	125.0778442	32.56780864	59.78677702	30.96749471	22.46619109
Psd	7636	270.288998	88.98573648	112.0800955	100.4244944	76.39593288	83.0744334	80.80027004	63.76765924	92.73884041	72.58855536	84.90545301	102.4485838	135.2501744	92.48407611	50.73007263	88.65939534
Nsmf	4896	262.5719757	150.2697187	192.4819029	169.772861	139.8075611	124.6553933	163.6134864	99.16352889	141.7757642	78.06589601	163.2252577	152.7493274	198.8995426	147.4337898	80.39876477	157.5374155
Nsg2	4157	121.719997	170.4462122	213.1419206	199.1862185	148.6214552	168.3930293	163.4895679	182.1927928	176.9545188	196.3542301	195.1269126	156.0808714	163.5790101	166.2419156	161.0074652	170.201668
Ntrk2	19292	15.32860656	41.96260045	31.50050999	34.54492638	45.79505547	40.4428851	45.53752017	48.76809929	35.24811601	32.01845702	32.50997054	32.09113524	31.95443657	32.11318381	46.74843949	36.71216839
Dynll2	2736	129.4223973	248.9623623	296.2973777	229.0042041	214.7262546	273.9764917	213.9192795	312.258319	296.9832643	339.4151161	261.4450273	227.1310114	220.6193251	250.9427955	336.7085925	262.1762381
Map4	15143	37.1517054	47.92821542	54.72189005	54.38922161	52.33976418	48.78621886	50.86781	38.85070514	47.26650902	34.1158828	43.05297914	50.00872104	45.93701205	48.08574987	44.38463481	46.00346374
Slc22a17	4517	232.3601495	155.9397953	182.9782232	143.8502213	119.7280797	148.4333724	102.1487134	140.7876575	168.6769377	190.5371992	161.1310525	136.1015106	158.6215215	136.4244009	173.6566174	190.3029166
Ywhae	2568	244.0240487	262.6141526	315.556263	366.1821992	297.10123	285.5036466	327.408018	251.7730509	241.6817967	270.3523329	257.9126342	224.48968	273.8841447	259.8212394	258.1972411	255.6193963
Kcnab2	5578	111.73531	148.8645988	180.6160253	176.0293165	115.2436885	109.7765703	136.3762083	68.07894225	125.3694201	62.78685462	130.1628783	152.3127497	178.119497	150.0562523	59.40351493	127.0121116
Atp1a1	4568	120.3164336	183.7393076	173.7410455	186.6360323	127.4169701	137.0205854	143.9489717	148.5004569	165.2827822	139.3342921	144.8879935	144.3964932	192.8252673	171.4439407	106.8598185	175.6533257
Stxbp1	4997	22.87364595	140.8459853	150.7381867	184.4959309	139.7173417	140.2519334	162.4141919	183.3918445	115.9473179	130.1824062	159.402158	134.7954327	116.4338597	156.3572944	136.8113117	132.911589
Chn1	6365	115.4373849	109.8548397	135.4363482	169.5453957	112.4714965	100.159823	142.3031463	66.20114003	96.28815838	70.1430244	103.4888328	117.2235733	151.355466	132.7429067	50.39424522	101.0085561
Thy1	2995	543.5816175	263.7100223	361.4948101	329.0559125	218.4792251	236.2175691	280.6175086	239.2440218	156.165907	153.5153176	210.039236	180.8232079	191.0028729	191.5073503	141.267741	173.1720332
Dlg4	13251	33.35668254	52.27276569	64.4457234	56.84083798	47.20815921	51.35659511	49.10187622	50.43206834	55.42326292	45.57244972	58.36442565	54.22744485	66.3443931	56.51036418	39.19135881	51.81243609
Cds2	9125	14.79498246	83.59365041	76.61071309	72.05188193	79.28122598	83.4880808	77.45362957	94.64946121	75.01765232	61.7696256	78.67172682	77.03823605	68.57176573	84.35567474	80.57355523	81.15068364
Nckap1	4964	112.6840828	154.8079505	175.3644434	185.8554262	150.6518402	126.3090678	183.3075999	99.29017031	131.6324037	85.15752301	143.6149836	132.7028302	156.0286758	171.7322688	82.42404654	136.0465551
Pja2	6657	33.26895033	114.1782948	121.3830502	135.3824347	109.6773646	105.3796824	124.1158899	94.47350109	95.46661338	78.10729318	118.5049138	101.589314	91.38402639	121.0393445	83.93302236	105.1056828
Gabbr1	7764	82.99696553	86.88838052	103.8279383	94.09223826	81.92997311	84.6614841	80.15719909	99.63217208	83.20916773	92.70100973	95.2953431	85.93297037	88.09985914	88.08291873	87.38698947	82.69317833
Mapk1	7110	43.81188429	108.8220518	122.8259252	130.9273507	102.9367626	85.16086195	110.2906968	89.56715345	82.79371046	78.48378536	107.574039	84.72168117	104.8862432	115.6091647	59.71519524	90.56544101
Nell2	4670	102.7707837	181.9557342	238.70185	215.815456	135.9378247	121.7779281	182.2110922	92.61802964	123.2809575	58.05076123	162.9723976	129.6946557	193.7648798	189.34058	48.49104058	156.0174047
Eif4a2	5338	145.1499604	113.3181396	128.3445255	142.6676819	113.6236746	141.6016604	122.0257383	117.7070729	125.1775571	147.2018602	115.9537202	119.7231084	116.8920367	123.9714225	137.8281022	106.0364682
Abr	9730	42.01758658	86.73201342	82.03480045	82.47025253	74.49165112	65.30776487	82.60865063	59.53479197	64.79471786	49.25814609	61.95604981	64.12344813	89.82947053	65.30579057	49.22115371	61.67588389
Syn2	7031	52.99360782	93.4514238	134.665604	131.396908	96.17273315	75.38709583	110.1587786	90.82515792	75.2802562	65.97951203	126.3446758	74.64578008	92.70795227	113.1934784	56.71406894	97.89364746
Atp6v1b2	5305	119.2447885	128.8119828	158.6338902	158.343107	115.581574	133.8868602	119.4864538	129.1668999	104.7839554	124.2313383	124.5421889	101.1468617	112.5322539	123.9169552	112.1223529	107.8594584
Eno1	5379	231.3752473	103.4146904	142.510897	139.8313211	101.4074874	104.0792044	107.9386914	100.6839968	113.0962455	148.5350637	116.5788475	103.3087081	107.9452964	135.8237306	103.1052796	135.1014744
Camkv	3763	263.7426038	177.6812161	247.2358674	220.5826818	134.0934161	148.8993895	154.810685	129.3601941	162.897149	144.7964018	217.6448073	169.4445968	192.7953161	191.0916963	94.65474085	170.4835035
Fkbp1a	3857	389.5583311	155.668918	231.3854823	186.0523272	145.0931055	163.3403315	144.6518049	125.290112	154.9847161	185.8669219	157.3546483	140.326843	174.4231926	146.9689706	120.7970112	138.4485966
Slc1a3	8537	20.10794782	75.95348477	81.95009883	78.5805139	105.6402765	82.21568137	86.73751844	75.75268011	64.848796	74.06580177	70.25217248	65.51778194	79.10511386	68.03449107	79.00686084	66.7516887
Gnao1	11053	18.55554132	51.75445439	58.75353152	64.68996324	68.66517072	61.26932848	67.5127028	65.09849791	54.28759266	47.45081799	60.00270145	59.17182408	58.39643138	63.97608484	49.36540604	56.12963685
Sort1	7569	33.62134698	95.98438561	104.9400687	106.6920158	87.90827961	74.17735493	102.5054538	67.3643304	76.70432359	42.94330111	96.2975658	94.53503915	91.02831376	107.3195783	39.67000991	95.47521809
Selenow	736	5174.768044	510.8447371	863.7965299	674.7448579	578.6299736	597.5971106	789.1645684	447.1805253	799.0816091	789.9779568	696.831966	499.1558713	866.1527659	650.2122713	704.3991893	694.2625553
Maged1	4351	165.18533	134.2615736	166.3035168	164.8273301	145.1466515	155.9423899	146.6968371	138.3314826	124.1649248	182.4892382	127.5741142	119.9892089	135.6230131	124.1928259	158.4148722	120.1481834
Prkce	7261	30.57161989	106.8027612	108.2783783	103.845635	98.09019163	75.00448125	117.4982528	61.88318818	86.32225983	40.01442173	94.59120345	82.79575089	110.3505607	109.4962449	39.06592906	89.41716346
Ank2	35004	4.370742286	16.8151428	15.8717797	17.12785919	23.6760172	16.9470019	24.47017652	20.894117	16.44424146	10.29501872	21.60356244	19.44382702	16.11931465	20.69721941	14.97269054	18.30825638
Klc1	4070	115.0649712	150.0420042	174.5634645	161.4332457	139.8972794	159.2354183	151.1703628	167.3711312	151.7227015	149.1540041	161.934393	141.6436113	160.1294369	153.1879496	144.3530361	140.287763
Mdh1	2567	579.4068751	232.4373405	257.443261	296.758918	186.3470602	228.7300913	209.8763138	248.4058933	214.2794464	280.747155	213.1749655	199.8561404	178.0149498	207.1754071	247.1843191	211.3374591
Tubb4a	2228	292.8790462	217.0749858	384.9476726	343.7146191	338.1983028	186.8054084	270.5729928	258.5853852	254.7486058	252.3835093	246.6446235	267.277669	295.400389	281.1952906	269.3583643	244.3169233
Slc25a4	2353	797.8095679	232.2040389	289.1597932	226.3457	183.1204558	246.8458751	210.8231595	230.2280724	268.3481494	288.9688626	233.8090132	222.6578846	226.820086	226.4771581	254.5674392	230.1091501
Cltc	8499	36.06260215	74.94547185	75.36390791	87.96170215	85.27589261	70.79176302	91.32817178	79.06356296	61.90305926	58.39246601	74.7991456	66.42231953	55.16393148	77.64052927	65.08120313	73.4417901
Rtn4	6991	78.74965998	80.14995667	98.57972772	100.2624168	94.6230588	90.90206983	96.91153929	93.13741823	87.65073447	76.0973574	77.54837317	72.97396498	83.18002927	92.73279789	80.11335549	87.27143607
Atp6v1a	6044	50.21941308	115.5514701	134.4910814	125.6385709	94.22068751	87.00354236	106.6470716	87.45944862	97.0572893	71.30527631	119.9971958	84.78410151	108.6383198	119.4212046	80.60878338	114.4410859
Ppia	3508	1024.741968	180.5796763	112.0823654	112.8039821	176.2425686	106.9744022	164.0307199	95.95066271	144.4726708	157.545671	95.86420966	97.13199151	169.7821411	138.4840843	113.8251449	177.1226056
Ctsb	6051	164.5913851	107.8982171	110.5501448	104.9004466	105.0511932	95.15815484	98.54846543	100.4993738	88.30114034	96.48321044	76.09492614	85.16922467	109.4470719	83.60894924	91.18253764	90.114581
Pea15a	3861	177.1602432	127.0704973	174.9743233	145.9348195	145.4323067	152.3270363	140.4463076	168.1066034	152.6175654	175.9612779	158.3173324	124.22243	174.8682079	133.861883	175.7883826	143.1582291
Gria2	15548	17.3388317	38.71731639	37.89481903	41.72409197	44.1944345	40.62989797	51.83301603	27.23716854	38.77660228	21.8659549	50.68830252	48.58418848	35.01410421	49.19120043	20.9344908	34.65255731
Ppp2r1a	3411	321.7820854	178.4804383	226.5066814	218.7177109	139.9419403	166.6198176	146.0849919	161.0795773	138.4164384	174.2619344	160.2591953	144.610825	164.3630447	167.3112237	143.9585713	150.3895903
Slc24a2	12217	18.58654568	59.68838229	52.12611276	59.05785599	58.56834263	42.45286922	76.96727764	33.19518112	48.44876679	12.72569718	53.57429612	57.05754443	41.31267058	65.3962162	17.89061739	56.53897837
Plekhb1	3713	424.0461824	143.6469031	173.5014778	170.0502943	179.1785241	182.1237126	155.3795716	140.6453116	130.9485691	143.5646056	57.79533488	107.7810473	175.6225755	111.3813905	183.2862918	117.1628528
Prrc2b	11262	14.79800292	53.90968173	48.29107539	46.01604989	60.61549861	45.80894579	67.63042271	58.64511309	49.96687445	32.58728347	58.53579083	53.81398173	54.82978437	56.59012054	45.44800063	60.45953149
Eif4g2	10166	30.30772178	60.45913471	54.95574954	57.68741185	62.02696141	60.31504992	62.96644445	57.76944524	61.8195457	48.05547299	50.86660806	53.81017368	54.43077434	61.65389319	60.01697911	61.21299676
Ywhab	3382	100.4861172	172.7605641	222.1976456	213.6960783	173.2302571	150.3826152	173.272495	162.8386195	161.6694603	149.4265446	191.3619151	147.0675928	181.1535297	186.6693397	153.1038646	169.5334291
Cox4i1	1550	2379.551594	241.6619936	321.0384731	244.5820085	205.9038769	312.6800471	250.2966146	287.7367492	321.0950714	422.4954533	270.4427963	247.8127414	282.7113688	237.3331908	394.5558011	308.1037257
Slc12a5	7447	31.03865528	74.96252487	76.38641716	77.71562453	72.62142288	79.99195918	70.01771449	101.9132649	67.20844495	76.79535107	84.61324334	91.5758512	72.66141533	81.15842351	72.60758073	71.95260974
Gdi1	4296	116.6755472	125.8131412	157.6930147	171.0098219	127.0024994	133.1154153	145.1115631	121.5014703	114.056461	130.917576	141.7258856	114.2908295	122.8696058	131.6987515	124.2231814	123.511301
Rpl3	3175	598.6081962	141.6212567	173.5178635	162.7030964	135.8079091	177.2095163	139.2694486	153.5339976	185.8133551	234.7953096	126.0896792	122.957686	167.8378675	125.0773421	211.4885013	139.0298703
Tpt1	2380	1665.759585	168.8688699	200.5338806	164.6955508	172.2891472	186.871507	166.192604	168.476904	193.3704933	249.6339658	120.3307839	146.7394557	184.4211137	145.8638849	218.8247266	172.6915337
Nptx1	5217	22.85244307	146.7915613	150.1063698	140.4615134	122.1987433	82.53936426	143.49513	65.36668307	111.5022774	39.79824937	120.1988922	85.74888865	163.0441644	157.1436065	30.22229956	113.6435045
Pafah1b1	9620	24.63615977	65.33011287	63.25474989	64.08970246	60.39810541	63.61444727	64.16522751	61.28835769	56.39919142	40.50123839	64.40093341	55.65414714	53.02641513	68.66630168	53.23095032	59.94783198
Dync1h1	15658	25.73069813	33.97338834	33.02073882	34.20725554	41.69720224	32.70976172	46.60385784	42.80816755	32.69119746	21.92587203	39.48653761	40.75279917	34.5087833	39.62145411	30.12067954	34.79262464
Phyhip	2910	140.1710354	213.6631846	273.3018315	249.2270739	170.5450833	181.1672436	193.1811466	163.3441916	174.5877418	163.1122587	192.4209513	172.4662178	266.5311993	209.1238795	104.8253158	183.9624302
Rpl4	2007	723.613531	250.4460344	278.1791151	264.8187096	238.6707601	283.075698	268.6866097	235.4656059	272.2146193	325.8477176	198.3211991	230.773544	280.4959833	221.3618437	299.7060518	233.1271171
Ppp2r2c	4450	48.1480297	122.8279429	135.649447	134.8154341	125.0865678	119.1814784	139.4135072	141.7256901	129.3272775	102.1188486	133.6086754	125.8005878	145.0924414	139.2439753	94.33610657	132.119019
Tpi1	2753	649.6196105	171.140037	235.8891333	194.7574821	136.6362254	189.1649992	141.4690652	176.1940906	187.2080206	212.8359669	215.4919966	168.6325526	172.2426693	177.2485049	192.2727459	185.4054581
Rasgrf1	11063	36.3028516	54.23940998	57.75215972	68.32627991	52.20224558	48.03343936	63.68393353	37.85724578	45.40185356	41.02609027	50.88401026	58.44781774	52.80989733	54.54827075	32.69940363	43.36842018
Kalrn	24050	9.494580156	28.000166	27.1935892	28.79718976	23.03891419	20.56777353	28.5786374	13.96906604	26.99000065	8.811568054	23.23027837	30.2270461	32.77549681	29.02691404	8.813607169	24.54323889
Dclk1	15296	14.97277016	38.34773108	31.89165797	41.45478774	35.63515218	32.66744919	42.37689901	39.77297573	33.95488279	25.61057948	42.84143953	50.12089909	27.65683917	45.58264227	28.09870869	37.86248739
Prkar1b	3810	90.11105016	142.1213665	166.696053	174.9188241	130.120405	149.8642829	144.1838085	190.8791289	115.9529003	157.7675415	157.9076002	139.3861516	108.7673136	145.1770302	149.9103994	125.1689127
Rab3a	2226	484.0467527	246.6681291	323.57059	300.8475073	188.0589522	235.8349072	231.5630321	249.6775196	192.044608	232.5836893	254.1353011	214.1018157	211.1040867	229.6815331	224.1357473	216.7107368
44442	6620	36.94138171	94.66852342	96.43964198	107.3273426	86.93889828	78.59590338	100.2214181	68.87740491	78.63446597	53.72058897	91.08602136	93.36456381	86.3430492	88.55254763	56.64767593	82.7134424
Dlgap1	17890	9.614363908	37.25141814	37.9901432	39.82294585	32.48282182	28.9590109	41.45291792	23.62481998	30.2250913	11.55906135	33.9951734	34.34576015	31.48197031	35.38849378	14.33811923	33.41059185
Adgrb2	6487	84.46252038	88.27110391	105.6777041	96.2386195	71.49069355	66.37213586	80.96365689	62.55453265	79.50688034	57.31312575	101.009757	94.3105455	118.3745152	101.7047495	41.70670788	84.40927836
Pfn2	3541	180.5893402	155.0056518	194.1725971	191.4695508	143.4312582	157.0930799	151.2971843	122.0370058	141.9385022	132.5981556	147.4103177	148.1552942	157.1530014	154.6175582	129.8933028	137.5354475
Aplp2	5875	37.43727887	102.9249339	94.6207521	109.6910779	104.4799255	90.8292962	101.4343297	105.9276001	85.86171476	83.63810388	83.31249705	79.42601345	83.57319907	89.56520141	89.32661525	95.7953674
Nedd4	10973	14.55363196	46.56181792	42.89991315	50.69238057	60.62971476	50.98218319	60.54981486	54.05828804	52.42292684	44.96308419	40.89792012	46.56640618	45.48096866	48.46124084	49.81511608	56.42738034
Psd3	17632	7.531646237	30.79878769	24.65513338	30.745739	34.54857212	27.08456229	43.02025874	30.2725241	28.07402878	11.75980304	45.46644785	36.36533777	24.51160276	42.69625243	19.74839833	37.53854077
Nisch	13198	33.2977536	35.00817663	43.08903452	43.65529577	42.02585924	35.87372159	43.46812244	43.19840382	37.82037027	38.27380496	45.22372257	38.87185274	43.31280404	40.4511356	38.38555638	39.4450894
Stum	7375	28.0740423	93.42673565	102.2356679	94.67645632	70.48754054	63.09504355	91.35176254	45.23350135	68.77119746	26.44526813	107.8482089	80.2531367	73.82382296	85.11821191	29.06868749	79.38000947
Epb41l1	11530	9.582058659	45.49997992	45.59957397	49.45542684	50.41574145	44.51946624	50.58294116	50.01038069	44.36732347	39.41757157	45.4258772	47.79663094	49.62327914	49.14041185	40.60115377	46.08698781
Tmod2	11683	14.62790859	53.3617912	41.42438547	48.29449075	54.9661887	46.12306228	60.88146209	47.90418754	39.65550897	20.78618577	51.94871853	47.50437787	34.53349519	50.7046408	38.4710514	47.6774145
Rasgrp1	5600	70.86903043	83.16682472	119.7687871	126.8958993	102.2640156	86.02718983	136.8653927	54.84068803	89.45226129	48.23107566	90.33059669	115.494758	108.228888	119.2431579	30.40773496	95.04867723
Pnmal2	4147	44.15649094	117.6667709	119.1537483	110.7843474	125.4924078	141.5968079	117.564726	139.7679146	122.4193095	168.6499626	122.7755901	108.2653301	131.0523403	109.8825334	166.0531892	103.1583037
Napb	7051	32.30047768	83.21871182	88.97334117	98.51197493	70.9337905	69.22789409	81.64776513	78.19587262	61.49261813	47.07018762	93.91787172	67.39994309	65.34791223	83.98326788	55.00887144	73.8172014
Gprasp1	8119	36.30817508	56.01693439	57.1099423	55.83398502	68.03444697	75.88575261	67.05022245	80.96626691	55.36289619	68.40066066	70.46357668	56.12641868	47.13491677	56.62500645	89.7743109	52.24576815
Tcf25	5390	93.98590209	94.26930521	109.192275	106.1088142	94.70119213	88.49443486	102.1872299	98.9558412	81.12265799	91.08127433	96.81314254	91.3244444	89.43387475	98.52731574	93.68039557	87.18801065
Cplx1	2189	204.3263622	257.3539801	277.1299064	289.7978546	207.4217744	214.8471802	199.7100136	255.2897013	214.0856831	244.6101009	283.9079512	213.3672886	163.1293558	247.3478614	207.2386459	244.6564995
Tppp	5102	39.21755323	91.36626878	116.9925629	111.1388189	113.796596	95.2874943	123.5306724	101.1896281	101.5021716	63.42395594	102.6578526	110.5943875	84.49806673	124.8305261	82.41581328	110.2765541
Lrp1	17717	19.13870034	27.43635587	23.61845198	22.55897635	34.85419146	26.16200909	33.39368045	38.50445372	28.94978169	20.31186543	29.30248883	32.02534385	26.70342751	28.17703659	28.28045722	31.79735835
Bsg	1814	701.1993395	268.2527691	259.681306	201.9205235	186.6475959	289.0555055	207.7872862	237.137394	325.1651372	324.0222202	231.6324586	216.7918281	233.887906	218.7707775	323.1729825	400.0299909
Mapk8ip3	14558	23.33831525	35.19580472	40.05268216	36.89020288	34.19292714	33.51549726	38.06762016	36.40479261	32.36117316	28.39785982	38.41987784	37.04805146	37.08095262	35.70275686	30.02404681	33.07136115
Gnb1	4268	93.30465077	112.6109543	132.6429103	135.0990408	116.0129768	123.9359166	116.6341095	137.8665694	116.4218686	107.5571614	116.5465056	103.5086558	111.0058229	117.1184271	115.7102106	113.104899
Purb	8319	24.75573358	66.84835168	49.05854597	61.52796239	68.45940491	63.74633501	74.19996257	66.25936561	61.71277529	32.17909526	66.37755319	66.62286412	54.36174853	69.16083196	53.1689967	64.43056726
Syn1	3299	55.0952679	150.8479456	206.4206589	223.8418209	161.8269118	131.422095	179.3548232	159.1890722	111.9132863	98.66130275	177.7476744	134.7980636	162.3551194	167.3528573	102.9943264	147.2030869
Gaa	4783	92.69644144	95.6313027	111.9263697	98.15811576	107.6936158	122.9202205	97.01543573	123.6591084	82.96254357	163.105877	87.57519147	74.72630326	70.27349289	74.44664037	161.8562425	81.18763586
Rapgef4	6677	22.54495576	68.10684884	77.60412246	99.07809877	76.34209365	82.23212361	78.78495166	68.59118922	83.60812316	43.78966704	61.38464339	86.74506279	87.9462654	100.2278997	57.84657532	72.27271296
Uchl1	1632	852.7609847	208.3381403	351.7082854	288.6891486	205.7118381	301.1288207	254.6565666	342.9919812	224.7729023	298.730948	343.6169224	220.6968997	302.2706113	294.2932626	304.2050146	246.7654629
Vsnl1	1956	292.0467685	225.7024407	273.1458858	338.7754332	257.6126067	246.1091701	291.87424	225.0474627	223.5435207	236.6273997	235.8592089	274.4102958	179.802118	275.8998066	244.3689476	219.5347275
Aes	3334	400.0195398	128.761785	159.6559618	124.3509907	100.3536029	134.7051294	96.45797352	147.8923173	145.413939	178.2698663	137.6834217	124.7917591	141.4404809	125.4377564	160.2441658	142.7726258
Gabarapl1	2013	301.2287261	249.518513	305.8267974	261.7063847	205.5341868	237.9047547	221.8493793	241.8682071	208.4544104	274.9380772	240.1323968	218.0622778	241.5616266	227.2027644	231.0854423	222.7924596
Cox8a	545	6777.496674	511.1492201	783.606286	549.5352679	497.0447039	641.9731491	593.5514587	500.5588246	808.7266744	832.9964855	687.5742586	582.5880947	691.4285388	590.2515985	725.7870683	780.6646326
Ids	5101	19.97858989	99.47750778	95.82007969	116.8334968	107.9939687	96.63692578	117.0876485	107.7801321	79.28108345	64.56157437	121.3000384	78.21992211	72.72470456	108.7313392	99.00722912	105.284124
Kcnq2	16273	10.75743552	29.82295876	33.62456579	30.60207508	31.62926179	25.66860277	35.15493427	26.84514035	29.38804304	19.37822635	40.27575679	35.48935457	30.48493512	39.88521036	18.92087709	31.75907282
Cx3cl1	3930	92.86542282	127.7140821	145.2493702	137.7872049	110.5340366	122.846978	128.565286	147.6854615	108.0492232	126.4777873	126.8499141	133.9314402	128.1781825	131.3878023	76.56560772	118.3758918
Cnih2	1237	1642.358169	329.3243933	491.708226	384.6094375	298.0851082	320.8780446	283.8072625	169.5248389	334.6458762	265.4208243	345.5619185	323.254773	555.7406992	384.1144383	242.296132	353.4309853
Mtch1	2878	440.8152394	141.8371245	188.3557365	139.5232325	127.3112263	157.7587265	123.3779734	153.6681488	172.069827	215.402721	144.4874698	126.8793421	165.9047258	141.1790016	183.9217754	161.9164959
Ncald	8581	36.23220053	65.14704951	68.06944375	71.75360986	55.42288692	58.41832675	60.33609695	58.37736919	50.4970099	40.23606139	43.75493402	48.29008363	78.42394382	70.52136324	37.0126997	46.28377711
Grin2b	24842	2.865844036	16.18275628	11.62602713	11.45591747	25.02388694	18.76062309	35.14854712	20.55857354	25.3915198	2.12649191	25.64314779	25.93510755	22.76696497	28.50853992	7.584547761	22.85652979
Sqstm1	3356	208.5722373	147.510233	181.7827415	155.075482	128.4964439	142.4841534	136.7894144	135.6176858	127.8310802	155.266606	123.6894578	114.7289114	141.1412539	125.5499942	147.5217442	125.1695128
Ptprn	4249	86.47255943	120.4537205	154.0836969	127.5332581	95.2219009	108.4166447	112.9326484	116.3914661	82.48790283	117.218342	130.7105588	99.07813266	118.7606713	115.8222743	100.1090579	96.95247698
Atp6v0a1	6556	31.29640836	70.39617282	89.91912573	90.7698965	74.45252022	67.64956587	85.61947172	81.28884655	58.37954244	60.11829681	82.55803268	67.12880192	77.25990982	79.85752363	56.88502125	69.71382598
Gpi1	6452	160.2669468	64.43024986	88.25765795	81.4723584	58.68954036	65.84070731	67.0483172	60.13650341	66.0482416	74.48285996	81.46205189	63.43575787	76.29844951	69.04259944	69.0049472	67.38184522
Prrc2a	7631	23.15135529	57.33421147	63.55366864	56.93897322	64.68418163	63.79641336	65.29890021	69.65069709	64.06868332	53.20465953	66.08313125	64.11489197	74.06855319	63.00265652	57.80121724	70.88072544
Grina	2067	529.3273539	263.803982	291.9591041	272.9412295	183.7695579	207.5729668	203.1669533	194.0602162	174.939028	202.5149353	209.9182668	202.0968758	276.1835301	214.5699962	167.0521159	197.2277522
Faim2	12520	24.6092891	34.5130243	42.20760957	44.32764919	34.06445835	37.29491256	34.45445569	43.19039553	33.56755501	38.46377346	42.01792723	37.17977387	37.20902027	38.44361129	39.44891778	36.53174535
Ptms	1619	447.9125056	290.0473771	352.7471545	331.7835712	246.1051744	315.6131157	245.5149995	254.6803917	300.4827953	281.6142206	282.2047806	267.9862059	343.6540913	272.2077371	221.0383142	270.6921286
Slc6a1	8486	12.66924503	70.41004275	59.65436548	67.32516538	65.30447734	60.66605807	57.33418133	70.09231483	44.60645617	62.52036326	57.48117159	47.84169465	37.13111844	48.12892512	57.57472271	47.76508405
Celf4	8583	21.53257215	48.48193603	53.39272167	53.62960668	55.99377428	58.91788358	65.26284803	66.78079121	48.36807951	55.0877062	71.10197771	46.89096457	53.57002095	55.64288675	53.51985598	53.32115332
Atp1b2	4085	23.16114123	135.6889391	114.8302357	134.2559341	143.7736147	121.2935231	125.8560346	135.1159949	98.51106573	102.5675493	91.18145697	99.64933542	130.4366774	95.18903698	127.744812	101.0081498
Apod	2577	416.4379005	546.6869117	129.8110155	167.9242738	135.1372331	540.8620416	119.3434615	133.6472638	95.53997544	148.0350079	33.50827081	155.3143866	79.6462762	80.86991693	83.53452175	103.2197488
Syngr1	4808	50.72236011	102.6161403	121.7084797	110.4858735	77.96191852	95.53141727	86.53188838	115.8814938	81.28630124	77.65193793	126.775199	92.45764862	87.30226282	106.7762031	90.74495109	105.8832761
Stx1b	4802	16.71652988	98.75470593	99.83581484	115.8709984	104.5306698	96.48168323	111.288197	106.2832295	89.34923512	90.85024281	98.43897124	96.53092938	92.52800243	107.8442605	92.78734316	92.36415931
Slc6a17	10283	12.72452813	55.69568923	58.99420064	50.0439389	40.48756319	40.39922001	48.13307281	57.14559916	35.3115607	31.93980429	57.68207094	45.0836982	37.31061252	53.96371994	34.89226829	48.22071854
Arf1	2089	452.3836788	222.6718773	284.5030729	251.4741847	178.7833059	209.6038239	185.3954278	178.8421254	214.4994685	214.5999238	220.0657157	201.0571387	220.6671792	210.3947798	176.5906713	211.3866168
Rpl13	2595	1317.426133	105.9869763	142.4822994	99.64016802	99.8326397	133.6885311	100.5847588	122.3230551	152.3314212	221.3712067	104.3880767	115.8864501	152.0273082	102.2511971	173.3341796	132.3721391
Rpsa	3170	909.4469094	68.35213232	90.11226148	95.34619106	93.27428974	93.61573542	102.9951775	88.49222183	132.3037985	205.4930811	94.07630378	107.5740551	136.5154582	100.8644958	175.5443619	114.8687179
Cox6a1	702	4587.485488	418.3388916	590.8190598	483.1365839	346.2484233	445.1774411	359.8332254	441.045946	588.8373364	623.4415455	482.2555081	445.5066782	552.1694982	456.4721022	576.5220879	569.6375527
Rhob	2349	149.8056409	229.8290878	243.4427308	261.9083012	192.3204125	183.5801106	193.342463	179.8640247	184.7891638	169.8525067	149.2719506	179.1488074	267.5358331	184.5519218	142.8021988	185.2197846
Pld3	2924	196.8727552	146.0510209	210.8181253	193.3395408	125.5939939	156.889554	148.022792	155.4189199	128.9768887	135.9938999	171.5312467	145.5860682	164.085805	152.568995	129.0435667	154.3491432
Vdac1	2620	275.4870797	165.7792636	216.0967423	188.0348094	143.2871405	173.0564116	147.3530883	170.4885469	168.8449194	194.5659414	183.9190509	150.5127063	160.9355558	156.7118414	162.4652739	162.7509348
Stmn3	1136	1706.884078	272.4474713	434.5971874	378.7545947	253.7036045	332.4382328	273.181661	360.887842	338.0549306	436.5697402	405.049476	314.2930356	314.6114193	348.2927456	407.836855	333.8533693
Chgb	2740	127.8088874	195.1132867	273.3809752	162.3518081	135.1509591	167.292821	165.854041	104.7472624	156.6681437	94.22229807	186.1844225	133.6648398	243.8596605	222.8683873	88.79712139	189.1869461
Scn1b	1859	646.4312581	246.9728461	319.7312765	271.963159	173.5940261	182.0460359	208.0332412	182.7807195	215.3097553	151.6447029	272.729093	269.2431688	270.5866747	266.3566411	138.3797902	248.0380572
Rab6a	3728	83.78515202	128.3221424	147.4629012	167.5509682	119.9896139	115.0894105	148.5660038	105.1188799	112.7033115	86.3661557	131.11056	119.3152101	107.8367936	146.6007078	94.4464139	113.0672002
Synj1	8085	20.31900686	65.32528015	70.23286317	73.45419065	64.11269891	50.66438584	78.96661897	53.23598742	44.4378896	29.4851072	72.29491868	52.04954218	45.75006488	65.25014373	37.47337707	55.61519499
Clip3	3935	76.72525761	126.9829063	132.2381694	152.487601	124.2221064	106.493632	127.4389457	116.249752	101.1014888	92.64196499	120.4341418	103.3653522	113.3196777	108.5055889	98.58114977	107.7410383
Snhg11	8521	64.90840526	21.48775565	20.30143492	30.2025497	50.88177855	37.87380781	42.488848	45.06747627	38.48115288	31.71707494	139.6865689	144.2191407	40.48342589	77.90332957	35.0702292	25.85294077
Git1	4838	50.58322795	93.2851239	102.3012504	111.3586214	95.30362269	106.8171257	116.6914687	82.42321232	94.40199731	63.87868339	77.56337879	117.3119996	109.8695278	97.351354	59.05893472	90.13685406
Sparc	3788	90.65679938	131.1273182	108.9831382	103.7541391	108.806222	149.1615216	108.4790361	150.4323292	98.63345081	203.9485089	74.13846778	76.54444016	78.39222318	70.87596545	230.9842914	86.95431233
Ndrg3	8388	69.2455994	56.57277796	70.26737493	74.42118629	51.90340424	51.54621799	58.18341043	44.00679471	47.30684858	40.87619369	50.19927211	52.08653169	55.45270682	57.16207585	36.11972504	46.16218807
Prkcg	3612	103.2025932	116.5742566	193.3935549	193.8134913	117.8559923	99.61916633	149.5265519	80.37104708	103.1857261	43.5054156	172.3192374	144.3136385	134.3825358	156.8779133	38.64534576	133.3541754
Sv2a	4636	54.21491424	99.21386771	110.1299317	105.5781672	89.53901991	104.1725793	85.01839179	115.2302526	84.41841101	95.34133599	107.6340493	92.87462864	88.55658102	98.28058497	104.7610141	86.96420341
Rpl41	1168	3965.733559	176.4622908	248.6468118	100.3253575	149.9257645	253.1009285	183.4928271	255.4031477	315.7743833	465.2091721	178.8409521	182.5563799	233.9058103	92.87050159	401.556674	260.4889417
Dgkz	6270	92.10889074	67.09757427	90.38416292	82.14384952	63.40051681	65.18989681	74.48708086	49.88190458	73.81339967	41.93961038	63.52352065	91.35687227	100.0249793	82.6549694	31.8027026	70.77433792
Tuba1a	1803	612.4804402	150.4646919	246.6007722	281.9662958	229.2538717	165.7429854	200.4937441	228.3898824	223.5223751	274.0765714	229.0666654	186.3417652	253.9028337	243.4986288	288.1429744	232.0889868
Pink1	2673	260.5646748	168.0235256	175.0883051	147.7950618	107.6572216	168.6557788	102.5696323	163.5045078	169.0071328	214.6612772	129.7678606	187.7983484	165.5135021	162.768655	173.3637152	169.2796577
Mt1	1246	2027.188685	551.6502696	390.6025707	543.6063484	342.8846219	243.1205677	323.2605864	176.1493616	179.3351173	227.8152819	141.1684808	134.060635	271.9441622	180.2327022	312.6742097	198.6211981
Timp2	3896	55.93108181	117.1363728	101.8955644	112.4286978	108.7910088	127.0845266	107.6889156	176.1958501	90.5430726	130.5565419	143.6558369	75.67337122	62.93322892	76.65593765	162.7765001	113.614751
Aak1	21453	9.144857558	21.61244553	21.80566563	22.7821377	22.80583276	17.88861048	25.19627596	19.78816687	18.50173353	10.7899744	26.82841123	23.13680279	19.56359845	27.13663842	12.574608	21.83314861
Syne1	40491	3.470395552	10.5455811	8.218041181	9.69414319	13.32377842	9.99478517	15.49370906	10.39195166	12.42472479	4.691486313	12.61061983	14.55038396	13.11869208	12.4812183	7.462989429	10.86734836
Zbtb18	6138	35.45991038	72.87467619	94.11551898	89.9334322	74.12337913	65.2157565	97.09716721	32.81946002	78.98502324	25.26552211	73.52336665	89.27251595	109.0346877	94.36106643	20.80685676	76.73506106
Basp1	2009	159.2350108	220.6810135	295.1661659	229.2573343	177.2605479	216.0675319	210.1141764	225.2015788	218.3976776	170.6390188	279.4741512	199.2260698	217.6080539	229.2700915	197.9455646	209.7023976
Cnp	3639	281.9870379	81.80339897	139.94993	123.8610778	128.0334932	113.7746888	94.28438071	120.1955387	131.3887829	116.1336896	50.30777941	105.7768439	134.6991238	101.7140863	130.3217931	105.4884163
Ctnnb1	5192	26.78683595	85.75160594	85.54304298	86.24031222	86.34211708	85.5117327	82.19271626	94.00234663	83.33354804	91.53883599	81.86657883	75.60795104	85.61731047	81.7048749	86.76656416	90.53439528
Ttyh1	6379	56.96016111	82.68977929	73.70308616	74.94473525	65.14914436	74.00255379	60.80079981	73.96806618	55.52777817	72.65341863	62.06866658	63.98345346	76.17240005	59.90625825	71.06909627	54.59034701
Trim2	19751	13.12499884	27.59995185	23.79582885	25.85670716	26.42900938	21.78346095	30.68264755	16.0018361	22.78247428	9.964914137	22.03219234	24.7741829	20.38541802	26.84953641	12.877373	21.92697191
Myo5a	14803	9.888183301	30.98033607	22.95266549	28.80221705	34.5949931	29.16274013	39.8468301	39.69988119	24.76617508	17.47420201	34.23589283	32.76615378	20.5427703	34.34839133	26.75115844	30.56332659
Nptn	6168	72.78980312	66.18990026	84.82392208	89.64764047	69.15223292	69.67878969	80.82341259	66.07660143	62.57645634	63.84585118	71.89228113	68.60389341	70.34449547	73.36129883	49.04013225	61.51495328
Bsn	15938	6.442118305	32.8212455	31.57420125	26.46461596	28.74200308	21.6531627	38.40425605	32.00383971	22.10255462	9.905005181	38.6186994	24.62003041	28.30371066	35.49188657	13.44478772	32.27660497
Mapt	7531	24.78832499	50.69186752	62.27964272	53.69918947	62.54899964	56.02209981	59.80243302	64.98301712	57.2654119	48.81303279	58.88083787	59.43734972	61.23746457	64.78702161	55.12735702	54.05839189
Aco2	4302	105.1514885	97.80424251	122.1265509	119.2739292	91.84187883	91.12120594	91.8910963	94.9544944	93.19104967	105.8781105	95.89398133	93.79217052	96.01743628	95.12626006	96.85996079	101.0571049
Jph4	7064	19.08755735	51.92058303	69.07160924	61.89864231	57.71780873	56.45407566	57.05062174	55.89352939	65.41747363	51.59830242	77.60689159	67.22991569	85.35479142	69.14663098	40.74827481	65.58199384
Atp2b2	12612	11.50507083	33.11371826	33.02154596	34.65207365	38.12007463	34.9685449	38.89992165	41.33614254	34.01958667	31.2022352	30.98254308	36.80552423	38.09915342	37.10416256	24.96406246	32.25782922
Ncs1	4653	64.75819989	98.90732726	102.216076	99.4699253	87.95551165	93.42391749	80.04902444	91.42492071	82.90477023	84.87334822	95.73906017	91.67418762	106.1182584	93.66809646	85.29643039	93.18290031
Dctn1	6509	41.49535795	65.15374563	77.0168639	67.0835542	64.68531344	67.4215595	66.61527094	71.57716004	60.76443769	58.46349795	68.60057739	66.04962817	72.74786323	69.28536103	57.00812279	60.19716594
Cntn1	9433	16.57878307	43.74349582	47.04954278	53.188649	52.59306435	43.41332805	55.1759344	44.58123494	45.55306769	35.01281651	49.44557111	38.98055715	40.73803173	48.86335828	42.11058976	51.41644947
Kifc2	3932	48.6858475	108.6493812	123.6952342	131.6588537	87.88592247	100.5918246	103.3441281	104.5896138	100.7397924	89.87826568	136.0945298	131.591179	128.3090763	119.9477977	77.60432668	113.3946983
Tmem30a	5646	41.13495929	80.23936053	81.38518857	91.82656929	84.17147708	76.91940202	90.92131541	72.90816907	68.47655742	59.78037773	77.8805588	64.59893392	68.38131875	83.76417288	66.18442725	75.23822308
Sv2b	8381	35.85149203	58.27235221	76.79539752	74.11575247	45.05023994	40.54060966	67.3278486	47.01066992	32.60008259	12.41339092	79.18252997	48.80286138	35.96488739	70.95901526	16.53171235	60.09281118
Disp2	9555	13.81834557	41.51772364	46.19113008	47.0916028	53.24638077	43.93822211	53.91739223	48.53819933	36.86766253	32.7053852	53.47809175	44.82393073	37.40435084	49.43356404	46.63158785	40.08773684
Ghitm	3756	92.26506628	117.5660531	121.5682897	120.632606	108.9257543	105.0294711	108.6465913	113.2719119	118.2372693	123.3018673	106.4041478	105.0046423	101.8461616	113.0719856	114.4690265	111.9282464
Rnf187	1949	408.514076	199.9886035	249.438464	230.0768959	185.5816401	186.7469838	172.2653246	212.7688661	186.4711693	241.7945159	215.3731941	172.3828644	254.3202323	201.8971745	206.4662552	195.3895679
Wipf3	7114	46.02969169	93.94913033	85.04802571	76.86042564	61.02544825	62.56914716	81.16753966	17.0909511	62.41850741	21.03160343	42.15597147	55.94195305	97.31999455	60.1170166	19.18510907	57.32091181
Rps14	1384	2987.151516	145.3107926	202.2607192	207.9723507	148.599292	222.9223808	133.0724119	174.0674687	238.3619992	327.7003562	137.6487856	149.7614324	194.689043	140.967872	278.3286674	178.4950877
Mlf2	4106	191.96726	107.1895758	132.3101146	106.4909911	76.0901183	97.27554964	83.19441731	89.98368482	101.4610601	103.4951053	96.95153731	87.48239583	111.0540031	97.54681748	89.43562382	95.39993917
Sdha	4126	101.5133303	103.099187	116.6857689	99.69470955	85.07459052	103.8872463	94.19012521	96.8489986	106.2490263	122.4279394	95.8089281	94.27602137	92.70062554	96.79875798	110.5570183	99.78881941
Sult4a1	2512	276.2514838	163.9950669	220.4016418	179.540419	121.5038005	154.4020642	146.1902586	166.0212921	155.4756878	163.1123655	186.1562421	144.762208	152.2827162	162.1793988	145.2850991	152.8154248
Ldhb	1570	755.911617	222.1031636	231.3791095	261.0541345	218.6508483	254.7665001	218.2871236	279.1881035	242.5446489	396.8113686	187.0151041	222.6182377	185.7022448	182.9566161	312.6091259	228.3200565
Prkacb	8772	10.66007155	44.71918576	40.07564026	48.535575	52.44733029	52.59187843	50.3954684	71.68957497	39.9433716	55.33645654	47.10632239	41.54134822	34.57275372	44.6426126	60.17988914	40.68691841
Rps15	630	6289.906354	318.7266244	462.0877525	284.9380709	258.7015086	487.5007748	294.1059123	408.4505503	505.0666608	735.3793421	363.3172654	381.5984191	437.0807512	338.5213484	655.080216	437.3097445
Cadm3	7248	28.05083395	60.85948535	79.0005941	64.53225948	53.17795971	54.47756896	57.562852	66.14385246	45.99116944	49.38120602	69.018795	54.52671388	57.99753096	62.79554698	39.06801779	56.95925741
Fam107a	3870	58.7187438	200.0634094	111.431595	135.1896698	98.82298978	150.6338201	116.9223994	91.39468383	86.92959521	101.2678541	80.55095564	90.32681624	89.84071876	81.15314366	99.1037816	86.9508836
Epn1	2810	143.6192566	160.1280618	198.5518926	166.1582225	114.828235	143.1911156	105.521169	133.5837809	141.5588743	122.0771119	164.6067689	143.4765278	184.004766	150.6186391	115.5870668	150.0249551
Pebp1	1768	950.7305284	215.2211536	287.1145708	193.1405395	128.6802192	157.6229567	149.3993596	190.4651358	210.0140714	260.6860042	216.3929895	171.7166636	232.3268766	197.6703815	206.4789098	229.4502895
Reep5	2894	180.8225418	138.2286553	159.5538249	162.6280455	144.9393076	135.0062119	151.5983168	149.9996	121.5940095	133.9762608	131.728162	107.2811223	122.7148864	141.6129877	147.9856332	146.6310283
Scamp5	3707	77.52999552	123.712413	145.4250024	131.1166737	90.68283281	108.4027123	92.79537812	122.0607275	95.45029538	93.21399045	128.2652589	104.7567077	115.6997161	122.1664446	87.08626548	113.9627049
Ptprs	14990	23.20349654	26.38108037	32.11420673	27.37492448	27.0879482	23.06058075	29.34966553	29.27724609	25.10830679	20.77288035	36.92488353	29.31598911	28.79750228	28.94536247	19.14335697	27.23320735
2010300C02Rik	5075	68.50260162	107.0345628	113.0694287	101.4210546	73.02882893	91.49584307	85.95426386	44.71963798	84.25598836	54.63692892	60.07336148	81.18124057	135.8229989	76.60948609	31.7572481	69.03343415
Itpr1	18319	7.587335407	21.01294566	15.35675806	20.72751069	20.34669499	19.11035746	25.6161914	26.1835454	25.27570843	20.25883287	23.65440451	35.0104303	14.96128727	31.05891213	13.7764137	28.61870108
Apbb1	4408	196.3906835	88.42508807	117.4169613	100.8175684	69.76024548	84.20430541	77.44405085	89.42672529	81.43303249	79.2498847	95.36995058	90.34523198	79.87843906	92.39711919	76.21031828	87.07276444
Ahcyl1	6690	41.94548549	62.52720517	61.85225019	70.09568412	64.47921197	52.91790866	60.40659171	59.64998085	58.27413238	54.97430819	60.51392673	59.50363908	56.43470591	60.68590759	65.62943875	63.75465652
Actr2	5204	70.01674233	84.68352516	99.51866012	92.64863739	75.24739268	84.08979592	93.06472896	59.13657562	85.34840606	55.04935959	73.54725253	80.53187652	75.32516591	85.48578708	51.7524249	71.40361811
Fam131a	2899	324.3162377	146.071405	217.879587	181.2485685	105.7234277	107.1215862	126.6362466	69.55585585	134.8507692	57.74224539	155.4168012	150.0540626	172.3449782	155.3209558	52.41607756	140.7009898
1700020I14Rik	8306	27.59369157	47.2469154	39.57891038	48.77483495	53.42655857	45.50454379	66.93614554	47.72508253	49.02032431	18.46954683	61.60172393	59.28910886	42.13781298	65.97489055	30.55610456	59.41709466
Rps3	4483	611.1524455	57.06576808	73.73683575	56.22899243	52.28807218	72.79722926	49.27397079	68.89963803	81.70648214	107.0849647	53.40516516	56.40430962	71.35290281	50.50378497	96.78505621	69.30645796
Ap2b1	8755	38.44883616	47.4700001	55.03982548	56.42793296	46.24849068	48.67521558	50.67790787	43.39702117	39.60212217	34.66914887	51.58202374	46.10580865	41.55612001	48.73158735	36.33900238	42.27741761
Hnrnpu	11599	21.36919474	32.66187258	31.6324521	30.35521973	34.77981681	40.64939152	35.23970179	33.92153016	38.33420127	29.9494054	36.29336696	45.56568573	35.76740092	37.28174682	28.94117803	32.01672755
Adgrl1	8587	19.06197576	47.21043103	51.32339161	43.96899018	43.56511982	42.58528783	44.96574086	53.35739501	44.06923764	34.25073361	58.4881935	54.90238712	55.47256963	54.84241021	34.73756065	48.67311404
Tef	7867	32.55271632	53.54956875	50.10828622	57.32878257	46.8035883	48.49172074	46.97729675	54.90485026	48.67141799	51.48817206	52.11262172	53.93924246	54.9434323	55.49010001	42.48259441	52.11707439
Ppm1e	6702	41.62982005	75.97804057	75.86913458	72.85960719	64.67856263	56.50346064	80.66952535	36.18787909	56.53653223	20.16272721	72.49294185	61.39261991	54.14780565	74.78563127	29.60571612	64.00553798
Atp9a	5917	103.3116465	64.48406487	80.54332059	72.69819019	54.24997178	63.11518874	59.84092472	74.59393611	54.68720079	64.47291118	68.99474928	59.57218993	67.54285472	65.74437021	62.53695514	64.96075039
Ndfip1	930	323.9998969	460.4285145	480.1591878	520.7409232	389.9157563	460.3447287	356.4024379	478.8742738	347.8240039	477.3685722	405.9738832	365.7456164	353.4030288	395.4971737	503.5259337	404.5752147
Sez6l2	4210	125.1660804	114.4715126	111.0520965	114.4711289	84.92232142	100.2758964	89.13405635	95.33686284	73.10810136	73.14265821	85.94917871	84.87116794	107.3094459	87.3406706	78.17947164	80.52303667
Gad1	7639	18.96156413	46.89475828	46.42595755	51.08194266	59.13296175	64.65213811	50.27608057	70.78724336	48.69824066	80.09543882	44.81817683	41.55731979	38.76519287	42.48632689	57.68908422	40.52740178
Slc25a3	5550	160.8880306	69.676795	75.28997357	75.61216209	50.07604072	65.7575521	51.27734489	70.25538372	65.27927082	87.150262	62.83867596	66.46753179	58.3112458	66.92528642	70.59626954	65.00860345
Mapk8ip2	5700	44.66049654	68.1993993	86.50177557	73.62236835	60.2557278	67.08162695	66.58688205	65.29403359	63.85465369	66.02800198	75.41559809	68.2711055	73.75745728	73.56930472	64.83130625	67.59964641
Tsc22d1	8994	45.76732606	43.823758	44.54950552	49.48454642	36.65777215	40.26066514	38.64961232	44.53878926	42.81841621	51.72774339	41.69332875	43.52608043	43.2865528	42.08572974	41.07078389	45.04866565
Nap1l5	1844	95.43880296	185.7694223	152.3567165	186.6720057	203.7050319	292.2773171	176.8765514	268.2460031	177.0877771	348.6373653	183.7906321	191.5360858	94.66454433	151.0498639	427.4140981	144.5215323
Camta2	5207	37.43264933	83.10501087	105.1045912	100.7200588	73.56641606	66.97433637	80.27572612	44.52980118	71.89906195	34.34188222	79.97137687	78.29136511	109.6254954	89.8812699	36.41211033	77.44905894
Tmbim6	4578	77.25543997	80.85428969	91.22875897	83.62670851	82.81966142	82.17538828	76.67406255	92.57918572	81.7423876	96.06235809	69.34033305	75.04469282	91.18309013	74.13048676	94.16315308	87.08220409
Hnrnpa2b1	6584	52.46726529	49.38008967	60.14910278	50.01736927	53.58079072	59.93231009	52.88151071	54.52689845	67.14825034	61.91927029	63.03114963	64.61466204	63.604593	64.6360213	56.52336735	55.49165664
Cbx6	10609	11.75763661	37.28008816	39.67482354	34.62429045	31.88943483	35.81202998	30.90132159	38.09221597	39.41077579	31.86177098	42.97737389	38.53844321	46.76527017	40.9034836	29.01783025	39.29154505
Srgap3	9852	12.46296215	43.52123277	37.01891404	39.75845925	46.97899839	36.06013416	53.37233261	36.9386532	37.94551345	20.15270623	47.11412435	40.91156636	39.02111851	46.6534997	26.73139792	44.88411068
Sirpa	4911	70.16817863	79.72874139	90.35049679	86.0330345	74.40251765	75.12612559	79.19101675	96.82919531	61.73931207	64.42692581	87.0840064	82.02894908	81.30548909	84.79434592	55.18119734	70.29715857
Tomm20	4906	70.27428356	89.40290268	85.2494943	90.89772441	71.68305597	74.34715492	72.21802953	83.55471736	69.73771595	79.12211381	75.8905738	67.91943965	77.43837702	79.87675672	73.38544428	78.23415117
Tubb2a	1610	411.9944675	209.3418572	340.5236228	287.0983897	195.4457682	160.2818694	202.134119	191.1165183	222.0837533	209.2590367	284.2051504	178.0082637	244.7185367	260.160478	226.8032647	235.5981546
Rps2	1830	1636.077499	126.4247823	161.6239585	129.719022	114.4488941	150.5271417	98.56988832	141.8226104	163.2973242	244.028305	127.2225653	122.4048363	177.3792642	123.7795718	196.2525122	164.6167246
Mapk8ip1	4644	163.8080465	68.59579533	91.82238195	76.19522926	73.94782392	79.56813117	68.25273068	85.98279447	74.94931574	95.921042	75.48128353	67.57721847	88.60326159	76.47696389	79.37172299	73.75212643
Dnajc5	6953	19.1604	58.89670063	59.38949733	61.92942673	54.16985819	54.56059653	57.44044951	60.885382	53.10741455	50.57071394	57.67517384	52.00418942	52.89541059	60.59913426	51.16386361	54.09005399
Snph	7861	22.80861156	59.72963274	58.09235718	61.60654607	47.06296842	44.81755678	57.60387198	42.23692007	41.43074846	25.8098118	56.6555293	55.95723731	55.65233339	56.80502921	27.71029077	47.92715464
Tubb5	3327	251.0961581	85.70362543	127.5913103	122.1488137	100.7100715	92.2663162	94.93573029	120.831704	90.43676831	143.5892668	113.7656422	84.18870393	105.33793	107.7257197	128.5627992	101.8941943
Add1	8561	33.65057037	43.54701896	53.99258057	50.18164355	42.91189119	41.17115617	47.8361705	44.19099771	45.36830505	36.81517411	43.52684832	43.87441548	51.10786063	47.95993746	32.93227405	42.70289371
Celf2	25884	5.786160375	15.78874168	13.50292137	15.2731908	17.57724081	13.95747696	20.48472114	13.79192356	13.55958872	8.12264306	17.70807354	16.35207487	16.3833663	18.14379527	7.861710094	14.58560434
Rab3c	12049	8.542538499	26.83180256	23.03263921	30.70543397	32.97016479	30.05695413	42.67850877	45.58435204	27.44193798	16.70932523	47.7674418	30.57577309	17.12406815	36.284298	36.45188485	36.09086798
Arhgef9	8776	11.44806894	46.20557116	48.13227734	52.5316884	50.4200462	44.60861983	55.47769083	41.83719112	39.96203122	31.66538033	44.51908247	40.96713669	43.92838457	46.49538964	29.92464168	38.15313085
Pgk1	2244	330.2309362	174.2313646	212.4250781	165.1648587	120.6192482	162.0583615	123.867179	150.1948444	168.6374972	169.7047807	166.8743953	128.511637	141.2411522	157.2584251	175.7668008	172.3049996
Frrs1l	6817	19.24391118	57.97919206	57.50438857	65.09368817	67.49478297	52.98103237	80.42039077	43.96170455	57.97157029	22.92881059	58.5799891	59.2211384	57.91686623	73.07189001	28.38350156	56.09897457
Snrpn	2159	327.3930888	156.9775693	202.7652438	218.4255689	140.9626976	189.8714533	153.0317212	152.4659619	137.7138932	169.1076294	162.4326899	154.71281	166.9674369	178.552394	163.8361279	140.9737317
Hnrnpk	6466	61.3774467	62.15711574	67.57923079	64.73046981	53.79725679	57.65217094	54.29470827	53.26461473	54.39704584	60.01571953	52.18739404	53.60141728	54.68524889	59.14203405	54.91069263	53.15071225
Fasn	10947	29.62597915	33.71788855	37.7017521	34.42966562	39.01547241	33.13949545	38.75371727	38.28533669	30.76596194	30.29261653	32.70037368	31.44774807	30.26744535	32.36940788	31.91616721	32.66908441
Dkk3	3359	87.58323574	124.9826616	154.7390402	147.3375345	93.35184084	77.13312608	119.0156364	44.56565483	107.185246	40.8598119	131.0620097	182.5544202	110.1341699	170.1589076	43.53637419	129.9408485
Tspyl4	3879	47.01038242	91.19666048	105.6537256	116.8925374	100.5540182	105.2123837	95.05916822	109.376081	86.99202008	93.64900263	91.37986542	92.57396902	83.97393631	100.0490276	97.73064538	78.19176577
Rian	18234	14.82657945	15.72325217	18.11421609	21.91934759	20.1016547	20.62888612	19.73032441	18.93949523	15.6377092	22.73698839	29.65199304	26.58586409	13.92597407	22.06975035	23.29020411	15.88394784
Fam171b	5744	36.08994199	73.30539953	71.8059648	80.77800459	70.86686782	62.89612356	82.18128077	61.49984686	59.68562267	43.61680266	65.41137129	65.74029642	58.19422738	69.89912383	44.63969524	63.94552885
Gas7	11342	6.740813263	35.14619044	35.26560085	35.62189184	31.63829989	30.38176043	41.87015241	35.40077834	32.16190721	21.99086892	37.95603032	36.08600862	36.52800745	37.03473822	19.26647865	34.35994519
Lsamp	17213	8.419929319	24.22014559	22.63398892	23.38250756	26.95775599	20.30816581	30.21463498	20.59966529	19.46607162	12.178791	25.34769496	19.19463158	19.06412573	21.0761329	19.42475952	21.67787539
Matr3	9869	25.90616522	37.24794491	38.81537771	43.49173693	40.95230677	44.55122295	44.13870812	36.00356828	35.31765302	33.42082344	35.11023734	35.10227247	34.72465104	37.99272058	32.87615313	32.20928533
Ap2m1	4120	121.1448488	74.47699909	104.9817575	111.6305377	77.95458727	80.02867742	86.59067171	89.59441603	77.37503278	91.26826882	91.34740374	72.26876778	92.34905349	94.41976663	79.95903067	86.88399895
Eif4h	5551	102.189749	66.15664637	81.77523188	63.30931807	49.75820835	58.93122848	49.03949571	65.85145024	67.20057159	77.42729002	62.77075449	57.68650652	73.32040479	65.39358172	63.34057162	62.66305413
Wbp2	3177	112.3920686	132.076965	145.8296997	140.8513159	102.3936382	119.652848	103.7154173	114.1614678	94.4011764	112.3073661	113.8295814	103.1614898	121.2648702	110.0035362	99.35004859	106.9150776
Sipa1l1	12806	3.379355079	27.78246211	26.99171574	28.51230155	32.95702408	28.00099922	37.13136399	33.05379634	29.60514804	20.71263778	29.36004564	32.78509492	32.01490605	32.37017316	18.40285684	31.25681494
Cpne6	4257	120.6148139	87.24463069	139.9762993	120.2633656	75.84851093	60.16832101	105.9789236	36.41148873	70.17295275	34.45277356	119.2832669	80.93239998	109.7350212	110.079067	31.25060851	84.91072738
Mrfap1	1648	379.8391491	207.3895059	247.1572747	195.8207938	169.0154029	212.7117723	193.686101	183.0715351	233.6171068	256.8103519	200.9147189	185.8302194	272.5744321	210.1935728	218.5538865	219.3692766
Rpl8	1359	1620.922981	182.9974501	234.574706	157.4317931	149.6834136	229.7685603	149.0929379	203.234417	226.9155596	353.82048	173.395905	187.8964115	232.1981528	181.8387547	293.4916573	210.1317143
Skp1a	2211	395.5675721	143.3962532	181.0751292	198.6578547	147.4282681	162.7194078	136.8307646	153.0367024	142.6693755	179.8490109	139.7599227	123.0584582	144.0234308	143.1216321	167.1363391	139.9969339
Macf1	31402	3.999277634	9.350418485	7.018995782	7.408910207	15.75529577	10.68142586	15.86296196	14.14005976	12.53685711	5.004189578	14.24119198	15.02706719	10.34523482	13.11989531	12.65294366	12.38558303
Atp6v1g2	2510	131.8801332	135.0879498	180.6157577	193.009602	127.6070983	121.1220741	156.6081606	110.4296713	145.8893689	117.8639411	173.8912231	138.4059562	144.110098	163.2996257	113.4821649	138.0067633
Tcf4	27382	6.464371192	15.03905581	12.79548592	14.56420855	14.97670456	12.49938336	18.31597315	8.39426356	15.33840407	4.104711963	16.24017104	17.84621787	12.8983859	16.15194203	6.195412404	15.81824642
Prepl	3830	13.27104729	98.00443844	106.9914564	127.4229809	105.0767896	95.43718343	105.1069946	98.82916759	77.78523087	88.56180977	100.9438522	92.10427583	64.28613609	91.98253012	104.8730168	90.2688665
Lamp1	2675	201.5582469	139.0553494	152.4674488	148.9596538	153.880568	127.5595344	131.5951082	135.1812302	103.9731468	137.4454856	94.06225482	111.2871692	137.949697	112.3529452	141.1659887	127.3740669
Qk	14242	12.9111545	19.05209241	19.62885617	22.17251036	38.03782988	30.11136429	32.31145775	25.82171961	28.1118297	17.76734255	18.46509331	26.39613434	25.75878055	25.9815624	26.68398662	24.29879001
Tspan3	4274	130.1612094	84.76597709	88.21263151	90.64324784	75.76278614	75.02339612	68.89392786	79.35200538	80.25175053	94.32916121	78.91590856	66.2822685	73.95210818	71.05297826	99.98461828	91.89718709
Shank1	10514	3.833564593	27.81286354	28.60976505	27.66925267	34.97017115	30.69949918	39.8886094	40.62862663	37.00257942	15.77803144	47.24555197	50.05672572	41.15000936	42.3685421	23.19720127	38.4408287
Spag9	11209	15.05722923	31.3645553	25.8521895	28.74632361	39.82106251	35.12938185	39.24984265	37.21945946	31.94220164	23.12675992	31.00168419	34.89594906	26.24444908	35.45284431	32.46689814	31.32510469
Csrp1	1956	486.1372679	185.8318917	208.3756683	173.6206517	179.0299754	210.6101079	164.2700701	172.8621797	173.5915094	179.0231856	86.20506841	154.2710157	164.6390338	137.9775486	192.7040974	147.3892998
Atp6v0e2	2381	260.0887766	150.4750605	197.9769136	184.1042802	125.8627993	132.0152015	141.1271501	150.696564	116.5397342	139.6258431	155.073325	117.2058166	141.4690237	152.0480628	125.0108778	134.9286538
Rps3a1	977	1780.824729	294.1397831	329.4144065	329.3525369	281.5854258	381.0773541	275.8888688	315.2933575	368.3454209	517.6567466	141.4995774	275.6610229	207.8179784	273.1934562	266.5316527	304.4136199
Pip5k1c	5730	11.31399246	68.39655728	79.63164992	67.9851293	58.94303844	56.52958659	74.45604401	67.19930415	51.32443159	44.11236873	71.08191123	62.01716772	73.04834766	76.9117498	39.73559412	63.66510522
Nat8l	6670	27.54287144	59.779942	62.55128473	63.4105465	44.78445789	50.81585623	43.72809312	54.61223796	50.68802195	46.70954248	50.7168724	65.46193392	54.5540079	64.23230798	45.82941563	52.02527614
Nrxn2	13812	8.330676461	25.38953591	29.39694617	22.69948702	23.20544363	26.11911044	20.37452362	37.20753813	23.40042826	28.43487221	28.42723672	22.75672705	26.51605327	25.33012986	27.56109693	25.40952028
Uba1	4819	72.47622891	77.23206101	88.13247231	88.86277196	68.41668452	70.44198825	77.65005104	68.84803965	67.51682577	72.05145909	72.17515489	67.69619689	71.09250404	72.16245314	64.27111211	70.63540577
Ank3	34838	2.869255507	9.861299914	8.245639223	9.855415149	14.59250189	9.406316311	15.05981942	11.35452863	9.946061564	5.716672178	10.7412686	11.80115002	9.316052914	11.50150568	7.81407242	9.734002734
Mink1	6286	20.42404222	64.40906223	76.54754442	66.36523472	58.08575236	50.3919253	65.76050007	51.51403017	49.84712736	44.98871875	64.14489936	50.42460299	66.86520877	59.59683654	33.57944005	56.19407464
Cd81	2879	338.0934547	126.4354936	136.1237824	113.6970656	110.0609218	105.6519139	91.80453064	119.8840485	102.9737923	134.0742814	90.94401406	94.48701128	117.5159449	95.00071313	131.8135977	116.3400761
Camta1	14570	12.64379425	26.4162039	25.20792572	26.70279094	30.06801039	22.86466309	33.65702886	18.91260715	22.05349728	15.20265837	27.39398239	22.91809645	23.98645532	27.7125382	19.85413145	23.19461613
Nnat	1829	317.6609063	162.415441	210.9927379	164.8618056	158.8741489	145.5947935	142.1925197	201.2021084	131.1043376	344.915761	242.8742884	142.3064428	78.26941321	135.5253722	324.7250901	189.4218575
Uhmk1	8101	14.51783133	40.70508637	42.31812824	46.26725269	49.13574745	44.40449237	47.00986425	52.23299353	40.01029307	27.59715083	51.54462433	38.67265095	35.54553508	49.70870245	46.64428819	47.39266122
Ppp2ca	7490	55.64852899	45.70073588	52.25883263	55.52089816	43.63724748	46.09660363	50.38343656	42.43277558	42.21587358	47.80059134	46.47181565	40.69965458	42.98832417	46.73912552	44.20646826	44.85974721
Rps24	6256	409.8428661	32.72095894	42.25598547	37.44405483	35.90946428	49.84669585	33.04683137	39.26267715	38.73467931	65.14786248	32.43551115	34.70657668	41.00005029	33.70990838	60.29021316	37.28389451
Adgrb1	7222	25.32018874	44.57806884	47.92081158	43.56488459	42.7795138	46.22868924	46.0956973	61.16941027	46.19407431	45.50044024	58.63028868	61.90545881	54.72590607	53.91691465	37.36660328	45.01545613
Atp6v1e1	4110	280.8677981	79.05359318	98.56951775	97.7537517	65.0542658	81.05550881	73.96147913	75.58304175	68.03843683	80.64382026	77.35068973	65.48865747	72.2130256	70.82266472	72.51704972	68.43982697
Nrxn1	20733	6.184142165	16.02521651	16.7672931	18.7148216	20.82272518	15.05829622	25.41277202	18.08838125	15.03503552	8.167901794	20.6476863	17.23637499	14.45892322	20.97189234	11.88245617	17.57641648
Etnk1	14151	10.01397467	23.58565272	19.91393994	22.10127322	29.02010658	23.4940645	29.01844126	28.45700733	23.28948319	17.98398103	28.54554132	29.46620043	20.58843305	30.30613295	23.92733798	25.0129865
Ctsd	2351	901.6063321	147.8556759	143.8150035	102.3996895	130.4415285	102.6001483	86.25456341	117.7517904	101.9030824	108.366625	67.55625414	66.58242502	212.9326802	78.96067996	128.6809049	135.184107
Dst	41155	1.799984585	6.705705125	4.619514126	5.336320212	11.78020075	8.097236722	12.13080399	12.0919325	8.639527144	3.634141729	9.124370172	11.13700726	7.381514186	10.07772407	9.351524072	8.95189276
Phactr1	9611	9.879583986	33.41607575	37.62417728	41.90023505	38.19176168	37.75152167	38.59780738	42.57948306	29.65104822	53.35840017	34.64158271	36.10090357	33.6244715	36.57642828	29.19601079	31.76068149
Mycbp2	19248	7.397474806	17.59425754	13.3336469	16.27728898	23.31295788	16.23351754	25.27732038	19.48391565	18.87876077	7.796374609	20.83957891	22.04592791	20.0662475	22.14882597	13.34444387	17.47655427
Ppp3cb	8809	32.52018265	38.14271517	46.93119401	47.06393496	40.13703038	39.16499841	49.31713912	30.46673841	39.00432745	28.22571233	42.94344753	38.47794499	41.0504645	47.49366582	26.19923683	37.06341925
Clstn3	4968	62.29186366	68.37670718	77.7106056	74.94673507	60.75545049	70.29020366	59.95408471	84.45086289	55.92966164	75.8352816	80.76186513	66.97372371	52.86094215	73.8839238	77.19049175	62.93214603
Hk1	8532	16.79793711	43.67672849	53.34802588	49.70096426	37.2260448	38.77849833	39.84766091	38.70782986	36.94635518	32.6623902	49.06969979	37.56311842	39.97938549	44.48505183	33.81227691	44.71836458
Slc25a23	5294	22.47197406	62.35669229	70.98408433	83.65384336	70.4893553	55.1949177	73.26186286	64.1188783	61.28577906	52.05042908	73.50368358	68.0350095	73.15133608	67.42415325	52.34313609	68.63532592
Canx	4693	45.07636351	69.41044912	71.19002715	78.6585473	85.3420247	78.09694336	77.77560545	72.97940319	70.51300219	71.61116339	68.34414558	63.20269829	67.22904062	70.89670741	85.86079717	76.48900524
Zfp365	5205	14.91686325	63.13286672	58.81948848	84.30209489	59.50909187	57.76142821	69.88952144	74.08119292	59.71272283	48.47609628	82.32611037	88.74488976	60.83318599	88.48214017	46.394055	75.90851837
Slc8a2	5261	28.19358318	67.55707765	89.3349963	71.79752156	59.05110438	53.48259364	65.60781194	43.46554684	81.46164829	42.47349762	63.67278244	68.02950389	123.8300319	78.39261465	25.28679727	65.85298944
Kidins220	8669	19.06764676	34.72308777	36.60651589	35.73472792	44.70960951	38.8889295	46.35313877	42.80710564	42.01651108	30.75777348	45.19542561	44.23972157	38.14983268	43.91926329	35.74464236	41.7475808
Gabrb3	6542	35.20273868	52.72907412	61.50886738	70.34437267	62.30307833	45.47345365	73.59627906	40.16798456	47.27009979	35.14476461	55.51934378	49.7673837	54.13638674	61.95135399	31.85871039	48.14768602
Snap91	9126	17.71298129	36.05907482	44.47990063	48.99184001	38.86324283	33.47220151	43.58617257	39.87723113	31.8236157	27.12925101	43.74699261	33.41537412	35.66490123	43.82933279	30.32110323	38.9929017
Lynx1	4662	29.06764149	77.19755427	106.8751432	86.74573057	67.6094244	60.59886785	73.63106765	55.63876914	65.4300943	50.01051901	95.44191148	71.4509823	77.70951708	86.48152423	57.84309776	87.70763523
Aatk	7159	27.77135528	43.3414215	53.68815909	48.69734682	49.30796156	45.03587207	43.41889857	53.09924582	46.56292724	42.35923713	46.8210603	55.07600851	49.97323463	53.22817969	43.58685061	46.37466166
Tuba1b	1875	479.0344406	132.9975054	183.3792569	208.0266228	150.9912611	138.6512411	139.2984668	172.8335569	131.5402082	237.8744313	168.7427912	145.2549226	144.9127075	173.0372815	230.040146	167.4863667
Mapk10	11130	18.34330583	32.17654423	38.78422841	38.78172254	31.82232332	28.85608044	36.54440154	28.26396327	26.60234467	20.91776243	33.2448401	31.06689832	28.40737776	36.33608009	21.78494988	30.59827715
Mast3	5955	43.81678439	62.79619861	76.07462799	69.81385374	57.719794	49.72964985	67.58158499	35.69313899	57.86962771	36.42877715	57.8967034	57.85545369	78.4971281	69.85599322	25.97215071	58.75732439
Prkcb	7651	34.96897616	45.59641206	48.41685723	50.90115837	49.82541557	38.73315083	60.11722389	43.35767324	40.92580784	25.89186644	47.08178146	50.86909516	35.63410844	57.88358285	24.70351549	48.38509903
Glud1	4210	71.69335719	77.90542612	81.13731884	80.41727479	94.15164674	78.84710842	75.54025239	85.82302138	71.86572473	96.76908689	68.87128836	70.31227082	75.67458709	68.79362231	102.8855891	70.22158208
Pfkm	3340	109.2443882	99.60098769	122.7999831	108.7104827	84.40774033	99.4471852	87.22515842	102.9251833	93.83022884	116.0359661	108.2744252	93.8309691	96.83287603	97.72202762	100.4023418	94.22280083
Csnk1a1	10502	22.58327622	33.36697457	37.96399511	38.24060914	35.39099278	32.41710951	38.15662287	25.07327664	31.54589328	24.96488494	33.10369213	31.32635732	31.80447836	37.412186	24.20426384	31.20499828
Rpl19	1022	2375.606303	203.8106666	270.5511937	224.6319072	203.9007601	282.2612484	191.2763799	249.7168362	247.4489319	389.7405584	201.7765052	195.2318828	240.06073	187.5664026	335.8388535	230.0223988
Pgm2l1	9583	10.23607582	36.06160182	34.96381338	36.68371625	38.03732458	28.39907285	49.84053113	30.55992573	34.9537355	12.06586795	51.85190756	40.07111111	28.75039961	54.91491521	20.33496195	41.28187948
Pacsin1	6525	9.766446362	55.29195837	64.22021061	50.64669046	44.14949154	49.07028854	46.45058604	57.33973889	50.88886975	46.50922214	62.8547267	57.53138514	53.59994855	57.11556246	45.43576659	50.86360153
Got1	2539	135.2866526	131.2485095	166.2206381	153.7534471	113.1485852	129.8001957	116.6522776	143.8351258	124.8120816	149.3507417	137.7096755	117.5680832	110.4567459	128.8280962	124.3341379	119.9843616
Arhgef17	10795	8.135698605	35.0896711	40.81583292	33.42125247	32.52891365	28.88273378	36.88350979	26.72365471	30.60974747	23.52330486	30.92454525	29.33248542	37.15519493	34.12256721	22.17801213	34.01499906
Rps6	1586	922.436368	158.971964	188.9865045	177.8072128	170.9666384	213.4798454	166.3327338	171.6670638	176.3505026	285.5413653	128.1404484	142.9433395	177.4764938	136.037743	247.4462984	157.5140437
Nfe2l1	5441	26.4811053	62.93009244	64.68878989	56.42963641	55.25570966	65.08444129	53.00102676	69.71182389	65.84374655	56.88124644	65.44492381	61.61924432	55.39822114	61.61730067	67.41026011	71.34888062
Fkbp8	4529	233.7867044	59.45186039	82.85592972	65.42413417	53.51360717	67.36687674	55.98371713	63.47956507	64.79177137	84.49026684	71.15426729	59.03545449	70.77573199	63.14819648	70.31212112	66.42954206
Mprip	13327	14.88001822	23.4071566	23.47459273	23.10864345	27.91864587	23.69468746	31.51092463	26.18590042	24.84274663	18.41855139	27.70537907	28.39938427	26.58621207	26.61306768	20.2529362	25.320413
Gls	15057	9.484682857	21.30208004	24.42815398	25.82450738	20.42260491	17.39657052	23.39745905	18.41514016	19.41711485	11.86127946	36.64928645	24.86308822	22.00556049	31.1580879	15.56984724	24.91854435
Map2k1	3391	79.49989834	97.07438455	126.4143722	120.3301463	85.43253773	86.24623546	91.48419825	86.478599	93.53213915	119.4507371	100.7006306	76.7077696	120.2362713	98.83561918	77.93981018	95.41279382
Abca2	8346	30.86743449	48.64230026	38.58758326	43.82143407	42.20039807	41.53638247	41.03617095	47.71422297	37.66637372	32.96967456	31.47204236	40.1194755	36.4667672	37.28045313	36.98631459	40.79171122
Sorl1	11321	14.11375837	29.57811541	29.12338626	31.24641078	35.05537747	24.21317908	42.30222528	24.20574043	31.38804459	15.87401855	30.37119412	37.40124928	29.72157327	37.08910683	18.28814355	30.53880035
Plpp3	3159	31.61578614	81.82365603	104.4380977	95.62595232	141.4908666	114.9379439	126.0743713	116.4921356	96.13392116	100.6700308	103.7696823	110.8796053	106.2537189	98.73368153	102.2713343	100.9943232
Add2	10139	12.97220261	39.81951196	36.83679104	41.42199272	32.70007659	29.95418659	35.97221518	26.58654517	34.51542381	21.39043732	32.20231652	38.56794572	41.39947526	37.75963955	18.9039623	32.43737273
Dennd5a	8677	27.26467469	34.00109228	35.98676234	40.09555407	45.08883236	37.43773836	43.39472857	40.31519673	38.43560692	35.9890584	33.09585676	40.13036024	37.62889593	37.51600621	37.35843316	37.82589661
Rpl27a	2774	959.191226	68.36943143	92.63416639	72.54562053	64.26748055	87.62739652	71.51484407	81.97349273	86.4613393	132.5603453	73.92341236	72.47406792	92.85355373	64.0741646	119.6270815	80.61607598
Agap3	5321	60.32818098	68.12592154	81.00473183	69.63351152	51.93378631	59.68666247	54.66758626	59.08312924	53.66836369	57.42049631	69.98149232	57.33076408	72.22951615	65.55766674	48.91065764	59.64537191
Cbarp	4996	37.92655898	60.40739733	80.14624385	74.28444151	62.47364827	66.19349352	55.27917117	79.9444331	46.93865215	85.86129454	67.22832726	54.62258547	56.15542074	66.25057547	82.7738504	56.23580469
Dlg2	16280	5.634409941	20.68993536	19.43685403	20.99862239	23.3783106	19.59090908	25.75756228	24.15899219	17.51793067	15.81013276	23.72533138	19.72593827	18.44222811	22.30392632	16.28874623	20.62171372
Pgam1	1831	182.2226311	176.4260437	225.7582547	205.5742341	148.2582018	165.7837486	164.8021114	178.0067907	140.0315234	210.2354456	194.7621442	155.3695366	153.0551991	170.9050294	195.1227576	187.362583
Grin1	9700	38.38592698	36.48536369	41.41739446	43.20591327	33.45499115	33.08341084	35.12993789	28.50923593	25.48217602	24.08768611	35.93249374	37.30472759	40.00352621	37.34461176	20.54684553	29.22228299
Atp6ap1	3026	181.3472965	104.7233754	128.2728725	131.735663	99.93538726	106.821182	104.0844578	106.15086	83.57330087	105.2972872	102.1872608	98.8078899	97.6911063	101.5900679	95.09162911	101.0417458
Zfr	5911	26.50012275	52.0958398	51.4048248	61.73379755	69.28855942	64.581874	76.11678573	54.55765106	52.29794441	44.33594548	56.54701244	51.70911836	49.48894665	57.96207366	47.49630775	50.5878106
Snap47	2651	184.0177555	114.391948	151.7076257	149.0630812	108.35168	125.4696193	117.9039533	126.6909649	104.4872922	126.5822988	124.8990784	106.146856	96.30858811	119.5913784	115.7543287	110.0283509
Dpp6	12347	9.394728085	27.90030432	30.47472711	34.44228858	29.77504052	26.06639749	32.93332295	22.47293641	22.6700886	22.52065681	27.36818498	26.43918002	29.87456331	27.19254882	20.54753875	21.8722117
Pkp4	5707	24.96433328	49.46077243	59.97615562	61.59804675	69.70893979	58.2464848	63.3220203	55.79310154	62.8881874	36.86939983	48.5209565	55.10396902	65.98414987	64.18403633	55.13398783	58.07607998
Tuba4a	3701	150.8404952	70.41756672	113.656467	122.3509856	89.09590835	63.00490501	89.09126777	79.69981313	69.90444552	81.12420559	94.55797339	65.55714094	84.88771518	90.87846959	77.74851923	77.02474651
Pygb	4809	54.54078397	70.48588744	76.50691658	68.19276502	69.71972935	64.90992668	66.46714434	65.61880091	66.6480827	65.4342254	61.98061682	61.07015889	75.23791849	58.40323093	72.1095607	68.33115304
Cacna1e	25228	6.24606112	11.21981677	9.593866792	10.8423208	16.55336461	11.05456871	19.68764361	12.58822592	12.96959416	5.086898483	17.46902571	16.4188509	15.13863002	17.52887278	6.382599442	12.39946511
Pcdh1	8797	7.022211983	38.2006637	52.50151376	37.5724303	35.34518415	34.88896396	35.54334782	30.45243236	40.02600322	19.74441021	46.67481889	37.13324299	47.23591112	48.51736611	19.73784218	44.68593682
Sez6l	6070	25.76402977	61.52071773	60.78949512	54.71500462	61.92682102	56.02664873	67.04482544	44.6273311	48.66278649	32.41536988	56.92059088	54.70769535	65.28147199	57.45935265	37.34753187	50.40769828
Abat	7748	10.66710311	38.52807675	36.77853137	37.05711798	49.28105479	43.82596508	38.11158075	59.93446515	36.34913249	65.48356172	35.6380505	32.99898006	25.24327119	30.14277954	69.35443621	36.67054238
Chchd2	2269	797.2400546	96.89376672	124.3381693	104.8153032	78.57117279	128.8257075	68.02960166	125.9925788	114.4024241	175.9148127	107.5236489	100.1302106	95.48687204	97.11421912	172.0278282	125.7342409
Rpl6	3140	541.9366355	76.26713589	90.41069667	84.71119061	71.97840346	92.92590765	74.07564666	82.920651	74.80348985	128.8572159	63.35566082	71.66548379	90.5593105	68.52262571	109.7317346	76.37229747
Akap11	11015	10.50768432	30.50851008	26.11799988	31.47015874	35.30696586	28.80452318	38.96472968	28.73751393	26.85070957	19.12776075	33.8011035	29.1939574	26.65534335	35.42924594	24.02083768	31.25088696
Rnf14	3515	59.31396757	92.28724378	99.22056476	108.8699941	87.98330801	86.62383168	103.8885042	97.10180833	83.08391696	83.56215699	104.418274	82.96695781	72.59171007	95.94892646	94.42241707	89.05721523
Mt3	1066	1929.136542	200.8191641	288.9575668	186.3563686	246.2421416	302.3528819	329.8563199	156.2870129	385.3429345	232.4096779	190.3532437	171.4783829	233.1898652	133.0041487	232.6774904	176.6102049
Trim44	5645	20.59367095	58.12896826	53.15389517	63.02500229	71.75931841	55.43474011	77.38367896	58.94802577	53.31037199	41.65723687	57.58820495	56.67795733	50.01799014	61.9290315	48.9924841	55.96587891
Mtpn	3960	33.64198515	84.03318689	88.44922932	102.3734469	87.91937914	79.92539199	93.28364078	74.896666	77.85967773	62.25322968	92.45960065	72.93264625	73.02728012	93.05942815	62.77176627	83.52852807
Rac1	4496	47.86301969	73.81814718	82.39265451	87.96626177	77.54542636	74.3040182	73.75921781	68.01177374	64.29587949	68.18004718	61.13586338	62.8769601	73.14733653	69.82974147	64.62539187	67.10262847
44446	11631	24.71744032	24.36298694	28.26893245	32.21098545	28.90218049	32.57171759	31.3050736	27.19861882	26.48566033	21.56901885	24.73080898	27.26140021	23.33444365	28.91765248	25.25650661	25.45112808
Huwe1	23507	4.858755003	11.97701875	9.21699273	11.3997382	18.52255536	12.1107874	18.57827103	16.03535407	13.88701313	7.694727833	14.55329157	15.91870856	12.64332972	14.8027038	12.9032695	14.97716948
Wasf1	2854	80.78166828	113.4972377	161.1899129	159.2208852	114.5210174	94.90289567	137.1850644	60.1657492	103.0444965	63.12388077	118.6940536	109.4297556	158.1865294	130.050795	48.59849215	108.6312662
Peg3	13324	7.132808213	18.18839239	12.98724487	13.86913371	32.84354668	29.30806852	26.69161369	32.77570802	21.23440405	23.87213685	25.63255808	23.33012518	12.56503546	20.13779155	46.99753933	17.46412711
Ly6h	4227	323.5006892	54.5115355	87.67398763	63.21349623	46.74091754	74.43555785	41.3556571	68.28230139	48.3853884	89.94666771	85.15753066	49.31654324	58.17541727	50.24917508	79.26382558	60.12637468
Rpl18a	1739	1740.721824	107.0849928	109.5096296	114.710236	94.85904928	102.6229496	96.42180576	116.4052605	116.4324393	191.781419	84.04386841	101.3169512	126.6577673	96.51878268	161.1604124	116.2546513
Peg13	4725	10.50585014	73.28150648	67.10566515	75.00545727	65.71260182	75.60497928	70.88026196	83.46869535	59.87877239	63.82604442	63.51471815	76.73222265	50.66231244	69.10046996	70.95138156	59.64946101
Fam168b	5219	14.11268268	68.4897776	61.37942368	62.59315632	61.59811813	58.58942694	62.28125201	66.02904374	60.38941956	47.83355646	64.13502215	62.38325813	60.46317104	71.77076841	53.41632562	64.38005491
Dnajc6	5909	19.63051407	57.91071087	67.4639284	64.3056928	55.59540377	51.44095245	59.09204983	57.9860847	40.88157892	38.73046114	66.01304468	45.00078506	46.34797991	60.43420033	47.7041676	54.0112151
Srrm2	12842	6.085609943	20.38317613	16.9381893	20.3743206	31.97473712	22.45501945	29.93251296	25.81247721	22.70741274	15.47791291	34.59503496	39.64165042	24.42018464	26.7928531	20.29267341	22.32803536
Rab2a	2133	143.73226	142.7578569	172.3146254	162.9531355	132.4600144	135.9950093	150.0900258	127.5745559	140.0498171	143.163286	160.9019699	128.0154122	148.9286331	145.744159	145.6440006	162.3728901
Rpl9	3081	701.5887143	56.03147785	78.19216949	60.388725	50.67351658	73.34581198	46.13934396	78.51096369	93.70231167	139.8615274	59.04510448	63.37211042	84.95271843	65.67525838	124.2749437	74.42399927
Trim37	7214	19.60814953	38.96246662	41.86035357	50.04192913	46.31208992	42.51607206	53.27662963	45.94326133	42.63507345	32.17220466	47.36419469	51.40616128	37.28680578	51.18829687	36.38353757	45.41221084
Nbea	31361	3.598644009	11.00774548	9.765711708	11.49189508	11.97908335	9.07943297	13.70344538	8.466920114	10.29397223	5.046268942	11.95887135	11.14302756	10.22271905	11.59729397	6.033088364	11.05256152
Ywhaq	3061	215.2560064	78.45658107	105.7009581	108.1590363	94.298215	107.0048329	92.37188115	93.12044895	92.41204764	130.7082709	73.0483356	88.95747601	91.01574762	97.60198673	107.4128301	96.16270089
Rpl10	2053	874.5887009	108.1278333	131.7886954	120.2914089	105.4642439	135.7163027	97.20039425	108.2245914	113.8843273	196.7845565	98.25238667	100.853989	130.3955018	91.71270918	167.0152975	120.5736066
44261	9174	17.35206822	38.1743759	35.26238382	38.33715882	34.85092794	32.25777117	34.65369652	36.04189724	30.71080466	24.73988231	39.10007724	34.68064751	32.68239123	39.22645208	30.01744601	37.17066015
Dlgap3	4521	36.28060288	62.18254697	77.69871665	67.65723419	56.82635416	62.37419632	62.92364819	86.89805062	67.41107965	69.62721475	78.02133032	75.42794842	89.61537106	79.80153328	44.11683633	70.11365048
Anks1b	14501	11.04793691	23.75595182	25.07688212	24.1096862	20.53577665	20.41847092	23.00336734	20.45990536	20.90902431	16.71987729	25.66096771	26.02922733	20.31482286	25.3422472	13.20732766	22.01281784
Arl6ip1	2482	102.4618314	134.9548613	119.8136802	124.4577481	96.67431475	115.327486	98.63069217	105.1214506	160.6788675	130.6886215	125.9558473	101.0051133	96.88109174	118.6711916	169.2750108	191.7376034
Kif5b	7395	10.60256494	41.81744751	33.17092843	40.28415312	51.24713907	47.22833669	49.50097331	53.58446249	45.60923337	30.78192939	31.98583494	44.04144903	32.60677439	45.56999402	50.98414579	43.2555901
Ddx17	7643	25.40208172	34.83422221	30.45590411	28.31681813	40.90041113	38.61775772	38.04458666	46.14227122	43.81888337	37.13229325	48.78911111	57.99961049	41.68389528	46.90011036	40.71708008	38.2437229
Gpx4	1724	1246.934534	126.4372243	129.4627244	133.1634624	104.3783343	153.6206336	115.232485	133.0396019	146.4393473	197.8782308	111.6565027	106.4070214	110.7648951	101.1224252	198.6019071	149.3563064
Ppp1cb	10913	16.81858725	31.54263304	29.91303138	32.65154209	30.44125251	28.84583132	32.8745239	24.10195919	29.35479379	24.83144937	24.88959744	25.78533083	30.23928072	30.23554167	25.03095565	27.92045225
Rplp0	1659	1182.445197	146.4851888	163.7972951	143.2555038	136.79037	149.7069545	124.4834694	133.0976629	146.7164484	206.269334	101.7956249	119.1597527	169.2643112	109.3542947	170.0010499	131.3789318
Syt7	7274	11.6188512	48.17431495	40.80131893	42.67109037	42.28637206	42.3078505	46.11091088	46.51017377	43.71409258	23.86309165	44.25948352	50.42385459	65.19596793	47.53975698	25.02199648	40.65004977
Abhd12	2823	281.1665394	106.8874589	131.107415	120.3567258	93.77817359	99.65288952	103.081005	96.82789789	89.79310918	99.64383252	89.2050988	94.25153244	118.4996998	102.1719868	78.90817394	86.4845648
Rph3a	4639	9.804321982	66.18958368	65.63832798	76.22991772	67.71723156	64.01576922	75.14931432	66.27546213	64.87110366	50.61883129	51.56410717	70.83647005	92.15585077	68.03854631	71.66130323	61.90589385
Rab7	2610	120.877655	123.1702175	137.9926546	145.9665105	115.0049122	114.575431	122.1260122	110.0210477	105.1163402	111.6187171	106.5368357	107.088205	116.9446261	113.866487	102.4324703	105.1101566
Jph3	4457	30.4236481	74.24214452	85.64749175	77.8491997	57.14925739	64.73475743	69.17842832	57.82297682	66.22558384	53.91108509	72.32721734	72.05256338	94.32746387	78.1205867	46.46384226	71.34499434
Gabra1	7326	19.91068083	41.7493973	35.47057824	49.6974155	45.53207303	47.33364513	48.59041944	42.64476193	39.25994924	37.51440897	40.43570729	58.34375192	25.44844352	49.27641668	34.91262301	34.09250231
Ctxn1	1212	457.2505243	191.1036754	271.4604356	285.9643436	189.5612944	213.001193	215.4988657	244.34694	234.50604	253.1486072	285.7638908	251.7418658	282.4993141	254.8891268	183.6715839	257.1337257
Rpl7	2687	560.0994703	92.37997366	96.25099053	96.63807884	85.81444638	100.6662218	95.54395189	93.24221072	103.2679967	132.248485	66.14392327	75.94909744	92.83745123	70.89811393	116.2388888	86.90958364
Pitpna	4129	59.00182673	77.85765747	82.8716088	83.94012701	71.15269326	69.83951556	84.8228878	72.92616817	71.34276783	59.48927251	75.24458393	75.32405547	63.95069472	81.03919669	63.10226207	70.14480624
Shank3	9189	5.365189044	31.60802525	37.59879647	33.29942148	37.05655905	28.94005343	34.68809357	36.00445596	29.83914277	28.24099159	35.81647245	33.53393207	48.44850395	38.06787239	20.36503089	33.89092064
Scn2b	4656	28.59480374	60.20067119	71.66379037	64.65573789	64.25083237	71.60593458	62.69099709	76.09260478	61.14832816	74.38238789	65.58067002	62.71646837	61.77963215	70.25226293	57.99171484	62.56356276
Cck	1305	1379.851919	171.4609214	275.7392233	220.688717	110.4747728	149.180348	166.4927698	134.1416984	177.7143787	66.1855438	236.4275088	230.2334171	230.3442821	238.7135486	106.2080866	239.0648921
Nrcam	13358	10.30989468	21.26386353	24.45789264	25.88438187	26.87000342	18.60452849	31.31681823	22.01927993	20.35687762	12.05586451	28.71912837	25.29340492	21.05645388	27.83859356	13.60341156	24.10034003
Xist	17946	0.004728349	18.60385005	0.002982485	19.20864289	0.0220432	0.002887442	0	30.2357777	33.57712482	7.76272677	0.011671807	47.4416208	34.30528013	44.3687655	0.005491117	28.46684709
Rrp1	3337	124.345422	90.18950773	113.6716527	95.33907656	79.91302553	90.98048001	88.67291167	79.26252149	86.02911928	99.35797099	85.4922352	74.93105858	94.963663	81.91334452	79.30440482	78.6784547
Fau	815	3645.014373	186.4600258	238.1967849	185.9678841	175.7086963	228.4444129	192.3378594	231.5549198	249.2307636	407.1609435	177.8501585	185.3577464	245.3423814	168.392876	350.28315	230.1831425
Zcchc18	4876	53.39109238	56.13918954	69.59395361	66.78187348	57.89939294	65.01696731	55.75961622	64.69699002	53.44618799	76.51187403	64.84480541	54.43443959	48.80877163	56.5582788	73.18013189	53.50327319
Plppr4	7144	13.21998209	49.48089907	49.62777748	53.62795941	45.79991835	37.15173161	52.50380756	28.41116242	42.1546384	23.24431612	51.50795259	41.43542275	49.32267213	50.82697655	21.60123949	44.71308472
Stmn2	5602	95.74582245	40.66712425	65.93482705	61.62324743	52.1298295	49.13555822	54.28295785	53.5051919	39.06003021	50.20328726	58.01154692	39.60891954	45.9333716	53.59151793	56.62474148	45.60667982
Eif4g1	7301	28.11451967	42.27027763	45.70149404	40.86309068	42.01560631	41.86039791	44.65811672	39.40494873	39.85967069	32.37652776	43.52918828	39.3281416	39.84170627	41.76470819	36.86105082	45.88394475
Sh3gl2	6551	39.64905844	46.56925286	65.43598477	63.82340177	46.30918531	32.86581158	60.24222139	42.54342448	33.98606785	28.68282489	57.24161178	37.19367231	36.94891372	56.29456667	28.5657562	43.75292737
Unc80	14425	6.247206233	18.68046573	13.55067394	17.46721282	25.76306773	19.38730884	28.3938427	25.31697639	20.03607296	9.958846678	26.97234907	25.38561632	17.52837212	25.07841017	19.05631416	21.31163716
Pak1	3943	69.66153991	74.83630189	80.60451416	95.43403361	72.66980406	68.99433909	84.85287492	88.71797159	63.95937769	61.29211392	77.58549855	84.32890604	56.02994781	88.97618267	59.5060302	67.33372551
Son	14907	10.20058084	18.59681687	16.59172976	18.72184159	24.36687538	18.44064338	24.29455454	18.70593742	18.96140008	13.53568467	24.2314118	27.00203224	18.84432122	22.62792988	16.62885821	20.04068835
Agpat3	7790	26.4695138	42.18312854	45.69094454	36.27116565	36.70932395	38.70055486	36.51833292	41.99100343	35.50249526	39.19275546	35.7484038	35.98362014	37.37372373	38.85147885	36.57118173	36.34435641
Mical2	15218	9.590649408	18.0217699	25.02789406	24.77767064	19.77618578	15.55426336	25.51544911	11.90359516	18.90342422	6.265192001	24.44850356	27.58165554	24.13377376	28.04976632	6.983786106	20.90625865
Nefl	3380	91.4575618	87.03979526	116.7861315	107.4890736	80.96404569	77.80370505	80.58740138	67.10199035	85.18991667	66.24226705	101.0593401	77.87051859	109.4955275	103.3648184	64.84051307	79.60218103
Gabbr2	6686	9.670874497	47.66123164	48.80853486	50.77654299	43.12580872	34.53502243	51.93307446	52.37196797	37.824231	23.81978336	59.92356039	43.4315742	49.30323902	52.66689618	33.84027405	50.98600559
Srcin1	9558	4.998256241	30.65464678	32.26092366	30.79361752	31.41355189	31.39550486	33.42470403	39.49400129	29.73084315	20.91251693	37.24430836	35.6552806	29.76135584	36.03246122	23.9554322	34.22880074
Akr1a1	2750	299.2756714	99.86171584	123.7856696	103.5465251	83.8325321	106.2175484	81.72373051	99.0765613	100.7061418	116.4934668	89.70697044	83.38441131	95.36485314	88.2686769	110.655488	102.8323374
Rab11fip4	7451	13.19915171	40.88130855	39.30050218	33.469183	36.98141222	41.42104564	40.35617832	48.59107459	41.90131348	32.84654716	40.82560156	45.02575375	38.31527049	44.9952668	38.32103597	43.99013466
Cdk5r1	4162	29.68495858	70.83595274	80.45269795	77.36604636	71.02152575	74.11647213	71.00226548	89.24527022	67.92684111	68.32276715	75.79292487	68.18301948	74.70713687	73.79653405	51.18962803	68.61340697
Scn8a	15766	6.001094883	20.2516632	19.49000601	19.66982373	22.05234339	15.61508816	27.37843536	16.08765462	19.02274118	7.708610432	23.00085791	23.98882821	20.269355	23.93654041	8.850546561	20.04910509
Rundc3a	2941	191.2049337	81.33917159	116.9658884	100.5442872	82.18422808	98.03316618	97.77038648	98.49076351	85.34700737	94.6606234	111.479358	91.09589616	108.6242254	96.73039974	80.43314417	96.47540029
Pgrmc1	1857	112.6372835	151.5280549	162.7615558	163.2647632	130.7736254	174.8474969	126.2147233	177.0229971	153.1120969	218.4247115	159.831994	125.4944458	135.8265714	137.9371302	208.9474248	165.4270114
Ddx3x	5277	29.28195035	76.14246526	53.6149633	66.18997062	53.03316432	48.6070246	55.26068899	57.13574177	64.19104925	48.53274782	43.63300774	57.27523558	55.12304292	64.61845611	38.92630358	66.75966055
Epha4	8054	18.7009591	42.86241693	51.78917579	47.12468661	43.23375907	33.26931392	49.13847764	15.31589899	37.05694702	11.45060221	37.866531	34.89824199	53.38054245	48.64256521	11.32382523	39.2330504
Tcaf1	9638	11.87687473	26.50564578	31.18234606	30.19553338	34.50933554	31.60803304	35.23450566	32.66992964	28.03503596	27.26068284	36.67980056	31.44361942	26.48502438	34.63932403	29.2624758	28.79298515
Fam168a	7252	10.98714725	41.01962582	41.00628163	43.46811246	49.67569358	39.37799034	48.53298249	44.82154187	39.59364213	25.4876404	42.126406	44.67096698	41.26624854	44.76104872	31.72228356	41.67807943
Eif5a	2377	400.642419	104.975391	140.8683756	113.9164344	89.7759145	110.2195963	96.44678615	100.7299214	121.2728013	135.9692703	108.9168468	91.82221451	122.2664229	106.8516133	112.2658938	114.992294
Rasl10b	4010	51.82288191	65.45875222	83.80927019	66.42848807	55.33179495	71.73114895	50.44462609	82.54174093	65.63387895	119.39657	74.19978321	63.50307452	91.03677812	71.11896998	70.66386038	73.91802512
Rnf157	9537	12.42083475	31.84666034	35.82275726	38.21624878	32.65796735	28.29698245	34.80130753	31.5318221	26.43786353	24.03194282	35.33316555	31.79365011	31.27673222	33.04436919	23.10923026	31.11511895
Eps15	6931	20.200643	46.41213535	51.73209035	52.27569109	50.65728881	40.69334289	52.60580566	35.4176703	40.7038485	23.71745429	42.41527519	42.12288718	38.41620363	50.71158247	32.88577597	42.06007127
Unc13a	12623	11.50176727	19.00874215	27.1922163	24.41487346	23.42038694	19.66318493	25.19846216	23.04443979	24.43841313	14.73552811	29.12608888	28.60204958	29.30687449	29.48953908	12.40870072	23.19553094
44447	6087	35.35274134	41.68612024	55.21195556	53.83011936	47.32634012	47.97020242	51.64228532	50.69528611	44.89489303	36.72819433	52.37416615	53.51415497	44.95041941	54.95362163	37.79365868	49.70058144
2610507B11Rik	8798	13.44485009	30.61031329	32.60819658	35.11697488	36.92987059	32.23461021	38.085521	35.47631907	33.15100207	25.39183303	35.78333332	33.41181209	33.34882914	35.44505863	29.61459878	35.82684334
Tom1l2	8764	22.12386419	33.41407258	35.76998875	35.81188946	33.18627831	32.27097559	32.26906133	39.03459359	30.62167258	29.38160762	35.64730153	33.05335586	29.46645195	36.23042122	27.43006354	34.30997167
Ensa	5346	90.07703029	52.86888375	64.40662549	52.23560323	46.37137084	52.74854874	49.62744102	54.44021677	53.0441938	48.60471669	57.94887252	49.9222338	50.64247797	51.66680895	45.93539377	52.80368777
Cnbp	3036	184.0480245	98.08520754	100.6830449	109.1946387	82.20408624	95.56296868	87.18554711	84.74133781	88.23552146	106.3270381	81.41154768	79.14977358	90.08906417	80.91530488	94.0805608	81.79052519
Celsr2	11513	4.576992953	26.37623026	26.86644094	26.51552165	28.33558809	21.82451553	31.80985613	26.15836823	23.68471077	13.36348889	30.84715107	29.64305424	24.1540157	30.05476321	16.95175637	27.35882585
Eif1	2098	381.7663541	138.4891636	142.4576822	145.060992	116.4638051	131.1505058	108.847667	124.9476017	129.0214356	154.6087505	103.4082596	104.1105057	131.6657333	114.7464814	130.7182071	111.8654345
Nsg1	3215	99.58248881	91.49065237	108.6788707	91.7186741	79.33619698	91.66070293	71.96627473	91.56431321	74.6350229	146.2342247	84.37126528	69.65682882	73.35386739	79.13495427	99.40181891	71.06261901
Plekhb2	7987	13.33328584	36.06502516	35.51715197	37.43603283	33.69615601	37.29185677	32.17096533	45.0717418	34.79560295	47.66571679	31.43769576	31.51664703	27.64140203	32.74102813	48.21689397	36.86806439
Smarcc2	5552	19.7465034	51.4229802	49.45541563	52.46751102	53.81848746	51.83670054	59.30853375	54.35882205	52.99905586	44.43262993	53.6388614	57.28601744	54.29991414	51.11331803	49.4492848	52.27657075
Tmx4	10907	11.90318726	26.87753697	24.75230873	28.89664779	27.99169846	29.26552581	27.18059591	31.63094712	22.2420246	26.46977405	26.46364581	23.65493386	20.50992902	24.56068043	34.05251433	23.78112416
Oaz1	2558	454.5942708	79.98365829	107.2356721	76.62830826	59.14392072	84.10808349	54.41824715	100.2883209	111.4901921	161.834747	87.73995477	82.95429361	114.8609129	94.61919372	135.4107518	109.0727247
Rps4x	1631	948.0758026	130.0078879	157.7816329	154.3160481	126.876818	158.9806515	120.265582	139.0285606	136.7052488	214.0811281	102.0984005	123.3300772	152.4098077	116.5031053	177.9645194	124.5322276
Serinc3	3840	66.8011703	98.54910813	79.22619404	89.8706781	78.48790017	70.41315154	77.42047904	76.78924952	64.29882784	65.21444442	59.41582273	70.89705426	73.3550332	69.64863236	63.29629001	75.62664717
Ociad1	5515	104.0569324	49.28530292	56.58078733	58.69499943	49.19038094	49.76974191	53.38112825	46.94405994	46.87228758	48.07517524	47.96932471	45.17216051	47.1426392	48.71085758	43.03576168	45.46917459
Cdc42bpa	21522	2.614014845	13.87750769	10.39784859	12.35912734	16.91627823	13.47817837	16.97496833	14.10507408	13.07580112	6.915653351	14.01475906	16.34032441	13.42730327	14.80619686	11.71469954	13.59680247
Hnrnpul2	5726	20.55427987	54.17903875	52.57958228	45.45436131	46.94019646	56.09849692	50.97612337	50.86167994	59.92033272	41.77837077	47.88440262	53.96605542	49.83109924	54.35745898	41.70806487	48.79448828
Diras2	4786	41.32822255	62.14422604	72.15519635	79.93481009	57.3258965	52.15367118	74.52942793	35.16966882	54.135772	38.08463563	68.35095569	67.33709468	71.29271232	71.03305141	31.46147068	61.01520412
Ndn	3694	101.2103088	65.36467512	94.42712745	76.62358075	77.9846866	109.1489235	65.84760929	102.254843	42.15644056	82.63558232	44.71060819	26.10544944	65.13618731	33.60970479	161.4204753	58.64190938
Kifap3	4012	63.49315557	63.22016268	83.26053682	88.56830139	68.85637305	70.28757267	80.67116674	73.01945626	59.39183093	61.4463583	72.42684714	62.3782466	60.88300665	78.81994815	61.28271332	63.91671108
Prkca	8992	15.1081811	36.31273876	42.88084692	37.94455108	36.26021008	31.15305742	44.01259997	14.83316891	30.99658656	11.91694517	36.46721056	25.98898293	38.92311773	37.5788886	14.65222129	36.66158166
Sdf4	6115	49.30328929	47.99962715	48.87591453	48.31163993	44.80950246	45.01347459	43.96058798	45.52855324	44.99795154	41.79069022	44.09326009	44.71560004	46.09794534	44.18782174	45.38000602	45.40860102
Tmem59l	1663	412.3858405	196.9099446	231.378064	215.6234857	120.8672768	145.8881754	123.9829968	135.3190037	115.6576854	140.4994319	176.6196299	144.88783	178.6554105	167.7176597	133.3864167	142.1965891
Rps9	2522	843.6707797	67.62512247	87.39512512	55.71213042	55.05595862	82.57600279	59.19435411	76.01709434	101.3864937	144.5685393	61.27310757	63.635178	93.59170973	64.25861577	113.7822843	81.3297839
Cspg5	10074	28.35236644	18.86770773	29.14208589	24.90761139	26.91612949	28.54775553	23.75268714	32.72438584	27.71556499	36.12045312	28.8234116	27.69096266	29.02272756	26.04941952	27.71721754	25.46053666
Saraf	2929	141.2607389	93.11899508	103.3377939	89.27346634	81.09531291	94.68423301	86.24203628	97.58552958	91.80865674	107.3004856	87.10311519	77.14240231	98.76778198	87.02818209	106.1135093	95.59878994
Dynll1	3890	334.2499481	47.85828841	68.01222103	59.51138878	54.58674792	61.68877016	68.0307444	51.01490831	72.1497398	60.20765934	69.31369805	54.50762105	63.34743174	61.28867081	62.01406101	57.53105375
Rap1gds1	7559	28.74897607	35.93070554	42.32187098	51.63711975	38.72662668	35.02978625	40.64211515	38.96371244	32.37157149	28.79452035	37.15260166	38.27949946	30.43051331	41.18334228	30.14711489	33.8654628
Nrsn1	2798	88.09993233	86.44517326	97.19578533	109.9691997	93.20225571	97.13566435	99.73997726	105.1930385	101.6379863	115.1920558	103.5333439	77.0386411	80.46499418	100.4758786	121.224811	105.3406853
Rbfox1	4400	7.000532832	80.22066746	77.46335927	85.12180535	75.80091201	58.00086771	86.34893296	41.76218239	62.69623997	38.43686638	61.04158504	61.59075835	85.28070217	78.11256828	26.80833451	62.34943381
Pitpnm2	12843	5.708531583	27.09032607	20.26256497	25.80003743	21.60915975	18.1764575	24.18539232	20.6522005	21.55944626	19.86763241	18.47045096	23.48296111	37.67003466	22.78246735	11.34828023	20.39109134
Cadps	15054	10.22498123	18.64000855	22.16109235	21.67819837	20.53178631	17.64787172	22.48039947	18.9639963	16.25101549	12.30413418	20.30409147	17.75004226	16.24283466	21.97593016	16.39120088	16.94192964
Rps23	1268	1765.759099	129.5767237	169.6886318	106.2101728	113.1784436	161.54313	126.5685746	135.420385	226.3606067	265.0403705	131.5746725	128.7455447	153.7197463	118.7243178	210.3377083	146.1949555
Capza2	5890	71.21188206	54.10237602	61.74760463	59.62817797	45.68544039	45.33418162	49.47160517	33.03319675	44.03453537	38.55265335	42.30141769	40.6414661	50.13665115	49.19921433	34.49862026	41.80020029
Rgs7bp	7077	12.70965664	38.62063068	34.28328838	44.28646128	50.58110987	36.42711879	66.19007069	37.55501022	39.27743429	19.66125798	40.75590259	44.12298667	39.17074292	48.98535802	20.61520112	39.62103516
Chst1	2680	97.20323743	127.7038997	128.2171687	120.8052	85.56296543	98.45426479	104.9632349	88.57124184	96.254272	90.32271376	104.9265205	102.7556493	129.6367803	110.9125392	66.22276026	93.5058558
Impact	3432	40.84509514	74.54132817	66.76423807	79.2510707	87.56248655	101.8393473	74.93368339	109.8605356	66.4751587	109.2559768	75.08477185	64.79501129	47.29828898	67.40361764	130.1567812	60.88292961
Ap2a2	5663	58.39302746	56.3813742	64.74257347	63.6504213	47.26059638	42.01808451	55.78437224	45.36138807	38.31554851	34.8926637	53.30875374	37.02140811	50.83930383	51.20954777	35.50736116	42.92592249
Prickle2	8631	19.60384164	39.18268145	38.44824504	43.03095125	37.26247723	28.1514033	43.064298	24.76900367	30.82489921	14.17148505	28.87356224	32.50248914	35.58421396	39.99645193	16.70365723	30.67065919
Actr1b	4274	59.32301613	66.14158005	76.56615972	67.95025637	54.6907149	63.22673089	58.34601195	63.48390403	57.46686428	59.92215963	72.82660464	63.69786812	71.08975629	66.80194537	54.86299993	66.81539537
Mdh2	3562	204.5380528	72.85854621	91.19461008	88.93069796	61.45188552	69.4350019	65.92547551	69.0956652	64.10961019	84.72794938	71.62409444	62.58223918	71.05664745	65.42941846	68.22248227	66.94962927
Scn2a	12732	3.418990416	23.94084766	21.28419582	23.74783646	25.68479423	21.56642811	31.46914295	23.73880664	18.63881833	11.13866421	25.4671354	22.53945371	17.85265006	27.63591715	15.27456535	22.20214616
Sbf1	6826	27.17446621	44.02957844	48.10544446	47.56712211	43.64505708	35.80044665	43.1042699	33.54338011	40.08185528	27.81299801	36.4395584	40.51013776	53.29971149	43.09454711	28.6131536	40.91503618
Ncl	10188	23.41256831	29.34158063	30.09787501	28.95421726	26.87812043	31.68183494	28.19084753	26.42490829	29.33726197	24.80996003	22.58997357	23.34728653	25.90284769	25.78447419	25.33231748	24.06230392
Sptb	12147	4.771213169	25.35527864	22.32686885	23.79550864	24.54440852	18.68896085	29.66787799	17.35675998	26.06637579	15.17992727	23.03360539	27.12858005	27.78936152	26.76775062	15.43419539	24.35166419
Rasgef1a	3355	59.61344311	86.72630407	103.6173734	96.81168515	70.10390525	77.00885783	85.45658023	74.57460637	80.85845327	72.83146205	96.2246491	86.69770986	85.32283501	89.59707973	49.96203843	78.78666153
Actr3	4631	66.98978043	68.2937177	69.1496793	74.44900008	57.52667704	60.51218493	62.25930928	39.74270638	66.05438285	48.11921992	52.61433082	55.40845925	67.79611868	58.2076528	42.59015038	55.51739627
Abhd8	4079	143.3942449	57.47215678	64.71654311	54.59599106	44.00801838	62.67962252	44.59119381	78.19363246	61.33776001	85.2321091	71.10881469	60.63683658	63.72646559	61.57745255	73.52718865	71.14094616
Ubqln2	3344	43.64548525	78.4956927	93.73045985	94.67885881	89.65645563	84.064843	93.51990315	89.82505131	67.54725866	83.00270157	85.97097563	71.4548653	73.33709986	81.74187519	79.30047506	74.65624075
Uqcrc1	4135	209.1720528	61.07521641	70.88165904	70.07478273	49.3965871	57.54496072	51.561092	57.77374289	55.35614234	76.49073392	57.87439523	54.49927289	56.26257691	55.36879156	66.50202548	57.26881167
Calr	2880	85.23796921	77.49438741	89.81942196	83.66726608	84.21491092	101.4589911	93.80430675	98.71684633	112.411782	97.90389816	90.11240684	80.78616869	97.80671093	95.60610216	101.0413917	113.075569
Mapre2	10202	9.282309043	25.98437825	27.59076868	30.54840576	26.29837967	26.10202678	28.67107048	31.34554929	24.28115316	27.50148282	28.93913408	25.10382899	25.59018806	27.59891213	26.16688621	26.60170872
Oxct1	3701	66.55874109	64.2985812	81.01584532	83.65828535	80.68749685	71.96560261	81.48756822	77.24322109	71.40510368	64.89334189	73.73059993	65.42547072	70.58235742	71.50469938	63.06416705	78.37684855
Copg1	11011	23.44280609	24.32111331	28.45587234	29.4331142	24.96895327	23.58659403	26.10401017	24.1641702	21.16026686	23.54262573	25.94261627	22.91518144	22.80905455	25.47294692	22.36494598	22.53648444
Nlgn2	5785	12.52655517	49.90079227	56.96547706	48.82322425	40.99093937	44.70593054	40.813868	55.07481607	40.59274614	44.18423417	55.68763101	50.53288696	47.24369759	50.6249955	45.75420409	47.62405169
Tmcc2	5692	26.41654247	43.28933026	48.42708031	48.28714116	42.8884913	46.68356972	49.00931232	51.92528985	43.68113028	53.12964147	50.05640019	47.00175871	51.29370009	48.63063533	47.98200057	50.20931229
Sec14l1	7176	27.75286402	45.34264402	43.09640619	43.62182105	33.56587042	38.22807588	39.61965405	28.98301931	40.7418476	29.84213629	36.12902786	45.60433968	44.00979655	39.28966284	22.32885591	40.36063336
Bin1	2451	280.9803023	88.14831993	127.59643	109.220145	93.75448507	104.312599	95.96761366	99.91437431	107.3374179	89.23563221	95.35190086	107.0985143	129.123838	117.8997389	80.93359348	94.68805132
Usp22	4886	28.65547619	55.72594988	64.54390301	67.65855166	65.58036823	47.40618347	62.51136672	60.67199386	45.76613206	52.3025114	57.38133973	44.80375615	56.94625235	54.36189667	51.65168287	48.62565624
Dync1li2	6027	15.48704791	50.48851275	42.70704612	46.27865444	50.61253198	46.5132843	42.81798684	48.55802021	44.76924251	34.41257194	43.85952605	47.60547186	39.06966471	49.93806563	46.72931266	47.80598408
Cap1	3494	82.06206463	77.10751504	96.64593126	83.4816027	78.17144383	80.09994338	81.03617788	67.30377726	79.678814	75.13324712	67.57765453	64.00166867	99.93538682	68.4206695	57.38034479	69.57341129
D17Wsu92e	5287	24.23509827	50.47525774	53.24021601	49.90497237	44.90189315	52.9451523	47.41975847	55.61476284	56.17566961	45.0576735	52.12785316	53.94089575	53.76459823	57.97092584	44.72391402	57.43133498
Dnaja1	8629	34.19175319	30.71509634	35.17589261	30.80636183	24.90853444	33.50246984	24.56590082	27.37182121	33.5003215	33.21868573	34.46332529	27.93565334	27.93784848	33.20650404	34.69981279	30.84530038
Map7d1	3652	67.93971921	78.56134243	81.70714793	67.23107777	64.60728983	76.71963592	64.08718213	87.63226162	68.09608851	68.37323525	69.52919398	78.22366575	85.28070217	69.59159563	66.44676323	71.8312151
Arrb1	11175	5.102686531	24.31824474	22.21412242	23.9797446	26.5062146	25.47082428	25.3818285	30.94713264	24.29975116	24.01989306	21.98182169	25.16625308	24.466004	24.40232133	24.13987162	21.10615765
Tecr	2191	255.0683055	107.8992381	128.6669153	143.0215757	104.1779315	112.765124	113.0529873	118.6346591	105.6284659	147.0797117	109.0809817	105.4741853	102.8745158	105.2854066	132.9281456	106.4573455
Stmn1	1922	278.1847027	101.1687716	110.1941693	125.4275518	85.80433535	149.199272	92.92387359	222.047981	117.4943347	167.0559028	118.1085936	157.2254279	93.52394824	138.7865683	182.3210146	129.6595513
Arnt2	7689	6.996753041	36.74508145	32.76576302	38.50056356	34.87062724	30.27941569	35.59927489	42.87494641	31.8452951	30.46735841	44.0704331	43.18841342	22.44202616	37.67397894	35.55848329	38.11616521
Rps25	2691	786.9972791	57.4388523	71.60358246	65.48128544	56.59646764	81.16425631	55.00054941	69.67247552	77.42604162	113.3530083	53.80556764	58.79368213	69.33835133	53.33065602	108.1196344	63.63895859
Pcsk2	7910	33.34123441	35.63946953	41.32352729	43.78871404	30.27890111	31.40526618	38.88796785	34.84270939	25.47476879	27.53087576	32.35940245	32.79546806	36.46882432	38.80213377	23.32156663	31.09041372
Klhl2	9247	12.31484093	32.1247801	35.24447655	33.60220568	32.4463024	25.82215866	34.89838762	16.40650854	31.36637449	20.54320021	31.07276369	26.30871929	39.17830309	36.74141748	14.66378	30.10066102
Gnb2	3402	267.061105	62.83388163	84.87955386	77.44341277	57.95951533	75.56415849	48.14131307	74.84446359	61.97350868	96.31301356	65.60318365	63.80664257	77.58660034	64.59651603	71.8221106	67.77753524
Ube2d3	24499	12.92965034	10.83542394	11.79535234	12.33488761	11.43751342	11.02394358	11.64365762	9.771250991	10.49205192	11.22485538	9.41549885	9.611810415	10.63961313	10.90797386	9.977442502	9.34823195
Rps8	1726	872.3933784	93.41350501	116.2263874	105.884598	90.78592608	122.3998407	92.01459596	114.0360396	147.2068864	226.8991748	96.78224039	102.7702109	131.0961177	104.138167	194.3752241	117.9356168
Dmtn	9804	21.4214591	22.56809396	30.22308046	29.33074897	24.24561282	26.5696917	29.87477952	32.36740492	26.75735488	26.36145619	27.80652005	28.93957378	31.84579308	26.70062856	19.75595852	24.59076369
Ahi1	7040	26.09530575	26.00072518	27.52972126	31.67217585	44.86568873	43.75090834	36.76763655	41.63373492	33.97680323	54.05382218	35.78561435	29.17254576	31.42535463	28.46573887	72.47992695	26.43437816
Hsph1	7266	27.28064242	29.02525898	38.87206829	34.91948745	38.6731098	35.85043455	42.93289313	39.61505175	36.25949121	36.31336917	38.97508482	31.41733586	33.81528772	39.25696996	39.1678881	33.53992773
Atxn10	1937	205.1500775	126.9934863	163.3066269	178.3910773	137.5580772	135.3368273	145.2828706	121.8352425	115.1925792	141.4531238	122.5467726	110.7233884	131.2517417	124.7027518	124.18425	117.3744405
Gtf2i	10199	26.19113265	24.47088588	24.28743811	27.25622225	27.09478154	26.05889763	28.067558	25.16765959	27.18554959	23.40089337	24.51667465	24.6387189	27.27096626	24.18199827	24.46922544	28.21777208
Aff4	13450	5.141767947	20.53781394	16.21230214	17.0932263	24.49340356	21.16256218	24.46114147	21.50692747	19.74055673	14.01177884	20.65422404	19.5045369	17.53402853	21.95129082	20.53296642	21.28563707
Sncb	2145	107.3642501	131.1830293	149.0179041	137.2659322	88.13368546	131.4656138	114.3083708	147.5728279	108.4970116	106.8237364	149.9437248	137.3711035	86.77244048	113.971671	120.1818274	124.1376689
Astn1	9839	12.22069873	25.72076694	30.25156751	29.349423	32.02187968	26.06438162	31.54691455	32.62688503	20.62824548	19.67527488	32.18361228	21.98517714	24.28785545	28.6501216	25.33949297	26.43032203
Rpl5	3920	296.797482	50.63956799	59.16277967	58.85946558	50.62575031	64.05872277	55.98121237	50.59941405	64.6097603	77.30277622	40.26270607	48.42727042	66.52109342	50.29447771	67.58531368	57.21842145
Cox6c	3567	569.0300664	44.8506462	55.93952094	53.78024712	39.4318047	56.21973422	47.44542458	45.23224782	64.30696494	72.72078043	47.84395032	45.09866525	48.53438796	46.66112564	73.74883698	56.42759058
Galnt16	8047	29.14614933	37.35528309	43.91242965	39.63175044	33.3739026	34.2512891	35.56670793	23.74502614	27.1384262	27.46380226	35.36806717	30.5885983	34.00188927	31.80476627	27.81067263	28.47440505
Mal	2778	123.0977041	100.0358305	113.6944648	128.1285746	98.39841449	110.8547792	81.52186614	89.12639058	96.27489902	71.36999353	32.36561274	87.2802525	104.5064344	89.7926768	104.4320791	83.86250426
Car2	2422	179.099286	59.92773787	110.2075069	90.92543904	139.6478554	116.7938267	114.3266592	92.5681404	126.1215827	104.5686988	65.85693881	92.1505634	118.1059055	96.49400427	120.4331185	120.2478723
Gnaq	6185	11.73014982	47.94458132	47.82083169	47.1778089	50.08711032	44.82239005	55.06761868	35.66100197	44.98561212	24.10049915	45.07587049	43.15024445	41.99428373	50.80434736	29.66663803	44.15752257
Slc25a22	5992	21.38367232	48.03790279	67.59240164	57.36449459	42.40635551	39.47752431	41.44059977	45.20826097	34.37598846	28.94074713	55.39808173	33.74167633	49.72069103	49.84171113	30.30971764	44.19720667
Sphkap	9602	15.95117401	30.98045474	28.96365656	34.90375475	34.50139051	26.33534747	37.86211808	17.28421883	26.76992084	13.69595298	28.29332872	27.14052887	33.28125921	30.51737361	16.33327602	27.01319737
Cnksr2	9267	16.63768557	29.97684426	36.94156078	39.04474891	31.56995301	24.19516926	42.20741302	16.57792642	27.10923012	10.73950456	33.67851055	32.55637865	27.21253275	36.96554907	8.852652955	33.17966628
Eef1g	2600	266.803524	76.78939998	96.67199668	86.37212564	76.34495975	105.0909592	79.43002913	109.536911	100.8958105	151.0976549	54.25877982	83.88421797	94.50072329	82.54627047	114.4621647	88.47044633
Hspa4	5528	25.78804359	42.3227898	48.59539424	47.35113122	47.07895474	48.17164928	50.5338428	51.50102721	52.18544418	43.68806681	49.5047818	42.79353433	44.40960063	51.41348316	48.8083099	50.13986654
Rbfox2	8140	4.64930034	33.17424876	29.13555488	30.08878882	34.35874589	36.59091646	34.05817205	39.00818407	31.38587843	26.2327035	35.99328337	35.60047938	30.02663745	38.0445528	28.01349593	32.69829201
Cdc42	2966	156.7499107	81.33812119	97.64552295	101.254866	85.5668251	87.79016229	85.84256108	82.41666398	87.95455872	86.85497543	77.13592247	69.02392902	82.9781177	81.60347186	83.49293	79.63416062
Prdx6	4804	174.5673201	55.40922142	59.64035132	50.57082299	55.05246861	52.14162715	46.80510191	49.59524152	42.94430748	56.3503304	29.36570098	42.13087166	61.14962807	38.93473907	50.63589526	43.19412509
Rps7	2015	912.2643372	79.29231393	92.0660385	102.9568952	78.48486105	85.01757853	74.72448817	93.90010463	111.5363162	175.6065173	56.28973206	86.418184	93.59512856	86.41129753	130.5030064	106.5947224
Btbd3	5776	22.34493922	48.99610055	46.70348625	50.01367748	46.26751558	39.95802006	50.75674603	29.0395245	51.59717411	33.84342869	38.88433189	45.2870466	78.27780157	53.25966795	25.75338337	50.00856731
Selenop	2842	122.744079	111.9248163	88.94874408	103.0788332	94.88340876	108.0849072	88.68602075	107.1612621	72.47745351	107.5264549	55.66374621	62.4142801	74.31776691	59.85829606	122.000565	81.26966396
Ptn	3433	83.81681129	56.3977306	69.02106671	70.1417664	65.23342333	68.13475267	62.38055521	89.3716814	85.30404711	98.55982291	66.30734158	85.6111206	70.8968213	75.40138605	73.02501647	89.50001797
Grm5	10247	9.117331191	22.87273025	25.19744532	27.32182279	30.12919664	27.42355801	32.2050755	24.13372131	24.76914975	18.23386656	32.08265896	29.9500293	21.99147672	30.0951381	15.97835145	24.84619862
Syngap1	6931	6.770276109	38.08964855	50.55829161	38.45668438	36.03338946	33.91984139	40.47342591	35.83601716	40.12814422	22.27028758	48.94302684	45.3102273	44.64585827	43.22967361	20.67979298	38.91539304
Scd1	4836	19.30116579	48.73415678	45.5548921	51.10076607	60.04157311	71.81233758	52.24537833	56.48233566	59.05073681	56.08116271	36.0798298	43.8562431	46.9166096	42.10985333	90.12784919	53.84233812
Herc2	16175	5.345730284	16.74951563	13.86155714	14.05367736	18.30177011	15.30033576	21.49430223	17.62539965	16.65822397	8.364622544	19.14297223	18.2338019	15.31416143	19.94475312	12.24864783	17.2218373
Nfix	7351	2.135514152	39.58900976	34.2650562	36.13223233	32.99998607	32.4893646	37.36500547	24.52241859	41.83315171	17.13941895	42.01497651	50.47020604	45.57029942	43.21665543	25.23579101	43.29514991
Hectd4	16443	5.53727144	14.97260995	12.35963054	13.27591803	18.47394394	14.87763419	20.93046541	21.77054381	14.40929167	9.383910435	19.27045086	18.30542277	15.23649424	17.79780468	13.27458748	15.02723364
Scg3	2738	77.3549813	93.77754904	98.34829199	112.4996002	118.1849442	98.99931935	112.0815911	92.02594181	81.82786519	86.88297153	84.09473405	85.25281444	94.13073931	88.16179975	87.47632746	77.63488242
Itpka	1818	661.5698394	147.0182467	180.0315128	178.3570202	85.97410404	109.9351802	106.546342	71.33881786	131.9865779	80.58211506	110.779954	158.654708	152.764229	144.4654284	46.45316434	105.9118754
Rpl26	1444	1417.853237	115.9466221	135.7737064	143.0975986	131.771102	157.499551	130.3988176	147.197121	136.3352869	244.1975106	105.9641108	113.128561	1.566267971	104.665686	105.8456379	128.6457158
Dcaf7	6133	13.32387258	46.6279034	48.00811219	51.39911162	39.42470619	37.53913672	40.89674118	47.49439498	38.8345316	35.81670338	48.82215734	38.40435172	39.84435461	44.69295104	38.51442597	45.71049476
Crtc1	11182	10.09274501	22.4965899	25.41680644	26.23771747	23.39608658	20.3388796	24.13501849	19.9841584	23.77820962	18.65272529	23.73824364	25.44103214	33.73634146	26.81946329	13.17057669	22.94268
Rnf10	7556	19.48429418	35.18018468	37.42265621	37.04495818	33.65202472	37.66339906	34.58126997	35.14825659	34.07572176	30.47265667	30.73600757	30.31902438	38.80325444	34.41537714	31.28067626	33.47418662
Lingo1	4715	58.12968553	54.69952549	80.10956413	69.03889436	43.59057428	43.30075384	57.29722236	64.86321948	39.03176838	23.02232659	69.35799423	55.46634899	58.60816808	70.34800403	25.65477226	56.06134664
Rps5	1734	1357.630159	79.53203939	97.04639175	92.54677543	71.71064678	90.18848149	70.41187985	98.23355528	108.2476724	170.0641205	74.50164052	84.49730261	102.3298359	75.84102304	145.3716792	97.47888117
Myh10	10458	8.16256197	26.02532701	20.94783071	22.08875268	25.23013016	26.16667031	29.26938629	34.03691929	23.97035938	19.96002544	26.02255044	26.85023067	21.31676849	25.28424133	23.32612793	23.40385755
Apc	15753	4.077648205	15.77053461	11.71520608	13.34754412	21.06885734	14.38457837	23.68671457	18.93988584	17.02916874	6.381388939	20.59652321	17.58799324	13.9264916	20.66440588	14.19070169	18.47734034
Laptm4a	1773	284.716333	142.3518545	146.9259675	149.9622732	129.1602191	120.1488653	127.6056643	118.9960512	151.0902669	168.0204617	108.7183522	129.2412261	140.6671344	108.6057811	155.2909069	164.1387146
6430548M08Rik	6626	13.48509741	40.62078999	41.27769303	39.29696666	35.37691331	38.34346834	40.376896	57.88977652	31.40414571	37.12968215	42.22595906	33.14443811	34.49043015	36.72406839	42.31901186	36.76273951
Ptprz1	14245	6.546548461	15.06450229	14.79274973	16.97732199	28.19606385	17.6534166	24.37518679	20.13069662	15.24721924	13.761803	18.9354171	16.33684181	17.15807854	18.55868878	17.98619321	16.02664204
Hspa12a	5733	16.56247718	41.67209838	48.2394634	53.81458787	43.60146399	36.39825978	57.07642458	38.10396948	43.51922918	24.49404741	64.09369574	53.21070917	40.81322331	56.1114811	30.707852	48.5894328
Srebf2	7184	19.97351188	31.58131112	39.07735113	38.08255614	32.82488308	31.36202843	32.81930323	39.25315936	33.76861947	34.70336684	37.11657131	35.62734217	35.7896909	39.83301842	34.69052446	38.22599053
Cs	5779	32.53825136	43.25021446	53.78300701	51.83452762	44.45612514	43.29078883	45.75474898	45.35229682	38.58215275	43.56477618	45.00774406	43.06172982	39.42989501	40.13220823	39.73119125	41.69867526
Arhgdia	2258	114.993856	102.7839681	124.6594429	121.2356624	103.6951739	123.21126	96.17431971	121.4698463	104.7150964	126.6004888	99.7218433	103.4475833	112.592836	104.2687561	109.9559627	107.7801179
6330403K07Rik	1494	225.3710947	129.4545962	162.9355335	142.6536783	136.4520083	190.3462993	142.2972803	202.9621074	143.4663906	342.5121184	135.2251293	134.2770406	99.60440705	119.1151467	274.325818	122.3678295
Tbc1d9b	6429	17.593971	37.24167773	41.15220716	42.58907135	33.42538334	41.50117554	34.2725086	46.5995722	39.6885239	40.89370557	39.35766089	35.11176131	34.38797487	36.68025668	46.39779644	48.50964089
Tubb3	1868	312.4369919	99.132543	150.5138544	141.5699914	106.4264317	100.5569452	90.06144193	162.9576399	103.4846475	188.5009045	149.1072972	112.1465723	88.1925187	122.6510576	170.3147569	113.911517
Dmxl2	13285	7.319816723	18.48866833	19.99533409	20.17942597	22.5742639	15.97641458	25.85554676	17.47176517	18.2891392	10.06680458	24.17054077	18.85420461	18.5488528	24.51958468	12.94381308	21.67556355
Gad2	5876	7.350436726	31.67404379	30.65132337	27.56322143	69.11032976	64.64908237	45.73915422	69.32673539	37.02758509	80.51334277	29.39101902	22.85251696	22.22815732	23.9358178	70.20978909	25.28370486
Prpf8	7461	25.55542928	33.33944449	34.16878137	36.69080895	39.55931494	31.94091125	41.6614254	34.01493072	31.26461693	28.90386233	31.35897826	32.38873551	30.89222205	33.3460885	30.47045326	36.60558599
Acot7	2124	264.0730584	93.28751518	145.4009517	120.3627538	99.124449	103.7580504	107.698909	121.7984511	101.6744062	129.6815083	117.9704427	93.50588839	106.1196158	109.9558644	122.5531455	102.6427727
Wnk1	22825	3.962995386	9.28309675	7.82981645	9.6313829	16.26640171	9.793778712	14.33111463	12.83909523	11.96553992	6.865093953	9.787140987	11.97729457	9.951620343	11.77667479	11.86192776	12.88637992
Slc4a10	6424	10.11813304	43.7620322	36.6183942	43.37583746	37.50880984	39.42010159	41.88074359	38.67194584	45.39361682	25.13823628	46.3497187	40.86215107	28.78163686	44.44450724	31.61555569	57.90374202
Rab14	13589	15.82951517	18.50030808	20.20578906	21.46476708	19.94739717	19.27589686	19.26950689	19.24359275	16.43562534	18.03063085	16.64337831	17.35659456	17.30171865	20.00373496	15.72897468	17.16038285
Scamp1	4582	29.50107483	60.2071526	59.01388492	62.69829603	54.12249166	57.32553794	53.35378131	56.4385901	50.52070941	56.40500142	55.25698353	47.15002822	49.59592721	59.1841695	53.85271456	56.45087352
Ddb1	4155	73.92897598	63.18692106	70.14113745	63.3423393	53.87687943	58.72710531	52.37242276	60.8784431	61.27997667	63.63662575	56.03304318	51.89127883	54.07423228	54.23032131	60.63217241	65.93220185
Ptprn2	8602	3.038284419	30.91439161	35.4791922	35.50142164	28.70151166	30.78239412	35.11823041	37.0102401	23.16840632	24.38975835	32.08775682	29.57179728	20.30507136	30.43163944	26.14234621	29.74631835
Oxr1	7136	13.52018928	36.68901464	38.10261823	49.07016542	34.54859447	36.50353944	46.73712227	38.84916202	28.47966869	17.7495174	46.47296978	34.0535312	21.49436212	40.10095352	27.33562605	38.84932507
Enpp5	4858	28.55863164	51.64266783	49.12764095	60.83485104	50.7399786	47.86074907	55.82856829	58.76574728	45.91891811	53.475729	52.49491422	50.04411077	45.37094762	52.82748418	50.60044752	53.66717904
Pi4ka	11254	18.5332727	21.82067692	24.61214085	25.54190818	23.11361288	19.98314093	26.07513699	21.52882887	19.85530088	18.07290263	24.14008729	23.54140892	21.12444999	22.87604678	16.83401841	23.13679999
Npdc1	3906	234.9912757	55.27274713	78.92892592	61.43662894	46.4860603	52.81300403	49.11989599	44.01168169	57.45574676	52.45698746	55.99870914	53.86847779	76.27403499	60.02701394	45.48747687	56.96798924
Dlgap4	8451	16.14563354	27.96155597	34.16243268	33.99403531	27.80485521	28.72034927	32.42237028	32.76922843	26.50464716	23.48041816	33.96233019	33.63685227	28.53237446	31.35929612	21.56041765	30.65941474
Hspa5	4229	40.59152295	52.77461237	49.28380272	49.2902335	54.13977636	74.71893401	51.44282129	63.92700483	70.71406718	68.39987354	46.55817404	43.05794794	51.40206706	52.52698277	82.45364798	75.11256352
Hp1bp3	8433	18.36360391	28.78674554	30.33833515	30.55033753	26.952076	30.23793974	27.9716975	29.1502299	29.84780397	32.14055864	28.63246915	32.66207588	30.45235705	32.34958961	24.44600746	30.79738288
Ppp1r9a	14531	6.873186182	17.57327732	13.82384992	16.72267894	20.57807536	16.79958424	23.57329902	19.08512218	17.43336192	12.9233871	17.27620332	17.77407557	15.43017112	19.83450706	14.00402616	16.77877075
Ptma	1462	254.6228706	155.9325663	175.9838027	136.2558344	153.0578151	205.2873143	142.5912875	146.0907594	214.9491872	190.7649857	117.9836973	149.7340305	186.5873939	149.0922712	176.6976809	170.1890885
Ip6k1	6487	37.68569323	38.32116749	44.34041082	37.84074024	32.21180525	37.48759581	31.68105747	38.64486751	35.4185904	37.74488528	40.71711134	39.59724116	41.79835112	40.16174765	37.19500063	36.05908144
Napa	3786	141.0438877	58.30348311	72.55243395	78.6849742	61.00871756	59.0446379	71.20949555	54.79174597	58.67866749	57.7992558	49.79292865	55.63308429	89.10506237	61.45828566	47.42377517	52.29707622
Scg2	2515	52.02637088	98.57360857	85.78685709	83.18830807	85.12946918	99.68017852	101.0367826	101.8075839	84.30224816	180.2886064	75.47720356	68.5917571	76.11184801	69.61912495	208.6459614	67.25231921
Atp5f1	4105	211.5482317	50.57678765	60.79924726	55.8986068	42.27306795	58.18010211	44.91963933	47.98383428	56.99544192	66.8144508	52.3272937	47.44510614	48.96031235	52.08506479	64.83951875	53.66453309
Atp8a1	14278	6.317467773	17.22835012	16.66663902	18.94167811	19.92989922	15.9141392	21.15361344	18.35971904	16.39404206	12.49281335	17.69602486	16.36734378	19.07687024	21.34864731	14.63176924	17.23963989
Rpl31	1662	1328.117716	75.14645232	92.23334144	82.78594826	68.23205818	77.9764761	79.63156469	98.08325032	140.5468334	179.3091014	81.22648747	81.41405436	98.38145326	81.82700869	146.3627201	103.943247
Eif4b	4468	32.98859372	66.22929904	65.04780012	60.30864511	53.5162311	60.00593295	56.06207737	49.10112227	55.70783395	52.45634886	51.0294679	51.60082424	58.51184267	50.27395279	51.59863883	53.28678813
Cdip1	10094	32.82727898	29.28989549	31.10990868	26.72222081	21.62435687	24.15847716	19.56514485	20.56071334	23.15203889	23.08122328	24.61088095	21.78917389	24.77932022	24.63175588	21.44841068	21.86270244
Arl8b	4479	50.37492623	54.48987283	63.19116068	70.34286878	61.1962527	53.63438403	67.66913908	51.0543072	44.89262056	42.83491558	56.45753632	47.69030405	53.37597988	59.53106407	43.78248162	50.82212514
Rpl14	1651	857.1839772	99.01291089	126.4987227	111.5609828	97.94505169	136.9678382	114.1171068	109.601654	126.5576116	204.4336842	79.73775053	94.18928681	122.6675616	91.47734844	165.3037311	105.5450729
Ptpn11	7492	13.14957145	46.42511164	34.59178435	35.19521445	33.85735996	35.1217268	32.32545214	33.57244028	37.50480754	28.91070798	23.31008457	30.70088434	32.01308661	30.89126589	32.59356712	33.01799386
Glg1	7090	4.655652044	35.90640108	34.14493584	35.70096485	41.90212002	34.18967045	43.9121894	38.55361858	35.14417639	27.64191252	34.29981325	34.07591113	32.3419776	35.28166715	33.57292395	36.61539167
Dzank1	8262	8.812096521	27.4039692	20.22523873	26.17530848	34.19719325	35.37951227	30.14914408	44.95749391	25.75998302	28.2261878	31.44976096	28.35736353	16.42477088	29.1118157	46.89229078	26.35381773
Gprc5b	4630	16.89767988	50.72255128	47.03841152	51.44946473	60.96619564	59.30534831	53.7033317	59.22889155	60.46684787	50.72926184	32.47117327	52.43831874	66.3897108	48.71345176	60.12648576	53.59594604
Gja1	10257	9.497267725	24.14471312	24.41623173	23.50314463	30.67833547	22.38526948	27.88711346	23.99999069	25.48624727	24.76258164	20.07423173	24.33047002	22.4310863	19.55884745	26.39165734	23.19572634
Ahcyl2	18255	2.300914653	16.82879543	11.20024374	14.17317328	13.67381868	13.1567564	14.18546217	10.58013259	18.06251666	10.16798157	10.7140717	12.35667359	14.79410903	12.47067508	14.27276034	20.31257236
Ttll7	8266	17.84150637	27.01281841	29.23535031	31.27404088	36.81810598	29.87090884	36.49179958	34.15068564	27.68494155	20.57458497	28.90685523	29.53581646	23.71111562	34.52084346	27.05597233	29.82540387
Gstm1	1473	252.3181617	176.5042003	179.720374	197.647372	162.7168529	191.4066012	160.7068602	157.2110007	141.9608838	187.4110571	112.2677861	136.5589653	162.4416987	124.6678989	185.948334	139.4754404
Sdcbp	6904	36.38045083	39.70149369	44.65474865	42.32037177	32.90830658	34.80304521	29.58188545	26.46604215	35.13033612	32.1962439	34.38955156	30.53931634	41.01593097	35.60560372	31.38721676	36.63542208
Clasp2	15378	8.039644464	12.87804403	15.01503098	16.49564194	19.17598673	14.99144451	18.6910688	17.64085451	15.75433945	11.90357664	16.33146323	17.46409021	15.21538622	18.25327839	15.20959814	15.70276091
Serbp1	20117	12.40956622	12.10356781	12.62463844	11.03180644	11.6194321	13.61585367	13.0469905	11.46483306	13.34573654	11.61458246	10.99007845	11.82393772	11.67706151	12.44804846	11.25925492	12.02297894
Cabp7	2628	73.71531044	128.4082477	137.6585003	132.2389741	91.53767396	82.6564684	106.764475	11.76266373	86.68919879	26.67455821	97.65739183	90.61373049	160.7390362	106.3787511	35.60393243	106.1039671
Pls3	4238	46.23172826	62.93216277	77.79751199	83.07932839	56.03686111	51.37786203	69.46600338	42.47724715	56.69540559	29.24258666	69.35533431	57.2503489	51.43845361	66.91006255	33.75082925	58.59274056
Gpr37l1	2269	246.9731363	90.85941658	121.8849025	95.43211508	96.99355575	105.9426444	86.81756024	104.809711	97.22067237	132.2001168	84.56034549	91.80193526	120.1344917	82.21940024	112.6801818	82.58124962
Prkaca	2488	74.62323803	98.59710412	123.3324941	104.1022302	88.49127262	98.15851877	82.82647632	98.62603804	84.82699493	106.0726143	98.3538092	83.85187518	99.27127501	89.5874792	114.1885679	94.10677937
Ap2a1	4300	69.67972215	60.03920134	70.34007064	67.47542448	50.87436135	55.11992743	52.23925773	60.52850091	45.51995312	52.95071902	54.00959842	52.05544493	56.51836583	54.33823354	48.0228101	51.67054821
Ogdh	5456	30.85634306	45.44807298	45.1066479	49.16582044	48.21582235	43.28933274	47.98343179	51.52310936	42.35858478	44.30544889	37.6713409	41.91926836	35.3954483	40.38712668	46.18327495	45.57361494
Rnf11	4263	41.62131989	56.64018529	61.9609079	62.00861265	57.71880709	56.69230848	57.33316928	59.04792472	52.51769406	55.31874023	57.80725801	49.82727327	48.1826554	58.10783095	62.95647552	53.21460904
Cdk14	18877	3.708498613	13.90250229	15.76193915	16.78662787	13.73785161	10.5244659	16.17708388	11.49939046	11.9057942	5.402068277	16.08943514	11.99254448	12.80354502	16.00998183	9.307793238	13.82304188
Chd5	9583	8.102084236	23.24066474	22.14002496	21.6141145	22.79579201	24.59774988	26.19666232	33.11385139	23.49755304	19.02045978	33.61712881	33.03663095	16.82112932	30.26753033	27.78511615	26.54456762
Dbn1	4514	73.85801345	43.38768618	62.96205795	52.38160627	50.97472793	53.11520686	53.79951072	45.0841694	48.57015129	48.89734095	59.9060188	55.05734654	70.20242433	53.70279499	35.63854748	48.83910338
Ldha	3310	166.0439482	62.25253625	88.45151603	73.18037778	48.21676182	66.33021465	57.39204003	60.22133096	70.24483474	74.54552427	84.46517899	58.90596483	62.55212269	73.23698386	69.15913871	80.59689209
Adcyap1r1	6601	11.96787643	32.69857441	29.45788847	33.21181028	40.77127678	41.9662491	32.94050001	48.39316437	35.92602179	44.67371382	32.66005516	33.98359714	37.51782444	32.94746754	46.60704044	30.71935381
Sf3b2	3231	73.01044343	78.00229457	86.65501673	74.74833403	65.36664864	86.76433441	74.02448764	76.47838497	74.79947176	74.40209042	65.20169023	67.90419809	74.97924545	67.34583148	74.29655657	68.24986509
Caprin1	10219	11.95724812	21.73310137	22.62146637	23.83818405	27.41165799	25.8709864	28.72153019	25.0126008	23.55480013	24.22757067	21.17887006	21.33719748	22.34347606	25.01835634	21.28248294	22.68347261
Gnl3l	5570	11.36477339	44.63940289	46.30711019	50.32258575	44.15931173	43.67785819	46.89131512	53.62729578	39.55549319	41.62789742	47.7682993	39.30182272	33.52669832	41.09441274	48.99756913	39.4101415
Ppm1a	12829	10.84084904	19.10525782	18.1902904	18.07930588	17.98388649	19.62614605	18.10454272	20.99652358	18.23729746	18.00853763	18.56816178	19.25003012	17.07258615	21.58919625	19.96373675	18.79674555
Rpl11	2697	678.5878457	50.34262932	67.25685739	38.81787858	40.79244046	63.26910875	42.29505081	62.46550623	89.58960755	114.3405201	55.89931655	50.79298321	66.68736843	47.69833295	104.7916215	67.43504366
Got2	4824	69.27005954	52.01744215	60.1364706	59.78106847	43.28899631	46.31827592	49.81086778	47.6781012	40.66483667	49.78653779	52.28957678	45.86223436	44.99811965	47.28125346	41.90757995	47.18745823
Ctbp1	4476	73.87839913	50.81608708	59.40697761	54.854311	49.29619791	52.22322427	47.8944029	55.60118099	52.05444557	60.82825247	46.10649798	48.08517504	57.41964596	50.43779675	49.64606464	49.67608616
Tmem151a	4807	63.2660947	47.71771341	59.93716623	59.54614617	48.25171536	52.09830639	52.36349469	54.45119773	42.19959722	35.65776874	49.09748154	46.97059688	50.37552276	50.33946815	36.50028167	47.64350625
Vgf	2973	38.90255227	90.55008917	90.55637396	78.94050445	57.34884235	82.87748138	58.49941381	111.5311546	56.69668948	106.9120268	97.77371069	71.538646	54.09924919	98.0719204	99.30594759	68.61812519
Plppr2	2750	68.0690928	97.30601316	125.6735957	104.8468583	75.50522052	76.27614619	83.32456728	69.57161853	75.56882215	56.67633095	110.9959522	89.33059601	113.663989	99.20148696	45.56297053	84.79725185
Rbfox3	5818	22.78161252	39.43470419	55.6120029	46.61730446	37.28320384	38.35140166	42.9194237	36.49139173	41.88246759	37.17165356	41.51082467	45.17417202	56.15530049	45.30034538	22.2730861	37.7875725
Hap1	3766	5.475239313	38.27823407	59.87659452	43.48830435	71.31168195	76.46118308	52.88431548	89.49475063	48.709944	131.5120917	73.30622669	30.95478987	41.76588561	35.22142621	128.8576439	44.39552108
Zfp706	4981	51.66935222	43.19745067	53.33025765	53.50095671	50.13119218	46.13792034	48.99040822	48.53339566	44.8066548	47.09854699	43.70279997	39.98152262	48.92535634	48.09244863	44.54344163	46.10197759
Grik5	5168	65.79213589	46.95327088	56.01965436	52.31022675	40.01629795	41.74119117	45.37387612	46.43491089	37.42592202	37.23197106	52.06158363	41.52080008	57.53888505	46.76032865	29.88913899	41.76563333
Hspa9	3932	69.66219669	65.73777452	69.99459606	69.36924515	59.48117444	63.71825912	59.94866456	54.48208971	61.34074209	58.6291998	54.40318567	50.92341775	54.853274	54.14291211	59.98577617	56.30847842
Zyg11b	9046	7.372980934	27.70503839	25.84472972	29.0335263	31.19937339	24.95239405	34.2200102	27.12597641	25.39911518	16.6937791	27.24213364	26.7915377	22.64963954	31.67575982	22.77308927	28.39078653
Fads1	3456	31.37865095	62.99695361	69.50644282	69.80231388	70.48432951	64.14280957	66.02871221	65.4557251	76.24866459	72.05739804	63.71446576	56.93447697	83.23089331	62.9769837	85.1421141	74.40875682
Emc10	2917	160.8084084	72.24592043	99.10229149	91.14950646	66.49626978	68.05446988	62.43070993	76.62393019	73.7379813	88.90617066	74.1232125	69.40378923	87.96678737	80.30484054	71.24731636	82.64924483
Ak5	3404	66.93170479	79.11560997	111.7330362	99.45849791	65.47927231	49.86952988	82.75309839	49.27505685	52.51188618	27.78012822	95.59330503	48.3557561	91.37306339	85.38441798	28.81907737	74.77773086
Neurl1a	4411	47.78501008	45.30960834	62.69708539	58.44389905	49.44467053	52.62860865	44.68385737	60.82140295	46.3181478	55.18074085	60.80626053	44.46062202	67.90293465	55.88847246	42.18988012	56.39556699
Eif5	6820	21.99758651	35.70960913	34.82963086	36.16248942	36.60052199	36.77408872	35.69035846	32.72978499	33.81571015	34.0798575	33.84566027	34.5833964	32.13006039	35.85385754	36.563716	34.42071597
Ncor1	12811	6.88192071	18.24620557	16.61569487	19.16110233	23.27569155	16.9841484	26.02052365	17.51976908	19.66031504	9.752018851	20.51131033	21.49599096	18.94626186	20.82599785	12.88812564	19.42643423
Tnk2	5738	9.582782039	42.64288388	38.11393305	34.99502241	37.07529395	44.5844605	38.65228588	47.49210329	37.87111911	45.05113985	40.91230747	48.75757122	44.17281155	43.94349314	46.00876012	41.0760731
Ankrd46	5221	41.36292492	48.45096816	54.79487805	58.13306834	41.63057294	39.67985067	41.8286863	39.17678379	43.52156208	39.52227847	46.18720915	43.64014492	53.68616581	47.01064336	34.97438497	44.41938507
Arhgef4	9861	28.29358625	25.95903257	32.14894475	29.95341893	24.04306157	20.24166589	24.48049212	17.86687497	19.35735166	20.92544528	23.59928641	20.20649585	27.25180069	24.29251461	20.39625373	23.15176106
Vcp	4851	64.5114474	46.98440554	53.01613528	48.44778485	40.98218395	47.50253507	40.64238717	52.03243347	48.30833664	54.23063389	48.55499973	39.85866253	45.34105235	46.68368217	50.70393515	50.84477247
Zmiz2	4655	20.59851473	54.26381965	55.71981591	59.41049288	49.44014522	50.2262019	51.14041094	58.17177433	46.0216851	46.65011036	49.54198513	57.64687355	52.34066549	51.27460799	42.76220037	47.26421077
Iqsec1	11601	12.20781834	21.9622986	20.56793001	23.36000526	22.09262902	20.56015955	23.01353845	23.69353111	18.10869517	15.68782401	19.28331061	21.07767252	17.2270698	19.43704918	19.98733357	20.45093938
Ccni	3303	54.72026324	72.14090605	74.23311184	82.42953227	67.93396419	71.63219609	70.57192204	74.08221343	70.44267881	66.92610983	59.56325199	68.6042522	69.73438162	73.83421697	72.75159953	74.42142587
Baiap2	4992	36.2231339	48.76510679	56.86890776	54.59531562	41.76171576	42.38241852	52.68901465	45.44348408	43.97341175	47.98824014	47.95980677	50.92431151	63.8304114	51.40943873	21.74394219	39.36207766
Mmd	3581	69.99762716	67.10744945	86.74990966	86.8764855	69.0304614	53.97410421	85.54095032	34.98210279	57.98729288	35.7125058	75.83574735	61.47905729	84.43087362	82.35699991	31.82509261	63.16298829
Gdi2	10558	31.44889123	22.31239448	23.6694499	27.94995204	23.8005131	21.9973886	24.21555384	21.53764622	21.09780014	22.4204748	17.53785109	17.73403158	20.35537435	20.5991886	20.48246812	19.23247411
Reps2	8296	11.66039483	29.46294174	27.00055352	28.62775295	32.83314903	25.609202	39.16088214	28.16247577	27.80581786	15.36170342	34.66630589	33.35157154	21.82233368	36.87288684	19.98548489	30.23361853
Wdr6	4163	22.21760469	52.22318232	67.28066452	46.86043069	53.58329558	65.63451689	38.14969796	77.7137456	47.87283957	90.9680561	56.35304434	29.26444239	33.75768709	33.03160333	107.9174168	52.63638676
Cdk5r2	2799	53.20486806	82.22935244	100.8708113	87.18918025	63.17524274	85.67840722	58.83113696	103.4698787	79.65925714	94.62521317	80.52210948	95.87216734	93.58518533	89.33150118	70.64226664	80.19400371
Trim9	14203	9.212583451	18.11106631	17.3349939	19.0843086	17.07041014	14.60449134	18.22853528	16.90304229	13.16626641	11.0404293	20.55098569	18.18835724	16.72385777	20.63901779	12.03781742	15.72170571
Atp6v1c1	5601	56.03971357	42.91445047	49.06098238	52.12636856	37.58192743	41.95586228	44.10469402	39.01074847	37.01641949	39.26842736	43.32476706	34.66640917	37.3975046	42.40201194	35.31980859	37.33565769
Smarca2	14269	4.406581616	14.61593695	13.39873694	16.08899076	18.93210058	17.11168103	18.66363134	21.01643566	17.48138056	14.41035843	16.05573897	14.47275789	17.73801796	17.03436165	16.45040442	16.70108453
Mef2d	5985	7.415060219	41.63109109	42.19293438	46.00593723	43.1462943	38.85703209	42.77396315	41.45105501	38.36234432	32.30779177	39.94131937	43.66035966	42.12650609	42.07574248	26.94512576	39.10216612
Nmt1	5017	41.70864869	50.17202513	54.75055111	57.85416652	48.49235874	43.42097177	56.44730533	35.98946975	45.89310171	33.9541836	39.16196801	48.70632683	59.54730192	46.71265062	29.1879147	45.3056986
Tubb4b	2088	206.8948836	96.56644786	120.4795431	113.6905222	93.61305542	95.89314356	90.20671356	106.5752404	110.1934512	120.2014876	108.1168311	78.72912398	91.92304521	102.8651943	152.8652651	118.3394649
Zeb2	19942	5.357154436	10.71390754	12.26841499	13.04867409	15.79898075	11.16808297	18.56859005	6.000820703	13.88466394	3.054171393	12.15788577	15.25919946	13.2513302	14.17880518	5.430719109	12.99839118
Atp6ap2	2618	94.80546582	93.99942865	98.29711356	107.8007242	84.39933568	98.39092724	76.35094018	97.97111524	78.69932948	87.65135921	86.0291397	75.75850967	69.72067996	87.53485474	89.22749024	85.69587987
Slc6a11	5050	10.13218433	26.17463152	39.32135544	32.72521479	55.18202898	43.60923662	34.67108697	69.52331388	41.36489011	82.81352547	40.76218402	30.86842229	24.65263493	30.65629561	111.198143	35.57391191
Selenot	3436	47.19377092	68.89394481	65.7207209	70.4808022	79.05604889	74.42433012	83.57177803	66.92375293	65.2678643	60.84874559	61.12871781	56.90343446	58.59775805	64.53960742	72.43068254	67.28486342
Mtss1l	5311	5.176614888	35.77880382	43.58687759	34.61816946	47.86871486	46.84209786	42.88258835	54.88226415	41.52509582	47.09938746	51.47817849	44.08324239	38.35556237	40.57343055	55.73807774	46.14783486
Ank	3610	29.85201611	70.86588318	71.65649176	81.40866581	66.66174943	64.06201833	71.06909217	68.21778249	55.29588958	56.21790983	61.5331633	61.64512906	65.6835832	68.57381188	54.37640508	60.4684921
Nfasc	14145	5.399041999	14.77350931	15.06003803	14.75598925	21.37268106	13.99398305	18.76027041	18.65047738	18.15306973	9.71869947	16.58520492	18.62275968	17.1013169	18.80457732	15.36151333	17.82626609
Brd2	7285	13.6280417	37.76091476	36.77227287	35.22865378	31.94141608	31.96571657	29.99300231	28.71127377	29.79202099	27.07794245	36.23538841	29.93065491	32.45703617	29.95047319	30.80755195	35.46738439
Sf3b1	11370	14.59027391	20.99365854	18.43436435	23.61686779	22.88166698	19.00906071	23.79476524	17.14244017	18.54773951	16.13397267	23.52075037	24.30128562	20.73713998	23.21336222	16.60593754	17.193902
Ndufa4	1381	1133.467879	118.4086723	145.2619441	114.8085556	87.78096856	129.1511031	99.30487977	115.8344421	158.1729452	187.1856919	116.7133989	101.8613938	114.5659395	115.8619922	170.0786648	127.1062625
Arhgef12	13620	2.21171108	15.98130771	12.64997938	12.99415099	22.5740975	15.37800983	23.53801966	18.5394732	19.54167023	9.348696306	17.15529687	20.10388504	15.50742243	19.55324457	16.46010698	21.34654433
Amfr	4132	40.94887638	62.92126987	63.13514183	63.5750951	54.51717486	57.38609004	52.32678686	54.44974781	52.2513352	55.13057592	49.38736693	51.48560994	57.22398559	52.70004936	53.44534732	61.42801963
Arhgef25	3994	71.23651109	58.39547659	84.86866602	60.24828286	49.81982747	54.50364578	61.09695126	25.26162512	60.52353905	26.02032584	63.89018276	62.97117601	91.76182728	66.99020945	27.92972929	59.49938855
Ankrd11	16580	4.007323323	14.61025447	11.87980305	12.39973852	16.25083697	14.54842875	15.91432093	15.51420727	13.6462898	8.355232763	15.07799754	15.88448673	14.76026787	15.01878546	12.83800631	14.75550901
Iqsec3	13577	2.60620987	17.80344796	17.95292252	18.12462524	20.34704049	14.96108814	19.98018046	16.45892754	13.70978379	12.87105633	21.54096421	17.32407857	14.89777815	19.32044663	17.08200107	17.52364772
Snn	2967	62.17547927	87.85556961	101.3287828	78.30283578	63.33129345	75.67493824	79.24003047	79.68896894	70.36900966	69.26523645	83.19894351	79.01953982	80.33413716	83.14333484	57.15992944	75.63445061
Caln1	10483	4.184871292	24.0711416	17.75783189	22.65533134	20.90159181	17.12273873	27.80153389	26.03289609	19.3815696	17.97752794	33.84804511	29.88525664	13.54802168	25.69334575	14.81490897	26.08488846
Rpl12	3598	487.2201991	38.3871036	47.05263846	43.51587215	38.54233215	51.41478092	43.30406469	45.41620983	46.38345883	72.14068806	33.83822531	37.71238977	45.4875435	36.06947225	65.34880351	43.06870912
Pafah1b2	8266	17.42061928	28.34802883	28.98929421	30.98785579	28.45373846	29.1938767	30.9165699	27.12910491	27.0717501	26.39910706	27.06335427	26.14270204	24.54439374	28.64634708	27.57456004	26.89936628
Sdc3	5989	8.203541867	37.17000652	41.95920316	37.25783274	36.54160329	38.12159931	35.77623922	50.080592	32.92564444	40.10189653	43.66565756	34.34623417	38.2962136	33.90356237	46.96821921	37.99911456
Morf4l2	3135	79.52275081	73.89783578	86.40616708	75.44037793	61.40961159	77.1898626	69.59000634	71.26434263	70.02082024	74.90295323	77.82174144	60.79519622	67.10962057	72.87505128	74.2141644	67.98096411
Cend1	1775	242.5178186	122.3351014	166.3606371	128.9964248	85.38246425	117.0649672	76.44573542	127.9434356	110.3344461	152.4481912	149.4852446	122.3235739	103.4701891	116.2518074	140.0151677	127.272481
Cadm4	2161	142.8123226	90.17254225	116.434433	91.59680971	84.38950766	99.60764167	80.97063329	133.4946102	109.066073	142.2624134	97.21917628	95.78856723	90.83965484	89.58142466	122.7576734	100.1649278
BC005537	5849	37.21199006	40.40060002	42.76220666	40.83966333	42.33094025	39.25554951	41.05324845	36.84413573	34.35907062	30.15324442	36.34880954	38.75089601	41.15504873	42.00014799	35.7344751	36.77927412
Dock9	13245	7.284263546	19.95165399	21.92672527	21.10846504	19.94777911	13.97854555	26.06826344	9.658342511	15.7958645	4.977081324	21.62624622	20.03943582	17.98393196	22.85444276	7.905063012	18.53381359
Fam234b	6912	17.84998376	36.28124408	35.7598878	40.48056652	31.05151399	29.8673391	33.54645562	34.93910853	30.07352179	19.71138266	36.84984084	42.48151742	31.74702319	36.44841827	28.014778	31.43669423
Acox1	5082	30.47230849	48.24979808	48.32086465	48.81120509	46.83425168	46.56689526	46.2513666	48.13939509	42.83391055	46.29408698	42.17478366	39.47459635	38.84992908	39.58202278	45.81055111	43.75249147
Bcan	4064	61.4697228	53.93089782	60.72777528	56.85511556	53.02833353	51.38451708	45.30425511	62.06022497	47.56627008	62.60718296	52.8423167	61.15375548	63.88578758	56.32280486	49.04143742	49.02066001
Cep170b	8002	4.326520484	29.37436326	28.94238368	29.70706009	26.61856555	29.4900434	30.08415756	40.9337944	24.10371756	22.83414869	32.21640441	28.75772518	24.76960392	28.40210628	30.39925529	28.31490517
Habp4	5362	53.39436388	40.25425022	46.04713281	47.13441667	38.57668443	43.51671159	39.98048254	46.32216243	37.5501037	47.89849342	42.81436581	37.51424018	33.67688579	37.86804085	44.91617362	37.36143064
Scn3b	5461	35.47405893	42.34631575	46.93735459	52.37470578	45.54778926	43.28765273	57.98046682	26.00794651	44.74879668	23.04059638	37.38753549	43.77464951	50.10313184	47.42999099	22.61937089	38.38444089
Malat1	6983	6.501130564	15.34308115	6.89836891	8.240690396	29.77274542	22.37310222	31.21831503	20.55044386	42.87173426	4.596448478	79.95440869	94.48944061	57.81352351	53.11393357	12.02336171	19.54769255
Pja1	3324	58.10163996	67.26844784	80.31772121	69.59514443	61.11794049	72.56707242	69.01961091	70.28757492	60.4915907	81.18866662	72.53040115	59.1465449	56.58247996	63.34679361	73.75945871	61.82398468
Tub	8391	7.331645094	26.56698042	23.3205299	26.68422805	28.35987521	26.21470084	28.14491142	25.84643227	28.19788497	18.46175698	31.25333584	40.7819045	25.04250389	33.94859072	23.34699654	26.61129617
Atp5g3	2181	414.159043	93.40356145	108.2007775	80.36446564	45.12302569	84.39140629	37.02246871	92.65691526	114.1973256	142.1331396	90.37321424	82.42264824	87.10776701	83.03270515	115.7356232	100.5210825
Tmem106b	6931	11.86328671	37.8042203	30.13264913	37.56769601	38.67152569	33.00026007	42.46734915	31.81563296	31.39144279	25.3334571	31.8227893	30.74064559	28.42650744	35.99742177	27.3337243	34.6155269
Cntnap1	5875	7.784989703	38.10393594	44.82323323	45.24733553	40.76699707	35.43912528	47.59654633	39.25753987	30.83862764	30.34228786	44.80709561	38.39507682	42.43404685	44.54789588	28.06185848	40.69552261
Atrn	13208	6.610821985	17.52433924	16.58634264	19.32240887	20.12013395	16.82281422	22.07411648	17.57734293	16.19529178	10.87646603	19.28819393	18.93952407	16.22465306	19.06187497	12.48208802	17.49963577
Sez6	5779	47.99979409	31.4399601	44.62313204	40.83932479	34.36317765	37.97358962	40.19089437	43.12422599	29.5967566	56.74606194	45.71452965	47.96192231	26.43484051	36.96018245	29.01400082	33.09724109
Brsk1	4100	24.6907189	54.23191853	61.43473857	58.73089855	43.00001336	54.14352636	44.22688445	61.80298467	51.09410582	50.58648076	65.49527039	60.1545761	61.85799973	58.99357929	50.44950877	63.60262371
Dock4	22923	3.338967804	12.16178368	12.898172	12.97893878	12.70514899	8.938119218	15.22279026	4.731635439	8.550600138	3.733891692	12.74016257	9.219157681	9.709503572	12.31842315	4.531036039	10.39116051
Wdfy3	15346	3.068844885	14.73343085	12.03288731	12.7300302	18.78634191	14.24945288	19.41998363	19.17319377	13.60867805	10.04745154	16.34163187	16.5901983	12.14543824	16.08200331	13.58136865	15.26811361
Asrgl1	4297	44.0961342	43.51913234	53.49876578	46.48735649	56.71996863	56.09902132	54.19505636	56.89945787	54.68717746	55.55537245	42.50665227	50.03785445	53.9261155	47.58072212	60.25675376	52.13362924
Mlc1	2801	121.481015	77.69130683	93.7476486	63.77392332	80.8153588	74.184333	64.87693808	75.28800736	77.715792	100.8840379	62.19929636	58.86244997	93.37155202	61.98932423	109.8368704	73.16919339
Ubqln1	4406	39.36529831	52.93498263	56.36628811	55.52602599	56.42410684	52.78241876	55.71268314	49.24550691	48.61030922	48.48970821	44.72347133	48.52960842	47.84382138	52.35595232	51.60901579	46.47755478
Mbnl2	11993	10.69088798	20.86678504	17.88287979	21.2707703	21.51344957	18.4579873	22.99546918	17.01003851	17.55726407	14.00416985	18.16835728	20.50160276	17.77406588	22.0480777	15.18046145	19.22614649
Eif4a1	4334	120.1165385	48.156665	61.21755222	52.10725676	42.00693287	47.8007615	42.98333657	41.70644906	53.20009726	53.75677613	48.25751265	42.71440292	58.03191373	49.60748092	42.62112391	48.91746508
Pclo	22457	3.109748339	8.656290614	8.377598423	10.04643516	14.28602513	8.318297766	15.9952568	11.2352961	8.809669369	3.870925513	13.24703946	10.58224929	8.828328479	13.15434315	6.884930563	10.50032107
Amph	4528	37.94859992	53.63576554	69.84792682	62.91143382	48.67183237	46.78271276	54.59310229	45.99757448	40.44128067	32.40308768	56.6214218	40.17880404	54.95525765	57.26271014	33.25410748	47.85309512
Itfg1	11045	19.92112886	21.25788608	23.60953904	28.07237907	20.26387324	19.46049846	22.59285026	19.6980937	15.76886513	20.42286839	19.13512118	16.26577676	16.95407246	19.61258912	19.33845374	19.88462572
Hnrnpa0	2678	91.12875926	92.41827508	100.9115197	73.05082669	61.46686093	83.58995792	50.10701883	79.24145887	85.13106032	109.096606	78.21592726	77.66008842	98.81174056	83.83714443	84.39496391	84.77247299
Tspan13	2474	149.4736635	85.7506008	108.9728236	106.1589648	75.89817512	83.57071789	90.45793382	71.55243377	80.88256133	72.25644979	102.6568238	112.4716505	77.72640779	101.6130661	59.26954536	87.4475368
Spin1	4498	23.10967223	53.148582	53.08339864	57.64371258	49.38733272	48.28132079	55.65099727	51.84384014	48.57509093	41.57616775	54.70559847	47.53700638	45.72247006	55.86540179	43.92616473	50.34785866
Scrn1	8613	13.26074003	23.79084658	25.70851683	27.15254944	28.62913321	28.92617067	25.73730009	34.04724593	21.97436358	33.2092274	21.50435358	21.88334576	21.72935402	24.64194132	32.19570993	21.02564642
Strn4	7958	23.47959103	29.90966444	36.72943013	34.78649344	25.65556414	24.51556904	27.82765323	23.30656971	25.93093426	20.22951925	30.80869155	30.97832	35.90006141	31.59648149	16.43218622	27.08107369
Atp6v0d1	1793	362.420054	110.5670962	142.9288175	148.9338574	105.5830899	113.837834	112.4452017	121.0674811	92.62624611	112.8153748	113.1131214	101.1646221	112.2073009	107.3038636	109.3157789	103.5743515
Slc25a5	1646	426.9554322	131.7013248	153.3846832	122.4615042	99.07038802	129.0413863	99.56755633	106.9189998	136.8353417	163.4140611	110.3939882	109.6072567	116.0762353	111.8605604	132.2196285	119.4113567
Wsb2	5857	40.69618168	38.18548424	44.10197533	43.20724376	32.58474902	36.57431329	36.51593297	41.00600989	32.41562785	39.71176371	38.57009392	33.94623354	39.64199025	38.46216679	31.86640788	38.77006729
Rack1	5119	257.6812064	31.67978133	33.93980434	33.88541404	27.80298978	34.49811686	29.63163709	34.5427116	37.07841582	53.82984402	26.93466071	29.4474876	38.7197442	29.79940975	41.66782396	32.90032508
Gda	6135	7.828508228	37.46497047	36.31060267	41.09691722	39.29722198	39.06412514	40.84707618	45.81270408	31.58836462	27.78477377	51.36690463	34.84389715	26.60172175	41.6022804	27.69179159	34.87438371
Trio	23395	4.773203913	10.70140946	9.416689814	9.053398468	10.84245953	10.32373827	11.35944015	9.154709623	8.975042925	6.702595315	10.94763711	9.95661015	9.432317756	10.59294001	7.506076913	9.166691902
Adcy5	7184	11.37462563	23.79830787	24.19890114	22.49880353	28.89691012	30.18631302	22.38631745	57.05321524	23.12538711	86.08358633	26.49621695	21.76682128	22.83900307	22.79935994	34.97172484	25.22342643
Cadm2	9809	17.69072885	22.28591111	20.1129857	25.3786084	29.50291125	23.20691445	34.01239221	20.57190962	24.31946521	10.04951386	17.3181657	24.54745887	25.54644479	26.06959502	14.50677311	22.10680182
Zfp106	10429	7.135658777	21.91946871	16.32551725	18.45760002	22.86845935	22.98496747	24.76087666	22.08679413	24.52819836	12.65797834	21.64617349	25.05583014	23.62848878	24.22940888	19.92793382	23.79948524
Fez1	4104	88.514623	44.58894851	58.75345246	59.5851955	50.61580524	56.76751494	54.88347633	52.00712837	53.10710086	58.64321977	43.12758381	50.87375794	54.52075973	50.47711269	50.64045366	45.07455981
Lrrc4b	2929	67.79124876	71.02567367	86.4163444	75.43072603	71.82127453	78.40816904	76.53909375	82.45104752	62.24284508	80.60853855	78.28910949	76.62479213	84.11406877	74.437342	66.49757486	65.94721927
Iqsec2	6980	18.91608767	35.56977791	38.471102	38.54927331	31.57393367	25.97583113	35.9899414	25.72021809	32.38392523	18.56933037	33.52746452	40.60153396	41.54141265	34.3657495	15.57920438	33.36883028
Fam49a	12596	13.57436575	18.45845387	19.61033451	21.37495792	18.01994109	17.49619713	22.51398922	16.10989197	17.08919153	13.08601678	19.11534297	19.38688509	16.97214964	18.88474023	9.215968857	17.48028783
Hivep2	13720	7.563964709	16.80965765	16.08831251	18.13620565	17.65854363	15.10729857	22.83845006	12.37583007	15.75598583	5.799840511	20.51875133	22.61728358	15.55174784	21.66907284	7.685250473	17.47068594
Gnai2	3779	44.99849342	50.29724469	58.04181847	53.73300249	58.88854454	64.36460758	52.71713612	66.81863588	59.4294554	76.83978416	44.61950617	54.79048413	60.6106406	47.79244842	70.3808249	57.17576047
Myl6	3187	436.4691207	49.56130882	67.02635659	38.63242536	35.77566321	57.49249092	39.62146202	48.29699243	68.6076323	75.30689879	55.63533019	49.9832799	55.88583695	43.26610722	62.05741328	60.15493184
Lrrn2	3595	84.07602461	62.37136243	87.57337228	80.99849597	60.83888725	56.28634858	70.34257327	39.00167635	51.38686233	41.21557828	61.77534185	57.54959731	76.32384811	68.4538133	30.67323287	57.93685595
Syt13	3761	37.65565025	65.55678003	70.28807368	69.50996246	57.26543075	50.19226222	64.58567315	58.56645213	53.63496622	38.67044137	64.46491839	48.25750037	68.62264789	68.02042167	50.07093643	57.64158935
Arpc2	2033	264.6238767	114.133861	128.5568712	133.8685277	100.9237209	103.2537413	119.6737797	65.80079479	105.7480807	80.50234343	81.90973502	94.38880347	134.4089466	99.84966103	65.67956634	93.07019328
Mllt11	2385	110.5782659	84.73764722	111.8947832	117.986199	86.54450337	85.68986436	96.38028902	80.91944865	80.17038784	87.33591381	107.2780471	71.35429899	87.39429012	88.71788294	92.9656467	85.83836684
Tomm70a	9777	13.66080402	23.3599158	24.45983357	26.99781294	22.65816351	20.94027337	25.12969042	24.0523062	20.58257263	26.7990232	21.84174769	19.83183279	20.61971024	23.72139014	19.24608536	20.97920783
Supt6	7095	20.17622122	38.31719609	36.9498202	36.06350183	33.02600695	30.35317121	36.64755367	26.54321334	31.51702907	21.51989352	31.16101596	28.19851183	32.33367516	31.75093881	23.79212995	30.68854715
Copa	9427	13.03383453	22.50418865	24.5901187	27.81926172	24.87952583	24.3781671	25.57796819	25.44577588	20.80335742	22.27894316	22.60268135	22.1648817	21.13989753	23.86788375	22.6576028	22.71950248
Rps19	4685	417.8630522	22.83555045	29.98925389	22.72193586	17.56289215	30.96915592	15.64115473	27.92407868	43.49415856	66.27404336	26.75841164	27.03241044	36.53551405	23.6610477	50.52330681	30.13277655
Mgrn1	5087	29.95861576	42.16428422	45.41147902	50.86126957	42.51117905	44.49403832	43.60969957	47.08734291	38.03245267	41.13297852	45.5921132	42.93765305	43.71247142	42.00924763	39.90559979	42.04811139
Ttyh3	5684	5.971494963	47.06887325	42.93947417	41.0669943	36.35264096	39.20083509	33.06853283	46.9143947	34.21808571	37.54798708	41.67871365	38.17063803	40.09795309	40.66977362	36.73713189	39.61749386
B3gat1	4960	29.01491614	43.84217109	51.1172706	54.2376842	46.01892097	43.19910706	49.68092995	41.44637816	39.89771507	26.78345071	48.58595208	52.70474678	52.42803574	50.32384649	26.60279455	42.4969883
Wdr7	7109	12.4137208	32.52964275	35.77781929	38.31407698	33.48651304	28.58775211	38.5272191	32.83023962	26.5626417	20.73285533	37.93538486	29.4987171	26.1095603	34.86790066	23.35021378	31.84040869
Lmtk3	5744	12.27619394	35.94574858	49.24662912	35.28410824	33.95273648	39.47697027	31.82087132	34.54874536	36.05732568	32.43126586	51.65447104	47.00987357	51.39311823	41.16752438	28.63322497	35.55433356
Klc2	4134	26.33500058	53.48365054	65.11141173	58.32771374	43.41188989	52.41969487	53.44725119	48.93113514	50.03475331	48.01372469	62.06851963	62.34485606	51.21555738	59.31936923	44.64734776	54.26991135
Elmod1	4434	45.45117064	47.68113167	55.40678428	68.04178726	48.97010614	46.94475484	59.20659295	36.42103368	44.31454721	49.10092542	50.60587252	53.53514741	52.57293056	49.70821771	32.78118823	43.42530207
Ogt	8045	12.88909147	26.73242766	19.73955902	26.73089977	29.49216242	24.99761222	30.93465843	24.43511234	24.71216106	19.6990598	37.069221	39.4870042	30.34926271	34.48781431	20.69476541	23.21507017
Tspyl1	3086	54.27856718	71.68034107	85.24590954	80.59582417	69.27833312	76.80352818	73.8911385	68.25534122	70.11918743	72.78783995	62.37712595	61.16396163	69.40778141	74.87324853	62.66746162	65.22268814
Camk1d	7427	12.55629229	37.38242008	40.73190083	37.83654044	31.72723085	23.21241409	39.57121238	21.65773216	28.89570433	11.58446087	33.32866806	25.62571853	35.43538217	36.75323975	12.35941159	32.86526525
Lrp11	3418	45.3072767	71.49575894	83.01024473	80.10682847	62.30480028	58.92823246	69.4528698	58.5629235	60.21625446	52.62637096	66.87410292	56.34766876	69.44843349	71.12854902	43.14525328	59.66825183
Prdx2	3050	327.6513668	53.18716762	70.03704868	68.3798117	53.63846176	59.42933878	53.77037652	63.01854529	59.13708583	82.59934867	59.7139112	51.99764546	53.05367446	48.11712931	70.43443161	60.30477576
Rnf112	3923	51.7824967	41.98821579	73.48420319	50.44243989	46.22859568	38.09411429	46.05187924	35.35241595	60.95915703	36.093443	79.22243644	69.30045075	100.4980511	81.13190153	21.60272331	52.1290082
Rpl37a	1410	1484.419883	80.04780341	100.4802662	72.14259399	62.00339296	91.39819206	64.57814925	102.6470762	107.2315376	176.2220766	81.77941162	77.76247255	107.4339657	83.06709924	163.2608622	105.6033038
Clta	1800	334.1870522	103.3113886	129.0812698	123.3843847	98.16424557	113.4527069	99.62450796	112.0235701	111.7976737	133.9542031	100.9782612	91.80707912	118.4532079	104.2429456	118.4986616	107.5887879
Gnai1	3135	29.93606616	65.04670175	77.13555876	79.38875779	77.26675103	76.19812989	80.25514141	65.40141607	65.35964552	62.05178209	71.50780749	66.54655995	60.40357737	78.46357592	66.52870773	63.22779469
Gm10123	490	1692.423188	106.88362	729.7789632	708.7836074	112.486717	657.0315222	304.8971668	533.3749929	171.9992427	509.3624637	552.1895216	432.8342686	87.27861182	130.3297382	715.1448777	90.09702851
Akap6	14848	5.400587388	12.90996542	12.33193037	13.39782863	17.51593785	14.97516058	19.54965301	18.24406652	13.85811126	9.074658545	17.17187013	15.16649086	12.04735947	17.37161219	14.49150855	14.26359698
Rufy3	10214	19.20742405	19.60300633	21.88318767	23.33816957	23.07872056	21.71345075	23.13250464	23.8604512	19.68084255	21.63163235	20.28691345	18.73418643	19.70731296	21.65295432	20.85874602	17.5829894
Ube2ql1	2674	103.450679	77.42896282	98.18011969	99.61788974	80.29767126	74.31644008	98.71761097	73.44199637	63.90347466	57.37025279	86.87121869	73.68596896	85.77263397	92.31432196	61.56210157	71.42518663
Herc1	27464	3.370839764	7.969079708	6.941863554	7.704056247	9.344895948	7.531954272	10.15530441	8.335201265	7.289954127	3.871297392	9.851910339	9.613113118	7.331120619	9.901649532	6.112328791	8.069740129
Crmp1	7046	21.26792933	32.25895883	42.41026024	42.54496047	30.99122432	25.97520529	34.79076497	25.29794907	27.90214955	22.23105954	34.92276213	29.19381159	34.71062093	33.61407594	19.02061826	29.03174859
Ryr2	28790	3.248007907	7.045089863	6.577519013	6.967050442	9.804567066	5.941345278	10.70956079	5.34126709	8.321436147	2.597483551	9.89107097	9.333977647	9.785853753	11.49474821	3.037771175	7.794630599
Pfkl	6675	52.06979	28.83416865	45.30468615	31.31888427	26.47125723	26.27775961	32.31651765	21.2189116	34.22715729	23.91747404	35.72625847	28.9182768	44.92579164	37.73444089	21.95270586	33.56077975
Arhgap35	9147	6.790621907	24.16063082	21.63884999	22.98719389	26.76075266	21.70839692	30.58283157	25.75726509	23.10256608	16.96635209	25.6417796	23.53003646	24.74289945	24.91182575	23.38888424	25.94977049
Atp5d	1928	565.4208808	91.26808212	121.0945451	88.54187233	66.660739	82.53795784	66.56402319	95.00200265	93.94347286	111.1010861	102.4768	88.32380421	91.25999769	81.0551322	109.9159651	103.4452116
Idh3b	3422	167.0070263	52.85171235	65.16062013	60.70520581	46.80563572	53.45343669	58.37969337	51.32807066	63.01370792	70.99837996	63.24572563	58.02231479	58.49200734	60.28430276	59.94110848	57.1125261
Cap2	4159	38.29591941	48.84359241	63.04700601	69.19420997	53.28607187	47.86845083	65.69398813	42.01972725	48.46341497	42.47293734	48.75197429	56.31988261	58.96592016	62.3172405	30.00852393	47.33943298
Atxn7l3	4121	15.9373274	53.93029477	59.36829207	56.28231378	43.3141863	52.89941021	41.18887587	59.50840749	48.81870684	46.21802667	66.26702562	60.99112832	52.39992325	58.653592	45.81643044	58.23242377
Flywch1	4266	20.86564361	53.36639667	56.57249499	49.24960625	45.70571125	57.70920769	51.32321249	56.11483311	45.52883043	58.96341906	49.66504198	50.61723813	40.56979836	48.0278847	60.22108003	47.83340076
Slc4a4	10815	5.829609151	18.4173735	16.05957788	17.6920032	27.95751528	19.8791515	25.61355702	23.86139838	18.26806625	18.55404274	16.97583587	16.80695215	21.17869726	18.40971078	25.11198536	17.99913492
Mfn2	5194	14.31130736	45.91637565	50.15397387	47.30322262	41.54233198	40.27520286	44.86779614	42.57855961	41.07974524	40.44653852	36.25463335	41.63612094	42.05983539	47.57775658	34.10321428	39.27641243
Trak2	7088	12.59415921	32.77291796	30.80934055	31.50426108	38.53428679	31.83797101	35.54376697	31.59626276	29.69954096	20.83359034	24.27669879	27.52356589	33.38813724	31.52291052	29.41848574	30.92281032
Capzb	3299	117.7011886	66.5788767	81.72135966	71.55667537	58.13031584	63.67696582	62.56642167	49.91976238	65.57559585	60.79130776	56.39734659	57.46110076	73.51165577	58.81117063	51.930289	59.10707875
Mmp17	6619	22.60149045	34.3478901	42.5909067	33.98589293	27.55185467	23.49386921	37.61607158	21.48010746	33.31919986	21.64470398	40.79118362	34.84010098	47.44149081	42.12212114	14.04681567	36.03719307
Slc7a14	9829	5.784190873	27.9344448	22.1849083	24.63852237	24.62666069	19.3849742	27.21917926	20.25504933	22.69550353	12.01900403	22.3601861	20.21168508	30.059933	26.54469183	13.33932654	20.91347304
Csde1	10902	21.35772929	20.58165747	19.62829428	22.40025296	21.43278364	20.61409043	21.91290524	18.34715072	19.71490794	16.82657028	18.487897	17.29365279	18.06757668	18.66455955	18.46223385	18.72761791
Rsrp1	3349	57.21184301	69.70432246	48.8409554	52.040802	61.00293873	56.41342261	58.35435501	54.91222392	61.21538732	60.94859886	81.94921387	92.17221828	74.22526017	69.09026273	63.46924871	51.01917811
Grk2	4476	22.9957655	48.86206954	53.46388826	54.87889281	44.64153699	50.52142556	46.62452271	54.733785	43.89872706	42.55238783	47.89647367	46.59725642	49.79431697	48.89144034	46.13451372	47.22892712
AC149090.1	4238	44.10935355	45.64823675	32.34406302	56.01364094	39.43219432	35.50721355	47.00756428	61.48358297	60.84322924	39.60371898	39.34213156	93.82873517	57.2117863	69.07915306	23.24075359	58.39594452
Lpgat1	7610	9.667442306	29.08826733	23.33660489	25.21539495	30.27117565	28.44884973	30.21323451	39.35484355	25.21070112	18.95786161	33.12586356	30.43117627	19.2166729	34.51224032	29.11632747	31.05935936
Spock1	8365	10.88456118	30.83805419	37.93046773	34.96831216	28.99974867	21.49534708	31.74312026	28.17105188	15.26438775	16.90704184	31.61340044	16.24048004	20.43178398	29.45150383	19.33763247	25.21174714
Apba1	6632	4.209480758	31.55664246	31.27325872	35.53684762	32.15703956	29.67504426	37.1054072	38.9707757	28.09912867	22.09801103	39.17152586	40.36436184	22.24426002	36.82130029	33.52889033	37.50917461
Camk2g	6401	16.86228527	36.85152704	33.48051965	37.00838673	31.12016272	30.95643843	32.42881691	36.1620862	29.9050245	28.32772361	34.3513514	41.4234649	33.20536593	35.37924421	32.40653765	32.14824751
Chst2	7328	22.04746347	34.23581882	39.237063	30.91539765	28.58098747	24.31798844	24.69161421	25.75290115	25.04769276	24.68340163	27.254675	23.86608636	41.10481891	31.43502743	21.85897902	33.30168171
Cenpb	4886	55.69582553	46.65849608	54.41099224	43.87841169	34.91322484	46.3986695	35.65235037	39.11694034	46.30689417	39.5177065	37.46827861	42.03330375	46.98355127	41.81173567	40.06484499	45.86037788
Celf1	8446	6.530394651	29.40814244	22.93419255	25.01884091	27.32692258	25.93969313	28.76656903	26.21344592	24.04323356	18.06443246	26.9825872	29.7525804	27.08254776	29.09862822	19.00050071	25.93110054
Megf8	10159	12.11139561	18.54585571	21.41684719	16.96073812	20.45626272	20.60173636	18.44711953	26.27297422	20.9763351	19.62597905	23.04620863	22.42258597	20.35540071	22.3769789	21.95623642	22.45621729
Map2k4	4664	22.43270696	47.9863986	56.75988655	59.519964	49.42955902	44.27419938	56.68116832	40.03051238	36.64918803	34.49293874	53.30868236	42.68735387	38.03356206	50.05105223	38.88710744	43.64426987
Kcnj10	5407	13.57490772	34.32514799	28.4397127	30.40172169	55.28612998	44.20872782	49.84052145	49.41779467	41.34629176	40.01777849	27.0011449	38.97450501	34.65147668	34.5826544	53.75518873	32.84464617
Grin2a	17933	11.37045832	13.16248293	9.989614114	11.28014382	12.80167692	8.995122966	18.5668238	5.94411223	13.92168103	2.234178648	14.76093919	17.24945674	15.19446593	17.10905759	2.887673796	13.1461612
Atp6v1d	4602	94.51682746	41.29100979	51.04637598	49.41943926	38.02290973	44.44280326	46.946351	41.68044376	40.30653498	49.20950993	47.3019658	36.46188425	43.20364958	44.14528104	40.17117914	43.67649031
Dctn2	4795	99.57847062	43.2553641	56.48171223	45.93877527	36.78581085	42.55670871	40.44299291	40.65874658	37.75081799	37.09507267	43.15927136	39.33045848	45.5597049	38.90632307	36.08812016	39.14712493
Cdk16	4378	50.52919998	49.13532233	53.8904459	56.5094507	42.19717899	43.53282993	47.3499841	51.50246897	42.55356318	42.95759656	49.93746614	49.50784004	49.28868833	53.03663822	39.49171329	46.52080346
Gm23935	57	15052.07602	1659.546117	4473.452657	1616.6422	497.3757925	7504.524061	302.0899509	1702.835288	4345.90043	2454.786985	2858.976017	2588.545464	8979.129504	2982.6163	2148.941698	4196.445582
Smim13	4483	27.08619764	48.3909352	47.49435437	56.40079642	46.82689532	48.72027966	52.03351204	56.64350512	41.14792807	31.88310325	52.73935273	48.33619852	39.15638167	58.57329349	35.48931938	47.44044411
Rock2	13897	7.107372393	15.58783902	12.3670238	15.90606784	17.80368806	15.4816491	23.14503915	13.89798664	15.53590826	7.434138148	17.713932	18.2732557	12.43902652	19.3347092	9.796212375	15.74780678
Lonrf2	7506	6.025537549	26.75857101	24.50851065	27.93214862	35.33430317	30.23063833	33.57180198	36.44962448	23.69221843	25.28587802	28.55478958	22.49218759	22.73579305	28.57875765	35.1585028	26.4821677
Dnm1l	5203	23.45212544	37.86226193	39.08061739	46.70329574	47.02915554	39.99639149	49.68476059	40.1057425	36.8736182	34.37899379	45.55190073	38.41088959	33.63906176	43.80598583	39.6409234	36.5689276
Eif4g3	11063	7.647146217	18.11274415	18.4572748	17.34512841	20.18719916	18.8386634	23.97151306	20.49675335	19.80817315	12.3204195	20.97841241	22.4697648	19.18923773	21.77042992	14.92004933	20.14880015
Chd4	8019	14.07370928	32.99314388	25.9241757	25.89826664	27.56520378	27.84435827	25.95512038	24.26306633	26.03627032	19.79072602	25.85953743	26.57657567	29.55025928	26.68979768	24.23958379	26.72252809
Cdc42se2	3661	36.36640432	71.68465878	74.07934331	80.86064823	53.47493545	51.98788289	58.6173856	46.71538283	53.73023468	40.51821245	59.51737473	53.53933687	64.71240838	66.2005852	36.72841366	55.43437826
Trim35	4618	33.7913038	49.50154595	55.91126508	53.83470879	45.69593443	43.60434831	45.0219162	42.17455811	43.52969376	41.93173528	42.81774946	41.04897606	47.79568557	43.96891187	40.10668449	45.48770966
Wdr13	5277	18.54041117	38.67303237	40.63214964	43.51503188	38.6733127	37.60907156	41.49039691	40.80991368	39.27895468	31.61598063	46.93748615	41.11463077	42.38210987	46.03014666	33.59482856	41.5667394
Ehmt2	5489	36.83901078	37.62514857	42.78773886	38.50685815	33.35197528	37.98793391	32.05044073	37.02223901	37.67348305	39.20676356	39.68678144	39.63518118	42.88031792	37.99672042	37.08175913	35.40299426
Atp5c1	1908	419.4271339	90.47850276	105.9813706	108.4135161	80.83599401	98.9919991	90.45144094	93.75693694	103.2651569	125.0868509	92.90221791	90.27124764	79.23138324	84.73884168	105.9808372	95.64147202
Tm9sf3	6144	23.46493309	38.67262773	33.88787549	32.70938816	35.44088682	35.67550199	37.3134783	33.09136722	35.91269976	29.06824299	28.92720082	30.36002783	33.16370342	36.48949021	33.63377259	37.07667689
Ncor2	10490	10.28128056	22.19896179	18.80216902	17.72093608	21.5119689	20.65311731	23.39507689	18.56176971	20.232206	13.55117412	18.68986358	24.31653905	25.12772163	19.94918611	16.13428104	20.71935481
Tmem130	2903	23.79329106	45.80185957	58.39114291	53.4032771	86.25791749	94.38986025	65.74552456	107.076432	53.30874981	135.8067522	57.74101554	44.11113732	38.52941713	45.54298929	158.8476433	41.17915868
Map1lc3b	7517	36.32608859	29.87061482	29.11511493	32.04093363	26.85079287	27.7116532	28.5039107	28.82544003	25.25719467	26.76855285	21.56065164	24.26725238	28.46704871	27.76722374	25.30119995	24.95666638
Rangap1	4863	40.74363415	38.74302861	50.86015125	46.12224063	36.63296908	43.89029045	36.15328367	53.47045616	36.76832866	45.97255169	45.74314474	35.85219487	36.57231175	42.96576546	49.12994511	39.52584428
C1qtnf4	1290	778.2974346	110.1344226	140.5722641	154.5938653	84.84171172	120.5472251	89.5925085	164.0075506	111.2709965	188.1655507	145.36518	158.1558753	186.0436055	140.5508733	103.2415937	136.1157752
Ddx6	8035	16.0310895	26.91471992	24.55361253	22.59446249	25.29482794	24.14520469	24.91862021	24.98541555	29.56802035	23.57258652	29.84217976	27.94552677	25.43554681	27.90858768	25.44227357	28.70376805
Phf24	7118	19.01427856	25.32816704	25.03235792	30.55994982	24.79290128	24.11817181	29.02915516	42.14411501	25.02155101	24.95756921	37.85799224	41.89104931	25.80935483	36.87495454	21.29250274	26.8867883
Idh3a	5072	44.71949207	40.01030331	48.81713997	50.91406771	37.58460259	40.48794738	41.39847126	36.55846542	40.86653073	41.70507571	42.1959892	34.7057849	34.38628027	39.12699768	40.40248148	39.55244446
Mkl2	8990	9.382181731	27.84287137	21.32611949	28.29645884	27.59479033	19.20552721	31.40206068	23.39723162	20.76495568	15.83700915	23.94020747	25.68157475	27.79942715	24.40855424	13.52644989	21.02216876
Sst	721	838.3103495	243.5512317	275.3388645	332.5262362	193.0690163	296.8936184	284.03688	337.540406	253.9031861	256.0519727	310.2714097	274.7839049	120.2708559	228.5964087	314.4920808	229.4234207
Eml2	3529	49.24424033	63.56734745	76.71373272	62.20068862	47.05546619	65.66456461	45.77719859	53.30901621	55.34271033	61.74006098	58.50876058	54.42189703	56.67482089	51.82169932	68.07856658	60.64322628
Cab39	7077	18.65681673	33.42707539	32.1580724	33.96305939	33.32738649	29.94711876	35.01632695	29.25651961	26.78180049	24.25177196	27.38518437	28.14781827	26.33656848	30.73141631	25.11977226	26.09975784
Pfkp	13401	12.88559136	14.38552641	17.56164553	15.02922122	13.44109133	13.98595846	14.59977884	17.15550108	14.63020138	14.16696697	19.39725813	16.84856796	13.77779456	17.596998	14.06347342	15.38883246
Efr3b	10382	6.456887431	25.28314356	24.65842336	23.36323782	21.69341286	18.09788014	23.13926997	22.94417214	13.2285291	13.90146897	23.97860604	17.07504263	17.93774696	21.86508223	18.23844149	19.16219949
H3f3b	2976	119.4413165	62.03189637	77.22804868	65.73592536	66.84692095	74.92372336	64.82563677	58.14515001	69.8662985	86.9750619	50.78192731	62.00558445	77.75944419	57.61731558	69.28845856	60.70197616
Ubr3	9719	11.0968858	25.52946476	21.59340889	24.26076773	24.00993191	19.43909377	27.29790099	18.90663675	19.78442321	13.49667628	25.16176362	21.57137917	17.19396234	23.65152934	18.40784849	22.31723639
Kif21a	6476	12.09405695	27.92751076	28.62144789	30.6162431	38.70760644	32.83835885	40.06441321	34.51389814	32.36468148	23.47358817	35.74054814	35.80172638	25.66134694	35.61245395	32.41925709	30.63402419
Gmfb	6844	15.74602252	27.40712717	30.04645974	31.19662391	35.93912425	28.58926019	36.02116645	30.8772669	31.01049692	24.75987081	29.99313386	26.7405814	32.02489976	36.3286008	26.11174639	29.60427384
Elavl3	6890	9.914111677	29.95940773	30.83243506	28.81652551	31.34842424	29.41369105	30.87943582	34.49431043	31.64085104	23.74536143	33.42579788	32.74676662	29.80424643	32.02068707	28.01126447	29.93116746
Rpl37	1684	1049.198119	61.89153297	88.26321467	58.93433691	64.41734979	72.77295169	79.05452206	71.99584934	110.9813767	145.530859	75.09669558	70.02932405	86.99280945	65.92293998	124.5546447	77.82220659
Ptpra	10848	16.48914277	19.532327	22.81466506	22.18212037	19.67158451	17.09116206	22.22232493	15.99209739	17.39730609	15.87783497	20.06188063	17.54445165	21.36540564	18.5331574	14.95685965	19.41027435
Slit1	5921	16.99678482	41.3073377	45.36088763	40.57533239	37.4215198	28.99394477	45.95622193	17.41369044	30.72653965	15.57560382	42.38948571	34.10055666	52.48723146	42.11043875	18.8316276	36.69826559
Rps21	810	2193.657426	133.6865051	170.2185114	140.5915704	119.5444074	175.6695329	128.3746508	160.8440893	266.5463174	316.9386096	134.340297	135.7653835	153.0004737	136.387024	269.839102	153.487434
44443	3563	150.752678	39.17330784	56.82853591	58.31833522	60.38605511	55.59931079	52.81629018	52.57962287	59.91468993	58.13245897	27.35119655	59.58612812	59.16359164	53.93756127	57.49989174	49.85871548
Adarb1	11272	6.225606655	18.8761279	16.18720883	16.37928454	19.99227065	17.39526624	20.40262952	29.83499415	16.42717741	15.18665707	17.37466348	16.3657269	17.19178432	18.83864345	18.75230579	18.15728384
Cbx5	9006	9.45031182	24.61982441	17.65698945	20.49436834	25.45689465	23.27381167	24.99162901	25.76217078	26.09868124	17.81359923	23.13015887	23.03868591	20.91241103	25.27783405	24.02861579	24.41746594
Sptbn4	9563	15.43946477	17.87797174	19.22553943	17.93149923	17.98980479	19.54487598	20.23779919	21.86682885	20.93603473	20.16737615	29.01653455	29.41409849	26.91311824	25.52449182	16.24016425	21.40797918
Rapgef5	12785	9.889234705	21.28438086	17.00114634	20.18115722	18.6336674	15.43395181	21.36174001	12.91572954	15.54598467	7.949980377	17.14117187	17.02932708	16.41569338	17.75543869	8.12011477	16.45646084
Prkcz	6318	30.17870495	29.09560216	36.39406778	35.92721538	30.7358958	30.616765	34.07200897	37.28277282	29.43589259	36.71713145	31.29667094	33.80036817	31.95747379	32.43764329	25.18180101	31.10970135
Mturn	5695	15.97269523	34.49986703	36.08971433	39.76084387	34.877745	31.70044439	41.92854122	36.20946835	37.42800877	18.11150939	44.97277789	42.16615899	37.13223949	42.37628333	30.1427438	42.32348477
B4galt6	5808	13.49965009	40.4706706	35.56265031	41.05218286	38.80799396	33.40336082	42.14899758	34.97189733	32.51271003	26.61471403	37.59717613	30.86716328	36.40094728	38.30252325	32.72909374	37.60372923
Pgbd5	4197	42.59932471	60.19779392	65.60061927	61.33212772	47.4625117	38.5209117	50.93218221	33.84069476	51.50634396	32.1438413	45.54069717	43.70876933	79.99959543	53.30111044	20.99069941	49.14971295
Gng2	4390	19.77371461	54.63399339	56.80337478	61.76867044	54.40701497	43.15415323	61.01860248	37.09952771	43.87433699	28.49664815	48.96597661	37.21130801	51.40206706	48.64210028	39.01338305	43.21460499
Coro2b	5919	10.93838855	39.48303412	43.78470153	43.46104034	34.07763939	30.25563876	42.17764517	29.4173271	29.7348291	27.79137077	44.83674181	33.25218755	36.44779109	38.84495486	21.98459278	35.16070161
Nudt3	4607	65.36796054	44.34248627	52.80336792	43.62198413	36.25477127	46.17170175	37.36391289	42.36059698	49.56770816	43.30188172	35.41808015	49.85590431	51.91530671	46.97303021	33.40043603	36.04981628
Psmd2	4038	93.5127534	51.97036145	61.96711098	57.15307557	42.23428986	45.44023248	42.93251707	47.97673646	46.77754868	50.42479989	44.86994775	44.06212018	49.31441501	48.06144776	46.23348755	49.25367846
Actr1a	2742	78.47999144	79.95157891	92.25124059	78.66894885	67.71053484	75.13803923	70.33747983	79.72191554	66.36971663	78.8711453	70.29819055	64.49304407	73.44759254	71.84249824	70.20601542	68.29527809
Rps26	1544	1082.724897	67.53717755	83.6480795	62.88851926	69.40426998	88.76858821	80.48412407	79.89264924	96.70285507	175.3283596	75.4620326	81.46406175	104.2689599	76.73346094	150.1130266	94.06150472
Cadm1	10440	6.160924053	18.8944111	19.73813792	19.39194075	21.75393107	19.53599446	23.81670745	21.49863617	18.88809239	19.00165612	26.28811468	17.70627334	13.86477211	18.44425765	20.23730338	19.95047865
Myt1l	14018	5.12713205	13.46638411	13.07737172	14.98386404	17.16400066	14.21317885	20.94967135	14.20573727	15.91340449	10.25196799	15.90242566	17.48206136	13.18236775	18.63934192	8.839959964	14.39418095
Cdk17	6102	17.20182973	37.26659213	36.02454033	42.6715341	33.72554614	31.14856589	37.57030657	30.2989086	30.99923797	34.65624714	35.5540034	36.7537822	32.94550709	35.28732665	23.77190394	29.98760104
Ap1s1	2198	299.8491108	77.56983542	113.9387119	77.69051135	57.9522735	74.07291317	62.97621545	91.31422604	83.40937475	116.6958044	108.852711	74.69054958	81.52302355	79.80734492	73.19035639	83.09860461
Bag6	6215	29.4500584	32.19129925	37.10917587	34.7522652	30.58048279	31.46601137	30.18044462	34.02597748	32.10141882	36.41110102	31.52887174	33.26281017	35.70438029	31.91375446	28.80199889	29.54078156
Gsk3b	9831	6.680676046	21.15045031	17.97189103	21.46058852	25.39065812	22.33272408	26.87354217	24.29511563	19.64678634	13.3599195	22.66457856	21.17691991	16.72096536	22.45801611	19.45110647	20.36626876
Gng7	3786	18.46816518	41.48622843	45.45130069	55.68251545	46.75206577	48.35528644	45.02477199	60.56817974	49.5065651	135.2181724	43.59647531	49.15447576	68.76689637	44.77613886	41.90575084	49.21300265
Rab15	4614	19.38385574	45.4035317	60.0662341	50.20900404	37.22860389	37.58885135	41.42563599	48.81492925	34.41686796	49.78200135	57.06416391	39.47685469	40.90775688	56.52354307	29.33455022	45.11742398
Clcn3	17071	4.786791079	13.13180173	12.77030871	13.82845012	12.89966847	11.78358669	13.62530201	12.22654346	11.80711984	9.23129007	12.16883543	12.34462823	10.20754539	13.03151866	10.55514885	11.83944919
Man2a2	10317	6.530466713	20.03806174	19.37165971	18.80194738	20.0876	18.2822181	21.71867354	20.69268198	20.33627645	17.70506289	21.07920756	23.16557287	20.18317085	20.97555008	16.79644229	21.83206713
Mgat3	4665	14.3880515	51.4244998	49.97837961	47.99728994	41.11808491	41.85430921	46.04954984	48.12323832	39.29985117	37.4598782	45.4957402	42.78266451	45.34180192	44.61552094	38.5513491	45.22012139
Zer1	9784	15.88861982	20.09739621	23.84057525	25.01049516	20.63831953	19.99316013	21.02230129	19.93632257	18.68852313	17.78109121	22.5111978	22.48508452	22.18631737	21.78109434	17.31361646	18.29323772
Retreg2	2999	95.83317552	66.24317717	80.3836763	74.05531594	56.48524669	66.60837661	61.03958369	67.3512644	57.89526453	73.98892969	63.22631034	56.42060023	73.92367964	64.40575708	64.14040644	63.49947804
Trp53inp2	5257	19.33730687	48.57471805	44.24841242	39.93414076	42.64981304	40.46281719	34.37649755	42.90966319	37.45902149	28.27007715	25.26137883	33.40204969	41.25267661	37.14319143	43.74195487	42.47582008
Ppp2r5c	8286	20.92187418	24.27735912	26.04483095	30.64084457	26.89976381	24.6770411	27.0758124	24.94621934	21.0584897	20.32989676	21.80950506	22.78616115	23.98887199	25.22938278	22.63790913	22.17749961
Serpine2	8287	25.61929147	21.15845722	25.29247286	25.90382406	27.51178028	23.05455433	22.30492604	27.43990211	21.86929638	32.71353384	21.04859314	18.75858173	21.92666913	18.59675743	33.22442113	19.65876933
Bex2	903	698.8551653	188.698092	268.9816725	147.9227212	131.9110951	226.0368066	156.2530869	217.6970972	239.6918429	330.9497076	179.1911302	165.9149632	223.6530692	183.2413073	235.8825693	148.2089346
Pdia3	3139	84.66571609	58.52879682	62.28798832	65.45958473	64.60796466	72.41978834	63.64297888	63.47063244	66.27268167	67.51137677	53.26640446	48.72942453	59.94997372	54.43590809	70.80760023	71.89749859
Mapk9	6784	18.97478614	30.51961182	28.00052076	35.73807589	31.52076801	27.52069234	31.70692463	35.19265794	26.60317736	26.52309255	30.05770983	26.8014937	25.38280139	31.38915162	31.964204	28.80062837
Ptpa	5188	69.10411256	34.6502095	44.53772503	35.22683427	29.37336213	37.03571134	28.04526572	40.29748249	38.68477169	47.49640355	37.65919751	36.07975321	38.84878661	32.59249586	44.2002551	35.06706133
Pde4dip	16857	5.834186357	13.54249128	11.62108685	12.22209037	12.86526225	11.55508039	13.94042355	12.11062628	12.02738449	8.571645174	12.19906075	12.93818394	12.68814149	13.04618675	10.11332995	12.04912281
Dlg3	5844	16.77061254	38.73366409	40.71975905	39.35898731	35.42505108	33.92467462	38.9333548	28.995957	38.30065162	25.52584448	33.53044796	35.52270649	41.82355046	37.03024473	23.56513702	33.25240169
Camkk1	3728	49.46078113	69.53051984	70.69490073	65.31447816	47.10214284	43.39482362	51.46521292	32.64037456	57.53770189	36.03821416	52.43579608	55.29312292	88.29904438	64.47414133	25.73288103	49.74002279
Pum2	7260	9.911431408	29.72330979	23.59907616	28.56034651	33.31675363	28.73545527	33.70384674	29.41937881	28.05265695	20.93102384	27.62535915	29.10891894	24.78769102	29.651404	26.42759793	28.51297025
Morf4l1	9754	25.84622072	20.5061374	24.4571491	21.26903258	16.38479109	24.98995616	16.90498807	19.83640929	18.06051041	24.9483826	18.63449561	17.50826389	19.89893431	19.09836461	23.16592593	18.11578622
Slc38a1	17236	3.436339668	10.95520034	7.632931089	9.055174123	14.5867765	13.10482772	13.46253639	15.09481688	11.76604445	10.8952041	9.712967386	11.03585055	9.480573868	11.01185125	17.3063027	12.16483135
Madd	9086	13.52299781	20.28908437	25.3892859	21.94266698	21.65779044	20.91313351	25.44622466	22.327873	19.59008988	16.54669142	27.58326942	22.88946916	22.56124185	27.81670475	17.15239715	22.58081845
Ran	2646	149.0573609	69.57154857	85.80780106	75.72234537	57.8746119	70.81406323	59.76889216	67.51417615	74.07611752	99.31753031	71.72063545	59.34338349	70.3233117	69.09474783	86.83082752	68.81886566
Rpl15	2473	412.6084491	59.61813504	78.84624284	56.23761687	48.94852447	71.97531222	51.48903387	58.90260201	69.33725436	98.04081706	61.343727	61.0425685	70.31669748	59.14701861	89.45828931	70.91263412
Plcb1	11115	6.092149784	18.47296864	19.07398004	21.23845902	22.56431145	17.28200202	25.91992442	18.530562	15.8053912	11.04953694	19.93330619	18.33598706	15.91313655	22.60751932	10.21785716	17.90851624
Igsf8	5217	41.15066261	34.10833151	44.70052992	37.06623271	30.39803267	36.77024386	30.53837849	39.63073003	35.5240385	40.21481719	42.52882724	41.30725936	46.40669654	40.19542947	32.8573063	36.71592169
Hsbp1	1861	278.8677238	85.46220528	107.0761165	107.8110673	95.60793011	93.58431629	107.6478044	98.68635803	106.8872537	117.5862345	99.69435291	72.99925608	102.9422375	89.31968757	110.1930153	95.00944742
Nrip3	4012	42.61782428	58.0686018	78.04424618	62.45991838	51.60119603	43.51319962	57.29486274	36.30761086	41.36864802	22.95904844	69.9991316	34.30668604	45.59819458	50.63723413	34.87833784	57.40308267
Igfbp5	6006	5.538317986	30.46837241	24.24873918	27.81848147	45.04457717	28.66988467	39.99865149	35.72553989	37.80624551	20.86633054	25.0493279	37.39534687	51.51332695	27.70332351	32.37204366	42.65924726
Ddx24	8242	29.31109244	24.5901426	28.94382824	30.33050686	22.36637495	25.67639545	26.63213756	22.84932039	20.07180281	22.33150119	24.21319604	20.52965058	21.44767151	21.36197937	23.78700114	20.8387346
Rps15a	6270	217.2259485	19.42101549	22.14360773	21.01415505	20.52595237	21.09084897	19.98824065	23.05979938	27.00385354	37.81585975	20.32819475	22.04689431	22.80710535	22.44034123	34.72600513	22.98547599
Brinp1	6181	30.06509078	39.20759428	49.02079607	43.42562022	29.19135155	27.31324302	38.2260803	21.18941013	27.20075783	20.89761111	30.66024488	28.32116454	41.95493097	39.12305467	15.52846664	30.35095634
Insyn1	2331	57.07960158	93.06587838	103.5342186	93.3186284	70.31530988	78.02715559	80.13355155	75.75221581	78.30329476	73.86830963	104.4840133	92.31020925	112.7052616	86.78309606	57.66342798	87.56451697
Adam22	14348	7.575911801	12.95709777	10.87409542	12.51122001	16.44450951	14.87583513	17.61321264	16.68084283	12.15380556	9.103495762	16.51843738	16.82336402	12.08027391	15.02604112	11.94707046	12.97806141
Jak1	7227	20.01905058	29.1674845	32.94961159	34.35431032	30.8293254	25.80505116	31.55224207	25.2015793	24.89038556	19.41509975	29.67164546	25.95278535	26.53675276	28.18559912	20.63729302	27.0967586
Nt5dc3	6004	9.412623638	46.20769346	45.3845843	41.79201817	32.49707305	25.61557715	38.76827224	22.8781828	29.06239934	15.74081154	42.84138023	30.99581033	40.40079188	39.98821254	18.02966833	36.69102404
Kbtbd11	7137	13.82742037	33.11687966	29.30040767	34.27878248	30.04179543	27.34296153	31.77054376	16.33350482	29.91117279	19.68335403	23.54505992	27.94911566	42.26968356	32.25356012	17.93584385	26.1530106
Necap1	3651	43.25254717	54.68431661	63.81500133	65.65226025	55.27073565	58.28996605	62.25790855	53.66792447	45.93166543	53.1598316	53.22613131	47.91696154	46.31958385	52.54864034	53.17197027	46.96654159
Serpini1	7286	16.00201651	31.90373653	24.54331702	38.52345612	19.82340151	29.5290252	31.34263044	28.80176518	23.33449683	13.69007474	33.77959752	37.84849853	13.1503504	32.41035069	25.88696441	28.06781487
Agtpbp1	21824	6.493207273	8.396872605	9.989091828	10.80417896	10.87776343	7.536218852	12.84358567	7.971669892	8.511743151	4.838567638	10.77112416	9.083004348	8.667503976	11.34803928	5.610355801	9.067335397
Rpl10a	2431	609.5873023	49.27662031	68.4733189	50.35226508	44.02646254	59.72609278	45.68514363	59.17226053	59.57783073	94.48546041	46.03258279	52.34160668	66.45688884	48.55774187	77.60662051	61.38801605
Ubr4	17997	3.606936252	9.635711086	8.898307732	9.922528484	13.94066956	9.37774835	14.51267573	13.82300361	10.36068593	7.870772954	12.38942982	12.32020504	10.66199457	11.7871252	10.1954857	11.14067875
Rabac1	1523	774.4476123	110.103234	116.7821285	100.3474391	69.23570676	99.14494509	64.90921651	108.3257825	105.9669539	157.5491546	95.06945668	89.37777031	92.982728	84.07589516	123.9397492	114.9996969
Arhgap21	9271	8.905604568	25.82534204	19.89457383	23.61731088	25.16541625	18.05890068	29.10988856	15.98236823	19.15264621	9.226218886	29.20745635	24.35418608	24.19573084	24.37448763	13.50975053	21.71041048
Rps20	4080	430.534849	26.33654396	34.69856079	25.25524406	21.80470073	33.97383363	20.35067226	33.79931516	33.26493576	59.26133654	26.47797968	24.710621	34.7341909	25.65871454	50.1533714	31.95720064
Usmg5	341	4152.915398	282.8982716	455.8145472	436.0794509	317.0885159	518.4842591	418.3485241	407.5730161	489.5648287	639.9267417	402.1859539	342.4994767	341.5750263	335.8623188	602.0984176	406.98298
Stk25	5812	66.22539975	27.86657918	39.55337174	38.78058122	31.05981627	30.49168558	37.01918479	30.24640281	27.82367532	28.89745508	36.36397341	33.11907096	32.15724636	32.88921575	27.76412961	30.31675255
Icam5	2947	64.35385088	68.15399863	91.70039012	79.73029868	51.0685357	59.09752718	63.83736566	45.54303423	58.93512726	49.6920805	83.49704172	67.50301366	97.6412526	80.05616509	30.49601289	72.03471356
Hsp90b1	4032	34.80904673	41.76985959	42.22688972	43.19806987	48.92514371	58.01255107	52.62947904	49.59610418	53.29315591	53.66471437	42.80677	39.02466941	44.49236459	47.23441418	58.60801539	56.70464396
Prdx5	2139	430.106263	67.68609483	91.85854209	70.80588938	59.67406358	77.47268492	64.45276684	64.90648113	100.9361931	96.59861416	77.09170586	70.39703219	79.22983408	63.3013898	88.13178077	87.86015419
Tprgl	2242	200.5180599	79.50737251	96.49540858	90.83950554	72.08714187	86.02440808	73.67077624	78.16748298	83.48003877	103.7678519	77.05352066	72.01719086	83.93531111	70.04073728	89.84080677	76.30938147
Slc24a3	4564	26.06630821	43.51692106	56.02160589	52.68768613	41.97986315	42.5080455	42.4899542	32.83161042	43.39492372	30.32828907	53.6506078	46.94448302	43.30432687	45.75687317	31.4911962	43.80867244
Adora1	5785	13.08394288	42.76439403	48.01864965	43.14588399	33.33980388	25.27752675	40.08178068	20.49907931	32.07339597	19.59248578	38.21735665	34.43424544	42.26787087	43.25932038	17.60497764	38.40680334
Rapgefl1	5677	9.909957282	37.33287721	43.11498661	38.78217355	33.97406473	29.27257977	37.88969115	24.33449559	39.21837775	16.60823264	39.39639261	42.09002458	53.58418757	42.35824329	14.95425382	36.98274447
Rps16	1266	1395.213667	81.58629585	114.6150796	65.13911932	56.00160151	88.57363807	51.05954476	92.27326186	148.1356231	201.8122802	83.38781644	84.51180564	110.031281	82.13632809	171.2058581	110.0170688
Scg5	1569	409.3480349	110.4919259	131.6430038	127.6298902	87.26395506	123.1214985	100.0498768	97.63246532	88.3230009	125.5476042	117.2134215	99.83656639	148.3419756	88.29698758	134.500375	98.5516933
Acsl6	9914	12.53908535	19.79710513	18.09137025	17.83490964	22.26525016	18.36681176	21.57852983	21.66271667	18.71541211	18.95311538	20.24055261	20.98870367	17.44683838	20.96096029	20.54068181	19.38254784
Paqr8	5488	14.37957314	47.08980846	35.82224287	42.99479662	39.82943463	41.13906242	42.13923517	39.15132349	33.15084572	27.67921084	29.29341824	30.71348969	26.76878784	35.12652085	36.16377209	34.10248718
Ncam1	8664	14.17187248	19.04202142	18.84819266	21.90023153	29.26217433	22.73916963	26.33832288	25.60492501	19.95302336	20.38838255	24.04319146	22.9231887	21.27513994	20.53369749	26.4443486	18.65574657
Ndufs2	2313	221.0704233	74.92856515	89.09042796	89.97765367	63.64133775	77.67104376	62.20614093	73.85578731	81.75677838	104.5577073	73.78269381	72.96680256	76.00305635	75.72251335	81.56579959	76.34681188
Ski	5562	8.543467874	41.24038985	36.26946098	35.80564829	39.04663876	33.82799026	40.82717058	37.40224589	34.80383497	28.92396014	33.48872863	34.2085699	41.43032482	37.01191853	27.85158512	35.03830455
Mapk3	2257	132.9030682	75.21916248	90.9214803	91.16203232	75.0355785	90.59546414	73.23054098	105.8242276	80.01054435	91.32606118	82.20256569	64.91728964	94.37756575	67.56274007	88.45782199	80.13800923
Bcas1	3775	54.35212005	42.5173142	57.97571361	49.51997012	63.94599624	51.13170252	40.28461658	46.98403629	58.13545689	39.50127449	18.00543077	46.48643279	78.09029261	47.9290351	69.45038655	48.59050413
Chrm1	6487	18.87554854	35.37585472	44.45592361	38.96866907	26.24238993	23.62046043	34.19801783	21.88688929	27.91260891	14.47431308	34.94535587	34.91468376	41.14067091	36.08555533	9.046200889	31.9191869
Kcnma1	16976	3.843864956	13.63156292	9.818139311	12.48641019	13.39648441	9.770825115	17.13842789	13.258992	9.033537717	3.958711897	15.77197957	14.07546357	9.108000572	14.87230258	6.896193425	11.58800056
Usp9x	15051	1.116289868	13.33424039	10.70046819	11.32739841	17.58048778	12.90028395	17.75687238	15.54907049	12.92601959	7.948929473	13.64893395	11.99760691	8.363807204	14.36013417	14.00142566	15.75207916
Lzts3	4252	18.91874091	43.01244672	45.93318453	44.46929371	37.7827801	39.21694114	41.93816049	48.78681802	49.36905163	51.4254023	49.76698995	57.18918999	55.39140905	58.20728756	30.16332938	46.17325667
Pam	11892	6.800097636	17.72564838	16.78353472	19.72124768	15.29819918	15.42078899	16.0868702	19.28693858	12.87736709	16.74249087	17.35831235	15.94503171	12.98451139	16.31955315	19.43608979	16.52333432
Mgll	5077	21.07584866	37.78675368	44.65753389	37.43818998	36.82901531	40.20311923	38.31733891	31.88576409	40.15717476	39.57860784	34.87255653	40.82525554	52.72837606	38.23639949	26.82435201	39.66681475
Abi2	8543	18.901903	23.71765126	23.15621134	26.71174725	25.02551048	23.21287797	27.23320331	21.63006556	21.28970146	14.66316952	23.81980323	22.61406236	23.77864556	26.63514283	15.00704726	21.36714621
Glyr1	8405	13.55861856	27.24742702	27.5801367	26.77723421	21.60315902	24.51261197	23.41060593	23.45868176	20.72184597	20.473002	24.1485929	19.54528488	23.38625871	22.68476557	21.17426715	21.88996639
Cacna2d1	12416	9.157991639	14.27725335	15.48030987	18.66296382	17.11294393	14.48200534	22.47235269	15.42118124	13.08087815	7.934919255	19.83531284	17.35227339	15.2765486	19.14980989	10.65121551	14.84974046
Polr2m	2424	49.9888033	79.85204148	76.79676225	80.93244835	72.38652067	83.43473065	70.48426735	95.63429439	82.43970635	96.13762035	76.08560806	67.43644125	64.01932362	71.63040312	103.9504737	82.32408041
Kpnb1	6590	15.29706719	30.63597059	29.27964473	31.09673681	32.15522124	30.03716089	32.70797865	29.41249652	28.85915972	24.93625974	29.86187965	26.85101947	28.80543758	30.95929738	27.85089955	31.032185
Mgea5	5024	24.76061844	33.02491333	34.21935776	36.86951639	42.66806127	39.11106395	40.87337655	45.10512478	39.38946392	33.62958603	38.33609511	36.12588752	43.57512015	44.99003762	31.83444253	39.66472208
Trank1	13123	3.278324797	10.65173651	9.63776963	12.36695677	14.75074539	11.25363081	13.77103159	12.88640988	13.66224778	13.46071374	25.09540712	28.26734275	21.0379107	20.33909981	9.382779097	9.456863202
Mmd2	5193	62.94266167	32.14063473	43.29924337	38.964343	36.38722261	33.70716718	35.84105617	35.18612652	32.96772992	38.14725017	32.89360052	32.44781161	40.62277743	33.72735863	36.87082354	31.89614713
Epm2aip1	7165	10.078375	27.47259832	23.19483878	28.37851875	34.07135973	28.42217362	32.71967431	32.9851892	23.86402438	22.49956874	25.48481776	25.69371299	20.96257361	29.42569612	28.60720975	23.22611476
Ctnnd2	10316	7.205596204	17.30475303	17.74956398	21.24090069	19.44617042	17.34969851	19.63567054	23.49113854	15.97370476	14.24428818	22.89851261	21.12082046	15.34189264	22.26181825	16.4923905	18.82127095
Kcnc1	9458	7.428620549	21.43413152	20.38970305	19.84067143	20.54105497	17.43338808	20.88079638	26.55748644	17.81046885	18.28203015	23.11548179	21.07320801	19.40213358	22.96636313	19.06169271	20.34055668
Apba2	3824	20.83650415	49.47391666	68.55621713	55.18673113	45.37943095	50.74752555	56.68711731	44.42852479	48.25315985	34.30287573	67.30563379	51.69613747	50.34015197	56.91643715	34.45417725	52.64979525
Trak1	12568	7.345813053	16.47812756	16.02133006	16.70383339	15.59798405	14.1666745	16.32564193	15.77821117	14.61309166	11.76286284	17.15797181	15.71208202	15.45170348	16.75403739	13.30197269	15.8557896
Dgkb	11377	7.145208385	16.18514355	21.15166176	18.93119216	20.93201454	15.32177786	25.29852626	15.60704205	14.73047966	15.98690326	19.0830294	11.90758509	13.29667604	18.60299068	13.28697022	15.8979948
Klf13	7531	11.75191953	33.13324983	28.05178019	29.13971797	26.44485559	27.17161289	28.92448783	21.13677369	28.91910461	14.48778508	20.58187058	24.54567702	36.87079621	27.4283966	15.15249927	24.67401607
Slc30a9	12374	17.90498281	15.4069787	16.0302853	17.31694612	16.4534973	15.65345171	15.89707593	15.7435958	13.29958392	14.72582368	14.93438443	12.87350194	13.22645721	14.69624762	17.43665593	14.31600051
Rpl32	963	1652.600689	102.9859422	146.6204177	106.3148771	95.89579204	142.4861415	105.2589581	126.0523838	185.3943652	238.8665607	116.9660713	108.5725737	148.3881064	106.2952927	205.8875327	128.5242027
Otub1	2545	188.0145485	70.32784979	95.50138362	84.0018721	58.6170336	69.69474685	62.27223601	60.15208167	68.98588597	75.9553673	72.30357148	65.18761928	74.60873702	66.29129646	65.34078607	61.74053895
Cyb5b	4374	21.92183038	42.24122209	46.15713603	46.33560077	46.02422504	40.19629394	47.75000906	42.65086291	44.55259513	39.76096764	45.91265095	41.81624318	42.71753858	47.07690101	42.72700272	47.51673196
Rbm39	6946	27.15700248	26.87724561	23.40216092	25.788351	29.74149972	26.95343467	28.05520899	22.76835519	27.81478235	24.32407719	30.1331927	34.03400815	29.44555497	30.89061749	24.89126415	23.17393767
Mpped1	4295	46.11209265	37.58788174	44.09005178	64.92815745	33.09608571	38.06423692	52.17032711	41.07822577	45.72359928	15.05000957	63.49705557	75.53926985	24.37858221	55.58495328	22.00309627	52.22263378
C4b	5695	96.55136671	50.72595711	39.29455615	24.95195814	67.9263186	32.64672631	41.30230396	29.82362312	19.50460361	11.85907584	8.744451395	20.28919578	55.3463521	16.69224873	12.70078872	17.9057142
Usp5	4621	59.56923533	39.31866034	52.35382473	44.77559033	34.22354361	41.4342428	35.6468465	41.12620166	36.12672724	45.22069724	40.03625517	34.53093305	38.45421896	40.06706151	40.97630373	38.55161572
Mag	4072	70.95557032	34.03372894	55.90280012	42.2873552	60.48011919	48.47124064	36.56632705	48.60201302	51.40571433	37.40019077	18.47969412	50.26297342	63.07861717	46.43843424	42.27790861	40.75891471
Scaf1	5930	11.23290566	33.99303246	36.63619031	33.59292241	28.70731593	34.83954502	31.30203654	36.21655532	29.85243944	30.11724872	36.03775107	31.23651158	34.29115975	32.04326556	29.49660443	32.40448218
Taok1	12421	7.432749251	17.69163799	10.63061858	13.24749629	20.73321835	15.03102623	20.03617479	14.093464	14.40401141	6.258346445	18.89140078	17.95993665	12.82051395	18.76335146	13.27295858	18.06229881
Fus	11695	11.1664607	14.12914721	21.94036014	13.91934164	13.64288392	13.90823506	15.29051615	13.80013451	18.84839166	15.18531455	20.10891362	18.88502766	18.91701553	18.79995689	14.51822128	14.04893181
Prpf19	7278	43.39517717	25.36506233	32.63046974	31.14290495	24.29616714	24.59185075	24.69279907	25.21405289	23.93803753	26.80538286	26.61448456	21.58240429	23.53985841	23.10670623	23.28867368	21.65079461
Dnaja2	2975	83.8281273	62.19274235	67.95258198	68.90168391	62.71775579	64.56788316	65.89637431	56.99181948	65.52167153	62.56067873	61.07848896	57.73116941	60.97408224	67.23370844	54.02507158	60.83451755
Eif3c	3511	77.9669745	56.86483621	65.84128875	66.54652577	55.5842725	51.7737578	61.40737814	49.90098311	44.5994414	50.24837669	46.31018913	45.35533105	49.3670664	52.21058676	46.05810989	48.71262655
Spop	3159	32.6365167	65.29412391	60.3009717	60.55207361	54.18088648	64.54699721	58.35371766	60.78188751	69.93264826	56.58830541	61.78108718	61.77308666	51.77631446	64.70411168	54.06015628	68.46774441
Rab1a	3799	50.79235097	47.51095957	52.11478929	56.3174011	51.98366679	51.0541989	56.59076757	51.39604121	48.55650475	49.68071735	45.51489603	41.16158043	42.85084137	47.21346594	52.38451459	47.31757252
Camsap2	9195	9.200693702	25.11591807	21.15334915	22.65778894	24.20704339	21.90502431	25.69001381	19.89321756	18.30230009	12.29623822	22.88822174	19.99770208	17.97814548	23.58209281	16.24709903	21.42424194
Opcml	14519	9.076363877	13.56824498	14.63523667	16.67966364	13.98637137	11.36720426	17.12175084	10.51683221	11.55756966	6.106261928	17.69082499	14.06692348	12.31681185	16.75222321	7.479511759	13.32305341
Megf9	8226	12.82211217	28.42891573	27.54263658	30.00829495	26.14485851	20.69319742	29.78656446	20.21724836	19.88141734	10.02570601	24.18390165	21.20147938	23.32651548	27.59582831	15.40567116	24.54952989
Hdlbp	11320	7.473531678	16.400012	15.70248536	18.18089408	18.27280759	15.94823594	20.96099455	17.86503247	17.79606885	12.98584813	16.70424462	16.66942048	14.9529158	16.28434443	16.25708003	19.26403275
Vdac2	4769	85.47769935	35.68591625	43.2992974	44.68957756	32.90339256	38.49681166	34.42374174	36.53165219	34.1575757	44.31976769	36.25730552	34.88987263	36.56024564	35.75084849	38.63016001	35.87452993
Palm	5655	33.40178675	28.64024017	33.42035484	31.87996145	25.52526881	29.81713227	27.30590477	32.42448127	32.03836205	39.80986555	39.42001821	36.17374647	42.72143505	33.88838007	29.65891822	35.62228469
Efnb3	3183	42.60075388	59.7314949	69.71698666	64.81396414	66.89093723	66.01386374	50.45567176	56.37098084	60.52851433	65.51022629	50.81910934	53.97561254	63.62681251	50.71044272	59.31809922	52.0029812
Svop	4556	59.89760712	40.6109325	52.76006089	41.42962078	29.16447863	37.41908081	28.54761237	42.51117575	37.93219331	43.56644817	46.45777148	37.94716619	46.57325128	46.41878896	33.60128623	42.14042471
Cldn11	1870	177.6054805	126.420979	128.8861613	127.0325415	116.2081643	105.3818095	92.58748803	93.71737798	92.12826505	73.09672118	31.02729633	81.16067258	122.4853534	84.75472462	90.24379154	83.43189455
Rps17	1274	1215.543734	84.71086723	109.3160203	79.41202245	69.38129917	95.37934848	82.80066805	98.25166394	145.8510237	164.2413357	88.0843031	83.5561136	115.5941304	82.2147798	140.1190778	112.0757456
Tnr	12867	2.954458277	14.46869837	11.50590604	13.48950514	22.07784298	12.2306186	23.03157759	16.16399678	14.65486992	6.569771046	18.77785879	14.93457419	13.94611146	16.06633071	10.64166566	15.19349233
Mapre3	3459	76.6613756	51.38332555	63.4732948	63.80934957	47.61380799	52.77679507	53.2765738	54.67199207	46.40789922	52.01869323	55.15112665	54.52140747	55.80074062	53.65206257	45.4257725	48.06253481
Slc25a12	7342	26.25857143	28.95171224	30.98278821	29.8149108	24.33581835	24.97033569	26.04867	23.34091969	23.09041795	25.69889966	24.4068316	23.17159594	23.01961271	24.88648249	24.97144386	24.06719951
Mef2a	14681	9.895215799	14.37597667	14.19666247	15.25150586	14.55058371	12.15946649	17.35414564	10.82257149	12.20134272	7.333198458	13.6933041	12.98228596	13.7074513	14.49736777	6.655266333	13.06620603
Arpc1a	2567	200.7825969	68.0418181	87.61452844	89.49702041	60.49473157	67.01825992	58.35204092	56.59251025	61.79885611	75.76026992	58.7506125	65.76796262	72.54759991	67.97712644	62.01681433	62.79258932
Acly	5279	14.19339175	29.45729163	33.71211006	31.47235464	37.34311745	36.40710143	33.23041129	44.28553408	37.93620418	52.05054672	33.32985275	30.43196743	25.90064375	31.15998593	47.62908854	37.7908637
Kcnq3	14708	4.084668204	12.48067116	10.27677906	14.69236853	15.78499908	11.09782482	20.26995645	12.0857967	15.03853987	4.565363694	13.55067541	16.7208232	11.71818948	17.82373412	6.043399111	13.71134251
Sprn	3374	54.2478106	56.82846094	81.61805653	76.78167245	48.67002558	50.69689702	60.05254967	41.35239917	47.04964643	25.59932859	66.30281162	62.55483785	73.69051523	64.95629279	22.89809456	55.09057987
Bmpr2	17983	3.878705638	10.36985517	7.202763749	9.605975159	14.06151178	10.0477943	16.34915448	11.04350935	10.08389604	4.409452929	11.18188084	11.47167877	9.263977053	12.50293709	8.978683471	12.4788642
D430019H16Rik	5786	10.04591017	30.18723593	34.47679701	35.56994833	32.59716798	29.92119805	31.97512929	32.42932371	32.7947613	34.60355696	37.504821	32.14492807	36.35279267	33.83139038	28.12733001	34.87342353
Trim32	3229	32.06039981	67.26443653	72.30420655	72.80124447	51.08698875	59.16788223	55.88065065	61.48847432	49.79700586	53.15261387	62.11214228	50.97646137	57.96064607	61.12438812	52.30836344	55.37758858
Acsl3	4357	32.25150019	50.06517249	43.36437525	51.51652478	50.71321111	42.54145237	54.36960776	42.87367454	35.09799464	37.40935889	35.92395426	38.51218529	41.5864784	40.59594818	45.01973995	36.26791248
Hnrnpc	4322	48.45488208	34.46214846	42.88581595	41.48332446	45.09316425	45.82335176	43.24450701	44.7218315	49.18078926	52.21703593	38.77135644	37.30818117	41.7091738	40.23657287	44.57489812	40.52395614
C2cd2l	5836	23.33656343	34.01424032	39.20728632	34.69017501	28.56717825	29.90458171	31.86350732	37.41462762	28.51308936	38.279189	32.43685938	25.15233916	37.78527548	29.93721388	24.1884315	32.62154441
Elfn2	8112	2.656947193	25.44629182	23.87847513	18.85344895	22.43221632	23.43054106	22.75863175	22.83987935	24.02281202	13.9996827	29.71384219	28.2809939	28.3687197	29.04352485	17.77234536	25.51141057
Clcn4	8575	14.57624859	22.83988518	23.17590857	25.36743123	19.96517487	21.21064719	22.68004715	22.47780285	20.96501143	16.91538919	23.63320466	22.37181245	22.86268032	24.73852972	18.06536635	22.81766415
Scarb2	6285	20.89983332	31.05413325	30.04479484	28.61433083	35.93259671	30.06023108	31.32499499	30.80855554	29.48749544	25.07356449	23.97901212	29.94598701	28.28953858	28.91698007	32.98113478	29.87526897
Kcna2	11906	9.258069167	17.64796091	11.11742444	13.9730066	18.52896251	15.65073498	20.13057681	21.04332439	14.00804985	7.217062238	17.75573484	19.6099741	11.44091027	19.82022448	13.35461744	15.4204567
Tgoln1	5013	16.16526451	43.56558141	32.83169948	35.08479046	38.5091925	38.07018145	36.53883147	40.46899144	39.92766376	33.14758474	33.07188777	32.08995391	32.4121153	35.94156581	47.38466245	46.87246932
Magee1	3550	23.47255055	50.59411409	60.97176152	57.41611653	50.23153386	56.70790492	46.60521323	59.3894545	42.49941908	60.04060247	58.44291881	49.57002684	40.77414672	49.96146861	66.70429182	48.50638368
Atp6v0b	2051	487.7814641	61.52848319	89.2235274	66.97717681	56.27672898	75.74376705	61.07778816	78.56989151	70.16920403	97.78182559	75.95687509	69.61592781	77.94267604	72.02856124	80.02161953	77.9125016
Cct7	6778	62.92135522	24.76296948	30.8602144	26.04606428	21.37398123	26.36771903	24.36852764	26.2039632	28.25758413	31.48757134	24.51400595	22.40760537	25.80720481	24.05334371	28.19788789	23.14129012
Ptov1	4213	148.7630221	36.32997718	45.29122043	43.02668779	34.02194396	39.23558718	35.71288702	39.13645302	33.63547293	50.69782351	38.94168284	36.75688675	45.97270085	38.23567393	40.90973915	36.346159
Dact3	2989	66.43043413	56.76330829	70.75010082	68.48693181	48.7186568	58.38847067	47.279839	73.49571262	54.06602795	60.75757063	70.65584369	66.8081035	68.1004301	61.63620966	54.3654642	65.8139503
Zc3h7b	10045	2.86369595	16.19087567	16.18764892	16.84104881	16.85966159	18.25624915	19.15020824	21.78139103	20.51118413	18.33981131	19.56996761	22.04639139	18.42184584	19.15339247	20.15017667	22.25164678
Wdr1	8899	17.57362184	21.32969824	25.70026695	25.0991366	20.84845759	20.35105396	22.32394697	17.793637	18.38391513	17.03215702	21.77828405	19.12349737	22.88515448	21.29181068	18.64787032	20.84351123
Cic	10294	7.089105435	18.39872739	18.38024105	17.7056236	19.351094	17.33140581	19.79131622	21.84174496	17.22309835	15.8283323	17.61627605	19.67739893	19.56414404	17.36109067	15.79530951	19.45024172
Mras	5134	20.62699053	38.59421158	37.93779974	39.25138718	33.32946363	37.50600209	37.76167231	38.95042696	33.76671013	32.70282139	40.81943598	41.53210981	34.67186565	38.43330251	27.36148834	37.2228578
Ckap5	9462	10.3669747	19.96151909	18.42386587	21.39049327	26.32045615	20.79402615	25.76604545	20.64074251	19.31881089	15.77726517	17.35003603	18.38047536	16.9384533	18.94481175	19.51187988	17.20577241
Arhgap32	17179	2.953795691	9.242962976	7.412121177	10.47186002	9.753372195	10.28578475	11.37602508	22.4570225	9.055482059	8.433685919	12.5556642	13.60025548	7.312803533	13.30842937	8.914181959	11.09180613
Oaz2	2990	93.11340113	60.88827883	70.72643858	52.65897441	44.07174285	62.961511	40.21915175	68.83604056	60.45002131	76.89533447	62.6109996	56.40933875	56.31878652	54.92414548	71.79839499	65.42002295
Tro	7296	17.87582895	26.35853809	26.534422	22.8772968	24.87481404	28.34508965	23.82227338	28.29751204	23.70899641	27.57938758	28.07041092	24.10434537	23.97494986	24.84327747	28.44473562	20.13418401
Hcn2	3195	81.45543395	49.17650123	59.99007528	57.25253786	61.10932364	55.79156097	50.58011241	69.20309656	45.12884069	63.53752064	47.7600161	58.92478063	59.6553567	56.3251245	62.90442649	47.57882287
Pnmal1	4090	28.21582471	38.44084173	47.88340768	43.51359171	44.82462521	49.39816992	47.98645841	48.91681718	44.1393342	52.53583899	49.42080057	40.03341374	45.13076352	45.05738504	44.91081745	41.39520468
Elmo2	6652	19.69573552	35.867976	33.56896936	33.34588425	26.79405245	26.25955997	31.45649683	23.08756751	26.10160829	21.02632805	26.63149438	27.26007543	34.34016627	28.012556	19.191704	26.6723087
Setd7	10813	3.233167178	17.96339004	14.5973667	15.07507231	20.11736224	17.59215788	22.30971579	18.81631328	17.70794262	9.44107008	20.18977466	16.91021011	16.88049016	19.5933156	15.08273689	20.00273787
Sel1l	8555	9.492247908	21.00680611	21.64095872	23.29176435	24.64103501	21.58125722	26.2700478	22.81758217	21.46783588	14.6100336	22.7519344	23.35449595	19.43725154	25.22617587	17.85994498	22.69552673
Rad23b	5733	17.50975023	35.5697558	40.26646132	36.19625988	33.13619261	32.81899212	35.50752367	30.80892381	30.90645928	28.09039564	33.40325571	30.06206732	30.20644757	32.03136491	29.64214429	30.15260411
Tusc3	3432	89.18175435	50.57403096	61.02510244	66.47536209	44.58169017	49.74954031	50.18851904	52.00905441	45.75175187	63.35515254	53.14372289	43.52798542	49.85940596	48.95349229	50.43467597	49.88252801
Chl1	12293	5.052779516	12.2052126	12.10846402	16.41964584	19.17563262	12.85650403	21.49140105	14.99579793	15.29967591	7.597279212	22.21478993	17.62279608	10.41170967	18.4220729	12.45322217	15.47776217
Akt1	4098	43.27643527	42.07533939	47.62013899	46.10014509	40.65060758	45.77386126	42.30392971	41.11016845	44.69791131	49.68651586	43.75297431	44.36830972	48.90596864	39.30866136	46.90318778	47.35212989
Htt	24438	2.315993423	8.10371393	7.14218486	7.834071644	9.180044585	7.069372522	9.636437013	7.975674961	7.144549025	4.774775666	8.72545109	8.180129481	7.231373539	8.408289214	5.925599431	7.610558122
Nefm	5782	13.4576242	35.03421552	36.04655858	29.14357768	26.81187324	36.49308801	27.54462042	35.59663806	36.19338413	30.30026349	33.58206654	34.64876687	34.20877794	33.40589165	26.89411586	29.18546744
Pitpnm1	6889	21.27224376	24.0919183	27.31735396	29.14812579	23.8433184	26.19108648	23.13462708	30.51862709	22.46411681	30.09854074	31.52271607	25.55986163	22.22025776	24.03470007	31.44840655	28.90241826
Nars	2632	93.4629487	74.37230022	81.87170486	82.27031502	61.68943482	73.19887948	72.95953258	67.63055605	65.98853345	64.80662423	65.1187267	63.62945175	61.94808386	67.85977166	63.48048983	58.8969669
Napg	5139	22.75347578	36.57108439	44.04585207	44.07336445	35.65767831	34.99910418	38.13698934	35.4219738	31.67729813	27.76981048	39.5569404	33.55791465	33.33782633	40.88969619	29.82769941	34.86044798
Glrb	4655	20.59851473	36.13487248	41.1057247	50.5349647	39.3179459	39.06111314	41.38398891	43.07456248	34.58866139	37.63611675	40.32879579	41.76955669	34.25332159	45.91946656	38.82469083	34.73447686
Rapgef2	14051	4.148839665	16.25805689	15.13412371	15.70041364	14.54293616	11.63517882	16.82348965	11.29382902	12.46443002	7.46766868	14.21036886	12.99404835	14.5854417	15.2782277	7.86539258	13.77867887
Gabrb1	13838	5.126371781	12.23450674	10.34657019	12.45152035	20.05856286	11.88916449	22.80880715	13.47069222	12.3679361	5.166486336	16.77529571	12.22758925	11.58199488	14.9975856	10.29017785	14.53721728
Rpl36	383	4955.262832	238.1467075	352.8649783	191.0411054	180.4070699	296.4316259	189.4370251	278.189607	349.2944033	531.9237334	235.5766725	248.3917308	303.1782493	215.1671157	470.4620003	290.4921227
Ppfia3	7899	15.32953592	21.8220889	27.44282763	22.68399799	19.49807645	24.38379956	19.37934973	25.53381076	22.26087965	15.71755641	25.65574503	25.43800139	30.25947738	25.91780399	19.32447322	24.9182302
Rplp2	2072	725.1575691	53.29177323	69.30696321	44.28740672	42.49041604	55.91946151	42.78909325	54.36323086	78.17606636	105.1009784	46.07259744	55.13874162	69.834372	53.81317485	90.26820719	64.05436251
Fbxw11	4327	17.0023656	51.61544201	52.00220519	47.9831722	42.31868418	43.27949509	46.34977244	40.80850822	43.27942924	36.68998288	33.88573544	39.46743841	47.06609422	47.3508103	33.38684917	39.91173447
Atp5h	1465	732.5327437	76.43847948	112.1987814	92.86679277	87.78826831	117.4660008	113.3145121	84.03312275	110.6407187	136.4761507	94.40099158	78.31725879	88.41857269	76.10982818	121.2119734	94.61733231
Ap1b1	4957	43.24058646	36.05488696	40.86889667	43.54958645	35.12252325	34.07843275	34.99555267	41.13437596	30.37107272	34.47758296	39.37188913	33.53386431	31.87612551	35.66035866	36.02198445	36.80216404
Pnkd	7832	24.26903387	22.93937253	25.39504431	28.36400748	21.05668189	23.1632964	24.07744117	18.73689063	21.69398628	21.97795018	24.07665902	30.04562132	18.59977759	23.88182923	21.04997683	22.39108072
Dpp8	13707	1.714804066	13.47947074	13.2920843	14.32846802	16.57860238	12.0330344	18.55071746	13.21579567	13.59549291	9.49262724	14.67779195	14.71458474	11.512683	15.30661004	10.52511922	13.82024577
Atcay	3996	25.88542944	44.56940624	50.50995729	49.30066722	39.69731996	46.13827961	44.05313309	50.37497754	42.97813778	47.52433642	47.84451241	46.02928338	47.29864879	48.74251502	43.94511246	43.74647892
Cox7c	1131	1285.128493	94.17861041	127.7753584	103.5588006	79.47499196	103.4069876	104.2078466	101.4188412	172.7783096	161.3580565	110.6575564	97.95061579	95.98688385	101.6938268	145.8113973	115.9223672
Cacnb3	4010	48.41598767	43.71273676	54.65821969	48.55233773	39.24085299	37.38393333	45.95602713	49.29218738	41.41617438	33.83736592	56.20483402	45.63903718	56.82428012	50.9726406	29.07158645	43.28870276
Trnp1	1654	363.378213	101.1310402	149.2449833	104.440297	74.59448031	88.31622619	86.11484001	96.92344646	83.19721746	111.6837486	120.4977835	85.37608344	105.3524833	96.57499426	79.95495269	101.6558385
Hspa4l	11792	6.238910783	14.93122316	12.19624512	15.1811277	17.75386431	16.50952799	19.53127476	17.73341963	15.49700364	11.86591402	17.1014064	17.09502388	9.855840708	16.42126296	17.37382244	15.31491516
Lmbrd1	5960	21.98255581	33.95295162	29.85112505	34.11612196	31.0776418	32.46452002	32.20101327	34.18719232	28.53507813	25.95464882	27.06139848	29.02610413	26.60660686	31.20151065	29.4638707	32.89440942
Ftl1	1340	1007.810765	104.8593931	92.42820197	94.30400827	86.36660456	105.0281945	62.87813439	108.7060707	86.59665273	149.9556657	71.74863747	80.04677205	112.6625903	80.74804112	128.878831	113.1530813
Adam11	5669	22.46732582	34.38259383	48.52914171	36.6922358	27.66420371	21.97399082	37.11745438	21.98483393	24.33087457	15.31450456	52.8736081	30.60202718	41.67294059	43.20018125	14.80152815	33.40598117
Add3	4938	18.86811014	38.1335008	39.12929874	38.40291166	46.55329105	35.48979168	44.49675559	31.76816972	38.09899507	29.36284697	31.72899259	33.5203465	45.17719138	35.98372994	29.90432622	38.47511606
Clptm1	6210	46.10315284	27.38840795	31.85563824	33.22992946	26.12475524	27.6780063	24.36300692	30.6504104	25.75391057	31.84610731	27.81867847	25.19825048	29.01195572	27.28088783	27.27007274	28.94677263
Pkia	3721	20.54670896	54.41110263	46.33156853	50.75608182	52.73079282	46.27555155	48.8364159	49.68662733	47.00941126	53.67230984	47.14448725	40.14728459	57.67364418	50.19406497	50.14573479	45.32092713
Gde1	1692	301.8569175	97.53672233	108.1228907	122.1234825	94.24681987	90.77343562	94.32467332	100.9043415	82.76281	97.25345598	95.38455442	87.26677475	102.8041341	95.07718538	94.72880723	104.1376866
Tnks2	10406	5.251449507	20.53207227	16.5879167	17.56792526	19.99605015	17.0602138	20.52615729	16.5910826	17.51963226	13.51062326	16.22396464	17.08769458	18.23227268	20.2349358	14.62149683	18.9416786
Caskin1	6172	17.44668231	25.64229664	31.93036001	25.30541305	29.14845985	27.78124997	27.5827747	33.74546618	26.33182543	28.82802939	34.61625053	32.15231202	26.08413384	31.17236348	31.44549444	29.26012308
Ube2n	4221	40.70866156	42.08263488	49.21236529	54.55792284	43.21480223	43.15100447	47.77777114	38.91091922	41.87523273	39.59160142	41.90733779	37.67495485	37.49513492	43.72306931	39.04623235	36.71196764
Sod1	3970	203.3312536	36.33751908	39.32709532	34.76835233	27.35785377	42.85103424	27.83459216	37.60777673	44.54992463	63.40179285	32.71198916	32.32376833	35.89081357	32.83949038	50.43842966	40.90977544
Gramd1b	10075	7.049487608	19.37223101	17.54195379	17.8010861	17.20646426	16.808073	19.5467314	17.94101739	18.91942791	10.6414784	20.98780592	22.51279681	18.15271013	21.8497138	13.21902291	20.36420014
Akt3	5124	7.799898195	37.86688018	40.66504255	43.54745516	41.77530462	32.36098929	47.91682421	27.37317947	34.44296425	17.90039708	40.45965361	38.18942974	34.368361	43.01448816	22.01075988	37.97912621
Ap3d1	8914	17.30606766	18.71822476	21.74211775	21.55140363	19.88636368	19.36927189	20.40469818	21.43552001	18.80061331	18.8538767	21.0190695	19.76555735	21.11671187	19.59990803	19.18029177	20.01626918
Rpl34	2643	647.5366454	34.21463482	47.34709001	37.86251787	29.45243345	46.60290089	26.84008552	44.23618606	48.35204196	77.86173906	31.38367471	35.95374251	45.762037	33.0214449	71.56807127	44.09406729
Enah	21452	3.880416721	8.896802015	6.462163236	7.278109047	9.957911591	9.413335768	9.863373151	8.542893499	8.488420959	5.283541407	8.797570862	8.912387799	7.897688469	8.809861827	9.878705045	8.205955691
Dner	4784	21.19599862	32.65758593	33.72081212	38.29367243	41.12431642	46.5647426	35.62041418	60.77393982	27.40043292	50.2727011	34.06388649	29.58547582	24.49764066	27.36486587	52.80444846	29.79976884
Selenof	5819	76.47006759	27.18889745	28.99237544	32.15379438	30.72786402	30.27690599	32.44499408	24.18828369	29.99562938	35.38409078	22.96561566	22.85304903	27.5339823	22.86930475	33.95426859	29.21010559
Sub1	3930	77.51380328	42.77448096	51.0177347	54.13218746	37.92582394	44.44747912	44.69370038	40.2414746	46.47145636	41.11945999	49.60737714	37.55756671	39.82679242	45.07555139	44.05625439	42.01940944
Fry	29729	1.372909542	6.540629652	6.249140097	6.741442361	7.123382744	5.405083378	9.059185425	5.772638097	5.749665746	3.512620573	6.608886727	7.25063466	6.120734549	6.755403642	4.060543316	5.603347457
Trip12	16601	6.246174379	12.22723444	8.808306005	9.746186785	12.40173428	10.47535223	12.6079358	11.72899007	11.00781079	7.153048261	12.12852183	11.6438905	9.26729635	11.62849932	10.42658924	11.66555136
Pex5l	8846	19.68373772	18.95627688	22.6897798	26.64881161	22.45904498	19.74661914	24.87040536	16.34466902	20.79210315	9.417512659	20.23349484	30.04151049	12.66747753	23.05150593	12.28731345	22.18149271
Hnrnpa1	3153	56.75834941	50.11225874	60.43269689	43.91705407	47.10467441	54.34894981	47.89585992	51.90397989	61.03602102	59.84183992	57.56392083	60.86027195	66.49826563	67.94855191	60.60133596	55.65434414
Chmp4b	2027	144.9692497	86.63070451	95.53461599	77.21514254	72.5124043	85.12780146	82.30963998	83.7915805	92.38780974	104.3277849	75.04783492	75.70250375	93.77644005	77.36311612	92.24788036	86.07662612
Sik3	9318	11.39230889	19.77833869	18.99004927	20.61109657	23.1516332	21.17654796	22.80325028	20.35318919	17.77715021	17.6895758	15.25221494	20.87265852	17.05127595	19.20856816	17.77760971	16.94059781
Nucks1	6779	24.12088449	31.57120052	26.74210016	29.40198526	29.68963065	25.89755119	26.6666135	22.99576924	24.91264022	16.34152946	28.48087209	27.092829	26.40241887	28.03815296	21.41240617	27.30449865
Rab10	3513	31.1110638	56.21004677	57.72878324	57.15953276	56.90390772	51.25752021	59.32614204	48.15186507	46.07827102	40.22657475	47.71482155	46.36217781	51.97271341	53.68933585	44.18051442	51.20144062
Rap1gap	6429	27.16308502	21.1756876	26.18322709	24.51631292	25.50146858	27.91193842	22.267596	36.02752358	23.68562796	51.77153527	25.77144848	28.64358365	25.18533384	23.57595952	30.25743316	21.19756281
Vxn	3256	53.68586715	54.44299066	63.23881721	71.69066204	43.64365295	52.80474114	60.89395786	55.28825966	47.34710132	12.47627926	77.14914224	83.44693831	35.58361768	84.86452977	24.59049853	53.19363882
Erc2	9728	7.710913856	21.10680987	22.33821261	24.0347342	18.71033028	13.88135247	22.73006912	16.11563855	16.17429509	10.41960108	24.19108156	13.24700015	23.38667237	23.4573309	9.714566046	20.55904425
Dbi	1422	668.456453	84.16831417	114.4623801	65.49849441	107.6907335	114.2401807	106.8264779	70.12338105	132.8324484	141.8570516	75.5654964	61.11384192	116.6487134	63.42875035	175.2578957	93.33378278
Fgf13	4019	15.49727009	46.28329437	58.67761254	61.89940968	44.07444225	36.46215487	53.56231716	28.87077074	41.98084671	20.81156027	54.68481442	38.07310508	62.54195271	57.63962693	24.38457223	49.56953528
2900011O08Rik	2395	71.99383926	63.29874604	79.96146952	89.49265362	72.58397617	71.18218463	81.3659631	81.36133595	70.91999115	74.89579136	81.70777037	65.78874737	67.97091707	69.44972312	70.5028951	66.81459146
Atp6v0c	3384	62.03638594	59.1220227	78.4982309	57.50143207	36.3686736	52.01709865	25.12909418	61.1845122	40.37754342	56.77783885	62.22279256	44.0334001	49.04765796	48.59323038	53.36321526	52.08527401
Mib1	10369	6.260394611	20.21873634	15.15015861	16.6543772	19.84273589	16.83124109	18.99788255	16.02939481	16.43808637	8.571676417	19.65539323	19.17998221	18.13869837	21.19890266	14.44083115	19.77071194
Plk2	4491	72.08229997	39.29758816	50.97322875	50.84914252	31.41678663	37.33759928	43.41637325	30.04954324	39.28564398	27.99226206	38.72323218	49.52808382	37.01498216	42.96071452	16.68724043	36.96858208
Pde1a	6012	16.62660069	30.62847274	33.99982133	39.42127605	28.99569502	27.37426419	44.64885532	28.59441595	23.02345697	14.66322377	46.76492171	33.2331525	15.10769336	34.75424442	15.89941416	32.32319286
Ina	3240	31.37537723	49.6825329	58.49609365	63.26620668	56.8554938	53.11348495	59.69834044	59.17133084	50.47670957	49.53240698	56.24449391	60.51285741	51.30687805	62.48568499	50.8989785	47.48431686
Srpk2	13901	5.109243051	11.62478483	11.75896067	14.18390824	14.29829654	13.6991062	15.23316717	14.45964604	12.32352096	10.91148934	13.45585153	14.59492259	10.20202165	14.08938731	11.63297776	11.775458
Eif3a	5176	13.93483422	37.75802367	33.31786904	30.53622267	37.44933473	40.2851177	36.34635174	37.11519955	38.46192896	23.78172776	33.81099547	32.81590586	33.30806277	36.77376539	33.2889218	34.91203294
Rap1gap2	7164	3.375720111	25.18006898	24.99116451	27.71438593	19.30816275	23.26893016	24.14453191	38.16224188	20.81901774	18.75355421	31.59915273	27.91936009	20.22646944	29.31658298	20.94257523	29.0037108
Ubl3	8098	20.32830208	22.14086705	23.29846438	22.07221381	20.39758674	21.32742747	20.94688896	19.94206759	22.77922469	25.86643091	19.17311622	20.84790813	22.77483534	22.38287878	21.80663191	20.85912288
Vps35	8899	18.14574192	20.79148314	23.39067123	25.51333418	20.22117635	20.30447072	21.57877174	19.1466603	18.57781272	19.47426777	17.22373343	16.41590706	17.06278302	19.65725102	18.34888428	19.3502261
Nrxn3	12605	8.010899062	12.89021533	14.28005781	13.22869617	18.01753593	16.29976241	18.15217834	16.62083659	13.0045213	11.06521749	14.00430892	12.63328578	12.07877212	14.52559092	12.11761662	12.02014487
Arpp21	17428	5.131805736	7.56055797	8.460966983	8.797583001	6.14369317	10.48967319	7.677101166	23.85066688	5.637213172	24.67738735	11.49891042	9.30493667	4.922541308	9.295739891	7.780351943	7.790837638
Pde1b	5396	29.17085249	23.99457699	26.4245882	28.56736248	25.04799479	27.50312262	23.40133422	50.04678145	24.19281949	99.74753685	24.69799084	24.52411854	35.57945153	22.79812682	29.66717099	23.49356652
Trpc4ap	8753	27.3769405	19.53239389	23.95204459	24.11619718	19.46877642	19.16314137	18.62179738	18.55645157	18.22237072	19.80546474	19.96986751	18.6568601	19.76099116	19.47237773	17.37713061	17.72284014
Efhd2	2381	68.60384968	73.86003406	64.0890406	66.58992665	57.63327361	74.1034885	61.4593526	91.87103224	78.06305164	73.95535775	67.71674481	99.80914415	60.46921035	88.48084429	68.45488888	76.43154794
Ogfrl1	8109	12.83968622	23.39485305	29.26013862	25.64474913	23.38908784	20.48055238	28.03103023	19.52713968	19.15753354	10.39026073	26.68325411	15.1239437	24.31598585	26.39357351	12.75391454	23.0867001
Ntrk3	30170	2.832248194	5.506311137	4.859176458	5.262534694	7.833656272	5.037530461	8.751296555	4.61478701	6.178566225	2.742793417	7.501622956	7.09081028	6.072156679	7.447069779	3.441023113	5.825527155
Kif1c	7276	8.105303145	26.48107726	22.88512396	20.18040319	24.0974524	26.74226471	22.46322087	23.54588885	30.92568522	21.06114405	17.35203039	24.4831534	24.12562658	22.22123556	31.52961339	29.66530966
Zbtb20	30730	1.278484829	5.48559244	2.78330092	2.884077561	9.277141255	4.271235938	10.6699592	2.825884364	8.008417614	1.017284099	6.858815238	7.054977852	7.102283656	7.149471962	3.830469017	7.854404633
Anp32a	3166	70.59631111	51.28775839	59.6942851	58.54152828	51.07620984	59.78878034	52.9971481	49.4400525	64.49826485	57.57203605	55.40891884	47.78368485	62.94561402	47.78884177	42.1284722	52.42271027
Zfand5	6193	22.34755574	27.48040281	33.06662225	34.02292512	28.61667878	27.13481101	29.70278004	25.22724617	25.47633075	25.16710966	29.24793855	26.43024649	31.77250326	30.78725247	22.03029132	26.85352969
Dpysl2	4520	60.61871954	36.32724877	37.14685344	33.90912886	36.34968464	41.33978561	30.78454665	41.62113234	34.33333503	35.70278361	41.55647689	37.38690204	37.9374548	36.58379472	44.47542355	33.01643076
Kif3c	7406	5.671509181	27.4854153	29.67434802	27.31391022	23.63885213	21.99082922	26.23740593	26.84202122	20.42996373	18.3213391	26.16864026	22.05747261	21.7448928	24.55460006	20.61085795	24.09195563
Pcbp1	1830	146.9891643	97.1513572	109.0654617	86.78999225	77.72436962	98.99226624	75.30532401	94.42308243	100.7717158	112.7877267	81.92492225	80.5972381	93.33828898	84.98210752	99.53979115	92.12216853
Bcr	8191	4.599633119	19.90646209	17.53192868	19.22235789	22.84370323	23.16027626	25.19239406	28.39149144	21.4278059	26.76328289	19.28786528	26.52089307	17.1633077	20.8942359	18.98446807	18.89132092
Pcnx	15613	1.652206674	12.24406331	10.37357646	10.19027453	12.46582534	9.837228788	14.56218212	9.676045471	12.68177225	5.846143788	11.81939698	11.82237655	10.97310507	13.62850074	9.19921065	16.53477804
Rpl28	1840	769.2746257	64.28353602	78.62744638	52.38298398	41.06367735	65.11048632	33.07177238	67.12048141	83.02184647	101.1208126	54.27235283	61.17878004	75.37107442	56.777858	90.42980659	68.77656478
Lrpap1	4116	50.03472976	40.72768822	40.59789173	39.79031928	36.10518627	43.40830456	41.46906902	45.06163307	44.22732865	51.63536813	42.34028053	33.26883625	39.90029258	36.33845972	45.78829137	43.51123438
Rpl18	4043	332.7035773	27.07975839	32.58020561	24.9284734	22.65654894	32.41350686	22.78356956	29.72045947	40.53130578	52.6090396	24.00034351	24.76266122	32.39487185	22.42947078	42.48366795	29.70544449
Psip1	5082	20.15346649	30.95772607	33.9657342	35.77756328	38.92907974	36.97209596	40.23145189	31.29350794	34.46235855	34.57253819	33.77692178	33.33765505	32.33616851	36.31544187	33.80770195	29.41996738
Fbxo21	5545	14.15524304	36.75695018	38.18569337	38.75293893	29.48771868	29.68907021	31.03333117	32.72205264	27.60752529	28.86189485	34.66798609	27.17539104	29.89570176	32.64927967	28.28351963	30.93425514
Hnrnph1	5842	22.09249725	23.26775986	23.75674371	23.02455611	28.46260029	30.55685167	30.24735087	27.19722218	33.30186937	32.55492436	34.5906725	39.95587229	32.85438521	34.74740857	27.30949417	25.22146834
Arl8a	2299	70.68169494	72.50894898	97.57187214	79.49404792	66.6290462	77.332612	64.11200514	67.35810011	74.42086911	72.73927686	82.43191543	69.33667006	80.51276359	68.51587661	74.53992831	79.42371966
Eif1ax	5266	22.72037034	37.07316523	35.53337978	37.14966082	33.76272228	33.52526437	33.86271523	34.29705941	31.31268168	24.05251732	35.31145372	32.91311336	27.34090198	39.25664209	28.64987266	32.16141067
Fto	13031	3.926600482	13.8591249	14.30611389	16.19899271	13.95765716	13.32531903	13.96661271	14.8517751	12.50490371	13.99620244	12.20429865	11.72166992	12.04680476	13.24984748	14.54975509	12.82191156
Fem1b	6785	9.829916806	25.88068357	25.71660868	26.2462223	28.35479291	27.89085638	27.25900851	27.00265383	24.0243658	20.78663778	27.15137092	22.17700227	23.43206977	28.86611246	27.28284825	26.79686239
Ppp1r16b	8844	15.98466031	23.89937553	19.54788326	25.16813878	22.14604783	18.56754297	21.47353315	16.99296427	19.24207475	18.10209531	12.34534142	18.58121496	24.45143556	20.57434604	15.22054928	17.34558741
Lztr1	6111	43.65634792	22.83135906	35.4810046	31.66168618	26.91480791	24.10712992	29.51773779	24.50420221	25.30640767	23.37105285	31.53416347	27.75067913	32.55211905	30.8906659	19.46360787	27.51411502
Tagln3	1240	342.9097754	102.8197051	168.2974356	107.3218471	108.6092616	121.3962815	100.7549932	126.2316179	131.49939	168.6548498	143.4563053	96.02132408	153.3771356	137.01692	160.1333264	128.511072
Csnk1g2	4835	55.68660506	29.51357444	36.63078596	30.71003855	28.44519203	34.55250092	31.76401479	37.03925877	37.63924778	39.9921683	31.80923669	34.22323171	43.09906512	35.52006244	34.27115595	36.37380706
Nap1l1	4994	26.76142088	32.36848108	32.38857721	38.72137286	35.66323078	37.48869788	39.00996321	37.286916	30.39439463	39.07595122	32.69439855	34.40215753	29.17998801	35.25539326	33.93972108	32.29871439
Hdac5	8780	19.60941688	17.68756265	19.44652989	18.87271611	16.28505886	20.4262205	15.09280598	23.31874358	17.44778715	21.16621861	20.72555039	21.73229192	20.80671371	19.19078051	21.28002712	19.47950248
Epb41l3	11919	5.125896406	11.32587987	13.49430758	15.80864735	16.46205891	15.74235267	15.15743957	17.07853727	13.82085885	15.05421128	14.13373749	16.91741483	10.64353566	15.76085232	16.41152926	13.16913057
Map3k10	4142	30.54532126	38.41072541	49.72455638	42.54228371	33.19375889	40.44608987	36.15016024	44.79063903	38.16959115	41.84005526	46.42355105	44.21072683	47.08339991	46.67191887	32.95095749	45.6275464
Cnr1	6444	6.900060576	30.72416208	29.71045869	31.98910701	28.84575686	27.98366832	35.2217989	23.09302024	24.22460326	13.89639979	42.78471303	24.99744287	18.89688033	30.82159446	18.15196089	29.42286049
Cct8	3088	78.34243643	51.94259711	65.08465365	62.51439492	53.80396647	58.93294552	52.47709255	52.34400864	54.75986881	63.28494824	53.39998667	44.8525764	45.92561626	50.88713772	57.84010645	48.59724373
R3hdm4	5584	40.42158838	29.71295927	40.91915847	35.13256712	24.44870312	26.62355656	26.17613584	22.97956797	32.5905736	23.6607278	36.83594782	30.86422492	36.42513957	33.99970314	19.85342652	35.33837989
Rere	8528	10.169061	24.79716211	18.21989176	20.53351985	22.55948287	19.09149427	22.60901083	19.70299768	19.70848528	13.89831829	20.8467504	22.68558436	22.21716923	20.01149377	18.15915157	20.55714619
Wasl	6165	19.42097732	32.82394025	32.08816115	36.69390908	30.53618504	30.39318918	33.05556116	22.78292816	26.09058453	17.98713319	26.09359456	27.34951779	27.77295789	27.83963562	22.39408975	26.01949013
Myo18a	16037	4.910231808	11.49508141	10.69338804	9.516062439	10.58495279	10.6757364	11.84906016	11.27423429	11.22346198	9.385197365	10.8113974	13.10679624	10.98748431	11.68341531	8.771651076	11.05302695
Bzw1	4033	23.24937081	50.21467233	46.4898199	51.42651369	47.44169863	42.24589539	46.10846236	44.18552046	40.63180493	34.65303404	39.79678936	37.40391283	36.82136666	47.79924286	38.6917351	40.21557221
Sod2	10008	17.75442162	16.5420404	16.21005872	16.80986168	17.04935759	18.00272827	17.13297789	18.21826479	16.76163391	16.01339956	17.25112532	17.78347192	14.14994952	17.7491591	17.25103535	17.58378897
Hnrnpl	5953	33.61128113	26.524413	29.31979063	30.28408903	27.59224264	25.99171003	23.76727948	26.22779191	27.6628414	29.81367474	31.13960929	33.17141723	33.58015098	29.02182274	25.39322361	26.0587972
Pcmt1	4718	47.42740267	34.84684334	41.50977902	42.95716781	31.95479007	33.57518657	32.13832661	36.2390571	32.74389405	36.6138765	35.46163093	32.42086978	35.22316295	37.55849748	36.63532195	33.83461985
Vapb	7131	19.71738063	22.68297795	23.04272769	22.14913201	23.28687985	22.60635312	22.52925656	28.23552873	25.0288672	25.82634703	22.78647355	22.50566806	21.5238497	23.01431029	28.79197313	25.36411258
Zmynd11	10955	3.322936625	15.06930121	16.40643636	16.67748079	16.61470497	14.74366155	18.26651417	14.91625039	15.42096849	12.70129829	18.32197208	19.54781643	16.59599372	17.60186404	12.73735437	14.52590812
Rps27	1043	1922.619389	110.4603358	107.6118433	43.51546168	70.63004632	95.2398575	19.07377093	73.31716802	130.2806357	142.649058	72.14699373	93.59993873	30.4075507	78.33752768	174.1755512	113.6551023
Tmem59	2056	140.2830509	87.96622552	80.233451	79.09613726	66.65807778	83.54901899	56.48423603	81.6774679	85.41974782	102.8291323	67.92750842	66.18103038	80.20322526	69.22332882	99.95751341	94.13843158
Cand1	8357	15.48447873	20.66975045	20.27712866	22.09911564	22.54773212	19.84797501	23.62508637	22.65250701	18.76323149	17.39665024	19.92610881	18.36820879	17.19758041	21.87683412	20.97750851	20.29914991
Set	4070	47.99412279	42.77412294	44.55484538	45.49814159	40.16350023	42.38384165	40.77396436	40.59604236	45.12465256	43.93567094	36.25704112	38.02173769	40.79328664	40.81469048	41.65706115	37.37728303
Sipa1l3	16555	1.373671087	12.38699749	13.24593829	11.81033438	12.73090307	9.211747167	15.37621932	4.037291621	12.56273187	4.362322523	10.28648818	11.28376561	14.1491525	11.93191614	4.511992619	11.42591975
Nmnat2	5781	11.49306706	33.13111655	33.62705381	33.84970212	29.85779398	30.30561724	29.52546066	34.03008375	25.58506207	26.285977	30.01893734	26.45001174	30.55137561	28.18291219	29.70285379	28.1036862
Qdpr	1788	310.3280062	52.55559358	108.8733873	76.58281706	93.90649556	75.11876084	68.93983871	74.10248473	105.0689201	104.8408245	51.95554211	75.34371108	102.2579153	95.59753336	108.9876624	90.39898676
Fscn1	3012	38.6242123	51.69763777	57.80628293	57.99128305	45.57396368	49.34067789	50.74853328	75.16984277	51.84504153	67.80488231	59.09380798	61.82175853	59.42297394	61.66822938	50.80949146	53.68160351
Sec62	4343	27.17780942	41.49984627	36.4547638	39.24330172	39.64272752	45.57791625	41.64964854	38.77972028	43.40554677	37.29899734	35.05104594	37.42699892	31.3407031	38.63506537	41.99958019	41.26259351
Sowaha	3702	17.16811254	52.03248449	49.47542565	53.98870854	44.69027073	46.47106246	42.3133184	34.18386905	46.8865415	44.13361545	47.18841685	47.32997169	65.48140147	51.05055535	28.94817646	48.302062
Alg2	3450	15.93797198	50.56669699	57.97622733	62.84363466	50.80843755	45.02912065	51.81648146	51.29610899	41.63693592	50.86224442	49.34505689	43.17532759	46.3363561	50.78268045	52.72795909	46.38288305
Cmip	6495	0.979849231	24.39113729	28.05151648	28.17195882	30.74421203	23.59934486	32.19971767	32.01431893	22.54832298	22.62418427	32.7738283	25.82655052	22.42063987	27.23272459	24.57900054	25.80180793
Mff	9757	24.25545118	15.66567095	17.66934165	20.96929497	16.51489972	16.09189744	17.56230317	17.02475193	14.76671134	17.22491102	16.68592152	16.82585098	15.3147288	17.91756979	18.35130623	15.6085217
Ly6e	3784	94.27330395	44.13595068	60.18584816	54.69424339	40.81787719	35.33047779	48.6271253	37.65108404	35.89555532	31.13119632	43.09364802	31.15096088	49.01127324	47.91507044	31.6542622	45.09535458
Phyhipl	9732	8.972023919	14.75906529	17.91272286	21.21536068	20.31049802	17.12359203	20.81969817	18.54809131	14.40017652	19.69691893	18.18697122	14.03159782	15.12695438	16.49672757	18.75791124	15.86000818
Clip2	5187	16.42459287	30.52174966	37.01357868	32.71996842	34.26846759	35.00489522	35.19494573	35.52054246	31.68563035	25.92286684	35.12238186	32.88201718	32.77166681	34.7254666	29.74165859	31.34347654
Rps11	865	1382.890332	117.9037402	148.9381418	119.1230009	105.9980759	138.021677	111.1929721	138.8562688	147.9885939	260.5819763	117.8073829	131.0764637	147.8477952	121.2761294	229.9540201	139.2285789
Celf5	6668	9.531546584	21.04910093	27.90166532	24.72664008	23.68434678	21.72036672	27.12723809	26.47409567	23.07118051	21.92020717	35.91297555	33.25235904	28.24492707	30.92963556	15.53967909	25.86617716
Pabpc1	6540	26.20901922	28.38656511	26.90096777	28.86136885	32.96560485	24.45113964	33.64821577	24.21186172	23.87725766	21.36937099	20.1775565	21.85698855	27.90959329	24.6806329	20.61278669	22.20656931
Rnf220	8239	32.60720365	19.31025909	24.54982143	18.48938255	15.46050457	20.49073372	17.34864345	18.86113223	19.67334056	21.87295542	20.5610629	21.54262356	20.29505087	20.47060023	20.02208546	18.79475817
Rpl30	3020	537.3678122	32.78784123	32.52183739	26.9241156	27.11475578	37.11338005	23.67403952	34.53176953	49.08303777	67.7913315	24.20606833	23.80977428	31.53908287	28.23673354	55.48786992	39.0130639
Tmx2	2330	101.0975635	69.95784137	79.78014305	86.29893093	65.40300545	77.05986616	66.24856917	73.14818674	58.24932958	81.05085543	69.80576807	60.5595496	67.21978469	68.32373348	72.40627399	62.30702225
Atp2b4	12248	1.434109511	8.998392529	7.227968912	9.562786047	16.15623264	18.12023514	12.50271137	34.48343882	11.19993664	14.77267237	16.01579034	10.19432022	8.141738251	10.74154214	19.40217639	11.63508268
Apc2	11281	3.475133752	14.39385188	14.61332576	13.69866028	14.66177006	14.70344182	14.86371068	19.44283922	12.5901762	14.48793266	17.52326934	16.33827111	14.33480214	15.16626293	16.88544905	14.77644885
Cyc1	2154	320.6681706	64.0243994	80.28551684	73.58198759	54.03461569	64.2793812	51.14622975	67.26082305	68.61624903	90.26039412	69.23729075	62.46616446	63.7395177	61.22880827	73.90768913	71.11512039
Tnik	19282	4.092682159	11.65572316	7.097813731	8.331145674	10.75032275	7.556908614	10.97050905	8.308945659	7.997929863	5.10653633	10.85223478	9.850803416	8.535910109	9.414320254	7.722194674	7.745330874
Herc3	9127	4.899589699	19.31952302	22.88845347	22.47699703	18.87326327	17.40136677	22.03492042	15.97606773	18.53909481	12.5588015	18.52617551	20.71027876	19.57637615	23.0527577	11.95220216	18.89120936
Hspd1	2642	70.40198183	62.99688519	72.70873579	62.67691871	57.34667673	73.43176369	68.06420981	63.13343537	60.9221412	68.82182985	55.57647218	50.94862376	58.81470429	59.12953093	67.11929679	59.99988934
St6galnac5	6002	23.68077811	28.29418699	34.23482163	36.59967884	27.43289032	25.49461091	37.90845142	14.41109808	26.19721747	12.18091181	37.5859458	34.81311892	29.29797924	34.17248463	12.92132652	29.64422034
Gprin1	4348	21.11615657	40.82950336	49.27674393	45.18291749	31.91426388	39.84077461	37.74404302	35.95460574	36.73323316	24.35039556	43.86278324	45.76484061	49.88885073	44.05028541	24.06929342	37.30207054
Kif1bp	4892	36.47791211	37.0341217	43.39225399	43.48722337	32.85778603	33.99102032	35.66557861	28.21926435	31.06119622	26.34699806	34.03975701	31.16810141	38.53053555	37.90275184	24.69632785	29.98295191
Prrt1	2306	67.63373201	66.89314306	88.85023372	90.20307231	77.46297666	65.95226803	89.41184898	52.02221907	67.60089182	50.60102677	78.82084571	76.05290215	98.03395097	77.28898524	40.19091161	65.07731511
Tpm1	6485	31.23342328	24.26016405	27.82240835	23.57504453	22.8005746	26.35248673	28.4255041	26.18294349	26.42454689	25.79542351	26.8893332	24.72251068	27.80546665	25.54034278	19.83787986	24.32402274
Hacd3	2709	57.63495604	51.90686896	64.66703497	64.21357007	59.67638472	63.48617762	53.81227952	67.01442309	52.96628417	69.05327667	64.15699689	55.52484854	57.51187348	61.08043575	72.58904573	61.22521145
Crym	3391	136.0281547	46.18057073	82.40847015	64.61844043	27.69979262	30.95940345	37.38576451	16.6232534	40.58041807	42.3968774	83.99183096	44.3895919	31.28689661	57.26342505	25.73292391	56.33929534
Spire1	7766	9.604364572	25.99678679	21.28265739	25.01348977	24.71642139	21.23832121	25.72435111	22.47791207	18.33032551	16.03696186	21.09861545	21.82283141	20.39270778	22.84538858	19.36991801	20.21870573
Ppp1ca	1379	312.0988202	103.3284191	136.0797786	115.4139016	83.22281293	119.1175983	92.49839164	112.8306374	126.7296985	159.9790784	104.9589681	94.50960983	116.4467422	100.737123	113.1214618	110.8803206
Pip4k2b	5204	7.582157704	32.65292689	34.81507488	33.53280212	33.84401195	29.66293689	39.620239	36.17889192	30.83608795	27.04817785	34.90702135	32.81621945	33.11897211	34.50811947	26.44429615	32.30952285
Opa1	7875	8.997317811	22.09353132	21.68813411	25.27504605	24.95478845	19.64808252	26.56417671	21.66129657	19.91166039	15.31258981	22.57537618	22.10520572	18.15227282	23.97115674	17.7753858	20.53899571
5031439G07Rik	9604	16.98159114	18.64186155	17.67217645	16.84104881	18.7551088	15.69540412	16.04917377	19.41447148	16.46172913	15.40473845	13.68571052	16.93604204	18.11703426	18.44511838	20.10580548	15.34771132
Atrx	21757	2.628681889	8.140377614	5.404767216	7.249409568	9.179924221	7.406999405	12.26075094	7.34116096	8.458647235	3.234791504	9.422768778	9.432011995	6.128462654	9.389720113	5.22452663	8.586700418
Gap43	1523	68.36310938	56.57275759	87.75352836	92.65341296	108.3990473	130.072452	80.09372882	186.0609062	94.38954192	209.6874606	111.0920125	73.66377887	45.46197264	83.2237746	205.9839163	73.52679036
Gng3	1699	239.6315589	79.39319653	110.8277215	111.0967347	82.78590193	90.82643058	100.9878125	95.33979665	79.56546253	94.52410036	108.3988735	74.86068282	68.19320727	84.97821175	104.5466821	82.9930864
Gria3	9859	13.30619155	17.04022608	15.93386699	17.80606248	17.47644062	17.84382044	21.60847342	17.36703489	15.47808423	8.77769617	21.22985663	22.16575033	14.43679112	22.12548159	8.530981867	15.47523618
Arhgap5	10887	4.068547852	15.00562089	12.43822036	13.94680776	23.04493708	16.05421411	21.84584473	15.5691667	16.11658275	10.4415242	14.5018989	15.1043039	11.7091142	16.15717934	15.57761648	14.85156515
Hlf	6681	9.335186861	31.76156967	16.56742492	30.17911241	22.25009741	20.15016503	27.7667454	28.01882367	23.4056207	21.40213678	22.8712339	40.87876364	18.93436417	31.85688614	18.96090094	25.88242491
Gna11	4097	46.16589429	44.29662851	48.16739087	43.58695268	35.6611083	38.18370636	39.22671561	38.57717963	36.75941645	40.85788855	42.51107238	37.08393822	43.33481563	38.76391993	33.3609844	40.44234647
Pdha1	3734	17.18005818	47.90579981	53.45200719	47.05811792	40.91713711	42.14551943	44.90560263	46.73656134	45.4738771	41.54673236	50.65463702	41.28357511	37.95273136	45.51554765	43.74290117	49.91323767
Atp13a2	6000	36.54419563	25.35351714	31.61465241	28.57065218	23.47151066	24.80356566	22.12295631	30.06043155	22.92571266	29.19935391	32.37064571	27.47895373	28.63951836	25.91053044	27.73180735	25.83613614
Uqcrc2	2552	112.3529991	62.28097288	71.01535005	82.45646741	55.95885589	61.52376306	60.50740262	56.69405658	58.84481017	78.58562864	61.18891448	55.54604202	55.4505841	56.04472101	62.45856174	62.57340827
Sars	5142	76.3397449	30.70786282	34.19394824	35.46707848	27.72991628	32.4291003	28.23113314	31.33933245	26.73015025	32.9445414	29.91008545	29.21046904	28.76996285	27.68907783	31.42969277	26.1246754
Kcnb1	11488	5.214797185	15.61183861	10.45500811	13.2794289	13.63619031	12.6117012	18.89364234	18.63903956	13.87939496	8.881490844	16.76992578	22.2323615	12.23752206	18.39970876	10.04478923	14.87319181
Gabra5	2974	88.19321793	56.15683839	85.81065776	93.25018212	57.69904566	45.58035548	77.79810802	15.12030414	46.83247163	17.35049932	61.50400558	51.45118	63.98468469	61.67435051	22.25017406	56.03144519
Ncoa1	8576	4.670188118	21.6959679	21.10740189	21.52195443	21.33641371	17.41970526	25.67939682	16.95094031	20.50986591	11.39040323	20.75449506	22.89954901	18.47861156	21.23621021	14.33455258	20.7921899
Secisbp2l	8222	8.080931732	22.06655636	19.7247317	22.62924614	24.65537494	21.89441139	25.25329389	20.11351591	21.07812796	11.67071946	16.83952194	22.44986196	18.99913425	22.11765605	14.75397151	21.77531492
Ubr5	15388	5.25518333	10.51497117	9.568731341	9.788704575	13.88205871	10.60067399	13.92771134	10.10176849	10.33721324	7.89072681	12.33932496	11.98820338	9.730583659	10.42969058	10.02854529	11.50474314
Tsnax	3917	41.00852895	45.49488602	50.72246421	46.74161367	34.09054805	38.41704647	34.3570778	41.69242603	39.42603279	49.30794943	43.31489024	34.01905053	43.20030757	44.4796816	41.44767861	42.85441657
Gnas	11186	13.82894349	13.10590722	18.70888437	9.157539847	9.336227085	16.26899122	6.301854407	17.92966507	12.41751463	21.36599814	15.78082549	12.17383246	13.84078544	13.39526828	23.89148971	16.35833556
Smap2	3160	36.00964529	49.35873039	61.12878276	61.03778773	53.5656305	49.14514183	61.96797856	55.38157317	48.18826017	52.95539412	51.25528078	45.26993562	56.33080957	51.71268441	44.36020582	46.2055011
Caly	2401	175.717942	52.16902459	71.58039555	63.83559452	49.48273215	62.06941527	56.90900083	58.51974061	62.47821342	88.86590362	68.78841593	59.98651376	77.37070819	58.71358196	69.8136772	59.56139345
Nbr1	6871	10.73190887	25.16275452	23.38496304	24.93288966	26.44541027	25.10584129	27.14491078	25.13403444	24.63400379	23.13789139	21.37758769	23.54641482	24.4928493	22.69681996	22.42364953	25.57132191
Gstm5	1278	758.1835673	100.3327722	120.0304075	126.6012886	90.28139045	121.7602163	107.1339105	86.29236979	102.8225362	113.8896541	85.9237764	86.30268776	99.8278016	85.68087223	111.4205642	97.06323502
Gnal	5761	9.73600375	20.17902143	19.4732909	22.45063914	37.85808744	29.05263846	28.02226752	45.94612301	24.52263041	59.3221721	23.11501952	19.27666639	24.69726117	21.04395858	37.20400946	21.93752385
Cd47	6276	18.0769693	25.8478109	24.11806263	28.63783318	30.87155007	26.18148281	27.56965455	26.62418849	25.43152555	21.45141526	28.96126039	27.12462537	25.78293612	29.38063307	21.6918361	25.16062648
Baalc	4141	38.21648623	34.93755992	41.65825014	46.15285155	44.93066259	37.81552742	44.46184322	43.63839776	32.60564012	34.85270486	37.94954249	38.55970372	41.55858984	37.94723045	39.05095963	34.85663855
Rcan2	4372	14.63417826	60.61036269	33.14011804	48.84828639	35.69011809	45.19262672	33.4199033	51.86541223	31.20354989	43.10576977	19.19990804	34.5284245	21.20981907	34.54462541	52.4273513	27.40647412
Spred1	6784	6.967011127	24.39573698	18.31986734	21.9845527	27.8147291	26.78741828	26.58945985	31.84580575	22.58925308	20.9293403	24.7007374	26.19490837	18.13165485	29.50006352	25.49292343	24.17810293
Unc5a	4168	23.0460163	50.13706554	50.83978905	52.202672	32.56487133	33.41815635	39.46765268	29.34793736	33.50701117	24.80036992	52.99374904	42.71380343	48.50391789	44.81096827	21.75146321	42.31472412
Sfxn5	9635	6.437878946	13.32449036	16.41540925	14.28596368	19.33343482	15.09633853	18.01602546	21.08113956	18.86560209	19.93570137	16.16892069	18.89340074	17.06111162	15.52351844	19.24335819	16.06007365
Plec	18113	2.87643876	9.0710145	7.154023308	7.04039458	7.995853291	8.242022649	9.829538548	10.1719789	8.954700841	5.014633208	12.61653609	14.15746357	10.38654919	11.18024035	7.23857122	9.69410644
Rps29	693	1925.092959	136.3492171	193.704739	96.37389411	77.63328589	133.0220529	65.29432693	157.505499	381.0311716	263.1811169	162.6128315	144.4667234	173.8621143	126.1730178	236.0495699	143.0553664
Slc23a2	7951	7.395859111	24.80916261	19.71712395	22.70862187	19.96759565	20.15761281	19.84833815	23.83393052	22.75277686	14.6335837	19.83713705	19.5649174	17.11893769	19.899505	20.57380857	29.42659574
Lancl1	6863	44.94356977	24.45627381	27.94336848	26.95794754	18.32329797	19.60825216	22.45902154	22.42787628	20.60857335	21.89822444	25.97295315	23.47129854	23.50279563	26.24522734	17.33809988	22.40098845
Dstn	1911	115.0492718	86.60422799	88.08580166	100.8159879	88.66729929	86.41762149	92.87555124	71.44172816	94.52523303	74.47356794	72.14993624	67.03756011	79.02630718	69.52390775	90.31872842	95.17127826
Srsf5	3988	51.78960188	36.13434526	39.25696034	33.70096004	37.61671995	37.34328736	38.98537432	33.01398587	46.82318788	37.32163777	51.07874655	57.02407995	49.58469207	45.43693035	31.69060893	30.40790931
Fam19a5	2908	94.60100639	58.20118419	68.89240933	57.20860266	56.51462474	56.91430568	60.34355795	49.78731865	49.89797628	55.83893163	48.65603577	44.10977116	59.67447675	46.5060008	51.55916965	48.9667434
Hnrnpdl	4818	57.55623809	32.58920719	40.93705957	35.47712458	30.78066993	25.07011986	29.89829389	25.48038792	32.37764632	30.09417566	39.37742545	37.7379272	40.60528585	38.44000942	24.37000459	28.65470681
Brsk2	6178	12.73236202	28.54148375	31.27557093	30.68607376	26.28853133	24.0218274	29.89215702	26.37035801	23.70530232	20.36657443	30.49713447	29.23763797	27.09050346	28.85763582	19.92245683	26.21673632
Ewsr1	5907	23.12789215	28.40550982	31.53248672	27.90286472	25.31437	24.746686	23.89576143	24.95943103	28.05170261	23.59329923	33.32354028	33.30140624	32.49285905	30.18155986	23.26375994	24.23797359
Sesn3	15269	2.978731395	9.983199065	5.832955662	7.659962094	13.34255275	11.70478745	10.6531037	19.55312084	9.976345789	12.25496434	10.04167721	8.911402086	7.096440983	8.626932383	15.70863103	11.08824331
Gnl1	3077	73.05191587	52.04369088	64.8650617	50.95552954	43.02563181	57.27433668	47.91980018	56.81156671	44.96688384	56.77432819	51.53166255	46.3150924	48.41182657	49.92676682	54.71618974	52.20427767
Mpp2	4807	9.479322783	37.14747094	41.37590744	40.61681199	29.66241513	31.72466702	34.95150243	33.19621461	32.79947429	26.4651125	39.60915085	35.62781725	37.07321958	38.82044795	26.83452328	35.83383888
Tollip	5059	23.96871203	40.18515174	37.67499841	38.2456146	29.60974668	29.50934102	31.28285023	32.0380717	29.20448284	29.65188664	32.63661219	28.63012559	29.03876412	33.0601596	31.39019333	32.64207928
Adap1	3292	92.74243209	43.04647049	58.1086345	53.19254474	37.66543997	46.68660059	37.91760051	54.02678863	46.04311055	42.33463505	49.26371493	51.67857149	49.60642985	52.74365042	38.95944002	49.58864827
Rims1	7362	6.811908661	18.86684432	20.71297994	23.02342024	23.32638199	21.62955974	24.72896707	25.90766226	20.33966067	9.95341002	29.09909256	21.10815282	24.94696898	30.00446953	18.21088673	25.90504508
Dcaf8	12996	11.28265176	13.62805446	12.74255612	13.61382905	11.89156322	12.76312151	13.09090757	12.12745451	12.86221094	12.1429862	11.99540489	12.84065205	12.32842744	12.06224702	11.24880033	11.86814379
Ash1l	14838	1.601252471	11.88713757	7.704985576	9.380351442	14.82615378	11.03551609	17.06912173	11.25786911	11.34180141	5.088688697	11.50503682	13.19888631	9.827986538	12.7878551	9.397437221	11.86373915
Ipo5	6001	27.65810187	28.02996691	29.69177199	35.24898962	26.22159982	25.19663781	28.03445651	25.46930882	27.10012831	20.75371535	28.47339327	26.84277984	25.17425014	28.76265428	21.92229406	26.35995651
Ppme1	3100	48.33994519	51.92626019	63.24426842	62.91127705	49.724893	52.1356285	56.08484901	59.11682301	43.13736605	53.17144107	48.26077882	48.32942314	51.13676607	50.63782543	46.53800296	44.37353692
Pianp	2851	21.42951921	56.27877955	64.05569588	66.32179475	57.96827979	64.25000019	51.30795973	73.36430355	44.7487759	67.11893064	58.151306	56.67163569	50.41044528	49.46523481	57.37718412	48.30753027
Agap1	17559	2.338959657	11.15097413	7.812585366	8.678685401	11.13685107	9.263443763	10.26026507	11.25979934	9.022266462	7.41018518	7.372155161	9.645641395	9.031002727	8.804487511	10.699547	9.16399394
Arpc5	2276	163.5582763	72.34960893	92.49060859	77.97691708	59.30718952	67.75503931	67.06137123	39.96819708	81.73545302	50.36211832	59.75104037	60.37866498	87.83068488	74.91027963	49.70476105	63.95631456
Tmem47	4025	15.17902094	36.86279228	31.05038208	32.37972317	59.23161598	44.99478986	50.76889139	44.17566287	42.44073777	40.10740519	28.46605031	32.29910003	39.87012506	33.07591515	54.58457736	38.12670224
Snx27	6886	7.935896539	22.04599756	21.11099465	21.31536444	25.94098521	24.93827549	24.60945844	26.59232007	25.08933358	22.97419639	22.76829749	25.95629206	21.83430818	25.43511086	24.36399279	23.69884238
Maz	2976	40.37452953	47.07496704	57.5163716	50.91021891	44.0722961	51.8180341	41.13862623	54.31394445	50.76902707	56.66018026	62.00814686	60.49547191	70.41875921	57.01770302	54.02347438	60.92617552
Ckmt1	2496	125.1406437	51.85203399	68.66298742	77.07703622	52.3540295	61.65847807	62.60169367	60.46661161	55.62836417	71.55259812	71.77187181	70.02499576	46.43896684	60.29181121	64.31390256	55.80192673
Sh3glb2	3990	106.9937896	31.54951262	41.15554982	39.68184436	29.96372438	32.35055713	33.40726595	36.26146175	37.88033741	43.0010191	43.34923699	42.13595631	47.02194105	39.26135687	31.78586329	35.57656097
Fbxo31	5482	34.40943802	35.39399745	36.15435593	35.58554778	25.13612337	24.75582475	26.99862796	25.78280997	26.16412661	25.70702105	29.71712284	31.72492847	33.74608525	32.19591885	20.47448812	27.85143312
Plxna4	14103	1.010822555	12.10059421	11.13131584	11.3359536	15.125111	9.295867991	17.53591561	7.216871792	13.92489959	4.75726053	12.5056525	13.06515569	15.74536834	13.699705	6.236272429	13.40064505
Mef2c	15715	4.044311335	9.196325408	6.927595344	12.06704281	8.813203597	10.65047726	10.89330042	25.04946922	8.214353668	6.701767759	10.33649235	11.7559785	7.922100313	12.99981804	5.160761748	9.71565742
Zbtb4	8117	7.861391826	19.20925556	17.47415873	18.26573611	20.68016015	21.4307183	20.55459409	23.46759689	23.05805679	17.30689882	19.77982223	21.71965869	18.49765158	18.89297656	20.06200259	22.64609624
Cox5b	1587	676.2730463	59.50721287	97.33417416	45.79307911	47.66545344	78.00458945	64.53885186	61.68687992	120.6527937	126.335728	82.45843899	69.32835939	74.1718548	70.53150062	88.98106996	79.00519782
Cyhr1	8470	32.30899558	15.79028424	18.74276607	17.34859997	15.7394222	18.70832919	15.32940031	20.09901944	19.44237248	21.35536803	18.20738889	18.66652977	19.85685519	17.98428358	18.92339337	18.86641568
Ppp1r2	4440	29.45078104	37.26320249	34.17559163	38.16292922	31.98554633	35.89916056	32.48134143	34.64509564	31.58791922	66.30397957	36.04260393	33.42644662	28.41006139	35.13601895	38.26332014	32.00839698
Eid1	1691	131.472473	94.11548506	110.2758686	105.4735001	88.09023051	102.9619128	94.61113221	76.52223546	89.12547169	87.88633683	88.41140344	83.76416782	100.2811468	100.1538967	88.28712717	86.44363559
Cmtm4	7734	4.91531092	21.87703426	15.95191072	18.97822595	20.99955348	20.99789486	20.19628938	29.69422606	19.13823212	16.74456659	25.95257359	21.906124	13.01334979	23.26153331	25.23475189	24.44335384
Acsbg1	3604	62.41688541	41.25557786	47.76141734	45.73313594	45.79572557	42.09855822	42.39701912	49.36330003	35.96775387	61.50663272	36.46991229	35.33594264	40.57682597	34.35899128	56.49030179	36.17796299
Prrc2c	16092	2.230527036	9.362627752	7.071298732	8.075024056	14.69781421	9.425266332	13.78242707	11.97782497	10.05586903	5.987243545	11.96871376	10.46103956	8.781026743	10.16830595	10.24199271	10.24818999
Orai2	6077	17.32844904	37.16289729	39.53723713	34.54562745	25.87196941	21.74362135	32.08539284	10.34336154	28.35836389	13.3418395	22.13709595	19.3345756	49.74420872	27.35296011	11.51323773	27.21057839
Marcks	4048	31.27558685	32.20349996	34.32496734	33.73146696	37.09173458	40.06680996	32.777177	58.18986134	38.46983484	52.72301348	37.06208964	39.68635278	39.08487214	35.63978099	46.88610318	35.21790863
Mecp2	15067	2.444218852	11.7444756	8.372954721	10.23458565	13.1655295	10.33127858	14.0986899	12.49258701	10.59323385	6.353870019	10.86445549	10.43240392	9.634262785	11.3624982	11.01723434	12.06721387
Eif3f	2891	179.8654768	48.69314765	55.07884529	58.43939083	43.55884142	59.32815388	42.92643084	49.74009693	42.93592902	67.40459377	38.78058493	43.91965314	51.98880805	42.40266314	57.74224623	46.40825893
Hmgcs1	4594	17.67657398	25.35036676	37.32909533	40.29656555	32.6163828	31.81947632	36.91166336	32.66000227	32.58307797	28.63828134	44.76263976	31.10373517	29.08009845	46.56450572	42.96534649	37.73732963
Elob	1398	906.6368311	67.25426462	90.69927963	75.98870753	62.40984801	79.35794779	68.12202449	86.79492169	81.80825588	120.8149615	77.57445035	67.12055478	80.70639285	68.69505811	108.7997312	82.56694638
Tkt	7355	39.20286849	19.55015707	24.28395828	22.55914395	20.6712943	22.55194115	19.60046644	22.9522075	18.63616324	25.14586215	17.3934835	16.8731467	19.21200304	17.68897431	25.69100275	20.07094837
Klf9	3263	6.553308533	78.64135686	60.05215592	69.12589039	54.33987128	50.1505828	62.641898	37.83406089	46.60104668	33.98427095	36.97525524	48.93525378	43.52556276	55.81420129	30.13990142	49.7567291
Synpo	9533	7.263362408	17.99976619	20.40334055	19.11325661	12.98383066	14.70886397	16.39083472	16.77006969	17.3931869	10.48075699	18.86324812	19.44770281	24.19396569	21.86109052	8.280018042	18.07498846
Stip1	2173	103.8330854	63.46459103	71.43058715	67.06503992	67.72133459	82.57977547	70.82989577	82.16485037	75.68394296	91.52269009	65.45092955	61.84522829	62.51986343	58.65290965	91.85459385	63.17531397
Mal2	2950	55.34268174	46.36041453	57.58784869	81.21572	47.33637361	49.4291349	65.79367016	37.66681886	49.86387058	24.70743623	71.44792958	77.85971225	42.46333472	71.15791598	30.83245065	56.24227094
Prdx1	3043	241.2914313	38.44238942	44.32457058	48.55992546	48.95188294	50.54088899	43.47418179	44.25160301	45.22122829	62.46283937	28.13595005	33.77212608	41.99327595	34.17173558	55.05228241	43.46888846
Cct5	2766	127.0676702	50.42312892	61.97987718	58.91241604	48.9597631	55.52735107	55.16122761	48.93190876	61.71949607	61.42528831	48.95782599	46.76577331	59.15140255	49.83189066	57.18093085	51.641396
Galnt17	9408	9.551592802	20.69032965	27.09749977	22.14480966	16.92197007	14.36452306	21.13984964	8.175182007	16.43786748	6.870726095	18.60736374	15.53351432	24.02369142	20.35827391	6.080415751	19.10117523
Htra1	2879	105.1623613	97.95495839	70.29281907	85.2441361	47.49611981	43.35868154	46.14421275	40.45638544	34.81780283	42.73654009	45.2537414	40.94311774	56.0977057	50.37404362	43.29893563	48.70678486
Pbx1	13844	4.597024528	11.58991624	10.33048738	10.69762624	13.18560695	11.60703003	13.29132058	13.92989379	11.37325817	9.370512415	13.37508176	12.33180152	8.658597254	11.48353094	11.31428988	12.21352076
Map7d2	4121	18.71709381	45.12509087	41.80847346	46.87077886	40.77570407	41.13001445	40.81025193	42.21638528	37.06872058	36.44165649	36.60887839	36.11904605	29.7361145	38.48567904	41.10565967	31.0995683
Tulp4	18054	3.76475073	8.16637022	6.691200897	7.544859515	12.10723038	8.699482738	9.494356784	10.45021128	8.043157109	6.234762094	8.251912462	9.048279725	7.906477248	9.431677182	11.13759755	9.818178419
Cntn2	9304	5.618083099	15.7233786	15.37712715	16.16600705	21.34874869	21.58713458	18.06401521	22.0107173	18.3776585	12.46362385	10.76128085	20.77021501	17.74542556	18.30756384	15.83963157	15.02983916
Gpr162	3838	59.47363153	36.59706258	52.43591164	36.36549071	29.98226629	39.04579328	28.84998233	42.58902243	39.64748794	41.77118987	55.28537324	42.63375997	40.40647116	43.98632042	35.40687973	40.95499559
Mllt6	7451	3.917608447	19.24237288	17.98728888	18.05992094	20.78250363	21.2599289	18.57012431	25.52564934	24.09144604	18.07607115	24.37307389	28.42813891	25.34575149	23.09273209	19.00511775	23.60318845
Cdkl5	14331	4.67765022	11.40312995	12.62368511	13.33605179	12.29280527	11.18005453	14.71777105	11.33379531	10.22296277	5.762536148	12.52958737	11.8900695	9.408109825	13.59117228	6.473992447	12.18257791
Aars	9282	19.37164675	17.95367519	20.48800124	20.0035082	16.05306334	17.04378993	17.60853211	17.7689099	14.83689303	16.91770235	15.97144039	15.86687813	15.95446619	16.16631842	15.35165101	15.09541378
Negr1	10506	5.120696186	15.16823983	13.99991118	17.0708112	15.64292107	16.59696219	17.33924483	24.00186647	11.93298782	15.34450886	17.09631469	10.90026663	11.81083094	14.06669077	15.47657682	13.36318655
Mlec	6007	12.50151905	26.59797113	25.24264682	22.50201863	26.66370658	28.05264639	26.7077122	30.94988976	28.24000199	25.6866388	24.95798364	22.66963374	23.84843697	25.10617707	32.21901148	30.43408311
Rnf44	5202	9.526198954	30.90410691	34.12880422	31.6949704	33.15571792	29.71418603	31.36558409	34.85127769	28.51568964	30.40072902	31.85018114	29.70624558	30.63175853	32.36964717	24.97687764	31.07139337
Pacs2	6985	12.11172206	18.05910643	20.36734944	21.35980237	28.08408389	25.0002541	21.93112874	26.89085862	24.64882065	19.60111159	16.23819758	25.23958048	24.18141623	22.9379682	24.80166404	22.51918052
Epn2	5228	21.31112102	30.47158896	33.84645737	32.00035503	30.14070222	28.47613083	33.3307401	26.71584357	31.36494122	24.57908317	30.45977008	31.54702909	36.72278509	33.24298386	23.10911167	30.41700853
Large1	7976	22.59677781	20.28640626	26.92960373	25.99650397	18.76978438	19.35380185	24.19468661	18.19527814	17.94911404	11.5206628	18.46188114	19.78192488	21.29937709	22.64388949	10.82916909	17.85297014
Rpl27	1535	764.3578519	64.43984319	72.35285448	62.11037314	57.64148758	70.45227177	71.26307769	69.37946214	107.105724	124.2626109	62.70221846	62.96424307	75.88083646	62.28214856	97.45222332	67.22884304
Atxn7l3b	3572	27.31892076	44.39435009	51.92036503	47.80619931	37.91229136	43.27357103	39.06389367	44.85248886	44.45672697	40.0145442	46.51621846	44.52015241	44.82571078	50.9405141	42.47140254	46.79113409
Bcl11b	8111	6.549031511	19.71127281	16.6490247	19.66969166	22.22905702	19.57470799	26.01110864	13.3905455	24.77699471	15.03880455	17.76077729	28.69836731	24.367026	21.64032702	8.492413546	20.72971975
Zfp91	10046	8.640912515	18.11186865	16.39915196	16.50532307	17.36114142	16.21183368	17.68388955	13.90308881	15.74818734	10.7498537	15.36668133	17.52756189	14.8843931	17.11145972	13.71331202	16.66493511
Tmem132b	8238	7.550215286	26.95928173	20.50506524	20.94248542	20.56848858	20.04662232	23.95959232	18.20719899	19.77391096	11.64128811	18.77735785	18.78471382	19.66107226	20.70938878	13.09249264	18.4798185
Vps41	6728	23.45870909	21.65065208	25.44920416	27.98948269	24.36162119	23.00542031	25.84999365	23.89323521	21.60715273	22.17197312	25.33440971	22.51779565	16.43368702	23.2596004	23.18586443	22.04058302
Ubtf	6552	29.48942402	26.64212849	26.27169537	22.83857331	23.66090523	25.98019567	23.3549692	25.56266299	24.3766938	21.13462076	21.37940809	22.26321338	27.87416732	22.22553224	18.56716366	22.23378737
AI593442	5823	22.60175464	26.53544409	22.9518502	28.59825842	29.3631468	28.84118985	32.23130928	25.69927691	30.27134845	17.13920806	21.14227019	35.10219803	39.50270481	30.07833993	16.51700832	21.37929347
Tspan5	7389	25.21876516	24.23717674	23.82451977	25.56751855	20.15977531	20.86326315	21.67473279	18.78941171	19.23638126	17.15685534	16.67562193	23.70569894	24.56363497	23.85731906	13.72328454	21.87486647
Syngr3	2071	70.92414634	69.63200875	86.75953002	74.83085433	58.95924692	75.48769139	67.40316442	99.1919847	63.65937951	85.83265357	87.48664848	67.71483294	66.98898068	78.12161189	79.70087191	73.85782886
Rab11b	6109	19.57122529	23.41832652	26.81878835	29.34865417	22.23968671	23.41099593	25.65974061	25.9200484	23.19630831	27.9577559	26.94139228	25.9073407	27.01784864	27.34245389	27.09988929	25.11120889
Creg2	6091	15.15714635	27.54742186	25.87871144	30.11278695	28.31653991	22.4933315	37.91262036	19.31594427	26.82363715	11.05147613	28.90379639	33.94886076	26.28754538	33.7530652	13.4282016	25.79702374
Atp6v1h	9746	30.47325077	14.32120827	19.08970904	19.94867677	13.66520045	15.51988934	13.23662433	15.79844654	14.5178084	18.01051377	15.46895719	14.00588593	12.6474612	15.7184556	14.50954701	15.03851815
Grb2	2916	36.37471855	59.20198329	65.41782853	58.88168159	48.12948162	56.54491924	51.9032916	55.24612564	50.68566544	58.68596521	53.58670812	47.46106464	55.1567448	52.831706	46.8724119	52.77941977
Crk	4730	17.47330125	37.52106131	35.66736421	34.15991342	32.98883643	36.08638569	33.55301099	30.97285451	35.35120827	26.43648233	32.9471282	30.8733639	30.68909881	37.897634	32.51104972	35.7001217
Plxna1	9054	5.632628783	18.11828834	21.9379687	19.32845473	20.39930367	14.7773541	21.50478304	13.18461406	15.38918625	9.687376812	21.62523097	20.11776094	16.29946262	21.92469697	11.36832064	19.5163882
Edil3	13677	5.180513107	10.22408415	11.10233781	13.68815951	13.68726193	12.87020998	14.06069433	14.53836033	10.20321556	8.31561	9.717321024	11.59954408	9.256656516	12.79007654	11.11380278	10.56984324
Dagla	5747	10.36508966	31.23455434	34.44067528	32.71936124	30.01149201	24.57907795	34.18957999	17.86395598	29.40501679	13.52617386	24.11895703	32.3253821	43.07505741	31.74633438	9.953810925	28.08612886
Snca	2703	65.45414615	34.41816883	57.88002607	41.84571762	25.59519647	28.14238774	29.74903894	24.63619578	82.02961949	50.92052382	113.0228251	60.27542596	92.63021408	89.94353701	50.51133471	85.07863819
Ptpn5	5794	26.31762743	20.49538346	27.35305665	22.38923554	25.92945286	30.04980921	22.33245046	38.3898536	19.26440018	51.52109807	24.04080055	21.67137184	26.10912726	21.38140814	31.55809853	19.05841584
Castor2	7560	3.008085296	21.6919209	15.3066391	18.50540184	21.19217455	23.31126111	22.24590584	26.37974811	20.26343534	17.6238073	22.31770436	24.32976407	16.03254949	21.52952287	25.62002874	21.46097939
Ptp4a2	4377	30.4562751	36.94317001	35.49902603	37.99579676	40.37916293	36.23829161	40.2439503	31.48341687	37.10582206	31.87863615	30.06503554	32.54681142	37.06303944	35.66645475	34.68274925	35.93705185
Isca1	10680	20.09345992	14.37516286	15.73135065	17.91048694	13.88177093	13.65803052	15.00618457	13.05934922	12.20306809	16.32064983	13.8709905	12.82158521	13.37512588	14.68305584	14.1356529	13.58799255
Arhgap23	6637	6.2902866	24.44973962	24.20137974	23.8557419	26.39764973	26.42821236	24.5167946	26.59034576	24.5682151	16.94303856	18.00485392	26.67718995	26.66525793	26.60119049	21.66266254	22.24225181
Shank2	10768	3.617052287	14.78950654	13.81833437	14.76000316	15.42150262	14.37411477	16.73622953	16.52166914	14.59211142	8.093635779	17.86206482	17.82564851	14.69789789	17.02873739	9.352855162	16.47698714
Gabarap	1844	436.5611975	65.32985461	74.71255254	74.40626213	62.33192819	73.42761556	56.93412317	70.06644234	75.06346166	96.88232585	55.74490279	57.99229947	67.90424911	55.18847679	84.32851298	71.25065322
Atp2b3	4820	3.82023293	35.63235537	35.56770545	33.53348642	32.23607556	23.94165185	37.51632744	24.4807951	43.45060418	17.68831027	36.02576927	30.72376528	28.38844451	35.24916614	27.28348856	59.24668046
Itsn1	23425	2.144466446	6.053921112	4.800565518	5.199624392	7.576811805	6.355313211	7.821766808	7.64922546	7.633057941	4.510250761	7.117692787	7.112332357	6.806796671	7.580768844	7.618460335	7.41985502
Rab1b	1835	173.7792247	76.03402464	105.1222535	77.70927981	59.2362876	78.30594472	61.37378389	83.82791534	79.2516868	95.38362485	88.20815049	79.8464974	86.38908709	73.28741811	79.66725291	86.0231555
Trrap	20859	3.376461146	7.025773891	5.919704918	6.648953826	8.915574357	6.285038893	8.252339358	7.961137133	7.24074514	5.751650666	9.268596754	9.048947006	8.309495667	8.272238083	6.505322271	7.663557324
Endod1	4645	34.50828593	51.73558159	38.94726184	43.97574304	38.24814491	34.44867369	31.65966584	30.55567399	27.12917773	25.16875427	24.33955892	28.16276931	27.01236721	29.61563806	35.57752269	28.78825943
Rps12	2027	779.560314	41.68444513	44.28179962	43.37075493	53.126612	65.62254244	57.73221241	40.56230155	46.63283342	68.61716763	28.36575654	36.43550286	38.46913455	27.29050614	77.03123396	34.8091901
Hdac11	3849	70.2164185	32.21833551	43.67832483	35.40397708	30.69595422	40.8728375	31.99609793	47.84275487	37.43278841	54.17486367	38.2027804	33.9870261	32.71890473	34.18093222	52.52329583	35.88308103
Slc48a1	2751	109.5001996	49.99786697	62.70694796	61.03344643	54.37147865	53.58862487	46.4884166	57.68432988	51.1776003	56.00754033	43.79976777	47.51282152	60.1839542	52.44268756	52.9971773	56.20778146
Nceh1	5253	27.41268589	32.61592766	33.98086156	35.8591764	29.19398321	28.31101425	31.99459309	30.06899195	25.84710825	22.66935045	32.43813877	29.32506721	25.94077285	32.14802435	22.39882755	28.62103481
Sgip1	10136	7.685165555	16.69781409	17.61064185	18.30727456	17.23734271	16.35928464	19.18719458	16.27180561	13.48574671	11.86388132	15.93801922	14.28429949	13.95604662	16.46338086	11.4915665	13.17078328
Dusp8	4870	17.68537322	35.79033322	33.01542677	32.89549038	30.65959198	32.71877923	30.98648781	34.53277199	28.33380896	31.79812708	33.37632618	31.03094642	34.18712427	33.15511567	28.38945595	31.34003181
Hint1	872	1199.646494	120.83793	156.4585492	121.0057683	81.96035702	123.8997719	84.54657405	130.5276344	156.9418507	217.5279272	145.2663964	107.7325998	125.9704327	122.7830481	194.826997	130.9694488
Ssr1	10431	9.192415499	15.47194818	13.78243685	14.95206145	16.4801688	15.15643965	15.26289617	15.34047644	14.84126377	12.67691995	13.29345332	13.62078167	14.79330892	14.71733422	17.36864941	16.01253265
Wasf3	5196	6.124057695	30.02803091	27.86403939	32.36683633	34.20065189	29.81830677	31.63774552	35.75222333	29.12976003	23.49715005	30.08298815	31.8559413	24.97887208	33.60381676	31.26426111	30.28330973
St13	10305	10.24352738	14.47896251	15.05207361	15.25233023	15.19307579	16.12116616	16.43370016	15.20851885	16.10587248	15.551878	13.94382394	14.24444943	13.62242068	14.24661024	15.5585069	15.30186182
R3hdm2	5987	10.97005616	22.94771174	24.07537407	30.12129549	27.78794374	24.37273827	27.96039645	33.51587167	23.8040877	19.90872655	28.40003074	31.29183177	21.99634137	29.73310562	21.22464565	26.01296736
Fam163b	2959	16.51789368	67.45534955	49.7612835	65.55582666	61.85367967	49.89171313	72.3167523	33.56616658	63.12429705	26.85446566	28.26218472	53.30398348	117.1529369	49.9075718	16.76806195	43.95125717
Cox6b1	708	1471.058723	146.9903386	199.5798159	148.5691319	109.078282	168.9941253	110.5061644	170.5502247	182.6331281	236.5907024	168.4869395	135.6702121	163.934841	145.5725011	222.3494037	172.8513717
Efr3a	11399	3.372163292	16.21327889	13.35392051	17.26339239	13.92003199	12.39196078	18.68917795	11.86484511	11.97734569	6.218166013	15.81211237	16.93864754	10.37601161	18.07373571	9.51374821	15.95511122
Dock3	14448	0.704775278	11.19187812	8.724270586	11.09953491	10.9124792	10.54795392	12.37312161	15.77963803	10.00955286	9.657585164	10.61229024	13.73505466	9.449327942	12.17866041	8.740559581	10.00579637
Rpl17-ps10	555	2035.4484	185.4483356	215.7341756	170.9897478	128.6945535	241.537395	102.9161514	234.5683281	206.8456133	380.7301769	168.985088	174.7297071	195.6057038	140.0082058	321.820268	190.647823
Mfge8	4694	35.91963626	23.24649316	37.14958299	31.6676776	26.64029138	29.96040574	28.71742119	35.31454809	31.64770011	43.87638436	40.70769929	32.86347698	29.4789869	30.2050325	32.1620735	35.39350341
Tnpo2	6285	14.97281341	23.56602003	30.72608271	24.64036136	24.09959678	23.62935334	24.49786617	26.46095227	23.16445671	21.14584558	28.51152866	25.08708693	23.99580983	25.81965403	21.37070916	24.63802904
Capns1	2477	121.0647437	55.06612782	66.72632916	66.54106658	62.56854944	58.53324966	56.55772365	55.85123615	55.227845	68.74946112	54.54305745	45.79543271	64.30965112	53.09177794	68.04957731	57.95838517
Rab5b	4201	15.93681275	40.31258387	43.9044499	37.97687908	34.67365373	38.06485438	33.70579991	39.35353074	35.13061499	38.89136977	36.29814814	33.66546653	35.59357607	35.32003544	38.1179068	37.72056801
Luzp2	5617	10.51433873	21.41000702	29.05353283	26.63046435	38.56257806	29.85279657	34.58403115	27.91043828	25.79448606	28.8490777	27.14768031	23.20255509	24.37869088	28.08159105	28.29816689	22.66820355
Pik3r2	4176	38.38385731	43.43370828	49.67858609	44.44864679	31.79728361	33.62712462	33.62735476	30.99814303	33.45573378	29.04958243	39.91369444	37.89941195	43.19201468	36.46379496	25.21403762	36.14892521
B3gat3	1601	356.0621549	74.30261974	111.8949094	80.09859478	69.15707568	83.2454614	78.41921934	76.4957141	92.21588713	97.5952391	88.11544505	77.04182003	82.38457469	81.73606755	93.43482998	84.49613079
Rab5c	2194	143.8743799	68.86047888	80.16353945	65.84640274	60.06130863	63.79239294	57.88424283	66.68414828	61.86004463	79.14122728	61.3636569	61.37666805	72.55797707	58.58443741	70.92083934	65.73844
Fam213a	2948	62.20201246	54.74487499	54.4133184	54.2303099	44.56544229	61.36253631	56.84059347	45.24418414	53.22665162	58.97515213	45.02941077	41.58273873	48.5599582	39.58345208	61.4226046	48.41550151
Csnk1d	5022	14.59869994	32.74780316	35.90626659	32.31612379	26.82585394	29.8299356	28.41747751	30.70836033	30.40746233	28.41677739	29.29009703	30.8464575	31.98555547	35.04806049	28.60942805	33.02650295
Ypel3	1848	227.3818614	66.73787092	93.89814054	69.77978	55.085383	79.49357504	61.2435859	66.88310391	75.83469585	88.56129015	86.51085755	82.36126813	90.45428684	78.94591882	73.82770245	77.62538809
Setd3	6035	24.80267112	23.76586263	26.36717388	24.74950486	23.16787386	26.63455539	24.35847929	24.76392858	26.23266502	28.18053345	25.73591727	24.14351896	23.47375258	25.98426452	25.93810863	24.45173551
Tcp1	5030	42.59616941	27.90365904	31.61408489	34.68184655	28.33862334	30.89508633	31.95066677	28.57842447	29.01909788	36.54738309	26.45345852	25.33976714	26.73316251	28.46686888	32.65848052	25.1588229
Eef1b2	2532	316.2957962	40.83427005	55.00340042	43.95478265	43.08616706	50.5901186	40.9356695	45.65139081	56.60501528	76.56542233	42.89343534	37.74375935	51.80808655	38.6335459	68.78980544	45.30243772
Npepps	7206	9.997480845	17.90260782	18.45772128	19.68933462	20.67784262	22.38544826	23.57848091	22.30149062	23.67586493	22.19369401	22.16416432	23.5112355	20.9574345	21.56662621	20.8957256	21.69737045
Araf	6541	21.366166	20.68575536	22.52724128	22.75923177	20.5155158	27.27556817	19.90129531	22.28473093	23.42845022	30.2430898	23.36876307	22.30893132	21.21779255	21.85782814	29.03126269	20.29907362
Ttbk1	14097	1.101543211	11.46315769	10.33492596	9.639271415	10.76949698	10.55327913	10.53077116	13.69732392	10.36970626	8.059952476	12.87872653	12.67509976	11.25616663	13.06878277	9.244796186	11.97460269
Rps18	2491	401.0426531	23.21932472	32.96078759	21.04714187	18.26275981	26.66829374	18.36631736	33.08565465	84.94130086	93.64130371	48.53957674	52.49374457	66.98157755	40.63701714	81.15703158	63.05663195
Xpr1	17880	1.623064354	8.327368291	6.007943038	7.449055849	12.23242727	9.17828378	11.13883289	10.21108052	8.983935504	8.258863999	6.952787879	7.028647645	8.492265442	7.754257372	9.33077686	8.51124963
Nedd4l	14382	4.602062013	13.53460029	9.754245567	13.25815919	12.02305562	9.331713831	13.5380549	9.294585285	10.53539134	7.722003059	9.983755706	11.5203663	13.25974613	11.80968618	5.940570757	9.580056336
Ybx1	2531	131.657591	61.62528172	59.10655065	47.58034337	50.03234958	60.86725222	49.80272546	53.31983354	67.76963719	74.23989959	44.54486676	54.59497495	64.35920605	48.69023664	55.5986725	58.76485739
Btbd1	3471	35.86349813	41.23152328	44.31779034	45.20316697	46.98065649	46.71236782	46.67056654	44.37361139	41.4937715	49.6233805	39.37600697	38.59306117	41.02095239	40.39592976	46.09205159	43.69943256
Cyld	12576	5.910697395	10.60171935	10.93370933	10.31514239	13.27781307	14.11233833	12.11901873	16.94052909	12.88444109	13.51004671	11.25926234	11.42243953	10.56979528	12.0351103	11.92223802	11.01771552
Cacng7	2441	52.1783163	60.91155371	60.82535128	69.14511946	59.72793189	59.37527299	54.46974156	74.79480527	59.95227952	62.54962905	62.46969288	67.65442481	59.65672101	59.23567324	59.04137395	62.00209823
Gucy1b1	3927	20.59250346	39.99665415	44.14647127	48.40175465	35.46999466	38.06850735	37.8881164	42.14941765	33.58606995	48.52965007	35.76379953	37.44837788	40.23681032	43.74677261	29.56056627	32.94742874
Arfgef3	14579	3.305961168	11.49839939	8.866155573	10.17717321	12.56607824	8.967480625	14.57825718	11.04998301	10.04536372	4.796869957	13.03481921	10.59962203	9.769883245	13.00019874	9.297393639	10.56804941
Rusc2	7923	11.43822789	20.73750923	22.51601898	20.91410418	17.82464359	20.18306869	17.11217086	23.57080081	17.10957627	17.70957035	19.02159424	19.8185779	17.79576801	19.20543474	17.58685219	18.47065406
Sfpq	4743	14.13354529	25.9699354	24.00271197	26.19055903	30.44262055	37.05814288	32.68561462	32.70124347	33.28753104	32.67306067	35.21951232	41.67953398	33.06508678	41.00879596	28.81719441	32.77706692
Atp2c1	9694	10.36396256	13.41524697	16.16642551	15.22052783	17.64241366	16.18578577	18.60193628	13.94151838	17.09319242	11.05971682	15.78961641	17.00781126	16.58079881	16.60601877	13.30145261	17.20122972
Stmn4	1916	229.2766399	75.80850852	82.21303968	81.05677655	70.88637369	78.1597696	68.90047418	89.90273723	82.1771326	64.21633556	59.44420677	68.95384174	67.23046976	58.6744044	67.55584528	67.70258941
Scrt1	4380	8.756720189	37.90440315	32.60300745	34.59105285	31.27969264	39.9046185	27.90083341	50.53644272	30.32172733	34.78294538	31.33564872	42.57485509	31.81529767	36.59264429	32.76911696	35.09999629
Sema6b	3968	38.74928364	40.1081868	51.63524167	39.58297249	30.28493403	33.62687445	27.77840328	38.23361504	32.9128971	36.3581973	46.79644341	36.4337391	46.89402287	40.62375065	29.61522825	38.16994069
Nudcd3	6496	10.34561502	26.81570221	30.90629861	28.04058823	21.86880847	23.35640453	22.92150304	22.37101585	21.40764837	21.72856915	23.17595358	22.31343855	24.0709803	24.51483577	20.01666581	22.10876255
Phlpp1	6752	10.17957704	22.53749459	22.16412965	25.50268222	30.48537274	21.45014889	26.09648931	23.53171978	19.94911515	18.49487404	20.24977574	22.41369845	22.26001838	22.69640735	19.68098712	22.46456315
Mat2a	4486	36.35559547	31.9373159	32.73940529	40.10166816	36.08628999	31.07233877	38.32203418	32.08784119	31.48037274	34.40823969	28.93763518	31.00765913	35.13123888	34.24535477	33.08217561	29.67228025
Aqp4	5082	10.65278511	23.90977255	23.47585164	20.81702093	52.86259396	22.14655058	41.97492446	38.23687589	28.83888255	24.68213875	21.48410064	25.66647843	36.08866101	26.92003162	31.12208869	30.26241345
Picalm	15732	6.601986445	9.9872185	9.243823597	10.89301417	12.19830755	9.785874606	11.39160079	8.909349184	9.401680894	8.019262685	8.001958694	9.688546045	9.432860895	9.847599867	8.922917465	8.510568864
Olig1	2162	115.1154251	38.55182093	68.67469124	66.26119221	67.1916892	74.03603484	54.6943348	77.60473572	64.54642884	83.48283972	50.0403579	65.96661923	85.44820954	62.47790374	84.34546946	65.39984453
Gpd2	6549	8.43496231	21.63826246	23.85640796	31.67783537	25.48387064	19.36154061	30.87059092	18.45287056	23.96794788	13.7246517	28.19376641	24.75374722	24.33925942	27.39624848	14.33238131	24.94381325
Ssr3	4172	18.65100267	41.1543366	36.15285817	37.56834858	40.5617062	38.91320729	40.35144395	33.25423607	35.72377749	35.94275421	29.47131894	33.05588518	40.2887726	35.34520814	34.82802417	35.37061932
Kcnip2	3476	47.48068612	44.57202987	59.40573915	49.90202373	35.55783692	40.63750315	36.07076933	31.85384197	42.07010095	43.3159189	49.02115736	34.87694785	63.61671245	49.34499577	22.0985975	43.71655283
Naca	6805	81.37595309	16.57065123	18.76671498	21.1244415	18.80888393	23.32382637	19.93173476	18.01145166	20.96647145	27.5057714	17.0524744	16.08855976	19.10298716	13.77877692	24.9146567	16.9950032
Lmo4	3530	44.54283574	41.30928301	53.23559011	55.69982083	41.09027234	38.04882277	48.30581079	32.54994047	38.58533521	37.93333448	46.38728511	36.98168126	50.38276261	48.05399718	26.98084289	40.74813804
Abi1	4032	38.28153326	49.0263236	47.23145981	49.09243695	39.33197828	34.44254251	39.87291151	24.45067215	34.66395486	26.63196101	36.35198702	34.79453491	41.25423835	42.17837382	23.43831808	33.05472558
Abhd17a	1547	465.8519939	78.07408892	98.32856662	84.38813325	54.12581534	76.30347878	51.3307022	84.50292074	81.4925354	99.56109857	82.79648858	77.28102997	97.58750547	85.74265748	86.44062413	86.11574149
Fam120a	5105	10.85411911	29.09479349	26.57835915	30.50830492	31.6676447	26.85808388	34.04648513	32.153712	30.27220644	25.43326578	29.93197134	30.20705489	33.13696429	32.17968054	26.07882155	31.38949115
Cul3	4873	14.67940023	34.04825868	32.54476864	36.75885205	33.88789314	33.97468068	37.07398364	27.46196613	28.30530021	25.83222261	31.01313681	28.16733108	26.52907832	33.90037548	29.46398606	30.06562619
Spryd3	2927	45.54394128	54.62184277	63.10564141	53.79239272	39.9296405	47.60461008	43.57884594	52.60391527	53.25850924	60.94034475	52.25822015	46.15427928	51.59524189	49.80659709	51.49382099	49.2947519
Myo6	12078	6.049023538	10.67677855	10.43618657	11.12762284	17.72649569	12.23588618	14.18278413	13.1346619	13.31747422	8.632184561	10.36645652	13.18003159	13.8527677	13.37750966	12.82176226	12.81622877
G3bp2	8659	17.79611702	14.30930271	17.95042852	17.42102349	18.87809746	17.50407088	19.84076622	18.28682015	17.14360329	17.43344518	16.92098927	14.52598583	15.63610632	18.68458924	17.48041891	15.68064654
Ncan	7195	11.19212527	17.51030946	20.54654598	19.87235957	23.33020986	17.09022862	20.37711538	23.75632054	19.30539523	17.7433756	27.28540609	23.31389098	24.56868779	24.19996727	16.27783897	21.11231914
Pdpk1	10935	4.663723914	14.73027232	12.44235841	15.06787452	14.45442037	13.24475586	15.25758027	14.44466527	13.96983974	11.21613454	14.17485755	14.75576136	12.71067118	16.20988251	12.64800386	14.70501753
Sf1	6211	22.05053593	22.64816755	24.3187601	22.01095162	23.91258065	24.2195706	22.48392833	25.54976517	22.61568961	23.927837	25.07409197	27.73104822	26.47483699	25.49172639	22.28376523	22.12061828
Atp5j2	3306	360.3383396	22.92808481	31.18167079	26.85805981	27.89346198	34.96855235	31.0821264	31.61877483	33.6806794	48.79638777	30.31690507	25.41868118	26.6183723	23.94572181	50.8217826	35.60443137
Dgkg	9255	1.476136779	20.62736439	24.77530374	20.19858317	18.56474689	14.74196475	22.46474436	8.628937818	15.18314099	9.681698997	20.5727918	13.49108958	16.35091145	17.67999777	9.534930397	17.5966094
Mif	745	915.7499935	166.0349124	188.6619841	167.0360776	119.5906596	160.5315741	132.6936064	194.7334139	157.5671911	255.8066253	164.406782	141.5056644	147.5135831	143.4235186	241.5309894	163.2965804
Drap1	1741	426.3705026	66.77274123	91.09170453	62.69268239	47.3876625	70.86659345	50.66812095	57.72646167	98.14927699	89.1711353	70.6829832	65.0308466	86.59521119	61.6215477	78.05376474	73.67749791
Nol6	5242	20.49339153	30.12205849	36.29848815	34.06633825	26.79844159	27.85639452	29.97814435	27.04762883	24.46124009	26.46941149	30.88789045	25.8850016	31.22170575	28.58440881	21.80666906	27.83254113
Chtop	3637	41.94918567	41.45381551	41.88297698	41.5668757	36.35250276	41.33189907	34.59658972	44.03737836	43.29155515	47.55764783	37.03168238	38.11191844	41.91876021	42.96791171	40.15441125	37.6689442
Gatm	3001	29.9155382	31.6943468	48.77949318	47.57133313	62.08650404	53.32025635	51.1759452	55.30258887	55.19742939	49.11358497	26.31365193	53.56835972	51.04237249	55.24536666	58.64673233	48.89443592
Cdc42bpb	7375	2.439220069	22.48312452	22.17150318	21.98325849	22.24228471	19.25874325	22.47903172	24.54257299	19.49955174	16.77385579	20.41369417	19.38967469	19.59899832	19.95794408	18.8201546	21.42634504
Nr3c2	6474	16.65904126	22.78154287	29.51491042	27.66850263	28.14857331	20.03406539	32.02011591	7.204003489	27.31899919	9.158216118	25.23641605	27.57467473	29.90911131	28.18136912	8.615333549	23.96169598
Rabgap1l	23232	2.425261813	6.648753027	6.29188896	7.551650389	8.163830633	5.959787668	8.759853128	5.21236118	6.264406366	3.082183447	7.807950726	6.385988174	6.237191247	7.376075364	4.551363087	7.330716816
Stox2	18735	5.860811144	8.011248416	6.130868041	6.401426327	10.11402705	7.644784961	9.693560336	9.139129811	7.868798957	5.8296748	7.599784713	8.161596898	7.059381828	8.641473527	8.229060023	8.259343991
Extl3	6063	8.691228743	27.05640485	27.73732409	28.07415521	23.62634696	23.69117442	23.00519592	30.39653618	21.34456509	21.0010298	26.3252906	25.42518052	23.58577446	24.79401919	21.5518381	26.87907354
Epas1	5309	6.409273368	28.82014188	21.72603614	23.55378279	29.42418777	26.13838676	29.2114514	34.03778586	29.24102393	20.90829234	26.18771342	37.29721303	27.6326049	31.01446378	28.49207078	35.25229792
Syt4	3901	17.79321808	34.45795832	34.94611833	40.48845433	39.06408683	43.43629108	41.954703	45.85702017	29.78756211	41.45371076	39.35807013	38.87776629	26.60363327	43.44229367	43.13334331	35.43326884
Usp7	7766	11.33074637	19.86293947	18.1054213	20.146804	20.76020922	19.97056091	21.89978231	18.82018877	17.40686593	14.96065569	21.28741737	21.94135797	17.92387298	21.49457926	16.62907144	17.27611081
mt-Co2	684	1670.798798	113.1024367	166.674611	166.8921674	113.2268923	101.060318	230.2336033	86.93800414	211.3510204	178.3329587	139.71806	92.69684215	109.6427132	120.2438346	109.4928728	423.6764756
Pcbp4	4268	94.97471058	27.81119755	36.05449249	31.67048405	26.42603626	30.29193887	25.05550836	33.49652137	31.38273701	36.04823046	33.12723076	38.05931698	35.28773582	30.96467286	30.88145399	33.50677265
Khdrbs3	3662	62.37834727	34.90136481	47.66267439	40.63711658	30.0909417	43.34206402	41.37552548	32.18186702	39.04980023	23.87517473	52.52286018	52.1348483	35.45647772	50.11678501	27.73052017	40.11442013
Wdr82	6341	12.53888692	25.60748195	25.4408398	25.00403964	22.01519445	23.90281497	21.80327166	23.81689841	22.12652311	23.66576541	23.62685327	24.59228486	23.37857773	24.31247485	21.6948187	23.42959308
Rmnd5a	6783	7.806204437	25.4508305	18.54351217	23.15571795	23.10783762	22.03966215	25.08173887	23.17058717	21.41605192	18.28711929	21.33068722	23.84391427	20.54415506	24.66540197	19.62009616	23.05045724
Fam102a	6066	16.49257802	25.00042159	27.60890012	24.15142252	29.20131609	27.40393231	21.88225154	25.56097142	23.82297663	22.11136936	20.94277227	22.2170625	30.09893541	23.15043996	21.15941644	22.16358124
Tspoap1	9499	7.584150644	14.33187657	12.61037911	11.91904442	13.9650062	13.29408876	12.46618884	15.90917392	14.34468418	13.61567598	24.57581653	24.65884743	17.23503354	19.05318261	14.23326659	14.60423147
Rabl6	6379	29.11858773	18.34648873	23.76219718	23.04399684	20.87804415	21.90833014	21.32395867	24.86917172	24.22630724	25.42039776	24.12641331	23.34233179	25.39080002	21.38722083	20.80862356	22.7757587
Ptprd	22822	3.301690902	4.929584547	5.077502525	6.764067317	8.333606298	5.406131767	8.568056506	8.049446035	6.166666231	3.191272146	7.051063711	9.286055318	4.997861134	8.577180997	4.769143379	6.899626687
Impad1	6543	10.38801921	23.56771011	20.04990593	22.48321627	27.78455177	25.1447743	23.47226219	25.32742528	22.32521867	19.008998	20.95262796	21.01115501	16.67051602	22.57841649	26.37166716	24.66076435
Ndufv1	2521	166.9834884	54.62130657	66.83559619	54.0757326	37.53798612	53.64738953	37.73230447	50.37326033	61.72869814	67.79269287	52.11630239	54.98335873	53.50219118	52.95877728	55.46741287	53.13124586
Psat1	4254	61.43705354	36.97111031	41.36949998	44.21560488	33.89035697	32.23096338	30.2991749	33.02912487	31.43531611	36.41575054	19.85558383	27.90019319	36.61219163	30.20220534	34.14509756	29.9573348
Chp1	3499	28.01013423	45.73715793	48.26156152	49.87273571	38.20078284	46.90131866	38.98702763	43.40052011	40.9767992	41.37491926	39.45002139	38.73299264	35.47756272	43.24077537	42.1323818	42.01492123
Sucla2	3988	54.17268956	36.14739958	42.81357384	39.45343664	33.09786405	37.79805948	34.06678946	34.18469459	36.10104292	37.33561067	34.80970619	32.36795395	32.3002959	35.59294007	38.46115618	33.79586069
Arf5	1907	438.3801272	59.2404426	79.23300613	77.57362111	52.52830866	59.88827853	53.7674927	57.31449722	59.77477177	69.34082432	54.56233575	57.5812918	72.39955539	57.13655648	51.49380333	64.02766855
Smarca4	6475	11.86003456	18.7498599	22.7899274	20.64621551	23.18199034	22.22373447	25.17321891	23.95397649	24.88309841	19.82826238	24.31864847	23.95791389	25.81614241	24.21853844	19.86851751	24.43887265
Tmed10	5811	27.49644785	24.82532279	25.80852615	23.01484418	26.39820133	26.53768189	26.87013883	25.40559965	26.00045166	25.94889519	20.56413964	21.71046832	23.83902439	22.14704494	28.03175819	26.53291951
Map1lc3a	1181	495.3344454	100.594676	125.4022157	87.10952877	66.84304411	108.3747199	61.9537335	119.7626202	115.8335073	141.8342229	122.1124143	96.37113198	87.26599869	101.8755163	158.8712843	127.2571502
Dnm3	24452	2.758861444	4.922465675	4.154586154	5.116229632	8.277801971	7.230620495	6.864252258	9.826210134	4.648575148	6.091531953	6.092754277	4.997828142	3.592594986	5.29861216	8.686843553	4.340878064
Tmed7	8839	10.51206732	17.74030521	17.7059887	18.37330036	16.96205124	17.64591952	18.54779082	16.04625132	15.18397218	15.62212553	14.2540497	15.4308262	16.59125436	16.02219709	16.71193966	17.48749919
Tacc1	11920	5.096991568	14.93248541	9.263368078	11.30742678	12.44875637	11.61558617	13.54798729	15.47329146	12.41737309	9.65819605	12.12491231	13.96341848	13.66122051	13.57297468	10.79680559	12.09051464
Slc9a6	5098	17.31054162	30.43166306	32.57826059	34.9206756	28.64175214	26.03098967	28.07035099	27.06934015	23.96755381	26.82357641	33.72227232	26.36125561	25.23722516	30.81314381	27.83498688	32.11970245
Rpl23a	847	1453.153429	105.6578381	131.6922606	90.93238474	69.74541192	138.9971352	32.17200323	128.2879099	109.4986269	219.9352905	93.78814584	116.7297375	136.546223	88.29344759	188.0704911	128.664491
Kpna1	8486	8.969465502	17.81569784	19.4453805	20.5054885	18.29436976	17.63498497	20.79028955	16.51104599	16.11424115	13.57311111	18.07432653	16.94047737	15.5853781	19.57527578	13.52855021	17.09452734
Snrnp200	7819	14.75926884	19.61511159	19.31753664	20.89677139	19.28720472	18.66880702	20.66804696	17.74981686	19.75083392	16.27746767	18.18295234	18.35096078	18.11793027	18.3405355	15.25604428	19.71899159
Agrn	9285	12.08166238	12.30166706	14.70532066	13.74611688	16.071546	12.96985582	15.61629624	16.04295722	14.61722541	11.96099601	20.9067467	22.4222186	18.25783707	18.92740862	11.62145677	15.64146077
Msl1	5433	13.24443071	26.62919853	24.55015743	21.27454609	22.64451267	26.75309878	22.09320126	30.45676753	28.93093641	25.57989156	31.71041842	28.49302745	28.90361032	31.27203769	28.45847334	29.48421698
Kmt2a	16670	1.40491688	8.329073022	4.967074367	6.570669388	12.26075286	8.066454618	12.34514976	10.29482651	7.892559474	4.392398357	11.44691738	12.13487798	6.894722372	10.69805329	8.222803086	9.172403246
Dhx9	9603	4.771599443	16.5837141	15.86258328	17.15216013	17.85536805	14.77971419	19.55580179	14.25275001	16.09284743	13.29993871	14.74502584	14.10732016	12.30052589	15.87368845	14.75126566	14.57344855
Uqcrq	1831	637.9182393	46.06127168	62.81943407	38.24846537	32.83957578	52.01613691	43.30810795	55.85526711	76.53878642	89.4748422	53.73833612	44.47578664	52.72150843	47.19305978	80.94459454	65.9564879
Zmat2	2257	189.635948	55.45135437	79.70451103	60.01094213	41.14979947	63.8025329	45.1333206	47.62090242	70.28695775	58.81013185	69.76661446	49.03582411	64.70238038	59.08145993	57.720257	63.68175649
Nacc2	7815	8.230332324	14.45572924	16.32078367	15.88122755	21.95176042	19.38120456	17.41282888	26.60062141	20.76830963	19.42316842	14.98934934	17.29337443	16.15399574	16.98682526	24.50034378	19.5583315
Pou3f3	7409	7.627668015	20.96056149	17.25125426	16.78119175	18.61035721	23.94721943	16.86276036	16.85487234	23.67489738	17.02028838	18.22086951	30.68671685	20.77867335	21.54499827	16.56580318	20.22484585
Epdr1	2745	58.36289005	53.19854699	71.61838575	60.74598003	43.72996569	48.60890266	44.8238726	44.27536649	49.85548043	55.21645368	50.11451176	49.37221903	59.86608685	59.23532622	45.6818625	51.30726757
Slc39a10	6095	6.320614326	19.36364286	19.53899644	23.83793585	23.63932244	22.35104375	27.40095426	37.72764808	20.3743548	21.38446881	28.80750348	31.50135011	17.82837896	28.9223512	17.58263318	25.38782767
Arhgap44	5819	20.48826182	28.39669645	27.01478638	28.22083982	23.92211046	24.59553363	27.5035487	29.36545475	22.19324447	21.9390939	23.73953531	25.64454525	24.58359729	25.15530595	19.4919517	22.57882876
Brk1	1095	545.0089654	102.885078	139.4548429	119.2223216	94.13009849	110.734429	94.80939834	111.8892999	129.4120981	143.6609434	122.3776041	102.50601	118.7176508	110.1236124	107.6329938	115.1635321
Sirt2	5035	64.69873442	28.37225705	32.65635322	27.04267718	27.70813103	25.080546	26.50688523	27.89607787	26.82698658	28.29913808	21.6222455	24.85218723	30.15724054	23.46614077	30.38508769	24.73629143
Tanc2	16605	4.343673707	8.534115076	7.023673238	8.249629087	11.0884608	7.995049886	11.65852448	10.69324405	7.553260571	5.654614211	9.855006643	9.267217156	8.354964107	9.792289701	7.993869899	8.026296509
Fam219a	3724	8.590309793	40.69506879	43.92276037	40.78783838	34.88948369	39.40619564	35.31465643	43.78719311	33.96893822	41.01486801	42.32554928	40.90008457	34.46588653	41.94957592	43.06651058	40.23788477
Anapc5	6111	28.13223947	18.22249143	22.29934281	23.45143375	22.52730582	22.81825066	22.34119789	25.50946157	20.91219881	24.18261106	26.93257494	28.09623356	23.86314257	24.96206488	21.85019774	21.25428991
Susd4	3858	28.08703026	36.54228416	46.86443336	44.86115496	37.53988871	34.2364357	38.98462096	31.97362634	30.7764645	35.06940634	37.24497296	33.29021558	50.06971696	40.33836316	31.27698819	34.0266982
Hectd1	14950	3.428253233	10.27631174	8.685514553	9.431513027	11.20757063	10.15910755	12.36766872	10.09200786	9.947563173	6.649601391	9.586926204	9.405781878	8.654113899	10.9775951	8.509683538	11.26905455
Cltb	4868	66.70909377	27.15322292	32.78710096	23.38211954	23.38562492	28.06987591	25.18400321	27.73246586	28.87713468	34.13493063	28.63540047	25.48230243	29.32283078	25.74853755	30.38494697	28.24617153
Osbpl1a	7392	12.8797682	19.07903043	19.37626651	23.06394392	17.37472897	16.88011717	18.06248545	26.11499326	16.71193615	14.75267661	22.25111395	25.10978541	12.05083634	24.60110498	17.29045325	21.90359788
S1pr1	3046	16.43611839	35.72116718	48.11156601	47.53679979	53.36257682	48.61981006	53.62145253	52.4365197	49.5314963	57.37043067	40.98473503	51.46154436	48.09451449	45.41092479	46.24689937	43.31655251
Nudt4	3210	35.2372709	52.67690398	36.11597704	45.60514045	45.20019174	51.3498961	38.45221421	52.94200122	45.7410622	40.74271934	31.15832583	44.91902078	36.18961731	44.35427981	59.7554795	45.74560906
Ipo7	11169	4.862312095	12.07243086	12.07625287	13.52571392	16.00121161	14.5957145	16.50455673	12.53158751	12.94333405	10.81650467	13.1980536	12.33779761	11.15115127	13.99663077	11.58895152	12.93832434
Gabrg2	5916	26.19085982	20.59192491	24.09289287	31.15233448	26.86581635	24.70027995	27.1091112	20.30268298	21.75644286	22.26697707	23.37685136	27.3748907	24.32822647	25.82141229	21.19619888	19.7650152
Ipo9	8233	10.36852582	17.83200785	16.38280922	19.03074653	19.64669434	18.29649279	20.87415523	18.03320862	16.046178	13.34044952	19.0749817	17.88196491	15.98315215	18.56766955	16.57155279	15.9584847
Bap1	4682	28.8528556	30.66705741	34.05532602	34.45137121	25.89182349	26.49559454	27.18424934	31.89919239	31.12993924	28.61178869	34.9625696	30.02184822	32.00278203	31.67992199	28.11922901	31.2683882
Tax1bp1	9991	10.7692992	15.18933826	14.02512148	14.44870177	15.45059944	15.15486895	17.10077711	14.07800346	14.84182722	13.17385531	13.45959029	12.84409571	11.66334561	14.18560188	15.07102379	15.28190935
Ralgapa1	12315	8.805896687	11.19842114	10.69604314	12.24917924	14.05890026	10.99476436	15.40761276	10.45955004	11.31414473	5.882350402	13.63248038	14.65429884	10.39310978	14.31878235	8.514037757	11.29185573
Clmn	12409	3.658424912	14.02519298	10.6538387	10.82193573	14.4447564	11.27477573	14.07391301	11.58033121	12.07144037	5.388729907	11.23355061	10.50276025	13.26785565	11.96176509	10.25618831	14.6654457
Kndc1	10709	10.30873857	17.51072161	15.60878196	16.38761378	13.49530411	10.95973921	15.4338716	12.95973648	9.748102141	8.4192141	16.11699474	14.72840481	11.25095202	14.05756232	11.8567009	12.44529401
Lmtk2	8114	3.168726628	18.45925258	16.14813452	18.09620577	17.55673738	15.32700047	19.55262714	21.79853165	14.85272571	13.39874806	22.03303341	23.5027399	13.39215797	22.81857176	14.34917997	20.53018444
Neurod2	3142	34.54152535	59.06940649	64.97113542	59.8641576	45.15721301	40.68589756	56.41702008	15.56314261	50.76397548	12.11313278	45.94903183	50.11322677	69.62673374	58.23899593	11.19670911	48.77070998
Pcdh10	15888	2.414050505	7.434889504	7.711209636	7.468869467	10.54866157	9.807202199	9.417328364	14.43916281	7.337533468	11.76347902	8.846246972	8.220007589	6.41878783	8.270404434	11.46822064	8.007055418
Bnip3l	3859	40.67935873	35.23770762	39.66771671	39.53202364	40.21820877	39.18243677	39.58101362	35.58213642	36.06424649	32.23007876	32.02454765	34.41810188	33.99276371	34.98915619	35.73769057	39.98289664
Fam49b	11412	13.72609758	12.2259407	13.70453792	14.35129286	11.65100534	13.93983217	13.46744323	13.35427762	11.69910164	12.38798467	10.90260939	13.21854017	11.07585725	12.49979048	10.88452414	10.32904438
4833439L19Rik	3187	37.56834803	43.40289965	47.46090798	50.05988987	42.85080401	43.93232762	43.6430579	46.16896403	45.15752666	44.11407143	40.37094102	39.21190007	43.93449346	42.9097981	50.69413506	45.97106885
Ehd3	6558	6.159035235	28.83259166	23.76653706	29.28548305	20.07359694	16.52203558	24.50622962	14.90540456	23.6966089	14.56402314	25.41622263	20.95484012	29.82385867	25.0828859	13.0805415	24.08717494
Lgi3	3899	92.68971635	36.27819384	42.55537355	45.89916485	35.78108226	32.62715407	34.37276749	33.98185245	30.36985632	27.24028306	26.82073093	35.37039061	40.48621389	33.47909701	26.67677725	26.92370356
Tm9sf2	3107	43.7793609	49.16183785	51.5081419	52.16334641	45.65175705	46.38105981	44.83853455	47.15210873	42.18978792	44.89123479	42.37110593	40.70949653	41.87274919	44.641196	41.32677564	48.98009121
Fbxo41	6680	6.186281055	25.11846505	24.40615612	23.03509244	19.46352478	20.15318153	19.87926095	21.66652358	20.24485667	15.3157465	25.75946722	23.69280604	25.68564369	23.5886339	16.65504611	22.09907564
Sar1a	3740	46.19376064	41.1056101	44.10694526	42.0254714	33.15364395	34.5407377	30.45523424	38.9875856	36.9089763	41.40558258	35.24174407	34.36950352	39.11504889	37.82298867	36.37417641	36.34907024
Klhdc2	5438	24.65443373	24.81447251	32.35239596	29.83386531	23.68253579	26.93813578	26.05912396	25.13287567	23.60933904	27.76975465	26.04796777	22.77147212	23.35684217	27.90218209	26.55675332	24.06873696
Uqcrh	1237	778.7173143	68.64256682	88.52824977	73.91545851	50.56325056	92.45141573	48.20218585	91.33761534	106.9280102	144.062423	80.30515245	81.8532736	80.86372069	73.96399564	134.0336157	90.52651715
Hipk1	10914	4.408351926	16.23733892	9.979905123	11.18529154	15.23534093	12.49159316	14.68444669	13.76549669	13.66075879	9.067779837	12.67636231	14.015179	12.36305901	13.46156009	15.53456467	13.99460856
Pfn1	2405	244.2269931	53.7707092	68.87974348	46.25301271	39.84200614	53.08924575	43.88514612	40.86912241	59.54929533	53.77767408	45.74638191	44.05953315	71.94152088	43.79893768	49.80446078	52.20293275
Cox7a2l	1147	529.4001527	84.74033056	106.1607386	89.02018847	75.60725182	102.3259348	88.51922634	94.99104652	107.4673265	161.0990795	99.80045455	100.4079772	122.8809659	99.33237581	150.2209758	116.5351906
Ppp1r37	4110	33.48776599	31.79370596	35.03131229	34.88241502	32.58595231	36.94083696	33.4623154	35.08315844	33.67810786	37.00016569	31.26644582	35.49113724	36.05648646	35.01005217	32.0446477	35.51186911
Gpr26	11571	2.515361299	11.8599748	10.30600245	12.10490711	14.04739513	10.07610204	15.09799601	14.27506242	9.52518972	8.620333986	17.36920162	15.24559339	8.276039317	17.52467931	9.189225543	15.34313373
Ankrd17	35542	2.06992392	4.247812994	3.270874694	4.100285064	4.893549356	3.622976049	5.141054513	4.431661376	3.797367453	3.250119988	4.235861642	3.963962852	3.368280181	4.086522091	3.787365309	4.298935323
Rpsa-ps10	885	1851.755392	129.2985549	178.2308234	163.799022	152.920674	177.7036537	163.0831713	164.8721586	17.12090376	38.21970894	21.00539545	21.04647259	27.35635433	20.59094769	30.50953947	21.23535252
Lnpep	14144	2.129772689	12.02502923	8.045202149	9.389424487	12.79406063	10.22512254	12.50510462	10.64973076	9.64521494	4.668614964	11.83630556	10.69975198	7.886205141	12.62392851	9.506697004	11.12107437
Ap3m2	4525	23.60936437	29.57963065	36.12404691	35.34275529	26.86787861	28.74326311	32.80713395	34.52648299	28.7781047	28.08980063	36.71954306	31.6378537	28.41029165	34.14140285	30.30351364	30.39955016
Dnajc27	5088	9.756317198	29.01806022	28.61328692	29.56142485	28.11060749	28.4449232	27.1288609	34.58896887	26.64291918	28.48624496	28.34409617	25.99803419	21.82163224	28.39743122	31.76326262	28.7186687
Syt5	2380	116.8359872	49.02009553	67.21944253	62.78078822	49.4945776	59.43833323	54.90584059	59.51102309	44.47408064	80.7294986	58.8782552	52.89445495	53.41063523	54.75575741	58.54648315	47.6116539
Gtf3c1	12018	6.093344664	10.73441438	10.80895043	11.42121497	12.08757131	12.45650695	13.83164101	12.82811121	11.46812153	11.26720066	12.2831189	13.39000538	12.15548965	11.37905862	10.52427126	12.4268156
Erbin	7939	7.631493841	17.08249017	14.93997609	16.46472911	28.80632188	22.3746342	22.63688017	18.05722561	19.96848724	11.7779067	8.944162216	18.24408683	19.05482849	17.09612265	16.46530623	17.70505634
Cdc37l1	12214	5.946932338	13.23040232	9.316467922	13.06663526	13.80089456	12.04024732	13.714618	11.74509615	12.27740861	8.0387763	10.47825747	12.90471554	9.119721575	12.49363457	11.84394822	11.38523034
Rnf13	10019	14.63512748	12.91252782	13.57991708	16.84631566	16.11812652	16.21414681	15.6458085	14.29863498	14.58507111	13.1426003	8.446227197	13.93229567	13.42641077	13.69259604	13.62732186	12.96386522
Ntm	8079	16.53195704	16.3611696	16.65534425	18.15417395	17.32268612	18.45283873	16.9679804	21.46715279	15.97828542	16.87789638	18.96542124	21.359378	12.209502	18.0046373	17.22286703	14.84494464
Cttn	4192	37.85275387	37.67936336	43.9987104	36.26048147	29.36916641	30.92765299	30.50802339	25.19390797	37.36702301	24.36593863	36.72584831	33.47941566	38.95619443	38.001538	24.08346931	33.61022207
Rcn2	4745	17.0604038	28.41664495	28.80916192	28.96210827	30.09631196	29.13604109	26.63541625	33.22603667	28.7961237	39.23577306	27.75540394	23.33572197	26.89806797	24.23935049	41.95111543	32.01330583
Mtmr6	4437	15.28039211	34.27294169	34.92248084	35.89492868	32.88883123	33.27238656	34.75140639	32.22067911	30.4426138	27.05192815	33.19908261	30.41044361	27.79210252	34.5016723	30.90452991	30.88968932
Klhdc3	2593	98.89380603	52.64285377	63.51421399	57.98438702	39.12308317	50.93874621	44.87253783	51.07832533	51.11436837	52.73682706	56.8892371	53.49839522	54.31610634	60.62227359	42.22210702	54.42208125
Crim1	5995	7.657468623	21.10213222	26.32882837	25.327589	24.09962594	22.10153681	27.6535211	19.92857147	24.36595592	12.82719964	30.20519064	35.64856768	18.10861812	29.40479242	16.93897662	26.96136586
Wfs1	3787	30.92152678	22.95780802	32.26684886	48.81102501	26.83442599	38.06648293	34.84488598	54.03757022	31.51009739	75.50029779	37.07210858	28.58127741	28.31389276	17.60586943	40.4895218	43.59141211
Ube2o	5288	16.04669883	24.96703997	29.7882345	26.86202487	24.52887038	26.15399641	25.4599847	30.79004946	22.96363189	26.52367661	31.62927556	27.14453632	26.53699756	27.15978511	26.42488734	26.17095047
Mboat7	8339	11.68167347	13.73466151	17.27212102	17.83884241	17.37292778	18.52375101	16.24514678	22.44209327	12.52504467	21.18967146	17.84033641	16.03139306	12.44523005	14.61603732	20.91052579	14.96884933
Ankrd40	4255	18.70597813	34.25845087	32.13936475	32.72401147	31.93002259	36.83890791	31.88981912	34.49975853	35.17900357	32.4652624	26.70582194	33.06006693	37.06264201	31.59302893	38.01628569	32.74670049
Pmm1	2866	200.3239872	39.01821026	47.88370904	42.42189289	33.00394587	44.56784859	36.98170938	42.95482374	44.92848487	50.53264705	46.24467575	39.99528705	45.64489207	40.11222746	44.21739392	41.3227735
Slc38a2	8838	7.076045859	34.2535017	13.39605968	17.29850235	14.9050189	14.62255907	15.47925854	14.80803957	12.73303956	12.23808579	12.78625092	19.35963797	12.60915155	16.75209595	13.70890907	17.79145446
Dtna	16930	3.067408469	9.120600692	6.677023491	8.393467313	11.0209878	7.81402487	10.50980396	8.078610048	8.284132389	6.546659903	7.435724405	8.74071218	9.03559076	8.904827615	7.648332626	8.187500995
Rpl23	1770	592.0669781	54.6195215	62.02093975	41.21394746	45.12128363	64.96283484	44.26543222	51.03318079	74.21089243	97.53266746	43.75630967	42.12353598	66.44515787	55.20451407	77.38733551	48.03084912
Rbbp7	2909	76.19151331	51.21947964	57.84752262	56.11097052	46.20548626	48.20199391	51.68337654	39.4140819	49.97350415	46.52921747	41.99685774	37.89642119	49.5113757	43.19983696	38.34697105	45.58591827
Pten	11507	3.333139344	14.01614411	11.41919086	13.70212826	13.78174471	11.94241996	14.85266267	13.26538123	11.11048654	9.002419192	13.62041635	13.37762115	10.44837359	13.70298277	10.69617957	12.18138804
Rpl38	542	2381.887655	142.7344404	170.2487466	90.43829641	84.82662405	157.9398383	112.7872469	185.7903141	312.5867254	280.7788356	154.6813041	139.6599979	158.663576	137.1807323	264.1768076	167.6250078
Puf60	4748	72.59494107	26.35924743	33.99903381	30.43850499	24.62468658	26.25825401	23.2267122	28.9198535	27.54004651	33.7536021	25.70853581	23.58326713	28.88389109	25.23764058	29.98024626	25.68112039
Arl2bp	2802	49.2413055	45.3718808	53.63828962	52.20644992	47.45227442	47.89746906	43.39495777	51.63570035	47.99455341	54.47106372	51.76752689	45.99101266	49.23738329	47.82146498	58.9081034	47.7434213
Vstm2a	4765	9.402604434	36.21845177	31.56380585	32.81218293	35.75367175	35.47333205	35.01398536	28.56914618	30.06715152	29.55182403	28.59500434	22.68097804	27.07642987	27.02005294	24.50664194	24.88937527
Ndufa10	3331	95.85984752	38.16631942	49.58693184	47.15257726	38.7947076	38.06626522	40.65222267	41.16327948	36.27695786	41.88915955	41.07811975	35.56614798	37.89957271	36.98016055	34.92365737	36.20520115
Ccdc85b	609	1585.909632	154.4721224	220.9499609	142.3681612	108.0449052	174.9390445	112.2741885	152.519337	207.8951878	227.7453712	178.0773097	159.8587972	210.3348951	157.5164909	181.795925	212.4541095
Kcnab1	8593	14.57533999	18.78737951	17.98241104	22.22203142	14.42461006	16.39628008	17.95687662	12.09039719	16.96152398	17.09395472	15.33854566	19.23738952	15.75022025	16.10331096	9.180046572	15.70402616
Kctd13	2487	74.31204937	63.30168279	70.35339888	72.35669378	48.28416162	55.94347469	54.85147152	53.76914784	55.24427457	51.30995717	48.23864315	55.99629917	59.42136823	50.96494118	40.97067447	48.49196825
Wdr26	7848	8.422782993	20.96222325	17.83440592	19.71198125	19.83760999	17.24626721	20.94670307	18.33548808	16.04321956	11.81506955	18.82304461	17.65531367	17.52045481	20.96682466	15.23106132	17.89618239
Gpd1l	5077	14.27341376	28.62974661	32.60759025	33.75396868	26.02445229	28.8229522	29.8987199	28.35258136	24.54462599	24.04790066	27.36376589	30.06436661	26.73879439	30.07788082	21.15668864	27.26956618
Fgfr1	9875	7.175076229	18.30424693	16.8945118	13.39836892	15.67215456	13.92658861	15.13471768	9.545350843	13.8585614	10.68771404	13.69193766	14.08611229	17.26068399	14.85601724	12.12959273	15.6753834
Srsf1	5710	14.2068872	23.74182642	21.6813077	23.10399202	26.4879501	26.27201554	25.38381528	21.26752903	25.00607384	23.4899416	26.10941484	28.4193919	25.51198915	27.30223745	23.5227508	23.30196984
Begain	4408	21.75274185	29.1128412	35.21294598	35.22000222	26.28473515	30.77577434	28.65910272	30.51501647	26.34921916	38.21540939	38.12184497	32.28106997	31.04181092	35.13347708	32.76216528	29.75585272
Fnbp1	10030	4.847645322	9.607596151	11.22769873	12.85673314	18.76925033	14.60514281	15.2730742	15.90969129	14.43467446	9.99475575	12.38918063	18.00898578	14.70314361	16.44328604	14.30011851	13.29888897
Lmo3	5135	28.17481568	27.86028368	30.78002353	34.12266513	27.29693317	23.1591798	35.77924352	20.71081578	30.20035656	15.29017655	28.92088364	30.84249966	34.23467757	29.53807051	12.33953758	24.92590392
Usp32	7680	4.452674766	19.4142692	15.98044185	18.91825768	19.83087167	18.83126734	22.45701805	20.43873858	19.06216615	10.46275354	20.59166682	18.76064652	16.01629511	20.96781512	17.71988172	18.98267939
Ntsr2	3120	81.80886853	42.08232654	44.03694908	46.12720086	46.61674635	41.63711907	41.61539123	47.03439981	30.26183011	40.48917065	44.56108031	39.01268661	47.15151151	33.48437779	60.7685444	32.52327866
Hnrnpd	7354	13.61556068	18.78825936	18.08625776	17.01890958	19.27551005	19.99017715	19.82288078	18.90556753	18.97598302	17.19304601	20.06610788	18.65722853	20.57760204	20.91200489	18.30439731	17.80546546
Cct6a	3620	58.4842773	37.23340323	44.99241763	40.78945442	38.32023901	40.52399297	47.18180628	32.9625278	35.18316941	38.20631585	35.8458193	31.47033102	34.56150034	33.3108717	37.04912151	31.90171063
Mvb12b	8741	7.863231229	16.53360643	17.43912992	17.33312109	16.88068268	16.61662848	16.39692835	17.40685168	15.74901263	14.26727121	15.09081958	15.02774519	17.07717684	15.81828198	13.95122836	15.68620901
Cacna1a	11418	6.502721623	11.25745721	12.00509188	12.15147504	13.65049744	10.09312558	14.5779964	11.94409767	10.55010463	8.194125523	14.68969165	13.72374482	16.040074	14.95587381	7.871058853	12.80225852
Tspan2	4755	20.75421645	30.97359961	31.72023644	40.23954041	39.66502921	30.26260372	30.84523039	25.68362196	28.00980393	19.55905061	14.20643042	27.73900692	31.40336589	31.86451517	30.92051095	24.63769415
Rad21	4232	12.95281036	35.2073408	32.89581432	38.40066872	35.95681286	34.2351662	37.06682563	33.40985571	31.05085097	27.87514621	28.9668676	33.47003965	32.70930213	31.02363832	33.1234051	34.75090048
Shisa7	6639	13.26697263	19.54135269	21.20308373	23.60824677	24.74116892	18.20928958	26.59102994	18.33596347	19.33839218	13.49662965	25.26387999	27.22374135	24.75258448	24.78500375	10.02653894	18.99443706
Src	4371	14.61811311	36.57701528	37.6906613	31.51573743	29.92622285	30.26571518	31.05625845	30.99819149	30.26079813	26.66998852	34.55096878	32.21986318	41.71199539	34.08242612	24.84443634	31.02537498
Nacc1	4300	11.87969208	34.04521762	37.36699559	36.07900967	31.33010198	31.94642056	32.2170168	32.32148802	29.95789752	29.1967621	33.46524836	30.96379755	35.13271514	33.3624933	29.87245668	35.99870026
Smim14	15976	9.905762987	8.824495011	8.442643233	9.393993807	8.509649125	8.452541116	8.364380516	8.333383153	8.616807673	8.608332997	7.909245383	7.368102079	8.432950536	8.39408445	10.0110315	8.679894422
Vps26b	5099	21.56736746	30.13981588	32.28845522	32.11942619	23.9726344	24.10519256	27.85720103	25.42553947	26.33164382	24.06435677	28.53969414	26.13308902	27.2686	29.37544554	22.73711087	29.0819852
Psmc5	1394	236.5468509	93.10408975	106.241045	89.82214859	73.65629167	97.57700108	85.78662825	93.46033882	106.18012	120.5220466	86.54968281	73.91629	92.84821008	85.45577726	106.9558428	86.35374409
Rpl35	1241	1067.285102	51.5991543	76.55481729	53.5511878	60.6361703	80.04445719	62.64048057	71.36140668	91.72338812	118.4976025	63.46318066	56.06547324	71.1179284	45.92599081	103.8638274	65.77188965
Lhfpl4	5813	6.203913806	25.99895945	25.56945699	22.95960589	23.05456258	25.51233676	22.17317908	27.78943892	22.81909523	21.82753346	25.63777622	22.81143511	22.69896889	24.80917931	27.51354538	23.74993591
Cct2	2557	74.5011138	54.279854	66.29233003	61.3610452	46.41227121	56.88432605	53.19731418	46.56966172	50.04153775	63.0681009	49.98996481	45.25201686	53.71385342	49.2525211	51.50704029	47.6863354
Psmc3	2607	153.6958354	49.02523894	60.19617322	56.44905951	42.0826747	54.00444904	53.95118328	43.22583792	47.79941165	47.92217625	45.23484793	40.18871168	52.78225298	42.8320371	46.11552525	47.73150151
Os9	2629	55.99974395	62.29847073	56.69967399	49.25948055	43.87054502	58.18441866	43.53740181	54.28582259	52.26036929	51.8027208	52.04686835	50.29435231	52.53607995	43.48145839	54.87554552	55.5802915
Vamp1	10167	12.35224907	14.33241348	13.65072261	16.05998105	10.96799967	11.75806085	10.84141873	15.23126509	12.06038782	16.52480898	12.75274267	15.20468528	9.049837714	15.57284475	18.05226989	11.35325967
Ndufs1	8086	19.28807643	17.14536295	19.42765207	20.16593754	15.30186786	16.87963169	16.60871223	16.25204676	16.33789062	19.36486786	15.32887563	16.16470097	15.29475307	16.63151277	16.01363732	16.28986065
Fbxw7	7046	15.64385063	20.082421	22.31799115	23.17369108	15.7700916	18.12086801	19.69288583	16.91412365	18.7570402	11.79171461	24.89705323	25.57436298	21.09045925	25.0033469	12.11165839	19.85427547
Neurod6	2150	90.69612092	58.4531688	108.0680399	94.01012875	66.13564757	53.40872724	85.79109059	10.21761326	62.42378145	10.08214865	72.55675026	72.53008293	78.13114193	91.67454813	16.24823305	65.014894
Stx12	3188	39.68592241	40.95608854	45.59921868	50.61365561	43.85762821	44.06483389	49.71230886	44.07336801	41.18549495	42.14255407	41.8858803	39.64119018	41.26031669	43.21861211	37.98935589	38.56172696
Atp5j	3130	230.8434004	30.13860243	37.24427171	33.21937231	25.20692682	33.93832904	32.47380296	32.72154295	46.27274968	51.0773275	35.25055651	32.14145393	35.81722309	33.46377938	44.26590454	37.73081795
Ppfia2	10903	5.782557366	13.25986558	13.45578291	14.83962642	15.867513	12.00041604	19.93293496	7.369739585	13.29373108	5.657747532	14.52864615	12.56927648	16.58085571	14.29346984	6.435204336	11.88217527
Psmb4	1951	351.1194045	56.30337644	67.40526734	58.93360014	42.10675925	57.47525668	40.78717186	56.47532463	61.35632536	88.79845461	51.909277	48.01235183	62.59933949	54.48989228	72.85962178	57.48237111
Arel1	6044	9.757476122	24.24728947	26.22164299	26.3419564	24.31876961	23.05405256	26.89457144	23.53989436	18.78873529	24.80103352	20.94102688	21.95750558	23.26020076	23.5925769	16.25545247	22.16146109
Ppp6r1	4887	21.89524937	26.86655593	32.03535049	31.10373201	27.59388192	26.87921351	26.62546497	28.98224575	26.878101	23.1698552	30.37781296	25.67129875	31.63851396	29.33304132	24.38888207	30.0477604
Dapk1	9012	5.272832703	20.0455301	15.50713748	17.75199531	14.94889464	15.66270804	18.73588018	13.26242023	17.43540344	12.35424631	13.5562427	16.5104797	18.08654623	14.47257556	9.93964927	14.9183626
Ap3b2	6293	24.04200924	18.55584754	25.63489038	25.12482164	20.32521005	21.260792	22.76653827	22.73342499	18.69651452	18.88752615	25.98723251	22.11258614	21.60471435	23.4324183	17.3347766	18.74880936
Tmem178b	9729	3.889948069	13.38839003	13.2255033	12.92087593	18.41474703	15.90918572	18.23144493	18.36185734	11.99368642	7.245431871	16.97615239	12.83379937	10.93132663	15.86819813	13.78030096	14.31041296
Fibcd1	4751	50.27713444	27.72328851	45.97561134	40.78291617	23.34167433	27.63773909	31.36382539	5.678945635	30.23519868	6.145938521	41.03493836	38.14475485	22.96918299	32.55147766	10.43305062	36.02215001
B230219D22Rik	4652	12.11171162	31.02149857	29.43111953	30.49899941	31.84124057	29.80762237	34.69057563	29.48495896	30.51931556	22.72320465	27.58985289	28.30661973	29.77828262	33.76728442	25.92806291	33.29871324
Arl1	2369	85.71459671	54.30213917	58.99127183	60.65715927	53.15686388	61.11422004	58.94794379	48.89617861	58.51950617	59.39341223	56.91909054	49.73452523	54.37466444	55.92303447	56.21851237	56.4229057
Uqcrfs1	1363	293.7861174	89.98884631	113.0162472	100.0182846	64.94764312	103.4839977	64.35192266	93.45865756	90.7926037	112.7970651	91.55329225	84.45620263	89.755627	83.98751031	105.628891	88.23618224
Taok2	9316	5.729257129	15.93783385	14.78853015	13.39329781	14.12137617	15.75232638	13.99114949	15.6836025	15.00269064	12.80646133	14.95195345	16.09957588	16.39282323	15.12636713	14.72970618	14.8254593
Ogfod1	5846	4.789964305	20.33979364	21.05789585	25.5025986	26.91683553	23.13463377	26.76646061	24.46327374	20.56883473	19.22600461	28.43111493	24.20163712	20.94418812	26.59308632	25.57143675	24.60501664
Acvr1b	4418	7.567416865	38.72140447	33.03736297	36.27343871	28.941284	29.94373949	31.12949667	36.37495278	28.71837435	28.42956111	34.0767303	32.77176542	29.34269197	33.13235069	23.82176309	30.05347229
Gprasp2	4540	23.04540644	25.26200973	26.1252137	24.04140089	28.48305712	35.50790839	26.94209273	36.55574212	26.74706727	47.62311816	30.90029605	26.40498407	18.6021137	21.77258746	51.87646902	22.82843295
Ube2b	2126	97.02839486	52.25651085	63.94644489	71.73051042	61.34145475	60.22688723	63.79842664	56.07999077	63.17919733	68.25267462	68.00626541	60.23265835	64.43391755	65.06193646	61.11463664	55.75835923
Epha7	9884	13.04932355	17.00765987	16.85205237	19.13025464	14.25263234	14.10788444	17.02655796	4.753413034	17.88843374	5.626518609	9.456953712	13.35017438	25.29019143	14.3391692	4.012929296	13.54596007
Dmwd	2556	66.89464437	54.19925024	68.62171066	58.75918359	46.05210735	48.75679656	47.74588198	53.08672749	46.77011958	55.15712573	55.88938055	45.58747768	56.5100972	50.62575981	47.99951641	50.61993454
Phactr3	6407	14.22416252	24.84803275	21.85390063	24.87526561	21.08179673	22.15227024	22.15271069	22.16784703	19.79457721	21.26503464	21.01324539	21.20362347	19.71201479	21.36971266	17.66463367	19.89918896
Ralgapb	12992	6.884014037	11.0516597	9.520721952	10.45487954	11.41481432	10.13466938	12.25854335	11.61295547	9.740936548	7.711797738	10.87456048	12.01524903	9.511281497	11.59980429	9.261215972	10.79332155
Wipi2	10543	7.050453423	13.53486981	14.90012279	13.74439157	11.97763859	14.35157541	11.80787147	13.58331393	11.6302725	12.07713589	13.69362212	12.19729573	13.04187891	12.74022477	13.24912572	13.20553995
Hapln4	3924	25.81977636	41.26108501	54.65580461	49.50427155	38.12943219	27.67854217	39.47920985	30.94739826	24.33622428	21.86923932	34.3632328	33.57200324	36.62593769	42.41596207	20.59269626	26.76634088
Fxr2	3766	40.01656387	36.85437777	42.58017498	33.70087945	29.71514603	39.02175908	28.66170092	33.30280018	38.18619067	41.97792576	32.46776163	33.34145737	39.29541983	34.58965175	36.79030303	35.75854741
Larp1	6829	5.293338102	22.77889927	19.42182952	19.9143121	20.08798804	21.09446988	20.30233166	23.1512447	20.34006716	15.28349291	22.90466211	18.84673895	16.0852566	21.4190331	20.10843263	23.05802903
Alcam	7121	7.256938709	18.39411531	15.58132064	17.48306304	19.35068506	18.69407802	20.23672312	26.7430612	15.00054805	29.25879489	21.64923723	22.94787079	10.20678596	19.59912686	17.94154734	18.27094108
Arcn1	14915	4.739132945	9.609310074	9.30518919	10.29831358	9.772170808	9.693081806	11.06286988	8.570328952	9.327388903	8.439853891	8.759777434	8.400482725	8.378037212	8.577904125	8.691524421	9.301079096
Shisa6	7449	6.823481153	20.99477418	24.90442577	21.01155778	23.41978533	14.88664156	30.59693955	5.700279691	19.0741978	4.166766616	22.60808854	17.47433411	24.75911084	23.57078354	5.536379451	20.42227708
Hdgf	2873	36.94867185	47.24051886	52.51766376	46.03337244	42.16415221	49.05849382	45.77507155	47.38321669	53.58387577	50.15738078	44.23641564	46.11715309	44.76434799	43.64704314	49.32324259	48.30532411
Ranbp2	11728	2.170573246	12.9086165	8.050457691	11.05160322	14.32032471	12.1150281	16.36408928	11.54457749	12.73560112	6.74218078	12.2162501	12.45610138	9.655418975	13.64763689	10.61225686	13.11810936
Rps27a	1972	982.8887514	22.51911788	47.52533468	20.39315508	19.36924315	26.67104696	23.87824771	26.79056981	50.99593539	48.09440987	22.75724531	23.8603611	32.16539085	24.18529448	42.90044024	29.83079327
Dtx3	2572	50.37849868	45.76556748	57.70651586	52.12649458	48.22650954	48.07069571	46.51721816	49.73745978	49.70776385	55.74562346	60.42806838	61.26129469	60.25553351	51.69841991	49.86565962	49.00795732
Psmc1	1933	189.1567259	71.55977298	80.65932421	62.64149932	47.27400758	66.18661469	47.71103072	66.61159524	74.78742781	79.4491608	56.88964456	54.76196885	70.9470848	65.73939659	66.75779887	59.62844631
Rpn1	4512	35.78877601	29.95331205	31.69664613	30.07973556	26.9550321	32.31736435	28.45548804	32.34951363	29.25539453	33.28370266	27.01840234	26.05282838	28.41240143	26.54570995	29.88849662	31.01702713
Bri3bp	6571	9.246102495	23.31675174	20.39617858	21.75949279	19.68604983	20.83446144	21.06554886	23.00568988	18.96409468	15.30691583	25.19061719	22.10819832	19.29826502	23.510858	17.83112512	21.31487282
Slc2a3	7245	8.620184729	23.20990625	21.88228211	21.11721076	15.61600495	18.28114495	17.61366562	23.1582386	14.97453079	18.15931877	24.42280723	16.43429149	17.18368619	19.31592842	15.66224137	17.26752819
Phldb1	7179	16.11050117	11.12424794	17.19258967	13.63282784	24.80264944	18.65853436	16.84412421	21.31059446	23.26918095	16.09078766	12.11578223	24.3010886	23.89311851	20.69113962	18.44861108	17.77480242
Adar	8118	2.581814613	17.71266386	16.61488892	16.01358724	17.97582461	17.65566424	16.73544671	22.81089074	14.82548057	17.17434621	16.62306684	17.02141927	15.15214911	17.74495404	17.30400113	14.10241027
Tnfrsf21	4109	16.58274996	33.80328739	42.47766211	41.85301874	37.25779239	29.45897485	37.15926168	26.58788053	27.29548594	28.49258589	37.46769435	29.41184003	33.00040226	37.28208038	27.36389172	30.68972199
Slc6a6	8457	2.84956887	16.43630473	14.27804391	13.10138144	16.97460336	16.07786703	16.18321063	17.33473951	16.96649684	12.46656359	17.54806745	21.81963099	18.5684421	17.1934954	12.50875476	18.02756895
Tyro3	6198	23.06882537	16.10199898	20.52690906	17.77883637	17.00581272	24.06135885	16.34537775	29.79789607	20.71435716	30.78393541	23.01448764	28.9248926	15.39242279	24.55933101	18.3397912	20.40872503
Pfdn5	1394	640.3687266	61.88266214	79.17204004	62.23617238	54.64313076	88.65567527	54.0463753	67.40707952	77.78805875	118.443391	63.10914372	65.33221218	69.35960412	60.35823396	113.5654735	68.40492892
Ndufv2	2147	271.2038294	49.70854719	57.36282386	57.88394763	43.93366745	56.95880786	54.19398724	49.7402632	63.41514279	76.90269544	46.14608559	46.25209756	48.12210284	43.44569612	63.75269691	49.59327391
Wscd1	4287	41.3883104	27.37219857	40.66401187	32.2359228	34.19338844	30.7620473	31.96374815	26.45834762	31.74676694	26.20468836	24.85745774	29.01159846	39.98737897	31.50856727	24.44625687	29.49327649
Ube2l3	5841	27.90726696	22.30914351	24.54886716	27.72838368	23.78685772	23.44719468	26.0547643	23.69331571	19.26632489	23.00127758	19.97440079	18.81797893	22.78376162	20.31136554	23.2735621	20.5518765
Gpr158	8170	7.27031339	15.9240471	17.52458242	19.99226945	19.28171812	14.73357322	20.93280784	18.29257148	13.2197283	14.43230047	18.84391139	15.60086031	13.94210289	19.24695589	13.73217529	14.70681928
D430041D05Rik	16639	2.585579441	8.444713433	7.144425061	8.444377242	8.712107283	5.736451638	10.96823476	11.64608492	6.406828285	3.911628269	12.70822433	8.28179948	5.844865129	11.1892121	4.817910139	9.336524161
Tpm3	6085	19.17428878	20.73868842	25.07740438	23.94039731	23.035292	23.04348402	25.35800178	23.09053364	20.31036216	20.55879792	19.1820609	18.63289089	24.60710293	23.62022875	19.17429831	20.02931112
Snrnp70	7618	6.52730334	14.20766717	13.44064004	11.16458223	14.29750045	15.63111609	15.54428037	15.076417	20.92315142	14.19066398	28.45117701	29.75953485	25.82923506	23.22533741	12.81920363	15.32725461
Tiam1	10048	2.221024096	17.22746106	10.77078789	13.18410981	14.8336473	12.6399285	15.40654546	15.59751062	14.15122839	11.61840085	12.0438711	14.57645074	18.56981523	12.71668169	9.282593917	12.64977046
Ppp2r5b	2895	63.39939296	48.32015872	55.87169416	48.76205943	39.01973724	43.17274551	39.94129924	52.76097824	34.96063733	54.20333862	49.76085134	40.67942817	43.21679835	40.30812322	45.93594772	42.79102247
Trim28	4158	36.73374174	34.46918224	36.18447777	38.58131181	32.18863774	31.64165189	30.83789948	28.37841087	29.02279498	32.92779327	28.52525273	28.49226525	38.64426687	31.28965994	28.33305831	27.74723175
Ildr2	8251	5.347784581	17.72370063	13.94690431	14.92868182	18.33597736	15.24835617	19.22797438	21.5438005	15.48182344	8.968781484	19.36339033	14.2468018	16.05419062	17.83247648	15.55008464	18.88198243
Dazap2	2900	50.47406117	49.97818575	50.58910383	53.19293659	46.1973166	45.58200172	38.60420326	46.68786371	44.58767404	46.09716375	37.46846339	41.87891504	48.47746669	40.68613667	49.18684139	44.69205463
Cdc37	8194	37.07355351	15.62326585	19.27610123	14.2335705	12.65947888	16.20183102	13.97553755	14.85629259	16.92538831	17.98753582	15.12683529	14.13445186	16.18468794	13.61422656	15.04491402	15.09802364
Prex1	10266	5.587564948	10.39589429	12.53890954	11.74662881	15.22938586	14.04730069	12.94612447	17.54020247	12.18044417	14.80761319	11.23212258	13.52851899	13.50393287	12.5572545	13.73620406	11.75288588
Clic4	6572	9.812805387	18.03743295	19.16330099	18.97701587	28.38426192	24.67900894	18.91710482	23.10688068	19.83091405	21.10421958	10.19901415	16.94731427	19.25622171	17.51732598	29.32916209	21.4977573
Nono	4375	24.63217786	28.95164903	34.96472489	35.33476587	31.10446099	32.48842686	30.51837542	28.45362016	32.11885026	36.09638778	26.76329132	27.31419603	32.43911021	27.27809145	26.74754464	28.56960888
Dnajb14	15741	4.441933383	9.05876445	7.412592453	8.223630029	11.21680831	7.923639418	11.88070707	8.969819508	8.615278223	4.400284582	8.83238489	8.489399719	7.213465862	9.728606451	7.393429546	9.08499496
Braf	13862	3.642237147	11.09038968	8.76101754	10.42576985	12.30601764	9.345338714	14.04188287	8.186126199	9.853100941	4.534455667	11.07602306	10.78852136	9.218405621	11.01221518	6.75701039	9.606510651
Smg1	23984	2.002497414	4.701604469	2.979240743	4.02558926	7.440535674	4.627844773	7.829985182	5.971017294	5.647570438	2.846141109	7.919025103	8.978382877	5.01290172	7.374772607	3.938209919	5.496623418
Zmiz1	12523	1.63977452	11.96857755	8.475401522	10.39394262	13.37612607	10.79145835	13.04692723	12.48740484	10.2478371	7.911618386	10.48314838	12.63385759	9.92905855	10.66542775	10.28479328	10.84234755
Ap2s1	1472	438.9168065	67.19779843	102.6840125	84.98780363	55.24127625	77.93826596	60.45744103	72.14850792	75.4977169	92.17923734	87.44195284	57.52982923	80.0712906	73.94787018	79.79888174	71.27711871
Pak3	9552	5.11688101	13.48387244	11.14516283	13.05087251	18.13016236	14.75012926	17.42583364	15.33726987	12.59415092	11.39914297	16.76443599	12.65214098	9.810088803	14.50355669	17.5690668	13.52782123
Cpeb4	6369	6.541651314	24.07261688	18.69841157	20.72206132	26.1833893	20.2911253	27.07958842	18.46510778	20.70004317	11.61025154	25.68535402	22.60534995	21.43568694	25.01216004	15.05462533	22.37501848
Fbxo11	4144	16.586029	33.10321133	32.2640317	34.05191794	35.32029092	35.02468955	38.02877301	28.37940913	30.8644523	25.68358096	33.51193867	33.34456602	30.65021904	36.41914913	30.16470517	31.51732248
Rabep1	6868	13.096424	19.20057157	18.1893221	19.00821813	21.19628874	21.27647877	22.19925814	20.7872121	18.465908	14.87216289	20.84558096	18.71606627	18.46373026	21.00609107	19.68575995	18.10204158
Pip4k2c	5456	23.57772988	28.77837248	36.03234401	29.91693791	21.74344269	21.45471756	25.0845697	17.51965869	23.28437372	13.83906944	27.69923308	22.58718153	26.45472953	29.09855311	14.34986779	27.24022199
Dynlt3	2576	44.53566906	51.85851151	59.07135724	62.68104125	54.29428294	51.2346789	65.80607769	46.55050157	49.98642766	45.40550758	49.9668302	40.75642633	46.55319195	50.1487366	49.42481074	49.32037739
Nsd1	17483	3.785783668	8.823176107	5.718825734	6.699365298	9.236830615	7.071888655	9.686511476	7.291794342	7.790781518	4.373006359	8.719107405	8.897824071	7.535520098	8.697392389	6.797664252	7.877639352
Eif3h	1612	278.0420665	65.20494535	80.08629719	82.11160496	62.55012203	78.53068071	63.95276791	74.29693343	73.3897186	107.3688667	61.8511368	61.93840613	76.24214785	62.29261627	91.11613784	66.88039309
Dgkh	16979	2.958603363	10.4341985	3.874232883	7.121796095	10.46625757	6.964412145	11.91371404	5.097152705	10.105358	3.400083652	6.53528645	9.984701951	12.53945237	9.879145696	3.485212503	7.544950794
Wdr47	4859	11.45602858	28.40351462	31.33872476	34.89471782	26.9930342	26.67151745	32.46725897	27.96588927	24.60268073	21.49139679	29.05485875	29.09538571	23.73867843	31.62764677	22.30869398	26.33029743
Fyn	4363	15.18948219	33.02859704	36.20178168	32.45617116	31.25045649	29.50171824	31.66241002	28.80221661	29.26578123	26.61671514	31.8898239	26.83086183	36.40439771	32.73202645	26.34680094	28.83934459
Pds5b	9839	5.881804189	13.19108661	12.27796941	13.41384374	16.68550789	14.62533598	18.72425485	12.96683918	14.29837738	10.3983318	12.67226407	13.55981889	12.78913103	15.66880811	10.5564528	13.24624222
Psmb1	4595	130.4125376	22.26313361	25.46305982	25.86081401	20.42265255	25.71166872	23.92732917	24.26774246	24.63148295	33.56777265	21.27671527	20.92770438	25.0913681	21.8885571	29.60596731	22.43418307
Matk	4594	91.44902588	22.72127195	33.98532181	25.26768301	18.53268803	22.93122841	22.59823491	19.06325714	24.60163235	24.2473208	37.31929783	31.00944571	35.33472525	28.67318906	20.50667561	25.58586108
Gfod1	7208	5.474132726	23.14848162	18.51943017	20.34788725	18.61709057	16.5202334	23.41731782	15.10898796	17.66220193	10.65310959	21.19177971	21.2210965	19.66799403	24.1938312	10.43812813	21.4830761
Cnnm1	5717	6.100294166	24.84193537	25.2311198	26.19352117	23.69540998	23.93762954	25.52818632	25.76314916	19.32579653	19.69881386	25.58282636	22.9577102	28.52873164	24.98931355	17.62477107	20.92956105
Wnk2	8481	7.714085766	17.73412366	15.90374582	16.72283117	15.44950958	15.22586263	16.57764526	19.76582989	10.85936523	12.22760117	17.41196657	17.6399751	14.03692811	15.99717528	14.80884326	16.3637774
S100b	1484	184.4622961	70.05730356	92.47621975	80.96413652	99.1337641	84.36143557	87.79368146	102.7278715	81.17324439	97.62957574	58.25845351	65.23756757	89.95361736	69.45103154	111.492372	70.25114653
Ccdc47	6414	10.34558244	24.92643183	20.27791351	20.92834212	21.22325709	22.7663268	22.81489219	19.34696402	20.97515752	17.60161188	18.82678344	18.65638366	22.13478472	21.31266798	19.69642604	21.57654912
Baz1b	13667	5.60649842	9.233549353	7.562319602	8.090899719	10.94752996	10.18768257	10.42581918	10.14762038	10.62100218	7.563323466	9.613316625	12.30926737	10.90324083	10.42946226	8.486558875	9.580843859
Dusp3	4682	11.87099273	30.90056293	35.45000537	30.3858274	27.11225027	30.66804197	27.38658395	27.28068477	26.05102574	19.9354185	29.169028	28.84225326	30.23521843	32.39598293	23.7624323	30.06895515
Cry2	6320	17.37378114	26.52455138	23.19641673	22.80647517	16.93486241	19.74332692	17.53760805	22.42634892	19.37598067	19.36231194	21.76650867	20.39031922	22.41520519	21.92056543	18.45353377	19.81241212
Adcy2	4211	19.86867115	26.74117781	32.05573869	39.40216191	36.40751357	29.2991544	37.46340806	25.24362239	31.34655429	24.94411317	27.96726475	37.80299729	34.43486848	36.34050008	23.89289974	29.43139669
Hnrnph2	4369	28.02602045	31.6844043	36.71560143	30.71168969	25.31211164	33.01931951	31.51688997	27.85152583	31.79270283	26.98830277	30.07214427	31.35469804	28.34231622	30.5953994	26.49106001	28.48158033
Rab11fip3	6789	6.549416756	22.20761924	20.30888117	20.07216199	20.07685779	20.05859384	24.21412958	19.84191679	18.09304018	15.18475799	19.8154562	23.95842507	20.23071486	20.54961087	12.80239246	19.31185702
Usp34	18453	1.600255802	7.180092822	5.220973294	7.125328224	9.463490893	7.444296775	10.70235583	7.385217413	6.907869542	4.082739447	7.65916953	7.934212935	5.55720608	7.994054219	6.883578915	7.538871989
Sema7a	3298	38.46517296	44.72034826	52.24157645	47.70779421	36.63733485	31.75386504	39.47070122	26.98660151	43.85021821	23.62101063	32.04175462	51.9621616	58.71182129	48.84381269	20.25850545	38.03421782
Srsf3	7899	22.01136588	16.64173195	15.71355982	17.8226438	15.46379979	15.46209727	13.97542476	15.00049166	17.50288115	20.2113102	13.90846332	14.40184342	17.29670772	17.69612343	18.2141581	15.14099242
Stxbp5	16513	3.591933958	9.577916408	8.174572497	8.492152998	8.504419347	7.076222788	10.22514093	6.794544193	7.69983567	4.92346966	9.465948431	8.872907572	8.295676662	9.322903555	5.699093088	8.148457982
Zbtb7a	6808	2.480336919	22.65034184	20.35440688	18.08483249	18.23890202	20.10156111	20.59414397	21.54791162	19.9671893	16.7220984	20.25242776	19.99446889	17.79592715	20.68288599	18.88945051	21.85509041
Pcyox1	4932	16.740442	29.79868258	30.35395926	32.19194479	26.25484507	24.61671815	26.59720774	26.43592915	24.38065853	24.82269574	28.01961102	25.05282578	24.42953065	25.34862853	26.22434225	27.99237174
Kcnc3	5995	7.544234336	28.90905274	27.07878483	25.2541757	21.32087382	18.90342628	23.60076977	15.07554214	21.8924831	14.76057466	21.13839252	22.38986554	34.13371626	27.63689692	10.51186371	22.63011101
Rpl29	1126	884.5713374	69.62991021	92.64444779	88.57952947	81.70161156	85.91853434	111.7475993	74.45965737	84.61781283	118.2773173	68.22405094	66.79254649	81.85071602	62.52623794	96.18063985	76.6371546
Speg	12741	5.008313119	10.59109187	11.25421341	10.52267044	8.769439085	8.748182352	9.757728035	10.03654356	10.21215606	8.143631545	13.39450363	13.11889512	12.7970612	12.65167903	5.920658873	10.89248851
Clip1	12388	4.541397117	12.88487494	10.85336445	11.15114522	11.64138947	10.79612092	12.94169975	9.937723994	9.680487375	7.084697579	11.92893281	10.87023004	11.21152609	11.48006262	8.288861487	9.892280873
Rgs4	3098	30.78662247	41.33928372	48.6516065	42.44147247	28.46094398	34.40597035	36.60459912	59.17085102	30.42451414	51.08329254	56.69273702	46.40312812	28.88670069	54.2836049	40.04724795	38.17439139
Snx10	9300	10.29208346	13.44059408	17.55346425	17.71098857	14.81207249	14.68177633	15.14770281	14.18338723	12.40199274	12.19336067	15.75471464	10.92812038	12.41387555	13.78600116	12.96960738	13.35032443
Cpd	8332	8.381615271	13.45253164	14.3958908	15.94563539	19.68757198	14.54039411	17.69005039	16.83981238	16.45090982	9.697520269	14.7128881	16.27231	17.15047365	18.23023148	14.50005231	17.49056364
Rhoa	7494	20.94764416	15.91551346	17.51268457	18.81520146	17.71303739	18.96675574	16.49303224	17.45720692	18.59989512	20.42616923	12.94814369	14.39261776	17.38780891	14.85704241	18.58047589	17.03508247
Tmem179	2499	93.14009996	48.12325308	65.34643507	49.13623652	32.5039017	48.79064995	27.89611395	53.33395943	50.57722389	67.85434323	56.74507619	45.39227163	46.09525101	53.64138416	58.9920784	50.81780341
Emc7	5826	43.6217912	21.62490157	22.12238523	22.08684569	21.19244399	21.34625504	23.47235868	21.83946359	22.77743259	22.7831218	19.27980317	18.05786768	19.34856386	20.61426162	22.26787338	21.71185681
Usp11	4732	12.21179554	21.98163548	28.16440362	30.52979873	27.04870142	28.71235955	28.404374	31.3128774	23.34860076	35.95208016	31.7048476	25.31072194	21.47546208	25.66579501	34.2153658	25.7209539
St6galnac6	4815	37.69568515	24.57606789	31.0915321	27.1471411	20.33848878	26.70000885	20.76245968	23.95505627	26.85446619	29.73101718	30.46229342	27.13470951	28.62075634	25.65012662	26.75923947	28.12982549
Tln2	18357	2.463784107	5.779785558	7.207633695	6.422356638	8.191268305	6.472667222	8.153741809	10.18401892	6.673754947	6.617542524	7.78480265	6.57464801	7.215946332	8.053534205	5.743947077	7.048240599
Dnajb6	6062	24.48223293	22.56933083	27.53882404	26.7719521	20.94021045	21.89145255	21.77718716	20.12177286	18.25261364	21.53764982	18.65015691	16.93505249	20.90169833	22.80890841	18.54804208	18.85789545
Sgta	2876	87.77588897	43.57089313	50.02491174	49.19897309	41.23375146	41.67423952	45.70794688	47.11164638	39.54133562	47.10185728	40.8400412	41.23057384	43.82401545	38.48740821	38.66705015	39.70979115
Strap	3090	48.68861317	42.5414371	50.80419005	48.64029173	41.57862481	39.84454661	47.03290051	40.50893847	40.32785313	42.93810474	39.65547512	34.90559142	40.67250937	41.54434732	38.55637375	33.68475635
Psmd3	4967	53.67711541	24.96645327	30.24782844	28.15498768	24.03451655	22.93054942	23.90792829	24.38951481	21.22346251	28.46218664	24.75424655	23.92789591	26.92735625	22.5027721	22.81560768	23.86596974
Gns	9442	10.50576455	16.8995732	13.97896523	14.79355873	14.3798282	13.12189362	13.7041112	13.89721135	13.51183648	12.19293549	12.72812622	11.11931309	14.31222562	11.33942151	14.7366599	15.83480981
Dnal1	6938	4.170587447	17.87379265	17.80522464	19.63316427	22.87034372	18.45522662	23.90293807	20.87498814	18.55938853	14.24021004	20.74092937	19.10474583	16.87718489	19.74197509	17.61938856	18.71279392
Cpne7	5268	42.42747171	26.81101658	42.7843978	29.09439302	16.27838397	18.56124342	25.03831774	12.20231901	15.22049718	8.102610424	62.18659149	23.31102822	13.01639284	28.51518413	11.78482515	26.22809042
Fis1	1714	417.7397973	54.33864152	69.04367084	55.65603084	47.15966342	71.31781939	52.63670389	60.32749815	63.54833679	89.53546086	56.6122455	50.63920173	62.40822728	47.60670541	81.29558338	56.7043865
mt-Tp	67	12253.30713	1348.91372	1837.379987	2451.000999	1642.703971	1214.243486	1964.525839	940.3588574	1273.19614	1460.466716	1417.778087	1139.48459	1832.828928	1486.6356	1145.753031	1420.741293
D5Ertd579e	18420	3.800506424	7.55755003	7.267248556	6.908121421	7.576242882	7.159440651	7.430044099	6.806145513	6.890971747	5.294078514	7.14411838	6.887265243	6.970812352	7.776461705	6.887886338	8.195326368
Eri3	3007	106.9223082	39.14500817	51.29871622	47.71425139	32.84501235	38.1699187	36.5448461	41.56170249	37.78285262	44.47539037	41.67302726	35.32886792	41.06011476	35.9295486	40.17773057	39.95833505
Gm13394	1000	564.4550837	230.3681999	292.0251866	279.9667181	176.8714586	245.7729357	169.6836321	228.6230968	1.401964396	1.894614567	2.042256969	1.678517371	2.313093018	2.27111432	2.069415296	1.556840342
Ssbp4	3164	135.8376386	35.16230212	44.55795435	30.86283649	26.92260523	36.06299339	24.41065373	35.18131988	40.3049426	50.2818899	41.07816944	35.98876504	46.78822792	32.74528202	36.14406795	35.90194169
Sympk	10534	13.95990288	12.91383846	13.66799825	13.68824161	11.95449122	12.41586464	11.04561331	12.26528571	11.48152554	11.20932852	12.31838484	12.26425781	11.18900131	12.31477947	11.3567413	11.76529443
Rims3	7972	8.600450864	13.70737841	9.130983684	12.57346676	13.47515275	14.92400982	13.2742603	34.52857695	9.699414029	24.70950715	11.08137297	18.94964417	5.345247566	18.63292666	32.94881174	11.22211719
Smim10l1	3068	37.58731034	34.46385242	37.87480596	43.5916752	42.89396825	46.31194573	54.23593142	41.10377351	45.94241967	41.97459797	36.014126	41.70350072	40.7631125	42.21238279	42.26967357	38.5295512
Ppm1l	10496	3.435913772	14.47340515	11.81029325	13.19793117	13.25408274	11.84369891	16.03377466	14.92708094	11.69776373	7.13007578	12.54757924	13.58801741	11.13156426	14.43557256	9.224378121	13.24348342
Tnks	14888	1.943547535	9.619743319	6.791122215	8.277241254	10.97377335	8.736114024	10.49528663	9.827043346	8.250513824	5.64425903	9.183670457	8.866689235	7.851175477	9.548693014	9.256663375	9.310477689
Zswim8	8590	12.1503586	16.39394068	16.26895494	14.7558172	13.19135884	13.02991311	13.88916567	13.8796345	14.08618298	13.40229301	17.92865211	17.94561926	17.42524089	16.24113018	12.45274296	14.85509972
Azin1	6256	15.34062356	25.98037482	22.62949617	25.2470365	20.95128595	18.85195742	20.68321899	21.03750488	19.0742869	15.76588961	19.77101351	17.77738367	19.12787917	23.06967833	18.04374636	21.17938513
Rps13	2691	310.567201	32.09533714	42.98203936	28.13058032	26.1830123	33.10115222	25.69867538	27.81420189	40.35612004	62.70239478	28.60549166	35.11121674	37.20967173	33.97970585	58.64643337	38.16271316
Cox7a2	944	1093.586061	81.89619288	98.42913646	89.86412187	61.27505083	85.90595695	63.57646315	105.9951946	104.4733084	152.945736	88.25594408	79.61256528	91.26044957	93.999662	140.0383686	101.0721106
Ctss	1358	420.3381476	95.30388575	132.3508913	70.12473828	128.8523053	77.49810549	90.72806059	84.35734463	54.63642828	64.75140315	48.66372672	48.52381681	117.490439	52.12302133	73.47229774	53.02199249
Pnpla8	14174	3.915276774	8.995092018	8.500197469	9.400601995	10.17141093	9.516180525	10.76056373	9.72569922	8.989487439	7.253471302	9.613037654	8.537864247	7.767971472	10.13651882	8.829572005	9.532348037
Khdrbs1	6419	13.54982349	19.60281893	20.53728285	22.84040461	20.46034737	21.31167005	18.03976278	22.00390622	20.77401196	24.91474669	16.11185348	18.19478448	22.24566791	18.13703785	19.20517611	16.94289113
Sulf2	5871	13.10908426	27.86142686	29.03643571	26.33105104	26.78724446	19.79694268	25.8267118	17.21878917	18.04737785	15.7841836	22.15569055	20.37266208	20.55732472	22.2983339	17.9681329	19.95439205
Tnrc18	12266	1.515019779	10.99698687	9.128610317	7.916180803	11.44542007	9.585449158	11.00332228	10.98613388	12.28250863	7.80934971	12.44461251	12.09516364	11.00874206	10.65965236	10.99838322	12.38861386
Sgsm2	6884	5.23872036	15.99479815	18.73795231	18.35667796	17.95453822	16.16867188	17.20167458	18.31876484	19.30027417	18.31832025	21.36003802	18.45233337	28.12030572	19.40196858	17.97232301	19.56227332
Socs5	4392	11.6888071	31.13916732	25.86002834	33.44435967	29.01253445	30.01481757	31.38990625	32.97601724	28.13947034	26.77084496	30.49888682	31.62198907	26.55539393	31.37088693	26.89082132	28.9780733
Ube2h	4780	10.95303349	29.17790264	27.32171005	26.28706859	26.51041528	29.45389093	24.49349789	29.51791603	26.34041572	23.91000785	25.25159485	26.5517932	26.83015843	27.01445007	30.10939469	28.88250574
C1qa	1040	1170.263898	109.1270482	133.7577297	42.90041272	99.95340446	84.55308064	90.33933426	88.69749006	61.18039896	73.67350196	45.01424383	48.31464392	136.2649028	39.93168035	69.35952364	51.53825856
St8sia3	6665	12.10758458	17.95759081	17.91617785	22.88057992	22.0001516	19.10231205	24.43888099	17.7925242	15.98639072	21.08564466	21.52762842	18.22188351	16.44249167	19.96646426	16.97344879	17.72739109
Arid1a	11476	3.016801753	11.38655729	9.812985211	9.702729501	13.63895886	10.75553827	13.2806535	13.71661018	11.11700593	8.861643697	10.76879831	12.30498798	10.71846867	11.16728273	10.72936651	12.19491342
Tanc1	14570	4.245659146	10.69082674	10.73045045	10.63656138	11.12278061	7.7318055	13.0918193	3.666489026	9.481634506	2.478320157	9.006733125	8.971020728	13.43791856	10.64039735	3.053701363	8.842041061
Stau2	6747	12.16166152	17.49242674	19.79273401	23.44234722	19.72626876	18.31717968	21.91185749	19.19332895	19.05281619	16.27037157	20.64508646	17.35038538	17.834925	19.58755354	17.61428251	17.94046785
Hprt	1289	207.4963395	82.55383022	106.0507939	117.2837292	85.04392915	105.2440755	84.64716648	82.73460802	93.66229885	117.3272472	94.53426361	79.34931587	78.518751	82.55851678	113.6806142	86.44320194
Cacng8	2345	59.1632548	54.05867195	82.32831819	51.1666253	45.54736022	47.99521111	44.00994138	33.34323473	52.47306467	35.1453022	60.00267317	62.55043066	83.95305622	67.70221995	28.42845868	62.64349958
Arl6ip5	1442	175.535573	91.44904682	100.5517638	96.90415785	64.74243616	81.46427414	70.44887514	80.70432971	76.35792429	96.99523869	79.78303923	76.26210862	99.20385064	89.43609493	76.26535466	86.79531427
Nomo1	5936	12.69393358	21.49605045	23.93958302	21.3068395	19.69643057	20.18249576	19.92067922	25.59917623	21.05635413	24.21964475	22.35416735	20.23167294	20.28026298	21.99039745	21.53150782	21.44064992
Luc7l2	12084	3.082697796	10.89550505	7.60068117	8.832120156	12.31254247	9.987107036	11.81926702	9.423141537	10.15605813	6.912463821	14.57776853	14.44602835	11.79984558	12.95023101	10.09982048	9.391140402
Slc44a1	6945	24.69284963	21.01164727	20.22262502	22.65519155	22.15111437	19.32450804	19.12875284	16.82751543	17.11208689	13.27907131	11.00091531	16.86352713	18.81411871	17.33175795	15.61514987	16.88458439
Rapgef1	7385	8.0890833	20.64800638	16.79998448	19.35363751	17.12931813	16.60141756	18.38143611	18.98592099	15.54493099	14.29128993	16.8477425	18.58624297	17.92286021	17.30226372	14.94499875	18.76219234
Socs7	7265	2.534552336	19.94283249	17.99839574	16.37928185	17.32755078	16.68305324	18.07142178	19.36040366	18.36232684	12.77854285	20.40563107	18.40880006	19.10331467	21.75619296	13.80830971	19.3858843
Ccny	4017	19.03268709	35.78275943	33.80372686	37.27865584	31.05348488	31.72032508	34.04280848	32.13946463	31.55836058	25.95457434	33.59374076	30.82680243	27.93395877	34.5283037	25.99126932	32.65217794
Miga1	11605	4.028873229	12.70449358	9.902226319	11.71864173	10.89668765	12.0335719	12.34552567	11.99725326	11.5835258	7.951647927	11.33947958	9.807350872	8.393530123	11.47648708	11.37433286	13.53503405
Ksr1	7103	6.940830935	23.79117845	22.23685393	23.09616002	18.92942611	15.37105418	24.58724293	7.852979143	19.38843321	7.554860116	18.65196046	23.89028461	23.36720745	19.36711795	7.519445776	18.528595
Cops7a	2711	70.39423377	42.99657179	54.62929425	55.196729	42.77057204	46.14117828	44.85159413	46.58906589	40.97333735	44.13107248	47.07299069	40.18487345	46.26375641	44.69943608	42.54712904	43.89047704
Hcfc1	8360	5.298358908	16.32810046	16.43484224	16.2607444	17.87608557	13.4751682	17.86410124	16.35427308	13.79647517	11.83800827	15.92890281	15.82272703	14.33232277	15.79534395	13.83264325	15.2970471
Tex2	5576	11.45906966	22.06227077	23.62298624	23.89600658	24.47589743	22.73079473	25.11437521	21.19691766	23.71162606	17.63859139	21.44959587	25.15018275	23.09221269	24.65145095	22.0645026	24.23090048
Inpp5f	8323	11.2045636	14.33027248	15.04810841	17.12621823	17.93442975	16.76008023	16.61783863	15.99593046	14.00033762	16.83837006	12.70917192	15.28805068	12.06772066	14.40374764	17.01395319	12.0381829
Lgi1	11354	7.802409806	11.94450321	13.74154668	14.85584009	11.73762127	10.48774373	13.67857115	7.804179215	9.099347514	6.316428902	12.65554921	9.375593511	15.75925625	13.11133841	6.674301326	10.94986979
Ttc7b	7320	4.184786144	16.81301672	18.27994463	20.735503	17.50959996	16.38072827	21.42989154	21.55805729	13.35519888	13.83963871	20.99630168	19.4909804	14.15663486	18.18723476	15.11136267	17.47799388
Dld	3683	56.21668801	34.23589405	37.82843702	40.31578506	31.54243592	33.04929734	34.55787549	29.02270848	34.81559071	34.57215414	32.04778161	30.99081759	30.16015936	32.27124158	30.55573572	32.30710922
Tubb2b	2294	76.27327521	29.36635987	59.82332612	45.63723563	51.67581301	48.15869603	52.15443989	56.49332199	60.38573091	66.14487237	54.10042939	55.01903972	55.41295198	59.68428466	57.0470277	56.15890944
Arhgap39	7367	14.04074603	22.20367003	22.42807027	20.19249448	16.96831459	15.75572097	19.50046188	10.07318186	16.56370628	8.396035457	17.63526029	19.10939001	22.73217517	20.08237759	8.948779517	16.45325653
Fam8a1	3827	18.73593603	32.78444486	33.63586238	34.57248317	34.44433375	36.36875871	38.47042692	38.16548099	31.53299752	33.0237618	28.4336662	32.14504299	29.71031417	35.74800123	30.89947808	27.85157093
Adam23	17907	5.582125613	6.573353413	7.248278265	8.294971266	7.614102958	5.738267807	8.408434895	6.965450035	6.070595992	6.24237781	8.264091243	7.891904476	6.475850968	7.45871177	5.918558453	6.306278338
Pdhb	3861	69.11908756	27.68205974	33.71395613	33.69809101	29.35968054	29.6601542	34.03271948	28.0283744	33.55966414	35.7204858	32.72678172	28.53834331	29.2623008	29.71907467	27.59016212	30.22725309
Tbc1d9	5887	5.722339483	23.02799878	15.49249994	17.27892942	16.88131648	22.33976058	17.50231638	22.91546689	35.94169873	16.5174633	18.50184672	16.21520422	13.14956905	18.37069831	30.74988391	43.10599213
Tardbp	7796	10.67761666	13.60948223	12.92779444	13.26661036	16.52508771	15.61320704	15.65398593	14.83935502	17.20155037	15.1103703	19.90912386	20.70400156	16.72742998	19.74025555	15.74346277	15.39095808
Fkbp4	2795	71.43602214	41.29458773	43.48918515	35.25232206	35.76089943	49.79722347	37.50244978	47.14063181	46.26270294	56.80055668	36.68399747	39.65520292	40.69866705	38.86760941	60.23674985	42.45204816
Acap3	5367	19.63663867	27.50957526	33.56823175	31.14082613	20.19580935	21.28913083	20.88012672	20.12688151	21.08844124	14.77458394	25.07536756	25.12070931	28.2725735	28.32167635	12.24679924	22.08725018
Cntnap2	10248	6.052787241	11.88229578	12.54004202	13.65689422	14.87869935	11.77636626	14.36634698	14.05105393	10.1971379	12.718417	12.76947138	12.07817327	8.1256195	13.12807244	12.44295469	10.90000922
Dync1i1	3572	30.668458	37.3547995	45.95664056	47.83700228	30.91063807	33.61208987	38.09665668	31.19036572	26.100401	30.32681245	42.36743503	31.80227435	29.45689565	40.14687768	29.97413372	31.84785773
Rragd	5173	6.840230313	24.98869032	22.74213107	22.52461792	27.13889862	25.43320869	25.50890841	29.59347532	25.1731923	33.28572004	19.75982593	17.10305609	28.32926603	21.94116409	23.32623631	23.667963
Btbd9	6857	12.12743832	20.68910058	21.42664369	21.5579506	18.09574693	15.52954063	19.7887094	13.56024011	20.65019747	10.40202217	16.76278423	19.21197911	28.65832031	20.81109568	10.54130377	18.78788658
Pik3r1	10079	3.274984918	14.48854167	9.574679158	12.27023321	13.64545128	13.18714728	14.73992775	14.83764255	13.54061334	9.105800037	10.99370294	14.67129336	10.49562992	12.07132043	12.77380638	13.85760683
B2m	860	657.0338003	131.7859864	137.9168258	129.1551782	153.1750663	108.6973646	141.710812	109.0907366	119.5055519	146.7613541	80.19238007	113.2652944	155.5809076	87.9648099	111.4917543	122.8403924
Calb1	4846	19.55901193	19.70267417	21.31669384	27.84762063	22.31266693	28.00483518	27.00022216	33.28400389	23.756262	35.37079949	27.58755326	19.40798978	24.86307164	24.11354502	30.48221929	23.10798632
Snx3	1413	92.60178539	77.96196114	95.30472298	95.77825068	82.86895148	86.84013075	90.35154475	85.94309325	93.45666087	104.6648154	76.56564315	75.33651007	95.12838313	83.08208116	95.78882852	76.29950011
Fgfr3	7158	12.04423338	25.70301708	21.07896731	19.33716924	15.03823531	15.07920718	14.22327176	17.41843653	12.82881642	17.04103712	18.28917411	20.21198214	14.27595827	17.88118387	18.12414506	17.07347958
Vps13d	24771	1.866938927	4.983073218	4.330121937	4.657242442	6.315158192	4.558213084	7.068305244	5.372612496	4.725849869	2.564503328	6.24048859	6.028577783	4.679329103	5.992230554	4.1432782	5.173845262
Arhgef2	9844	11.57661408	13.34304342	14.52272894	14.3291481	12.8861893	11.83329344	13.07088467	10.72865321	11.76045369	9.470355697	12.12855387	15.94009562	15.97307224	14.8918145	7.182550041	11.82180166
Cyp46a1	3287	30.82348721	37.53685612	40.22010477	48.41976586	29.49888421	35.20221179	33.87259228	54.46780379	32.77626154	39.85610736	44.0176609	38.1672154	37.37479169	34.62917151	29.4101787	34.94754385
Arpc3	2762	210.2632993	39.09257982	55.53905171	46.80779073	31.78002071	43.01909927	35.79172221	32.5083757	37.24931862	32.09877514	36.23120618	32.46390841	45.65143754	37.06095831	31.77156513	34.08154932
Ralgds	6159	18.68214049	22.12935174	24.66312678	23.26866564	22.7371147	21.19331513	23.76854098	18.23292718	16.72194535	17.17227991	18.00783619	17.88153885	21.90784641	19.10461949	16.91192887	18.01020853
Dlat	4886	20.24986984	29.34402791	33.52076429	32.08967752	23.16453336	25.63327639	24.01914583	21.12254428	23.20862689	22.27361639	27.90829448	22.37417355	24.30183686	27.00387375	21.56019093	25.92306223
Ssbp3	6582	10.46827926	20.0348717	19.34561375	18.57206231	17.45611083	18.73699805	20.09058187	20.39126738	20.66097637	19.29427225	20.41477293	20.91956398	16.67326241	17.64680572	18.45259331	18.28038861
Npm1	2665	77.85003252	48.07548277	50.02907378	47.89219333	40.04527259	54.96794837	39.75003893	42.65390689	49.40968475	53.50754527	36.74431646	39.25310851	41.81601553	39.26209425	51.93413352	40.99693475
Dynlrb1	1009	633.0061042	74.09220632	99.93915674	110.0827089	88.77952123	96.24082845	106.8667146	93.46827026	114.2028633	145.5229226	101.617218	85.69942264	97.20034088	95.87577324	120.0297984	96.32439888
Bex3	973	344.4779307	103.9071993	139.6126356	93.12251879	71.55535195	129.9977608	64.60243893	122.3324562	136.4390997	191.5117318	126.2585935	89.98317767	122.6147972	101.7016396	168.020358	110.4600051
Amd1	3542	21.39341177	35.99560538	32.6400746	38.55024795	36.3347604	42.46972134	38.07320734	34.89553248	32.34997983	34.73701268	30.49976202	33.49330211	34.75662073	39.12818963	34.99938751	31.56818108
Desi1	3635	58.14956371	29.17399254	39.81513756	36.62561334	33.89365994	31.58975614	32.08613955	33.38082545	32.02667582	30.55236533	25.10953971	32.68107655	36.82282878	36.59488588	31.67762852	31.77006671
Zranb2	6759	9.691968682	15.64360101	16.0357224	16.49853026	18.03296785	19.58796821	17.38788616	18.79569972	19.377989	18.31907595	22.90170219	24.2089615	18.40405419	21.93687241	15.92822417	15.87672447
Actr10	9726	22.96300752	11.83487652	13.85694231	14.21451934	11.62800758	11.99284338	12.10647994	12.20795899	11.79779906	12.26087495	12.45337733	10.76122557	12.29294756	12.61507788	11.91013621	11.97094561
2310022B05Rik	3307	21.52806094	36.33380352	37.92137203	38.21208681	37.16231476	39.83109848	34.42602078	44.83544787	32.54542736	45.84967926	35.65988768	34.48167214	28.69314055	29.79228974	53.99485242	36.08124944
Cttnbp2	8829	8.726728806	13.17878171	11.50616612	14.43115176	14.39250404	12.28396708	17.0287623	8.071177207	14.7431195	7.283434971	19.55479241	24.11382687	18.58368989	20.20507673	5.971323847	11.60016467
Inf2	4871	33.04656696	22.8613519	24.98723948	24.38419755	26.7731334	23.68034159	26.56419996	23.66956494	27.63058552	41.04651217	12.84681752	23.77698595	39.03433506	23.03507745	13.09935775	21.04887226
Atp1b3	2389	73.98612271	52.45286255	48.59474983	49.97094236	55.37964036	57.0236968	42.896142	51.67540422	55.77251543	59.64259532	35.70678217	48.7515476	44.45235268	44.79394884	55.12913438	53.39041655
Gars	3119	70.40865456	39.45857083	48.2039151	52.93276447	39.20500703	39.57375993	39.3954326	38.30451618	37.65356815	37.17908185	33.09154385	32.44576907	34.62511795	35.55821822	32.5898392	31.37497139
Rpn2	4430	40.91425715	26.52388197	27.94588419	27.61881316	25.02310171	28.31861412	22.81845372	29.4537907	25.88972279	33.98784066	24.30329529	23.96834314	28.96152582	24.33947089	30.68642804	27.36143135
Ppp1cc	3424	41.41139324	38.99984376	40.50229247	37.11523198	27.62538226	36.07891159	33.55888785	29.17991482	34.81918674	39.67728073	36.16955526	33.36666841	39.66245945	39.52908839	31.26974464	39.07040493
Cacnb4	8963	6.608139073	14.54421152	10.43840109	14.08036693	14.34896944	15.36676722	17.63837591	16.50964581	12.72992672	12.42178598	13.35576009	18.21369527	9.783769542	16.41590577	10.63716601	13.39943234
Cul1	4040	36.08435465	29.27765007	32.25993952	36.12682874	29.97367702	30.78299055	35.09040629	29.43841328	28.46905995	28.42749434	28.24370357	29.61931802	27.8639918	30.15570817	27.9532052	28.4750943
Cnot1	17169	6.845133476	8.174931852	7.014285937	7.709470976	7.959311588	6.491967578	8.338189451	6.812591582	7.088432288	5.251404496	6.530064128	7.499477316	6.80810184	7.609246173	6.350892735	7.435547091
Marf1	10153	6.669382926	10.7884885	9.262395553	10.99956745	14.11744804	13.15738126	14.44039645	14.38582643	12.42753823	7.919794265	12.68780515	13.88707368	11.49243497	13.49590242	12.04497091	12.39299325
Mtor	10109	9.141065722	12.1383775	11.82826159	12.3589875	13.06580177	11.71787773	13.17474928	13.05804644	11.1214522	10.60017518	13.0123944	13.33155615	11.7611021	12.29760332	10.8593881	12.66694214
Sdhb	2239	279.9189871	37.85380676	48.95779023	50.39477636	34.25635282	44.15757439	36.28741948	44.84300113	49.22553383	69.61139352	44.20317759	38.16076317	40.40537652	39.92164839	59.17456486	43.85535703
Gsk3a	2900	28.41177588	42.59994065	52.98844111	44.82700042	33.72343485	36.32622873	36.81714955	42.63762798	45.08970373	43.06116881	44.94409898	41.30011595	47.87482177	45.44093266	37.73539714	46.0725042
Vapa	3492	47.74913053	35.34814051	39.03917743	39.41731389	31.56843718	35.31698773	33.09688888	36.6899562	31.43888791	40.40465672	32.43605768	30.03443952	32.6046903	33.18468055	34.51283078	31.25590728
Pcbp2	5203	23.24011039	23.76397254	23.55741349	25.45049419	22.99503528	23.94206304	23.24120079	23.67051123	19.06898749	26.37864851	21.62859803	24.11217317	25.39971447	21.87701071	24.2428963	22.14226125
Lgmn	2323	111.2282836	50.20050226	57.21019897	52.19589344	53.26341091	51.12653214	48.55276342	52.97433479	53.45746556	56.53954742	36.38313352	41.16286888	54.43352775	38.5013538	53.47145481	48.87565306
Celf3	5473	13.44221377	20.61307184	24.69345636	24.42613657	25.41035965	20.81053151	23.56082868	21.29053148	18.4238248	20.33267748	27.79498655	26.25666823	28.4012152	21.69684532	15.62869216	18.53042718
Rraga	1618	102.1091315	74.10110333	85.71066095	95.61163712	69.32692508	75.42118066	85.75777105	78.09153445	64.85268412	93.33246339	64.59929811	61.37407507	57.62876987	68.11070375	74.09040282	63.26468014
Zfp445	7409	8.887493062	14.8403305	12.67114739	14.43479502	18.42051614	15.41462372	19.23197067	15.75376694	16.64447904	10.05573379	22.72307815	24.91331692	16.42174284	20.96842142	13.08771604	14.34125433
Map4k4	9579	5.935151069	11.07626302	10.82878043	9.717490861	15.25248572	12.11197185	13.03108267	12.51843533	15.45766875	9.517109828	12.71555488	15.12055594	14.31680916	13.93768426	14.12468346	13.58256304
Aamp	3458	85.78741533	35.72580332	40.59936585	27.06158814	26.20978493	37.19270117	26.71850734	31.40853514	33.94666204	44.18597236	33.34556691	28.73261978	31.4536651	30.41475497	36.93247161	31.51498667
Cacnb1	4529	20.04742536	27.35797133	34.23671779	30.10044643	22.74862082	27.35635229	24.18988745	27.72483569	24.94280798	24.70605153	31.21815432	28.84822837	28.89592907	30.1831425	17.97240045	26.35820122
Ngef	3905	29.83504157	24.07719896	26.78239862	28.61296348	23.43470399	31.83392159	23.01791511	50.29037088	26.09783029	62.83036784	26.05538783	34.08199328	28.28759081	29.27343255	29.79019275	22.66773206
Asphd2	4010	60.43534125	33.72904369	34.89049726	33.37887474	24.03776274	27.14954854	26.73704148	26.53346238	26.04647071	29.11264132	27.76288967	29.36831535	41.66002941	31.81070348	18.14823888	25.79019447
Usp19	7048	17.04804198	16.06580975	18.58292279	17.35972507	15.79679854	16.46148955	16.58793188	15.77273847	18.42274004	17.81300752	16.90290245	19.3904372	18.64856491	18.53620141	15.1073133	17.13483674
St3gal2	5041	10.11660801	24.10423807	26.85208915	24.54407749	22.27788677	21.62768176	24.40815915	23.36854829	23.59676391	22.36254051	28.58758782	25.08039278	28.00041185	26.64554449	21.7378431	26.44956456
Rpl35a	3526	304.0916237	15.25201653	25.98767344	12.98120397	17.87584699	28.17219835	20.95626448	18.76044558	31.04397797	43.11257998	20.36108545	20.50043629	23.61637795	15.88792396	33.48134301	21.80850612
Stx7	4473	23.82691906	26.5598731	28.57467981	31.15374401	27.87791071	29.86516698	29.66286888	28.59931736	25.05014717	27.95541279	24.66672074	24.4763356	24.05198443	25.08469981	27.83586414	25.83049272
Pdzd4	3970	18.78778218	26.52861822	34.54097299	28.15834673	23.53816152	33.34888593	25.57469839	33.57218252	31.30718789	34.55727562	36.69546526	30.10065684	31.56630718	30.5239726	33.37326214	31.26005436
Nalcn	14715	4.163456959	7.4614901	7.896697567	8.654952413	9.72576821	8.546542219	9.683293966	10.43018748	7.105279711	7.846417986	8.686669386	7.642586736	6.277235101	8.367437352	9.372188102	7.500432207
Ulk2	5977	10.5908964	20.69533373	19.98742664	21.85100489	24.17220303	20.45152124	25.09830858	21.1643865	18.43099356	14.44142726	20.17699386	19.54935039	19.98634831	22.08382153	18.38315172	21.90754442
Rpl39	1434	865.6506048	45.63471894	48.07426578	53.2877091	26.51348043	27.5712413	26.42484303	60.14622389	73.66291848	95.51568228	43.85707219	44.02643753	49.60980531	44.2699112	90.19418129	55.01983574
Inpp4a	10387	6.510964659	11.41754789	10.86241581	10.96362492	11.70897322	11.30947177	12.45195847	14.73359995	11.42079105	9.356174303	13.52621607	12.27101461	12.86660002	13.28036564	10.23194926	10.70061424
Atp5g1	4912	121.2016049	22.51155048	25.95549689	21.22388147	13.18087295	16.4990646	15.4969059	17.44891872	25.59963803	25.74056603	19.97822997	16.33631096	19.05601875	18.8356823	27.59501259	24.45014496
Bclaf1	15301	5.068781014	8.958603133	7.520809585	7.98910621	9.37627033	8.686573261	9.58194531	7.580058982	7.770561739	6.107383655	8.658576246	8.33011102	7.091677901	8.039911923	6.778453941	7.136868811
Ube2d2a	2483	60.0101815	46.0850669	53.32967342	55.19134317	48.5389655	53.34148013	49.4862482	46.61166205	42.26002533	50.51736976	42.95958616	43.26424153	45.23299095	51.02526563	49.2519491	43.48691018
Pkd1	17415	1.55433402	7.736598282	5.464547763	6.046337844	7.531389789	5.626638098	7.151657434	6.736112587	6.461935324	5.583594972	8.840353494	9.793799778	7.328816107	8.71893279	6.215913217	7.723220512
Pdk2	3163	25.32502896	46.23403538	44.69049425	48.14385355	35.185546	37.17202636	38.56552292	36.93264291	33.63500759	37.03185564	41.50504812	31.78899939	38.3037218	34.24297294	35.03391145	40.87048681
Camkk2	10921	3.682926763	10.00120503	13.13464488	13.12258142	10.68164885	10.1776104	10.79706985	12.79366132	10.27973584	9.403832462	11.9202262	11.28428371	14.19075471	13.59652204	7.051717981	11.49093048
Dab2ip	8366	6.298699482	16.09858935	14.88119469	14.92732376	13.37117927	13.92385138	13.4151107	15.43788842	14.16041017	12.74870372	13.97082683	18.7238313	12.41735328	16.96684736	13.9817399	15.76459688
Tecpr1	12772	7.706837956	9.578956613	11.80940528	9.273828823	8.29044181	8.187346759	8.878879429	7.691911546	10.00582892	6.828060917	10.57807339	9.924454614	12.06572166	11.26615365	7.183219394	10.91393768
Exoc6b	15133	7.401607435	8.476663148	8.598166983	10.27719819	8.800703338	7.690696133	10.33273495	6.277507194	8.220272209	4.672814545	7.245984904	8.944974828	7.537248847	9.147546766	5.733669929	7.539427507
Chpf	3856	51.03179818	34.57656188	38.13006825	34.32673942	25.96668321	29.13420589	26.99556998	27.23628651	26.96085378	32.81875215	28.9938998	29.34765514	37.13852667	29.50518999	27.56204797	26.57506622
Pou6f1	6949	9.781092198	20.10802672	16.9836969	20.37793564	17.12876825	16.14419972	18.42809182	16.85319042	16.36507141	12.83840215	16.57853493	24.79373812	17.56058529	20.17761868	12.75578575	16.82685709
Zcchc14	7780	6.445921795	17.92009177	14.35782979	15.50718579	17.89803533	15.75188312	17.33358617	14.86987298	15.64977065	13.06433151	15.77024612	16.18803965	17.98411652	16.18054271	12.34328073	15.27252943
Scn1a	11146	3.570515742	12.95209689	8.715725406	11.81623345	12.13806229	10.22785529	13.7438484	13.62447693	8.891808585	7.144225351	11.85812684	14.50071587	6.474834214	13.11829382	10.60939374	9.108938709
Bptf	14081	3.067336567	8.82527352	6.564547384	7.169296231	11.15943824	8.118072809	11.32631891	9.137271739	9.148424072	4.824054017	9.248857036	10.32848578	7.968944847	8.851709172	8.142565282	9.303103079
Mcf2l	12760	3.863692957	9.102446807	8.863286159	9.29548464	9.638219685	8.483375645	10.1406127	9.36684413	9.212329347	8.197011668	11.15435745	11.61841582	11.67423122	10.50547171	7.471858854	9.198639613
Pla2g7	2905	46.29779185	38.31517539	41.63976318	46.34061446	50.09712802	36.19235497	45.34756691	40.56798521	32.98412197	38.26826021	35.27690443	38.73143186	45.49215642	39.51787314	44.38701605	38.14584215
Anp32e	3566	18.94126051	38.80457145	35.64742989	36.99489469	37.0146612	35.74659671	31.53497404	32.37293499	37.59096046	30.36221259	28.20926727	28.62161673	30.87583501	31.73785669	36.73967945	37.9044034
Clstn2	5691	13.88155901	20.11619781	22.40263587	24.86316053	26.40646705	14.14957389	31.50033193	10.67358425	20.29525524	7.490568925	26.08616622	19.40911476	29.67970345	31.08954847	12.75300487	22.36367913
Ppp1r12b	14983	1.121356123	8.116771362	7.351780625	7.729070632	8.583715749	6.889242737	8.877819161	8.990640932	7.222910436	6.30023257	10.58635061	9.016457016	8.055266199	9.567548082	6.886146568	9.38875026
Hras	3733	160.7083981	23.31779807	31.55789313	26.79229056	20.53469591	25.1247366	23.13802911	25.67184125	26.89585306	37.96036025	30.34200734	22.85927064	26.10723792	24.37899685	29.27533789	26.854915
Plxnb1	9592	4.547064316	12.45611971	10.93128492	10.1172706	14.18703261	12.25222074	11.99674812	15.11448114	13.72777417	11.65369677	12.24520001	14.62024802	12.72726327	11.92314723	12.87785492	13.6684943
R3hdm1	31486	3.174716488	2.567811966	2.682473598	3.499753154	4.186573883	3.350743741	5.029898684	3.955209722	3.223040514	2.090135115	5.686268847	6.460823101	3.088760429	5.511146188	2.475639209	3.353463
Chga	2756	49.75529339	37.74205337	47.83338848	36.19033026	34.03415615	51.66761891	33.13999169	49.07379151	39.26736831	59.54537586	51.39653437	39.84307818	34.5602432	37.43595033	55.24304775	37.0407276
Rogdi	2343	142.149233	43.61714799	51.67330746	61.42418552	42.45335825	42.41868946	43.64318477	35.40630049	47.24765925	40.81191279	52.32086371	49.26960244	66.10090826	49.3429508	36.06535406	45.89551278
Rpl22	2911	204.7478951	34.80245529	38.94302637	33.65857067	27.25428456	32.27279142	29.02081807	30.65872118	39.97356404	40.12278105	29.71759209	29.20260493	39.14750349	33.23210416	37.2712084	37.91441427
Rcc2	4155	18.25759794	30.50964759	32.59083154	29.71158223	26.19264745	30.77903927	26.80985226	26.63653659	31.49650644	27.94915238	24.76494149	28.09583053	33.47629205	30.94785315	27.00165393	29.35970182
Gna12	3416	47.22167665	25.95410395	35.86525137	30.88906028	38.33120096	35.05605293	32.80551526	37.4486963	35.34271172	33.5550882	24.34324195	32.6998313	40.16162675	35.55343734	39.95400056	34.78345402
Cdipt	2592	71.00708807	44.9103103	56.57981382	51.29979252	39.95214251	44.04133068	45.62081475	45.69434354	40.98216199	45.89917053	44.8097297	40.10794195	52.11598466	42.85042634	36.32654165	42.43042046
Ppp5c	3136	66.1846912	38.23201058	43.30024579	41.80439511	29.68586355	36.21974832	32.34059374	36.65511319	36.34900822	37.42176506	38.33907313	35.67125666	34.14238064	36.84836083	36.04256779	39.52028427
Sec23a	4840	9.975715456	25.70761534	27.80134839	30.64421366	24.97394307	24.0247249	29.30185263	23.53685691	24.7215432	19.43430596	27.21061812	22.83293757	23.63008248	26.63487081	21.34771682	26.02009573
Atp5e	1756	588.6690893	31.69293409	53.09695153	25.03203879	22.52774819	44.588297	18.4375952	48.78128908	63.16455151	83.93500484	43.77713378	37.52582188	46.83559641	42.49563078	81.42752994	49.743658
Rgl1	6907	6.154962597	15.85108776	18.34234046	17.07690964	20.90478489	18.53055512	20.29089428	19.04044307	17.52631149	15.06249157	16.87646502	16.06262974	20.19021398	16.38586897	14.48834676	16.73597732
Fam81a	4397	18.44924401	24.80486201	22.36138192	28.95215162	20.74251537	30.7820571	24.97944664	33.66502172	31.05066262	18.37610618	33.22718253	29.84972236	20.60992591	30.11771538	25.49313817	35.1286792
Cyfip1	11941	8.662438325	10.04502519	11.93200155	11.19539782	12.26122098	9.833319259	11.78814048	7.50696745	10.00674181	7.793234202	9.03383807	9.250253088	11.78618705	10.10748713	7.464422836	9.308037861
Nap1l4	3094	51.09397531	34.12376128	39.66703083	39.18909517	36.21173315	38.31921849	36.65192245	37.61333013	37.94038699	45.85429757	38.40254141	32.81293732	34.88828081	32.82199567	43.71398549	37.45100277
Ndst1	6070	1.537733736	23.83466814	21.69163882	19.48604604	24.01184969	19.18206303	23.10719234	20.20860276	19.25013843	14.86278217	19.54866004	19.73152162	18.13891724	20.54283212	15.82866489	23.26650075
Rap2a	4191	11.35853573	30.83140883	27.57280376	32.00294874	25.60058584	27.81927385	28.16183501	33.32627778	28.36968866	20.44940281	34.32312154	31.85954415	26.62703116	34.12696922	24.26556436	28.31149478
Ddx1	5080	34.96090484	24.11390073	27.10953213	26.03422815	20.16872045	23.89953817	21.74165463	19.71609329	22.43907279	24.46150118	22.37906258	20.34728004	23.48507828	23.21569334	22.1529084	21.14605976
Gabarapl2	2325	100.6580361	49.61991918	54.83587128	49.73747226	37.67767769	46.51365039	31.25412099	51.681642	47.7062161	67.49189905	45.22582843	40.87128665	47.51098585	43.84076286	67.5182502	49.79019341
Usp31	10304	4.183454121	12.16128578	9.796744614	10.26175139	14.95140334	11.69224857	14.74795972	13.76483069	10.24114729	6.262455666	12.47646136	12.63785525	9.712715893	14.56286564	9.697515111	12.50816573
Trappc10	8128	6.044661939	14.58440075	16.19275639	16.01419088	15.67704863	14.21043283	16.13209932	16.31922712	13.81213031	13.42366012	14.77935559	14.72886202	14.3303499	14.75596281	13.43941493	14.37921118
Jun	3189	18.1204818	50.8362308	41.23790423	37.26260281	39.54356447	30.09313238	47.33769865	28.47920389	34.40911724	23.71195071	46.43769615	29.35652327	57.80113279	33.94683263	24.95263258	41.25211943
Top2b	14613	3.803461845	8.635798194	7.856585853	8.289949516	9.366536054	8.255141544	9.598347874	7.846134555	8.125340453	6.284341513	8.987397027	8.848284627	7.622547001	8.673770527	6.767158561	8.359431012
Neurl4	5889	15.44651033	19.6520184	22.34015966	21.85990441	18.95797506	19.71003505	19.04824092	21.14683873	19.24663428	17.91228599	22.3280573	22.03893611	21.096756	21.30277281	16.23986241	20.56375242
Csf1r	4885	36.07855015	26.44060876	27.46854871	22.09573183	30.00758572	21.51217465	27.16110798	25.75465843	20.55316673	20.48725247	17.30153923	22.87753725	31.77773644	19.93603787	18.1655064	21.51212345
Slc12a2	6520	9.305411741	18.9957349	12.87195198	17.17080963	21.75460263	16.59448699	14.91421812	17.50229569	28.89608071	12.24730546	8.995311487	16.61742162	15.48369014	17.13453909	21.95315306	35.06643013
Tenm2	11474	3.36491191	9.206116263	10.46310001	11.34899404	11.18198833	8.815478696	15.94927542	8.146593835	9.361342291	4.982811639	18.06826435	11.95320837	7.512747643	11.47555834	7.609344323	12.66708787
Vti1b	1612	196.3981352	50.18746165	72.15071467	57.09589156	54.72454007	77.46988969	60.84155218	74.6018039	83.02337355	96.65272093	68.28313527	60.05741332	61.22330568	58.9716852	80.84608674	65.15578264
Faah	7834	17.02731313	17.0124026	21.53518416	19.71911826	13.97622699	12.30297976	17.47018283	9.039841394	14.43372744	5.533985091	17.29253411	17.06481832	21.34425889	18.58151814	5.276874409	14.57816688
Ano3	7218	5.725181137	16.98569367	18.72364736	22.87299701	19.91881287	14.24313933	24.25727199	12.35096247	16.27811039	12.38310174	16.3669591	15.670603	20.25318353	20.63927467	4.989980674	15.7606744
Gas6	2548	35.0343016	58.06760363	38.06314927	39.55487361	31.96507891	46.32711212	34.00819832	44.28461335	62.04805595	49.35987946	37.67114503	38.46301262	37.15957909	36.54461818	69.71146502	77.24846952
Mbd3	1987	138.8341324	49.51915108	60.15016242	43.7454789	43.312635	55.15608562	45.48892122	52.53358542	65.53644879	74.37339517	56.97752786	49.2407242	59.68020569	53.88365271	66.62974692	63.352623
Slc2a13	8367	4.857836489	15.28778764	11.95598828	16.79945106	16.27464146	13.87264209	17.44288768	17.29800137	12.69580063	15.63094646	13.32452304	11.82314251	13.64455491	14.61882734	12.72574927	12.29385269
Stard7	5567	12.98660172	22.98634449	25.34370665	24.62639109	20.47298087	19.57487439	18.40827793	21.46954034	18.67451988	19.80918135	22.46254089	19.00498295	23.32344555	23.74911046	20.21497658	20.4447906
Arfgef1	11318	5.030718063	11.20972848	9.112928724	10.9367122	12.33807229	10.69508108	13.77131561	9.978395923	10.30982286	6.218356491	10.90525117	11.22813294	9.737235534	12.28827664	8.584906813	10.95031026
Numa1	7919	6.172047912	13.45068928	12.07814274	12.28942166	16.69025109	16.65976952	18.94337547	15.48390878	15.94023455	11.91320377	13.53609143	17.4149707	17.27249658	14.42842277	15.312272	15.1167953
Epha5	16739	3.198725689	6.587273571	6.913088691	7.476973597	8.326577294	7.86603887	9.777483505	6.758591644	7.914787948	2.906207969	6.309895524	8.413466871	7.575655621	8.499258612	4.800901725	7.015367878
Cdh2	8066	6.070084597	14.4899665	15.84608763	15.40067214	16.62584683	15.92572608	19.67589164	16.68838121	12.05316622	12.98797927	16.19138543	11.51251086	14.10274912	14.62133922	12.907426	13.38680858
Thrap3	9234	4.934709185	12.67969593	13.23311205	12.0466207	13.29477068	13.5802082	13.84382811	12.42199582	14.02641776	12.40724034	12.25492552	13.62731829	13.3709947	13.47461774	11.32280098	13.28918993
Nf2	6825	6.452705588	17.66628178	18.09217947	16.54050086	18.87612949	17.22712372	19.97130535	17.03697483	19.60142952	12.35316457	17.4782056	19.92879894	18.28633243	16.93134939	14.53247162	18.99003054
Pcdh9	6783	5.992262701	17.04653032	15.90796618	19.95203718	21.08606383	17.33379321	22.93750898	20.76513534	15.6526378	11.0248491	19.1458937	17.00285819	15.41379985	19.44373478	14.73141614	17.14849095
Sh3bgrl	3298	19.477014	40.01626645	38.60910543	43.18723049	38.2632915	36.07465321	43.98212126	27.1803209	39.37036743	28.19990468	31.56541535	31.71908253	31.91977967	34.10376986	35.58684364	42.29958002
Sgk1	4903	28.26190549	63.51755455	33.62286924	60.51213589	14.80975708	15.15542747	27.59557476	12.12841012	16.15561664	10.75155295	11.38521119	11.37468759	20.06599151	13.90730242	24.30929363	22.14758593
Sbno1	19933	2.652116077	6.19775387	4.97832232	5.415022827	6.531488592	5.407189632	6.745859785	5.308254789	6.054120379	3.768418962	6.877692506	6.940366165	6.173508681	7.715190084	4.965987641	6.772703466
Tcf20	8245	5.361967923	14.40901302	12.82750607	13.92533797	17.18183051	14.47385476	19.1473453	14.0431658	14.43362142	11.48271733	16.46228503	15.57715606	12.22552499	14.87449039	12.17900711	14.19539513
Tmem127	4811	12.09945774	26.1655696	26.57827198	25.71745887	24.6128565	24.21262537	26.77966424	27.44812651	23.89546467	21.62474107	23.82627688	23.66835431	21.45403256	25.31178276	24.05725238	25.84178374
Arhgef7	15751	5.284915212	7.31115927	7.156425982	7.911048195	8.061933204	6.90863257	7.910725639	7.881440693	6.7543349	6.106250476	8.451099099	8.717767129	7.531964369	8.20158374	6.146852439	7.22949341
Rab18	2257	31.16736735	59.28035804	58.40886958	55.81846364	48.8422608	53.10372746	49.03434066	49.14511969	60.37224413	53.27970804	51.20549322	47.21257429	48.44138088	51.2470571	51.76048765	51.16712117
Ppp1r7	10495	11.10108026	11.43398822	11.28102673	12.43910835	11.09847265	11.73126718	11.57515207	13.00390637	10.75351443	11.42088931	10.1038843	10.65373179	11.42159318	10.77876349	8.516344169	10.4156677
Pcmtd1	6654	11.8725507	17.90903767	16.99662329	15.32027561	19.75095852	17.42064056	23.40731882	15.79822829	18.79237148	12.34402072	18.98979625	21.86497656	15.5581249	20.9096467	13.05472958	18.22463816
Dag1	6357	9.18360879	19.44185756	19.0115565	18.14764079	20.38332612	16.34342589	19.2763886	19.65186318	18.30471054	18.27661666	16.7220534	17.73342653	17.86175336	17.99069188	18.88093238	22.09363527
Rbbp4	8744	20.02980366	13.80701681	14.87448962	15.23835003	11.506293	13.02562202	11.50960056	11.74109733	12.76508859	15.81734485	10.9114886	11.3938847	13.91453485	12.1642102	14.47048991	12.78120951
Atl1	9175	11.69934642	12.27325338	16.13002391	16.25539024	11.0568016	11.81507655	14.04824959	13.37497154	9.779370177	12.01329576	14.12015298	12.83563428	11.14878621	14.22135423	10.55248749	11.81719995
Kcnd2	5152	16.02559393	23.78701015	23.2711643	28.80978693	22.88140585	21.77524143	27.81940036	17.77122632	21.76963349	17.83556027	21.59876204	26.93623535	26.51915649	25.73560112	13.77161909	23.33274747
Dync1i2	8280	10.77083883	13.08431518	13.04478043	15.88631592	15.46888447	14.28125046	15.70135225	12.85014301	13.52601287	12.80035843	15.39977616	16.55760473	14.53908708	14.7267161	12.0858709	12.34916058
Slmap	8054	5.58394835	16.43134728	12.90575894	15.05476291	16.70519269	14.09651263	17.82324957	15.3769185	14.67548832	13.62310318	14.24546178	14.07089587	13.88123862	14.75726133	12.6024203	15.04290284
Fam131b	4104	12.92259738	35.18911612	34.52172889	32.14517409	23.65855137	27.2600233	27.50962965	30.90729872	26.35646817	27.57684171	28.1988048	28.26026699	31.4624738	32.37334009	20.97412815	28.42393342
Dab1	7908	12.43637828	17.80120003	15.24220063	17.95540888	14.64582175	13.05935027	17.8704399	10.83206166	14.18274554	8.984325526	16.80624679	19.60967966	13.79301799	17.00586902	9.333478192	14.96907782
Ddr1	4774	20.84936084	24.19826014	24.04865712	17.10115494	25.34682591	23.51023499	18.34943861	23.93431154	30.47355823	25.14231362	14.80802481	20.12034147	31.33221934	20.60345197	35.40055491	30.53769956
Nudc	1425	150.178363	74.30967091	85.45008225	64.4340497	59.09903991	89.9633799	63.15537484	83.39150837	95.73468078	101.5544691	71.76838254	63.91095002	78.41971494	68.60776425	100.7910708	77.9980913
Tenm4	21021	2.325124752	4.643625139	4.847965497	4.954173332	5.961336406	4.922725565	7.123065682	6.973973267	4.522333401	4.342126586	9.341651794	5.164462769	2.567535817	6.487560416	5.116803367	7.65210828
Usp46	7841	6.720433601	15.26429572	16.0482294	17.32301939	15.77999025	14.08292701	16.33169367	14.41573464	13.89819806	12.18806118	16.32875938	16.48333599	12.33098943	17.40634559	12.85050583	16.0613778
Tmem9b	2002	138.8111587	51.12445533	65.74162035	68.75387617	58.11518884	52.67217752	58.70365761	49.43969584	51.79392789	54.27658232	51.79011755	45.11241942	57.15334729	53.10178813	51.60986484	47.24178359
B4gat1	2035	82.14458897	61.06568867	69.51502735	55.28443229	46.58922829	57.92925188	48.57824901	55.35165324	54.5841364	58.81821202	53.72938387	53.77322035	63.90527256	57.92709977	51.81407199	49.153313
Ube2m	2357	166.4697745	42.96049501	50.11741922	46.09793518	34.70456265	42.34261081	42.05997598	44.09924826	45.27410236	54.92013325	48.0332405	42.705514	42.19898166	43.5896843	44.92366679	41.6362083
Slc32a1	2797	29.24567946	29.96695829	38.40615714	28.65768079	50.75862409	57.43150007	29.24733126	63.50034415	32.32989044	106.5867624	24.90032148	22.26227382	28.22794959	23.3541558	65.31991689	21.62830445
Ddx39b	3783	46.87994495	26.00966249	30.88611917	30.42280784	27.86202148	27.81983274	25.1743564	28.50235068	28.20805161	34.42423724	33.98293891	32.99124725	34.37674588	31.40388808	29.12284658	27.4847196
Lin7c	4521	8.821460608	33.63615179	23.90274401	27.86601912	28.23331608	25.65113035	28.01673895	20.43636917	30.04396844	19.7702341	22.59792391	22.07267528	32.53986196	28.1195151	22.87580026	27.88066052
Miat	9293	3.761996846	5.893442578	4.953229634	5.262835303	8.721772711	6.808330963	10.01412917	6.816750165	13.00898185	3.034146419	33.18983835	40.15628037	19.22115388	22.2394709	5.116461854	8.57385824
P4hb	2861	51.3103992	45.87374981	42.71043573	37.24652139	36.02672417	44.17482879	34.68955402	44.85071916	41.03025423	44.25195115	29.98070349	35.16349206	40.53235347	35.43831952	44.26022628	42.15292731
Plxna2	17174	2.164112334	7.99976419	5.862235828	7.22352272	8.04401196	6.420681062	9.714780497	7.97527941	5.770822085	4.341368091	7.70512277	7.888237773	5.396408927	7.975417675	4.23747746	7.012502662
Slc3a2	3529	37.17363064	40.31783722	38.84220433	37.00863027	28.38523225	29.73406604	31.86560426	32.71235085	29.16875594	32.90697879	30.21147262	32.08237572	30.63149533	32.33110159	27.23980381	35.7809215
Panx2	3599	13.65129543	28.29412433	29.5651769	37.41997752	33.1823834	27.88872799	31.61742856	33.35969086	29.78503879	27.56005695	32.70847077	41.83919196	35.60582195	40.70210437	29.5712899	33.15384604
Ubald1	5538	41.99844708	20.5591467	28.25021858	21.28840751	15.54824122	20.35106973	16.61295071	19.07945239	20.63201486	22.20707385	18.57095816	19.6226911	24.61507437	21.20784667	15.33849236	16.35513669
Dlg1	10736	5.90412097	9.324939766	8.171135252	9.900077051	10.55046743	11.02388132	10.06440167	13.84266412	10.33633329	12.53996667	11.00866956	13.3901724	8.685110809	12.39535063	11.40465769	11.22283179
Xpot	6033	10.07063476	19.20020845	19.10102412	21.03721399	20.59644509	19.36841818	22.93485766	18.99658862	18.12584501	16.93055109	21.82983453	18.84734219	16.47797078	19.42295443	18.35952099	20.68119229
Gpc1	5159	22.0237971	24.83449537	31.93368493	24.80379527	22.59476231	19.59623658	22.58609548	15.2989072	22.40902132	16.37478583	21.96531866	17.87365069	34.60348496	25.79501537	11.86190475	23.23642301
Rasgrf2	9237	3.858295576	14.83983832	9.560903813	11.64962276	14.61331204	11.80869999	14.27972912	18.30771429	11.07972296	13.16332966	11.21916745	9.953386957	13.13293042	13.03118534	14.45028544	9.938072828
Id4	3849	12.14733017	30.74402881	26.56020389	22.78318105	35.98324098	33.4414125	33.45836304	34.30837532	31.89912396	49.00639057	17.5640276	21.3122287	32.17136387	21.9162574	40.11893959	26.16113516
Reep1	4112	17.2310014	27.14444265	27.99840252	33.07267445	27.37513425	26.28706691	28.03883981	35.35293387	26.04292588	28.52600469	29.14999377	29.98293	22.38840032	27.8523956	28.74587325	28.35511218
Luc7l3	7278	10.5631463	14.02732296	12.80361682	14.36957823	17.06710622	16.12638736	19.08045125	13.22150926	17.20338073	14.12623004	20.57064379	22.9512986	16.39950532	17.52691962	12.30102328	12.80406908
Birc6	28830	1.462813281	3.837280492	2.901751944	3.658065065	5.206499738	3.472509257	5.78901719	4.386069822	3.813609494	2.207310436	4.915061196	4.965705445	3.65323744	4.730315903	3.30700378	4.389485924
Acap2	6732	9.214046887	19.71992809	14.2157362	17.98663372	21.22621933	15.45612188	23.11955567	13.50541762	16.89258485	7.184847803	19.0109086	23.75912978	18.66111882	23.20561805	10.46623049	16.36988348
Podxl2	5749	50.06574502	18.48246744	19.61634881	15.25351607	14.32007373	21.68623935	12.94021857	19.44775566	15.41022187	29.98955046	18.6909264	17.6310299	13.84967853	15.11517826	32.81643668	15.30998099
Slc4a3	8599	15.70985811	10.21959646	13.41359761	12.2644512	10.6728973	13.08858822	10.64736811	18.11151114	11.41266516	16.86817796	16.32655834	15.43962198	11.9374262	12.57055783	13.21325202	12.49884696
Pip4k2a	3477	23.69690827	36.57868007	34.71265276	42.41955212	39.71927158	39.2696347	38.01566998	32.6927414	31.65205784	26.2673474	20.43717843	30.77133907	34.12021017	32.97014639	30.01370637	29.35986346
Nebl	15235	2.77929877	9.15118569	6.425651911	8.258433223	9.962169002	6.680053756	11.32795204	5.958059473	7.22377454	3.825878563	7.139040037	8.028564828	7.42605511	8.582297069	7.33821449	8.178721941
Atad1	2813	22.56363231	44.84282204	44.73308451	54.09490956	42.68848558	39.25497002	44.75062999	37.57950674	38.6825474	39.04440843	40.26545091	35.3400444	41.29707485	42.04058553	37.64133758	40.67819591
Zcchc24	4557	10.4648844	34.0558874	26.70898475	27.53722747	29.71751256	30.34942572	27.59975236	27.82409673	23.70093927	20.88578451	15.44422143	22.57556969	23.73270772	22.61692579	27.11732636	24.85410025
Sema5a	18686	1.380493567	7.486185352	4.817875747	6.612525546	9.444282956	5.546187959	8.782569787	3.119239642	7.944260992	2.83301723	4.744455671	4.694213263	12.49703471	6.661601969	3.499072513	5.719039343
Ctnna2	6947	7.939500968	15.66239747	17.32758767	18.20604567	18.39278601	17.45418163	16.61251763	20.04147461	16.09035552	15.81799984	14.66868953	14.70749629	18.09098229	16.51725166	17.22775077	14.86280056
Ptprt	12611	2.052236757	8.111894295	4.889324949	6.918749594	11.73876321	8.789055185	12.0323587	15.34250545	7.760518533	5.112411326	11.63079397	13.06950889	5.514788417	9.986416339	8.939327715	9.704129025
Asph	16102	5.122283257	7.704659918	9.16437585	8.097341936	7.127329464	6.461968232	7.364520173	5.899733969	6.309060802	5.751659293	7.870119437	6.200764544	8.117964013	8.288101066	5.899640817	7.741797926
Trim3	4569	36.19660423	25.35234353	31.28950397	25.67083514	21.64517719	22.9886529	26.22225019	23.66366017	21.46718889	22.75791319	30.32595327	25.53819875	22.46660712	24.90085634	20.6188811	24.2777138
2210016L21Rik	3303	76.50560748	29.85249641	37.27049929	34.72733376	26.70782882	33.96489368	29.11956429	34.45961163	32.58484053	37.19991736	34.4981731	30.24488538	34.7349118	28.32221626	36.47276212	33.43156566
Ndrg1	6596	21.72832011	16.37746605	18.93128267	19.2666092	21.58390825	17.83307117	15.15634375	16.39164089	15.28708204	13.22134537	10.79702336	14.86626772	20.56550257	18.01925148	19.23512225	18.06456755
Amigo1	5540	9.603619048	20.60810795	22.34661858	20.56573757	20.6203627	20.96104953	20.89196967	21.85804602	20.27417271	19.9861921	22.65708578	21.7755718	21.08041451	22.94735158	18.30349269	21.02617661
Ndufa13	1251	755.4192685	46.06802193	66.61580054	45.60320879	48.59198669	63.54025924	58.04165145	58.06273934	101.3348797	97.1494421	61.36524044	53.15023674	64.50938872	47.54721465	84.16772271	65.73503669
Nfib	14957	5.31017096	9.014974948	6.559397043	7.264346675	9.051196804	7.497106759	11.38947223	4.626350774	9.293986901	2.462628611	9.277846008	7.602193984	10.21030563	8.857502752	3.972840948	8.739652822
Plekhg5	4945	21.79287728	29.26764332	30.29580878	29.91565125	19.5638143	17.10152308	24.00302416	10.09735927	22.60459045	10.18694801	28.00948735	29.03831219	40.87217951	28.54065374	7.323512169	21.65588977
Sms	6010	14.2460296	20.74628308	24.21478872	25.05383892	17.99121197	17.37326767	20.85295655	13.14079989	15.55744441	13.64819733	24.67542018	16.3968741	18.84172275	23.44712748	16.02767967	20.10348266
Abcc5	10681	9.787593886	8.61259228	8.508866685	7.921699717	9.831143151	9.052752704	10.40317475	10.99220026	10.63692892	8.571712643	15.85037601	17.31182842	11.49219513	13.84634412	8.151227207	9.500292988
Tsc2	9620	12.42833839	11.25093644	14.19323309	13.66774238	13.01718756	10.28819596	14.09931965	10.17130284	10.32471781	8.764069462	13.69016546	11.75221068	13.40087154	13.77148323	7.692955584	11.23010389
Ppt1	3674	37.32324131	36.06267089	34.42472805	34.17042997	35.14895557	33.14436041	32.18539789	31.78247262	24.78872185	25.43524151	28.13544419	25.83490746	27.1141007	24.41726065	38.74420503	26.7262233
Cox7b	1214	596.0815136	64.75413619	81.47591165	64.57585024	45.51099978	73.62941419	59.58111969	66.30947781	101.7139294	102.2217909	71.7761922	61.28189581	60.67476285	66.41232155	101.8310774	78.08933815
Rnf227	2081	54.96610463	53.21139731	49.66565209	54.43249255	47.81940054	58.34197688	55.9127778	61.68527277	49.77587709	64.66763969	58.07771268	53.07893903	31.14752838	53.63241066	77.32901256	49.88365686
Man1a2	7969	6.953228517	14.10451215	13.11729739	13.66205165	16.67929712	13.31702018	17.90147405	17.97074649	13.72232688	9.433005288	15.65249991	13.80651353	12.62314534	17.15390292	12.51425631	16.20807465
Dlst	9559	13.54625418	12.01985214	13.07995727	13.32332093	11.95530531	11.64401478	10.9130473	10.95084266	11.86852942	11.84549454	11.0055881	11.6686041	12.01299485	11.75500415	11.26256587	12.02303359
Numbl	8673	11.74056637	12.71952415	17.48329061	14.45602645	11.09369446	13.00678661	12.64469629	10.48293225	12.9193253	9.515413533	16.00008564	14.1716578	16.21538746	15.45599205	8.584074582	13.29613607
Abhd2	10573	3.105917252	11.67461522	8.155362251	8.283593652	9.840106774	9.542203007	9.53966222	11.22533473	17.46220814	7.373292067	8.711910133	9.617484651	11.15745237	9.154708158	12.4985291	21.83459586
Casc4	5858	7.98140557	19.78267637	19.07774657	21.69384675	22.85495218	19.46935696	22.60214849	18.84259796	19.91918319	16.17117247	19.72871256	20.94472605	16.52271975	20.14165182	18.59677941	21.08071013
Zfp664	7832	6.164767979	16.44509059	14.37184558	13.87996007	16.02822054	15.03199355	14.45784883	15.10999084	14.82984654	12.76414458	13.29197393	14.97441689	14.24189039	15.70718748	16.09260034	14.78066901
Ube3b	5294	14.23331881	21.80173266	23.49622732	27.22646827	21.25474082	19.9480834	22.85222762	23.90417137	18.69027831	16.35720259	23.69012544	21.87716255	22.90469894	23.03309583	16.49218299	22.8119247
Uqcr10	584	1581.585718	119.989009	149.7563179	108.2383435	93.40254709	132.9168066	117.462127	137.0004364	179.308144	187.4004336	137.7286048	121.0861515	126.040685	121.852024	190.9281969	142.8119198
Usp14	5974	16.95962545	18.23951407	23.77834635	24.88250396	20.07145855	19.68113816	21.59426526	17.94199967	14.85690168	18.62750985	19.76637851	16.79478108	16.87302536	19.5423654	17.36966782	16.16667268
Ago2	14031	0.768054865	7.999620518	5.508387918	6.344009842	10.28447302	7.652125055	10.66768145	10.71448373	8.09728728	5.806316469	8.520460481	8.810112072	6.945928241	9.133756441	9.449817853	9.153968226
Tmem259	4663	56.79439812	24.51749944	25.82635112	22.72295575	16.91051401	21.60288619	15.9420097	25.11533782	22.94245503	27.60504882	23.44827282	23.29322702	27.38210049	23.6335232	19.83340232	25.15956252
Ubqln4	4147	19.2954453	23.17431549	26.34237438	30.08728295	27.41966715	27.81455122	31.87376044	28.70255122	28.13758745	24.73783612	26.05019462	33.84270809	27.64085111	30.10784023	22.07547406	27.01637404
Hnrnpab	2782	49.41229631	43.84543839	52.65791028	32.96495063	28.0756673	44.16267392	34.45275661	35.86074514	43.24203075	52.01837474	37.94715155	36.16202401	43.66034668	39.1075452	40.52259591	42.77033905
Atp5l	6443	126.7358561	11.55465971	13.38299629	12.71395066	10.57409851	14.50872785	10.75932197	13.05095449	12.00119954	19.26078754	11.63047045	12.23594144	11.91111068	11.00282652	18.2771356	13.40199248
Hepacam	3347	22.86798894	38.51271907	37.22830061	41.83174965	40.63164283	37.72947389	33.51511526	33.25775205	30.7387565	32.69849215	22.49826114	31.4326672	36.3515664	29.03234192	36.34659585	29.63638193
Phf20	9988	7.306292686	14.49545022	14.2597624	13.47261423	11.89507808	12.06216753	13.82532735	9.678459195	10.36540634	7.163552451	11.1777514	11.25957788	11.80065476	11.45042333	8.134680241	11.28951961
Ppp2cb	1469	102.4728861	68.82348871	85.6597459	76.84745974	65.82648575	82.43617814	67.44699664	78.41808071	77.56063177	93.50548407	71.86451709	67.67293731	79.01012078	71.48536434	80.43142207	72.29322796
Hexb	1906	128.796092	50.83147718	76.07326517	51.43500174	80.89775574	52.41614362	65.57813057	63.68753706	43.48251024	51.16313024	36.04597012	42.27116148	90.61434697	39.43497857	48.80647677	46.38315363
Bcl2l2	4462	9.451570346	26.42700179	31.17616289	27.49471691	21.32691902	25.68836652	21.66818665	29.05531729	26.23577479	22.8166004	28.21309148	26.12634215	24.6411971	27.53394663	24.97821497	26.47984349
Actr3b	2425	104.3803283	47.35905402	62.39646903	61.34354921	32.80700744	43.63398995	42.74190317	32.38511393	45.58329917	35.24971189	43.23128154	50.28295468	53.07660863	48.05352341	27.75475006	40.62917651
4930402H24Rik	10659	4.577501873	6.857406572	8.476214305	8.996112552	12.7503706	10.03886297	11.51730027	12.20905122	11.15464539	8.965811775	11.33383568	13.09575667	12.39359343	12.13992327	11.08950472	10.56839469
Ergic1	6456	9.923401841	18.60344294	22.02794488	20.2809078	16.65300898	17.83452165	16.79700955	19.54843051	15.3930773	19.57588854	16.52240589	16.52216103	16.55280319	16.91073572	15.9812785	17.22473382
Immt	11353	14.30567795	8.804401612	10.38132112	13.0205996	9.27632511	10.52518159	9.836480473	9.951962493	8.686937648	9.428849029	9.547847796	9.543344401	8.99638045	8.787704362	9.626075603	9.501171064
[truncated: 52,571 more rows]
