# Supplementary material for: NAD+ reverses Alzheimer’s neurological deficits via regulating differential alternative RNA splicing of EVA1C
Source: Sci Adv. 2025 Nov 7;11(45):eady9811. doi: 10.1126/sciadv.ady9811 (PMC12594206; doi:10.1126/sciadv.ady9811)
Supplement: Supplementary file 2 — Tables S1 to S3, S5 to S17, S20, S22 and S23 [file sciadv.ady9811_tables_s1_to_s3_s5_to_s17_s20_s22_and_s23.zip › Eva1c_Supp. Tables/Table S6.xlsx]

## Sheet: All mouse FPKM
Table S6: Differentially expressed genes and functional enrichment analysis in WT and hTau.P301S mice with or without NR
gene_name	gene_length	Tau1_fpkm	Tau2_fpkm	Tau3_fpkm	Tau4_fpkm	Tau_NR_1_fpkm	Tau_NR_2_fpkm	Tau_NR_3_fpkm	Tau_NR_4_fpkm	WT1_fpkm	WT2_fpkm	WT3_fpkm	WT4_fpkm	WT_NR_1_fpkm	WT_NR_2_fpkm	WT_NR_3_fpkm	WT_NR_4_fpkm
mt-Co1	1545	35007.5	9939.2	12761.3	17466.1	13343.5	10142	14544.9	9668.01	9732.12	14355	11373.5	10508.4	10620.9	10181.9	10355.9	11103.3
mt-Cytb	1144	17930.4	5920.76	7065.59	9249.15	7008.19	5508.97	6888.22	5511.9	6209.1	7875.88	6105.9	5238.55	5473.24	5522.46	5885.91	6317.76
mt-Nd1	957	35308.5	5745.16	7653.44	9256.68	6641.3	5483.99	7563.74	4861.46	5729.62	6643.73	5068.84	4501.62	4991	4864.13	4737.45	5237.4
mt-Rnr2	1582	30074.4	2115.27	2839.19	3095.08	2384	3255.69	2942.56	2356.82	3136.73	3226.28	2399.32	2060.07	2432.89	2261.82	3041.58	2436.31
mt-Nd5	1824	1455	2197.88	2480.9	3486.01	3257.06	2051.81	3594.99	2161.85	2122.72	2177.94	2375.2	1848.52	1644.3	1946.85	2049.97	2533.55
mt-Rnr1	955	30818.2	2392.83	3132.62	3280.28	2621.28	4108.82	3103.4	2675.5	3350.49	3585.3	2770.11	2530.45	2888.47	2637.57	3284.85	2581.89
Mbp	8403	767.38	457.344	594.327	503.821	504.319	505.631	417.094	406.057	475.561	384.272	164.263	398.087	537.669	392.322	556.068	397.263
mt-Nd2	1038	7851.37	2862.23	3944.1	5105.02	4333.76	3140.58	5529.75	2638.69	3269.33	3499.6	3013.39	2566.65	2662.61	2867.18	2960.29	3093.16
mt-Nd4	1378	5232.43	2254.17	2863.94	3661.63	2869.84	2068.47	3203.76	2053.4	2446	2860.36	2482.96	2124.45	2396.76	2480.15	2395.3	2574.45
Camk2a	7465	124.208	451.152	535.882	583.99	456.729	345.393	484.702	288.728	402.322	213.214	446.857	422.344	647.425	510.108	173.293	447.255
Fth1	866	19611.9	3348.59	3269.21	3530.11	2780.38	3888.09	2665.81	2437.11	2670.62	2803.83	1499.25	2399.92	3241.95	2635.52	2862.43	2530.19
Cpe	2609	1168.88	1197.97	1402.53	1230.91	1147.24	1204.15	1099.21	1054.75	937.998	971.827	1078.8	867.369	1126.31	1060.92	992.31	1012.01
Ncdn	3710	528.205	919.312	1068.84	932.674	709.723	793.933	733.216	523.694	747.535	548.708	691.974	703.544	1182.55	794.424	410.35	704.01
Eef1a1	2493	2091.86	982.845	1103.92	1137.51	1080.13	1181.26	985.084	938.666	948.442	1338.13	751.623	814.575	1114.8	871.368	1176.61	971.297
Apoe	2138	4049.22	1431.55	1250.77	680.6	991.826	1150.81	967.661	1050.69	1104.08	1366.23	718.79	832.623	1249.33	683.337	1215.48	1053.23
Kif5a	6990	37.0861	281.894	309.541	355.207	322.356	335.846	334.958	449.724	413.076	258.554	350.153	440.687	308.442	432.64	442.72	399.789
Slc1a2	13133	61.5171	218.442	145.781	164.029	268.23	165.543	245.628	196.416	173.422	79.8457	208.784	223.942	195.925	213.97	144.638	191.144
Calm1	4706	417.116	505.063	584.939	611.234	538.088	515.406	590.942	513.58	510.194	452.766	529.208	493.847	535.538	518.45	413.837	476.322
Atp1a3	5958	204.019	407.563	510.11	473.28	356.893	379.434	352.955	387.733	324.652	355.603	447.349	390.207	385.274	413.724	318.869	368.493
Ttr	1219	5.29038	3603.63	6.32273	8.66506	35.733	2779.47	16.777	328.494	5957.4	1908.28	0.601409	86.8819	30.3605	21.5143	4527.95	7311.75
Ddn	3781	256.27	468.959	616.35	608.633	505.141	497.185	570.812	307.479	569.936	342.007	520.816	610.826	873.577	599.721	227.946	563.455
Cst3	1266	13945.8	894.694	1325.7	870.535	1012.3	842.432	846.972	893.075	969.994	1244.81	791.316	847.599	1493.71	775.874	1260.83	955.018
Scd2	5453	181.272	315.839	340.42	341.424	383.754	408.776	329.488	426.778	353.294	356.274	273.88	316.116	344.572	336.255	428.6	339.594
Calm3	2423	1165.52	673.2	962.278	867.579	657.552	655.157	729.903	577.856	762.693	598.084	762.64	698.777	921.631	777.257	512.057	758.318
Plp1	5551	203.095	256.552	332.452	406.516	476.694	239.898	356.518	319.324	342.229	203.391	129.664	269.675	384.853	347.941	325.286	333.699
Aldoa	2911	1458.39	583.308	788.385	660.906	444.902	556.345	531.449	445.345	474.83	533.426	633.963	483.257	605.1	571.689	469.14	530.42
Sparcl1	2937	352.479	686.289	604.069	569.903	561.048	582.737	563.249	691.864	501.066	569.895	586.862	628.64	504.57	562.982	677.793	537.594
App	12996	54.2782	125.865	153.117	150.92	128.561	129.493	142.456	128.346	112.723	100.368	127.86	117.795	213.285	130.23	107.779	128.979
Psap	2744	489.988	721.013	680.086	671.818	551.077	614.754	533.473	637.902	667.065	602.85	543.006	495.066	590.056	535.243	582.463	704.197
Glul	3323	294.835	715.422	591.628	567.458	452.173	548.042	509.343	438.209	498.926	486.91	379.733	436.425	513.263	456.351	499.657	485.705
Snap25	6791	110.982	253.235	312.386	336.282	215.59	216.444	265.415	205.735	201.553	168.772	280.504	227.921	229.307	300.342	179.057	231.969
Atp1b1	3081	290.066	567.276	622.897	678.525	539.633	550.186	684.638	425.334	495.324	431.069	578.639	494.324	462.435	514.819	387.841	509.815
Ppp3ca	9981	119.134	166.775	194.178	203.868	174.416	160.319	222.583	90.6829	183.04	95.916	140.066	170.58	220.126	191.722	59.1498	145.045
Hsp90ab1	2999	553.014	549.978	646.389	650.997	506.506	526.82	538.579	479.095	511.097	480.928	512.463	435.766	543.193	515.949	492.241	479.889
Aplp1	3017	680.246	488.614	602.137	589.71	464.964	490.665	460.413	479.658	431.284	492.096	453.812	423.672	587.486	470.447	411.453	476.289
Ndrg4	4893	149.714	295.021	356.376	340.057	260.922	280.578	284.663	353.969	251.557	424.45	348.119	280.599	303.181	302.32	259.047	272.235
Ppp1r9b	5083	49.3304	292.873	329.292	273.274	251.342	294.261	266.249	236.57	318.513	232.094	306.096	299.458	363.849	301.115	195.808	312.213
Hspa8	4301	540.065	232.887	273.169	309.312	271.226	292.752	296.519	275.252	315.607	371.476	323.033	281.731	288.454	294.497	352.2	292.124
Calm2	1467	2076.37	806.141	1071.02	1043.09	726.637	858.653	848.035	672.387	913.214	921.933	843.489	831.748	856.281	878.898	654.606	783.044
Gpm6a	3215	201.963	435.771	478.583	571.445	442.631	387.773	487.055	351.751	358.349	298.864	443.519	381.462	405.109	455.787	297.792	395.021
Hpca	2922	1397.03	464.448	759.827	531.709	306.37	319.066	441.245	93.1436	445.38	242.558	424.211	382.356	600.025	481.486	151.609	456.362
Ckb	2895	1211.89	413.913	410.237	411.437	346.79	404.413	305.517	467.295	373.094	670.208	321.555	392.075	383.589	355.843	493.416	369.524
Syt1	8338	74.3524	169.7	194.298	210.483	161.394	137.351	186.999	143.769	112.454	89.3267	198.019	153.08	139.873	185.991	95.2816	157.375
Eef2	3324	541.78	369.796	403.295	376.856	351.898	381.23	334.704	405.713	358.407	471.374	302.473	328.588	386.134	321.517	432.536	359.887
Arf3	4824	98.1531	290.154	332.137	328.283	242.44	252.731	254.102	254.181	267.619	223.624	271.522	241.478	297.022	302.474	170.541	262.297
Map1a	12166	32.9418	108.118	106.99	106.442	111.041	92.8772	112.857	115.632	93.1552	66.0846	118.496	115.613	108.449	115.953	78.0184	99.6173
Cplx2	4928	22.3157	270.603	292.186	294.361	264.189	194.991	299.252	177.333	261.993	188.317	291.039	236.129	360.096	312.967	143.816	269.455
Clu	3437	612.452	448.991	369.667	344.49	399.206	369.013	355.932	324.527	329.9	295.514	210.651	257.511	417.019	237.741	335.785	347.44
mt-Nd6	519	2357.95	2181.73	2194.99	3320.24	2967.62	2210.4	3647.38	2055.57	1972.97	1944.86	2227.5	1803.61	1797.39	1962.19	1982.93	2254.27
Pkm	5001	378.021	235.652	297.104	251.089	177.697	221.944	202.967	223.654	233.618	261.093	262.341	215.468	226.874	233.824	225.364	237.682
Atp5b	4237	784.623	255.88	315.546	295.858	231.794	260.925	260.714	241.515	269.812	327.334	237.381	233.975	241.203	247.424	252.732	254.347
Rtn3	5030	196.988	241.176	290.613	334.055	256.14	232.439	281.762	229.184	190.441	181.374	244.088	211.158	218.811	247.795	195.961	223.412
Dnm1	5249	101.619	247.31	312.148	327.915	220.767	199.375	240.185	211.374	181.098	156.98	279.715	215.562	238.306	265.55	149.458	231.388
Agap2	5941	71.8146	210.407	258.582	206.176	179.397	206.4	152.656	176.876	195.81	158.233	237.386	206.02	304.458	220.301	130.142	218.054
2900097C17Rik	4915	66.8654	232.933	251.371	225.306	215.416	242.042	238.117	240.626	226.559	192.636	325.668	238.726	239.075	308.316	240.304	275.066
Kif1a	9330	27.1663	122.368	115.882	121.049	131.099	120.314	137.904	158.708	120.922	102.656	144.682	136.548	106.253	133.163	132.511	134.88
Camk2b	9125	90.3787	160.917	187.283	160.515	111.559	114.863	137.967	71.5014	122.345	96.865	121.138	120.675	195.976	139.882	59.0236	121.866
Mobp	6849	128.428	210.675	195.988	224.466	178.833	221.972	157.86	156.943	170.41	112.432	50.8976	140.167	204.445	150.601	201.922	144.715
Ywhag	5500	63.5949	210.013	261.079	236.06	205.578	198.049	210.095	221.484	189.608	161.66	256.963	180.837	214.636	241.731	193.217	217.877
Slc17a7	5392	159.402	226.365	335.694	267.551	160.557	157.511	223.769	156.121	179.046	46.4332	281.669	206.672	274.141	272.346	57.8706	241.462
Itm2c	2491	878.458	441.125	601.867	412.992	324.283	404.33	279.79	411.47	372.517	636.161	403.368	324.874	447.968	379.648	429.066	397.915
Clstn1	4662	146.612	255.323	274.369	272.533	197.737	219.776	232.512	280.713	184.169	196.193	268.14	255.967	204.098	254.005	182.883	230.897
Hsp90aa1	3931	253.896	266.236	298.771	320.89	294.597	276.174	333.402	261.953	247.579	234.52	272.498	210.977	203.542	262.681	295.731	257.399
Rtn1	4980	184.943	204.866	252.604	265.703	180.75	201.778	211.51	210.505	184.276	205.608	223.447	181.584	209.737	218.523	176.834	187.951
Tmsb4x	1371	5054.97	504.847	713.727	678.066	508.919	668.57	603.549	364.233	623.462	581.748	537.177	510.534	666.352	508.123	583.068	540.563
Olfm1	3553	546.793	257.856	330.979	342.673	274.463	220.383	323.844	218.546	277.09	146.532	289.787	246.163	450.177	354.092	138.205	280.448
Ptgds	1649	661.344	1716.23	233.245	752.148	79.6985	642.87	129.902	666.663	297.763	1822.81	260.462	1173.97	101.838	224.101	342.572	917.002
Actb	2679	763.061	345.963	452.304	397.173	337.671	328.084	352.407	265.373	368.052	349.819	370.937	344.479	488.061	371.132	307.659	362.561
Prnp	2343	345.721	395.398	489.96	452.722	356.342	383.493	398.568	370.088	347.212	332.251	460.048	413.107	982.234	409.214	328.752	403.899
Atp1a2	7038	48.9984	171.383	123.489	129.124	150.28	140.361	134.008	185.317	131.288	136.428	123.34	175.716	147.779	127.034	145.932	154.962
Gfap	4218	294.196	318.165	313.592	156.721	488.508	203.881	347.008	170.633	163.107	100.205	74.6253	124.889	525.147	118.814	146.098	144.461
Adcy1	12522	13.2277	111.064	64.5174	88.6851	85.1984	79.9948	103.08	64.3847	97.1685	21.5073	58.4293	109.273	116.814	97.9311	25.7022	97.1094
Fbxl16	3478	106.715	318.321	344.103	367.066	259.466	263.828	283.385	296.482	239.144	270.304	289.697	297.101	363.228	304.389	165.042	275.321
Gpm6b	5600	73.4601	188.366	186.109	215.272	205.792	163.227	200.472	157.94	170.576	133.568	160.323	167.62	187.361	206.563	150.253	181.42
Map2	16449	14.6764	51.7726	46.2121	58.9105	81.3428	60.4118	82.3633	66.1871	54.5577	37.0816	76.9263	59.0142	50.8396	67.605	58.1922	59.7287
Nsf	8346	39.9365	132.778	163.829	161.72	117.38	99.9915	143.173	95.4284	101.157	73.9114	141.342	102.135	131.412	131.227	79.2387	119.391
Vamp2	3809	215.29	267.383	320.636	325.853	239.549	254.247	266.147	258.112	219.382	225.193	281.419	229.106	237.942	253.264	220.384	245.893
Sptbn2	8251	47.3793	121.971	135.181	129.584	124.687	118.665	151.629	107.32	124.436	58.108	124.875	145.808	145.397	135.719	56.8737	121.473
Serinc1	5150	108.993	203.026	219.281	265.894	196.624	182.5	234.133	168.468	157.546	148.756	194.719	169.681	176.514	210.291	146.562	175.916
Ywhah	3709	317.823	259.699	372.068	315.178	226.857	211.603	258.479	186.722	209.377	215.474	309.69	197.765	308.121	315.872	205.031	251.248
Camk2n1	4444	218.362	207.282	220.863	229.316	142.752	196.766	159.251	350.529	192.014	224.501	199.859	232.568	227.458	264.323	156.22	213.485
Cyfip2	7103	55.228	154.628	155.537	173.554	145.235	123.304	172.55	139.603	111.692	81.1265	145.758	139.53	126.446	147.446	86.5361	131.336
Sptan1	13362	38.1917	70.957	70.3435	79.1162	74.0135	66.4071	85.9109	68.5391	68.0619	42.0786	84.4739	79.3748	79.5189	78.9623	50.5108	72.5166
Ywhaz	4118	146.508	220.139	278.354	275.311	234.383	228.475	272.74	230.796	193.126	203.207	236.789	196.387	240.371	236.532	169.544	203.692
Atp5a1	3135	514.949	306.186	349.876	330.12	226.711	281.487	235.077	281.468	294.6	353.007	270.363	251.367	270.094	269.94	289.941	278.805
Eef1a2	2084	713.449	395.576	534.852	523.927	375.993	417.777	383.847	471.524	372.044	475.285	446.138	398.662	448.264	434.825	393.82	388.596
Enpp2	5779	35.5777	264.051	29.0263	35.3179	44.053	157.992	34.0485	63.551	549.994	92.944	16.4192	31.3031	37.313	35.2666	329.445	761.698
Map1b	15846	25.3076	56.1641	47.4674	60.7564	77.143	53.6068	90.3295	63.9172	54.2688	28.6567	66.0567	56.2267	52.4304	62.4552	50.1642	53.3838
Aldoc	3263	625.893	328.701	329.705	280.162	212.847	293.884	221.45	266.134	228.378	301.64	234.145	231.866	242.943	219.561	328.609	217.89
Ubb	1675	1967.82	464.35	577.129	479.427	388.581	466.115	426.207	505.945	598.515	614.361	452.657	391.142	457.647	384.395	528.37	403.152
Ttc3	16220	16.0816	51.4668	50.3459	61.394	65.121	54.393	73.0682	67.4549	48.9052	46.0461	65.2084	55.1171	42.9756	59.8183	54.0228	49.5888
Tspan7	7067	114.032	113.838	148.067	164.186	129.138	105.418	118.65	132.157	113.078	137.69	122.041	112.199	140.714	135.725	107.308	117.466
Hpcal4	5339	61.2532	139.166	186.907	207.867	157.548	147.253	172.75	231.044	143.273	120.424	225.577	152.651	174.829	194.339	122.114	189.309
Enc1	4737	75.6475	191.416	236.015	220.114	191.034	169.653	226.313	146.823	195.095	81.0862	216.526	179.56	265.344	245.851	73.7465	202.804
Kif1b	17608	14.9393	53.0895	44.2373	47.753	58.1379	51.5649	61.6909	57.2281	52.6294	27.4347	50.6585	54.0381	45.7884	58.0388	43.7424	55.9393
Sptbn1	17492	18.4341	46.9534	43.7259	49.3498	59.9859	46.9805	64.5786	58.5769	49.7108	29.5982	59.1702	54.8298	45.2163	55.7188	41.3734	56.536
Pcsk1n	2193	1364.45	303.034	369.809	325.168	252.441	384.559	222.774	439.236	301.401	570.021	309.227	304.628	367.315	297.765	505.817	326.357
Atp2a2	6081	60.2259	148.622	156.751	157.95	154.906	141.445	154.374	136.986	123.033	105.51	153.351	139.785	125.965	167.656	115.648	140.846
Nrgn	1453	1181.14	584.455	919.812	608.298	386.754	442.861	485.075	364.682	625.239	286.712	593.933	657.053	746.02	751.791	276.234	608.822
Ndrg2	3397	341.443	245.958	255.329	271.589	247.538	278.539	210.762	285.004	197.591	282.491	197.084	186.936	210.223	184.874	356.68	210.752
Ppp3r1	3228	323.332	266.432	349.894	355.717	238.97	265.64	290.038	164.137	251.852	176.183	249.093	266.149	309.002	299.703	131.071	220.976
Kif5c	7142	37.9483	117.709	109.768	110.791	117.898	116.892	131.612	118.596	124.748	74.2154	124.513	119.603	117.94	145.846	104.801	130.253
Thra	4614	169.581	181.727	230.196	191.083	138.426	165.932	156.548	157.831	184.706	172.776	211.914	173.867	188.151	183.493	148.146	188.327
Syt11	5205	95.3375	155.592	184.006	183.888	166.815	150.755	170.366	169.671	149.22	126.554	162.187	147.842	167.39	168.799	134.127	153.601
Eno2	4705	221.092	155.916	224.504	192.695	156.469	174.265	167.129	171.219	145.606	194.625	186.279	166.891	165.47	162.464	154.465	146.242
Atp2b1	15218	27.4003	61.2118	64.1067	67.5114	58.3841	51.6342	78.9705	29.9818	60.25	21.0036	56.2195	70.9466	53.5773	75.0102	17.1082	53.855
Gria1	6043	68.5102	149.169	152.467	163.158	149.188	129.103	186.744	71.6073	143.982	70.7546	151.118	148.603	160.194	154.795	72.1017	133.248
Itm2b	2732	614.764	294.261	325.707	331.071	263.789	289.115	261.473	234.968	289.464	288.227	245.363	265.813	302.655	257.585	254.096	296.487
Spock2	5533	12.0696	134.4	151.904	140.503	155.496	143.626	156.037	192.157	125.863	135.004	178.401	136.514	125.537	157.385	150.71	150.042
Ptk2b	7398	103.505	132.101	159.385	149.671	101.918	96.3516	126.35	54.8781	111.313	54.1572	104.66	104.076	166.143	124.039	32.0087	103.875
Rab6b	5031	60.9384	163.984	173.04	180.832	144.391	132.29	176.547	184.976	146.364	115.125	187.011	169.379	146.247	197.186	114.732	177.646
CT010467.1	2466	669.583	127.006	460.291	172.36	97.0877	672.773	108.739	154.411	400.171	261.085	252.484	239.594	720.254	313.963	234.87	376.629
Ddx5	5775	90.8205	132.302	133.925	128.957	128.407	153.39	132.969	125.624	134.361	132.666	135.298	154.13	152.978	155.958	109.26	122.708
Rplp1	499	16843.6	688.995	993.03	685.747	518.553	814.343	475.62	911.105	1066.76	1702.99	758.199	784.516	1129.71	798.434	1417.13	978.875
Syp	5211	76.0291	158.679	212.739	161.907	115.406	142.348	145.66	147.794	131.653	126.515	179.928	134.86	156.712	166.487	120.991	149.252
Prkar1a	4321	83.657	181.688	190.77	193.88	171.829	190.807	179.518	191.064	164.436	183.266	188.921	165.67	156.55	186.663	196.722	163.677
Actg1	2658	508.619	263.104	362.161	347.926	253.985	259.987	249.171	257.633	208.12	306.733	278.101	235.711	309.341	272.954	273.331	290.83
Nptxr	5170	27.5081	168.014	230.918	181.621	134.26	116.435	167.079	187.835	108.74	50.6258	225.526	95.7761	190.556	193.098	68.5326	165.686
Zwint	4434	110.729	161.712	177.459	196.309	151.887	181.386	183.062	214.813	134.452	213.307	174.646	122.872	121.144	138.673	226.501	145.273
Cfl1	2354	904.747	271.671	414.183	308.093	239.918	294.112	259.665	262.72	306.877	308.233	310.701	238.411	309.264	271.359	257.704	275.315
Chd3	8443	20.7338	77.4897	73.8669	69.1797	86.0758	84.5488	96.2174	93.1155	101.898	61.8686	105.637	97.6778	116.088	93.2768	82.9269	104.11
Meg3	18089	24.06	13.685	10.0189	12.5849	38.2998	25.3003	27.6794	35.5255	31.9464	14.1921	133.292	125.078	32.5678	59.7868	30.9675	22.4662
Psd	7636	270.289	88.9857	112.08	100.424	76.3959	83.0744	80.8003	63.7677	92.7388	72.5886	84.9055	102.449	135.25	92.4841	50.7301	88.6594
Nsmf	4896	262.572	150.27	192.482	169.773	139.808	124.655	163.613	99.1635	141.776	78.0659	163.225	152.749	198.9	147.434	80.3988	157.537
Nsg2	4157	121.72	170.446	213.142	199.186	148.621	168.393	163.49	182.193	176.955	196.354	195.127	156.081	163.579	166.242	161.007	170.202
Ntrk2	19292	15.3286	41.9626	31.5005	34.5449	45.7951	40.4429	45.5375	48.7681	35.2481	32.0185	32.51	32.0911	31.9544	32.1132	46.7484	36.7122
Dynll2	2736	129.422	248.962	296.297	229.004	214.726	273.976	213.919	312.258	296.983	339.415	261.445	227.131	220.619	250.943	336.709	262.176
Map4	15143	37.1517	47.9282	54.7219	54.3892	52.3398	48.7862	50.8678	38.8507	47.2665	34.1159	43.053	50.0087	45.937	48.0857	44.3846	46.0035
Slc22a17	4517	232.36	155.94	182.978	143.85	119.728	148.433	102.149	140.788	168.677	190.537	161.131	136.102	158.622	136.424	173.657	190.303
Ywhae	2568	244.024	262.614	315.556	366.182	297.101	285.504	327.408	251.773	241.682	270.352	257.913	224.49	273.884	259.821	258.197	255.619
Kcnab2	5578	111.735	148.865	180.616	176.029	115.244	109.777	136.376	68.0789	125.369	62.7869	130.163	152.313	178.119	150.056	59.4035	127.012
Atp1a1	4568	120.316	183.739	173.741	186.636	127.417	137.021	143.949	148.5	165.283	139.334	144.888	144.396	192.825	171.444	106.86	175.653
Stxbp1	4997	22.8736	140.846	150.738	184.496	139.717	140.252	162.414	183.392	115.947	130.182	159.402	134.795	116.434	156.357	136.811	132.912
Chn1	6365	115.437	109.855	135.436	169.545	112.471	100.16	142.303	66.2011	96.2882	70.143	103.489	117.224	151.355	132.743	50.3942	101.009
Thy1	2995	543.582	263.71	361.495	329.056	218.479	236.218	280.618	239.244	156.166	153.515	210.039	180.823	191.003	191.507	141.268	173.172
Dlg4	13251	33.3567	52.2728	64.4457	56.8408	47.2082	51.3566	49.1019	50.4321	55.4233	45.5724	58.3644	54.2274	66.3444	56.5104	39.1914	51.8124
Cds2	9125	14.795	83.5937	76.6107	72.0519	79.2812	83.4881	77.4536	94.6495	75.0177	61.7696	78.6717	77.0382	68.5718	84.3557	80.5736	81.1507
Nckap1	4964	112.684	154.808	175.364	185.855	150.652	126.309	183.308	99.2902	131.632	85.1575	143.615	132.703	156.029	171.732	82.424	136.047
Pja2	6657	33.269	114.178	121.383	135.382	109.677	105.38	124.116	94.4735	95.4666	78.1073	118.505	101.589	91.384	121.039	83.933	105.106
Gabbr1	7764	82.997	86.8884	103.828	94.0922	81.93	84.6615	80.1572	99.6322	83.2092	92.701	95.2953	85.933	88.0999	88.0829	87.387	82.6932
Mapk1	7110	43.8119	108.822	122.826	130.927	102.937	85.1609	110.291	89.5672	82.7937	78.4838	107.574	84.7217	104.886	115.609	59.7152	90.5654
Nell2	4670	102.771	181.956	238.702	215.815	135.938	121.778	182.211	92.618	123.281	58.0508	162.972	129.695	193.765	189.341	48.491	156.017
Eif4a2	5338	145.15	113.318	128.345	142.668	113.624	141.602	122.026	117.707	125.178	147.202	115.954	119.723	116.892	123.971	137.828	106.036
Abr	9730	42.0176	86.732	82.0348	82.4703	74.4917	65.3078	82.6087	59.5348	64.7947	49.2581	61.956	64.1234	89.8295	65.3058	49.2212	61.6759
Syn2	7031	52.9936	93.4514	134.666	131.397	96.1727	75.3871	110.159	90.8252	75.2803	65.9795	126.345	74.6458	92.708	113.193	56.7141	97.8936
Atp6v1b2	5305	119.245	128.812	158.634	158.343	115.582	133.887	119.486	129.167	104.784	124.231	124.542	101.147	112.532	123.917	112.122	107.859
Eno1	5379	231.375	103.415	142.511	139.831	101.407	104.079	107.939	100.684	113.096	148.535	116.579	103.309	107.945	135.824	103.105	135.101
Camkv	3763	263.743	177.681	247.236	220.583	134.093	148.899	154.811	129.36	162.897	144.796	217.645	169.445	192.795	191.092	94.6547	170.484
Fkbp1a	3857	389.558	155.669	231.385	186.052	145.093	163.34	144.652	125.29	154.985	185.867	157.355	140.327	174.423	146.969	120.797	138.449
Slc1a3	8537	20.1079	75.9535	81.9501	78.5805	105.64	82.2157	86.7375	75.7527	64.8488	74.0658	70.2522	65.5178	79.1051	68.0345	79.0069	66.7517
Gnao1	11053	18.5555	51.7545	58.7535	64.69	68.6652	61.2693	67.5127	65.0985	54.2876	47.4508	60.0027	59.1718	58.3964	63.9761	49.3654	56.1296
Sort1	7569	33.6213	95.9844	104.94	106.692	87.9083	74.1774	102.505	67.3643	76.7043	42.9433	96.2976	94.535	91.0283	107.32	39.67	95.4752
Selenow	736	5174.77	510.845	863.797	674.745	578.63	597.597	789.165	447.181	799.082	789.978	696.832	499.156	866.153	650.212	704.399	694.263
Maged1	4351	165.185	134.262	166.304	164.827	145.147	155.942	146.697	138.331	124.165	182.489	127.574	119.989	135.623	124.193	158.415	120.148
Prkce	7261	30.5716	106.803	108.278	103.846	98.0902	75.0045	117.498	61.8832	86.3223	40.0144	94.5912	82.7958	110.351	109.496	39.0659	89.4172
Ank2	35004	4.37074	16.8151	15.8718	17.1279	23.676	16.947	24.4702	20.8941	16.4442	10.295	21.6036	19.4438	16.1193	20.6972	14.9727	18.3083
Klc1	4070	115.065	150.042	174.563	161.433	139.897	159.235	151.17	167.371	151.723	149.154	161.934	141.644	160.129	153.188	144.353	140.288
Mdh1	2567	579.407	232.437	257.443	296.759	186.347	228.73	209.876	248.406	214.279	280.747	213.175	199.856	178.015	207.175	247.184	211.337
Tubb4a	2228	292.879	217.075	384.948	343.715	338.198	186.805	270.573	258.585	254.749	252.384	246.645	267.278	295.4	281.195	269.358	244.317
Slc25a4	2353	797.81	232.204	289.16	226.346	183.12	246.846	210.823	230.228	268.348	288.969	233.809	222.658	226.82	226.477	254.567	230.109
Cltc	8499	36.0626	74.9455	75.3639	87.9617	85.2759	70.7918	91.3282	79.0636	61.9031	58.3925	74.7991	66.4223	55.1639	77.6405	65.0812	73.4418
Rtn4	6991	78.7497	80.15	98.5797	100.262	94.6231	90.9021	96.9115	93.1374	87.6507	76.0974	77.5484	72.974	83.18	92.7328	80.1134	87.2714
Atp6v1a	6044	50.2194	115.551	134.491	125.639	94.2207	87.0035	106.647	87.4594	97.0573	71.3053	119.997	84.7841	108.638	119.421	80.6088	114.441
Ppia	3508	1024.74	180.58	112.082	112.804	176.243	106.974	164.031	95.9507	144.473	157.546	95.8642	97.132	169.782	138.484	113.825	177.123
Ctsb	6051	164.591	107.898	110.55	104.9	105.051	95.1582	98.5485	100.499	88.3011	96.4832	76.0949	85.1692	109.447	83.6089	91.1825	90.1146
Pea15a	3861	177.16	127.07	174.974	145.935	145.432	152.327	140.446	168.107	152.618	175.961	158.317	124.222	174.868	133.862	175.788	143.158
Gria2	15548	17.3388	38.7173	37.8948	41.7241	44.1944	40.6299	51.833	27.2372	38.7766	21.866	50.6883	48.5842	35.0141	49.1912	20.9345	34.6526
Ppp2r1a	3411	321.782	178.48	226.507	218.718	139.942	166.62	146.085	161.08	138.416	174.262	160.259	144.611	164.363	167.311	143.959	150.39
Slc24a2	12217	18.5865	59.6884	52.1261	59.0579	58.5683	42.4529	76.9673	33.1952	48.4488	12.7257	53.5743	57.0575	41.3127	65.3962	17.8906	56.539
Plekhb1	3713	424.046	143.647	173.501	170.05	179.179	182.124	155.38	140.645	130.949	143.565	57.7953	107.781	175.623	111.381	183.286	117.163
Prrc2b	11262	14.798	53.9097	48.2911	46.016	60.6155	45.8089	67.6304	58.6451	49.9669	32.5873	58.5358	53.814	54.8298	56.5901	45.448	60.4595
Eif4g2	10166	30.3077	60.4591	54.9557	57.6874	62.027	60.315	62.9664	57.7694	61.8195	48.0555	50.8666	53.8102	54.4308	61.6539	60.017	61.213
Ywhab	3382	100.486	172.761	222.198	213.696	173.23	150.383	173.272	162.839	161.669	149.427	191.362	147.068	181.154	186.669	153.104	169.533
Cox4i1	1550	2379.55	241.662	321.038	244.582	205.904	312.68	250.297	287.737	321.095	422.495	270.443	247.813	282.711	237.333	394.556	308.104
Slc12a5	7447	31.0387	74.9625	76.3864	77.7156	72.6214	79.992	70.0177	101.913	67.2084	76.7954	84.6132	91.5759	72.6614	81.1584	72.6076	71.9526
Gdi1	4296	116.676	125.813	157.693	171.01	127.002	133.115	145.112	121.501	114.056	130.918	141.726	114.291	122.87	131.699	124.223	123.511
Rpl3	3175	598.608	141.621	173.518	162.703	135.808	177.21	139.269	153.534	185.813	234.795	126.09	122.958	167.838	125.077	211.489	139.03
Tpt1	2380	1665.76	168.869	200.534	164.696	172.289	186.872	166.193	168.477	193.37	249.634	120.331	146.739	184.421	145.864	218.825	172.692
Nptx1	5217	22.8524	146.792	150.106	140.462	122.199	82.5394	143.495	65.3667	111.502	39.7982	120.199	85.7489	163.044	157.144	30.2223	113.644
Pafah1b1	9620	24.6362	65.3301	63.2547	64.0897	60.3981	63.6144	64.1652	61.2884	56.3992	40.5012	64.4009	55.6541	53.0264	68.6663	53.231	59.9478
Dync1h1	15658	25.7307	33.9734	33.0207	34.2073	41.6972	32.7098	46.6039	42.8082	32.6912	21.9259	39.4865	40.7528	34.5088	39.6215	30.1207	34.7926
Phyhip	2910	140.171	213.663	273.302	249.227	170.545	181.167	193.181	163.344	174.588	163.112	192.421	172.466	266.531	209.124	104.825	183.962
Rpl4	2007	723.614	250.446	278.179	264.819	238.671	283.076	268.687	235.466	272.215	325.848	198.321	230.774	280.496	221.362	299.706	233.127
Ppp2r2c	4450	48.148	122.828	135.649	134.815	125.087	119.181	139.414	141.726	129.327	102.119	133.609	125.801	145.092	139.244	94.3361	132.119
Tpi1	2753	649.62	171.14	235.889	194.757	136.636	189.165	141.469	176.194	187.208	212.836	215.492	168.633	172.243	177.249	192.273	185.405
Rasgrf1	11063	36.3029	54.2394	57.7522	68.3263	52.2022	48.0334	63.6839	37.8572	45.4019	41.0261	50.884	58.4478	52.8099	54.5483	32.6994	43.3684
Kalrn	24050	9.49458	28.0002	27.1936	28.7972	23.0389	20.5678	28.5786	13.9691	26.99	8.81157	23.2303	30.227	32.7755	29.0269	8.81361	24.5432
Dclk1	15296	14.9728	38.3477	31.8917	41.4548	35.6352	32.6674	42.3769	39.773	33.9549	25.6106	42.8414	50.1209	27.6568	45.5826	28.0987	37.8625
Prkar1b	3810	90.1111	142.121	166.696	174.919	130.12	149.864	144.184	190.879	115.953	157.768	157.908	139.386	108.767	145.177	149.91	125.169
Rab3a	2226	484.047	246.668	323.571	300.848	188.059	235.835	231.563	249.678	192.045	232.584	254.135	214.102	211.104	229.682	224.136	216.711
44442	6620	36.9414	94.6685	96.4396	107.327	86.9389	78.5959	100.221	68.8774	78.6345	53.7206	91.086	93.3646	86.343	88.5525	56.6477	82.7134
Dlgap1	17890	9.61436	37.2514	37.9901	39.8229	32.4828	28.959	41.4529	23.6248	30.2251	11.5591	33.9952	34.3458	31.482	35.3885	14.3381	33.4106
Adgrb2	6487	84.4625	88.2711	105.678	96.2386	71.4907	66.3721	80.9637	62.5545	79.5069	57.3131	101.01	94.3105	118.375	101.705	41.7067	84.4093
Pfn2	3541	180.589	155.006	194.173	191.47	143.431	157.093	151.297	122.037	141.939	132.598	147.41	148.155	157.153	154.618	129.893	137.535
Aplp2	5875	37.4373	102.925	94.6208	109.691	104.48	90.8293	101.434	105.928	85.8617	83.6381	83.3125	79.426	83.5732	89.5652	89.3266	95.7954
Nedd4	10973	14.5536	46.5618	42.8999	50.6924	60.6297	50.9822	60.5498	54.0583	52.4229	44.9631	40.8979	46.5664	45.481	48.4612	49.8151	56.4274
Psd3	17632	7.53165	30.7988	24.6551	30.7457	34.5486	27.0846	43.0203	30.2725	28.074	11.7598	45.4664	36.3653	24.5116	42.6963	19.7484	37.5385
Nisch	13198	33.2978	35.0082	43.089	43.6553	42.0259	35.8737	43.4681	43.1984	37.8204	38.2738	45.2237	38.8719	43.3128	40.4511	38.3856	39.4451
Stum	7375	28.074	93.4267	102.236	94.6765	70.4875	63.095	91.3518	45.2335	68.7712	26.4453	107.848	80.2531	73.8238	85.1182	29.0687	79.38
Epb41l1	11530	9.58206	45.5	45.5996	49.4554	50.4157	44.5195	50.5829	50.0104	44.3673	39.4176	45.4259	47.7966	49.6233	49.1404	40.6012	46.087
Tmod2	11683	14.6279	53.3618	41.4244	48.2945	54.9662	46.1231	60.8815	47.9042	39.6555	20.7862	51.9487	47.5044	34.5335	50.7046	38.4711	47.6774
Rasgrp1	5600	70.869	83.1668	119.769	126.896	102.264	86.0272	136.865	54.8407	89.4523	48.2311	90.3306	115.495	108.229	119.243	30.4077	95.0487
Pnmal2	4147	44.1565	117.667	119.154	110.784	125.492	141.597	117.565	139.768	122.419	168.65	122.776	108.265	131.052	109.883	166.053	103.158
Napb	7051	32.3005	83.2187	88.9733	98.512	70.9338	69.2279	81.6478	78.1959	61.4926	47.0702	93.9179	67.3999	65.3479	83.9833	55.0089	73.8172
Gprasp1	8119	36.3082	56.0169	57.1099	55.834	68.0344	75.8858	67.0502	80.9663	55.3629	68.4007	70.4636	56.1264	47.1349	56.625	89.7743	52.2458
Tcf25	5390	93.9859	94.2693	109.192	106.109	94.7012	88.4944	102.187	98.9558	81.1227	91.0813	96.8131	91.3244	89.4339	98.5273	93.6804	87.188
Cplx1	2189	204.326	257.354	277.13	289.798	207.422	214.847	199.71	255.29	214.086	244.61	283.908	213.367	163.129	247.348	207.239	244.656
Tppp	5102	39.2176	91.3663	116.993	111.139	113.797	95.2875	123.531	101.19	101.502	63.424	102.658	110.594	84.4981	124.831	82.4158	110.277
Lrp1	17717	19.1387	27.4364	23.6185	22.559	34.8542	26.162	33.3937	38.5045	28.9498	20.3119	29.3025	32.0253	26.7034	28.177	28.2805	31.7974
Bsg	1814	701.199	268.253	259.681	201.921	186.648	289.056	207.787	237.137	325.165	324.022	231.632	216.792	233.888	218.771	323.173	400.03
Mapk8ip3	14558	23.3383	35.1958	40.0527	36.8902	34.1929	33.5155	38.0676	36.4048	32.3612	28.3979	38.4199	37.0481	37.081	35.7028	30.024	33.0714
Gnb1	4268	93.3047	112.611	132.643	135.099	116.013	123.936	116.634	137.867	116.422	107.557	116.547	103.509	111.006	117.118	115.71	113.105
Purb	8319	24.7557	66.8484	49.0585	61.528	68.4594	63.7463	74.2	66.2594	61.7128	32.1791	66.3776	66.6229	54.3617	69.1608	53.169	64.4306
Syn1	3299	55.0953	150.848	206.421	223.842	161.827	131.422	179.355	159.189	111.913	98.6613	177.748	134.798	162.355	167.353	102.994	147.203
Gaa	4783	92.6964	95.6313	111.926	98.1581	107.694	122.92	97.0154	123.659	82.9625	163.106	87.5752	74.7263	70.2735	74.4466	161.856	81.1876
Rapgef4	6677	22.545	68.1068	77.6041	99.0781	76.3421	82.2321	78.785	68.5912	83.6081	43.7897	61.3846	86.7451	87.9463	100.228	57.8466	72.2727
Uchl1	1632	852.761	208.338	351.708	288.689	205.712	301.129	254.657	342.992	224.773	298.731	343.617	220.697	302.271	294.293	304.205	246.765
Vsnl1	1956	292.047	225.702	273.146	338.775	257.613	246.109	291.874	225.047	223.544	236.627	235.859	274.41	179.802	275.9	244.369	219.535
Aes	3334	400.02	128.762	159.656	124.351	100.354	134.705	96.458	147.892	145.414	178.27	137.683	124.792	141.44	125.438	160.244	142.773
Gabarapl1	2013	301.229	249.519	305.827	261.706	205.534	237.905	221.849	241.868	208.454	274.938	240.132	218.062	241.562	227.203	231.085	222.792
Cox8a	545	6777.5	511.149	783.606	549.535	497.045	641.973	593.551	500.559	808.727	832.996	687.574	582.588	691.429	590.252	725.787	780.665
Ids	5101	19.9786	99.4775	95.8201	116.833	107.994	96.6369	117.088	107.78	79.2811	64.5616	121.3	78.2199	72.7247	108.731	99.0072	105.284
Kcnq2	16273	10.7574	29.823	33.6246	30.6021	31.6293	25.6686	35.1549	26.8451	29.388	19.3782	40.2758	35.4894	30.4849	39.8852	18.9209	31.7591
Cx3cl1	3930	92.8654	127.714	145.249	137.787	110.534	122.847	128.565	147.685	108.049	126.478	126.85	133.931	128.178	131.388	76.5656	118.376
Cnih2	1237	1642.36	329.324	491.708	384.609	298.085	320.878	283.807	169.525	334.646	265.421	345.562	323.255	555.741	384.114	242.296	353.431
Mtch1	2878	440.815	141.837	188.356	139.523	127.311	157.759	123.378	153.668	172.07	215.403	144.487	126.879	165.905	141.179	183.922	161.916
Ncald	8581	36.2322	65.147	68.0694	71.7536	55.4229	58.4183	60.3361	58.3774	50.497	40.2361	43.7549	48.2901	78.4239	70.5214	37.0127	46.2838
Grin2b	24842	2.86584	16.1828	11.626	11.4559	25.0239	18.7606	35.1485	20.5586	25.3915	2.12649	25.6431	25.9351	22.767	28.5085	7.58455	22.8565
Sqstm1	3356	208.572	147.51	181.783	155.075	128.496	142.484	136.789	135.618	127.831	155.267	123.689	114.729	141.141	125.55	147.522	125.17
Ptprn	4249	86.4726	120.454	154.084	127.533	95.2219	108.417	112.933	116.391	82.4879	117.218	130.711	99.0781	118.761	115.822	100.109	96.9525
Atp6v0a1	6556	31.2964	70.3962	89.9191	90.7699	74.4525	67.6496	85.6195	81.2888	58.3795	60.1183	82.558	67.1288	77.2599	79.8575	56.885	69.7138
Gpi1	6452	160.267	64.4302	88.2577	81.4724	58.6895	65.8407	67.0483	60.1365	66.0482	74.4829	81.4621	63.4358	76.2984	69.0426	69.0049	67.3818
Prrc2a	7631	23.1514	57.3342	63.5537	56.939	64.6842	63.7964	65.2989	69.6507	64.0687	53.2047	66.0831	64.1149	74.0686	63.0027	57.8012	70.8807
Grina	2067	529.327	263.804	291.959	272.941	183.77	207.573	203.167	194.06	174.939	202.515	209.918	202.097	276.184	214.57	167.052	197.228
Faim2	12520	24.6093	34.513	42.2076	44.3276	34.0645	37.2949	34.4545	43.1904	33.5676	38.4638	42.0179	37.1798	37.209	38.4436	39.4489	36.5317
Ptms	1619	447.913	290.047	352.747	331.784	246.105	315.613	245.515	254.68	300.483	281.614	282.205	267.986	343.654	272.208	221.038	270.692
Slc6a1	8486	12.6692	70.41	59.6544	67.3252	65.3045	60.6661	57.3342	70.0923	44.6065	62.5204	57.4812	47.8417	37.1311	48.1289	57.5747	47.7651
Celf4	8583	21.5326	48.4819	53.3927	53.6296	55.9938	58.9179	65.2628	66.7808	48.3681	55.0877	71.102	46.891	53.57	55.6429	53.5199	53.3212
Atp1b2	4085	23.1611	135.689	114.83	134.256	143.774	121.294	125.856	135.116	98.5111	102.568	91.1815	99.6493	130.437	95.189	127.745	101.008
Apod	2577	416.438	546.687	129.811	167.924	135.137	540.862	119.343	133.647	95.54	148.035	33.5083	155.314	79.6463	80.8699	83.5345	103.22
Syngr1	4808	50.7224	102.616	121.708	110.486	77.9619	95.5314	86.5319	115.881	81.2863	77.6519	126.775	92.4576	87.3023	106.776	90.745	105.883
Stx1b	4802	16.7165	98.7547	99.8358	115.871	104.531	96.4817	111.288	106.283	89.3492	90.8502	98.439	96.5309	92.528	107.844	92.7873	92.3642
Slc6a17	10283	12.7245	55.6957	58.9942	50.0439	40.4876	40.3992	48.1331	57.1456	35.3116	31.9398	57.6821	45.0837	37.3106	53.9637	34.8923	48.2207
Arf1	2089	452.384	222.672	284.503	251.474	178.783	209.604	185.395	178.842	214.499	214.6	220.066	201.057	220.667	210.395	176.591	211.387
Rpl13	2595	1317.43	105.987	142.482	99.6402	99.8326	133.689	100.585	122.323	152.331	221.371	104.388	115.886	152.027	102.251	173.334	132.372
Rpsa	3170	909.447	68.3521	90.1123	95.3462	93.2743	93.6157	102.995	88.4922	132.304	205.493	94.0763	107.574	136.515	100.864	175.544	114.869
Cox6a1	702	4587.49	418.339	590.819	483.137	346.248	445.177	359.833	441.046	588.837	623.442	482.256	445.507	552.169	456.472	576.522	569.638
Rhob	2349	149.806	229.829	243.443	261.908	192.32	183.58	193.342	179.864	184.789	169.853	149.272	179.149	267.536	184.552	142.802	185.22
Pld3	2924	196.873	146.051	210.818	193.34	125.594	156.89	148.023	155.419	128.977	135.994	171.531	145.586	164.086	152.569	129.044	154.349
Vdac1	2620	275.487	165.779	216.097	188.035	143.287	173.056	147.353	170.489	168.845	194.566	183.919	150.513	160.936	156.712	162.465	162.751
Stmn3	1136	1706.88	272.447	434.597	378.755	253.704	332.438	273.182	360.888	338.055	436.57	405.049	314.293	314.611	348.293	407.837	333.853
Chgb	2740	127.809	195.113	273.381	162.352	135.151	167.293	165.854	104.747	156.668	94.2223	186.184	133.665	243.86	222.868	88.7971	189.187
Scn1b	1859	646.431	246.973	319.731	271.963	173.594	182.046	208.033	182.781	215.31	151.645	272.729	269.243	270.587	266.357	138.38	248.038
Rab6a	3728	83.7852	128.322	147.463	167.551	119.99	115.089	148.566	105.119	112.703	86.3662	131.111	119.315	107.837	146.601	94.4464	113.067
Synj1	8085	20.319	65.3253	70.2329	73.4542	64.1127	50.6644	78.9666	53.236	44.4379	29.4851	72.2949	52.0495	45.7501	65.2501	37.4734	55.6152
Clip3	3935	76.7253	126.983	132.238	152.488	124.222	106.494	127.439	116.25	101.101	92.642	120.434	103.365	113.32	108.506	98.5811	107.741
Snhg11	8521	64.9084	21.4878	20.3014	30.2025	50.8818	37.8738	42.4888	45.0675	38.4812	31.7171	139.687	144.219	40.4834	77.9033	35.0702	25.8529
Git1	4838	50.5832	93.2851	102.301	111.359	95.3036	106.817	116.691	82.4232	94.402	63.8787	77.5634	117.312	109.87	97.3514	59.0589	90.1369
Sparc	3788	90.6568	131.127	108.983	103.754	108.806	149.162	108.479	150.432	98.6335	203.949	74.1385	76.5444	78.3922	70.876	230.984	86.9543
Ndrg3	8388	69.2456	56.5728	70.2674	74.4212	51.9034	51.5462	58.1834	44.0068	47.3068	40.8762	50.1993	52.0865	55.4527	57.1621	36.1197	46.1622
Prkcg	3612	103.203	116.574	193.394	193.813	117.856	99.6192	149.527	80.371	103.186	43.5054	172.319	144.314	134.383	156.878	38.6453	133.354
Sv2a	4636	54.2149	99.2139	110.13	105.578	89.539	104.173	85.0184	115.23	84.4184	95.3413	107.634	92.8746	88.5566	98.2806	104.761	86.9642
Rpl41	1168	3965.73	176.462	248.647	100.325	149.926	253.101	183.493	255.403	315.774	465.209	178.841	182.556	233.906	92.8705	401.557	260.489
Dgkz	6270	92.1089	67.0976	90.3842	82.1438	63.4005	65.1899	74.4871	49.8819	73.8134	41.9396	63.5235	91.3569	100.025	82.655	31.8027	70.7743
Tuba1a	1803	612.48	150.465	246.601	281.966	229.254	165.743	200.494	228.39	223.522	274.077	229.067	186.342	253.903	243.499	288.143	232.089
Pink1	2673	260.565	168.024	175.088	147.795	107.657	168.656	102.57	163.505	169.007	214.661	129.768	187.798	165.514	162.769	173.364	169.28
Mt1	1246	2027.19	551.65	390.603	543.606	342.885	243.121	323.261	176.149	179.335	227.815	141.168	134.061	271.944	180.233	312.674	198.621
Timp2	3896	55.9311	117.136	101.896	112.429	108.791	127.085	107.689	176.196	90.5431	130.557	143.656	75.6734	62.9332	76.6559	162.777	113.615
Aak1	21453	9.14486	21.6124	21.8057	22.7821	22.8058	17.8886	25.1963	19.7882	18.5017	10.79	26.8284	23.1368	19.5636	27.1366	12.5746	21.8331
Syne1	40491	3.4704	10.5456	8.21804	9.69414	13.3238	9.99479	15.4937	10.392	12.4247	4.69149	12.6106	14.5504	13.1187	12.4812	7.46299	10.8673
Zbtb18	6138	35.4599	72.8747	94.1155	89.9334	74.1234	65.2158	97.0972	32.8195	78.985	25.2655	73.5234	89.2725	109.035	94.3611	20.8069	76.7351
Basp1	2009	159.235	220.681	295.166	229.257	177.261	216.068	210.114	225.202	218.398	170.639	279.474	199.226	217.608	229.27	197.946	209.702
Cnp	3639	281.987	81.8034	139.95	123.861	128.033	113.775	94.2844	120.196	131.389	116.134	50.3078	105.777	134.699	101.714	130.322	105.488
Ctnnb1	5192	26.7868	85.7516	85.543	86.2403	86.3421	85.5117	82.1927	94.0023	83.3335	91.5388	81.8666	75.608	85.6173	81.7049	86.7666	90.5344
Ttyh1	6379	56.9602	82.6898	73.7031	74.9447	65.1491	74.0026	60.8008	73.9681	55.5278	72.6534	62.0687	63.9835	76.1724	59.9063	71.0691	54.5903
Trim2	19751	13.125	27.6	23.7958	25.8567	26.429	21.7835	30.6826	16.0018	22.7825	9.96491	22.0322	24.7742	20.3854	26.8495	12.8774	21.927
Myo5a	14803	9.88818	30.9803	22.9527	28.8022	34.595	29.1627	39.8468	39.6999	24.7662	17.4742	34.2359	32.7662	20.5428	34.3484	26.7512	30.5633
Nptn	6168	72.7898	66.1899	84.8239	89.6476	69.1522	69.6788	80.8234	66.0766	62.5765	63.8459	71.8923	68.6039	70.3445	73.3613	49.0401	61.515
Bsn	15938	6.44212	32.8212	31.5742	26.4646	28.742	21.6532	38.4043	32.0038	22.1026	9.90501	38.6187	24.62	28.3037	35.4919	13.4448	32.2766
Mapt	7531	24.7883	50.6919	62.2796	53.6992	62.549	56.0221	59.8024	64.983	57.2654	48.813	58.8808	59.4373	61.2375	64.787	55.1274	54.0584
Aco2	4302	105.151	97.8042	122.127	119.274	91.8419	91.1212	91.8911	94.9545	93.191	105.878	95.894	93.7922	96.0174	95.1263	96.86	101.057
Jph4	7064	19.0876	51.9206	69.0716	61.8986	57.7178	56.4541	57.0506	55.8935	65.4175	51.5983	77.6069	67.2299	85.3548	69.1466	40.7483	65.582
Atp2b2	12612	11.5051	33.1137	33.0215	34.6521	38.1201	34.9685	38.8999	41.3361	34.0196	31.2022	30.9825	36.8055	38.0992	37.1042	24.9641	32.2578
Ncs1	4653	64.7582	98.9073	102.216	99.4699	87.9555	93.4239	80.049	91.4249	82.9048	84.8733	95.7391	91.6742	106.118	93.6681	85.2964	93.1829
Dctn1	6509	41.4954	65.1537	77.0169	67.0836	64.6853	67.4216	66.6153	71.5772	60.7644	58.4635	68.6006	66.0496	72.7479	69.2854	57.0081	60.1972
Cntn1	9433	16.5788	43.7435	47.0495	53.1886	52.5931	43.4133	55.1759	44.5812	45.5531	35.0128	49.4456	38.9806	40.738	48.8634	42.1106	51.4164
Kifc2	3932	48.6858	108.649	123.695	131.659	87.8859	100.592	103.344	104.59	100.74	89.8783	136.095	131.591	128.309	119.948	77.6043	113.395
Tmem30a	5646	41.135	80.2394	81.3852	91.8266	84.1715	76.9194	90.9213	72.9082	68.4766	59.7804	77.8806	64.5989	68.3813	83.7642	66.1844	75.2382
Sv2b	8381	35.8515	58.2724	76.7954	74.1158	45.0502	40.5406	67.3278	47.0107	32.6001	12.4134	79.1825	48.8029	35.9649	70.959	16.5317	60.0928
Disp2	9555	13.8183	41.5177	46.1911	47.0916	53.2464	43.9382	53.9174	48.5382	36.8677	32.7054	53.4781	44.8239	37.4044	49.4336	46.6316	40.0877
Ghitm	3756	92.2651	117.566	121.568	120.633	108.926	105.029	108.647	113.272	118.237	123.302	106.404	105.005	101.846	113.072	114.469	111.928
Rnf187	1949	408.514	199.989	249.438	230.077	185.582	186.747	172.265	212.769	186.471	241.795	215.373	172.383	254.32	201.897	206.466	195.39
Wipf3	7114	46.0297	93.9491	85.048	76.8604	61.0254	62.5691	81.1675	17.091	62.4185	21.0316	42.156	55.942	97.32	60.117	19.1851	57.3209
Rps14	1384	2987.15	145.311	202.261	207.972	148.599	222.922	133.072	174.067	238.362	327.7	137.649	149.761	194.689	140.968	278.329	178.495
Mlf2	4106	191.967	107.19	132.31	106.491	76.0901	97.2755	83.1944	89.9837	101.461	103.495	96.9515	87.4824	111.054	97.5468	89.4356	95.3999
Sdha	4126	101.513	103.099	116.686	99.6947	85.0746	103.887	94.1901	96.849	106.249	122.428	95.8089	94.276	92.7006	96.7988	110.557	99.7888
Sult4a1	2512	276.251	163.995	220.402	179.54	121.504	154.402	146.19	166.021	155.476	163.112	186.156	144.762	152.283	162.179	145.285	152.815
Ldhb	1570	755.912	222.103	231.379	261.054	218.651	254.767	218.287	279.188	242.545	396.811	187.015	222.618	185.702	182.957	312.609	228.32
Prkacb	8772	10.6601	44.7192	40.0756	48.5356	52.4473	52.5919	50.3955	71.6896	39.9434	55.3365	47.1063	41.5413	34.5728	44.6426	60.1799	40.6869
Rps15	630	6289.91	318.727	462.088	284.938	258.702	487.501	294.106	408.451	505.067	735.379	363.317	381.598	437.081	338.521	655.08	437.31
Cadm3	7248	28.0508	60.8595	79.0006	64.5323	53.178	54.4776	57.5629	66.1439	45.9912	49.3812	69.0188	54.5267	57.9975	62.7955	39.068	56.9593
Fam107a	3870	58.7187	200.063	111.432	135.19	98.823	150.634	116.922	91.3947	86.9296	101.268	80.551	90.3268	89.8407	81.1531	99.1038	86.9509
Epn1	2810	143.619	160.128	198.552	166.158	114.828	143.191	105.521	133.584	141.559	122.077	164.607	143.477	184.005	150.619	115.587	150.025
Pebp1	1768	950.731	215.221	287.115	193.141	128.68	157.623	149.399	190.465	210.014	260.686	216.393	171.717	232.327	197.67	206.479	229.45
Reep5	2894	180.823	138.229	159.554	162.628	144.939	135.006	151.598	150	121.594	133.976	131.728	107.281	122.715	141.613	147.986	146.631
Scamp5	3707	77.53	123.712	145.425	131.117	90.6828	108.403	92.7954	122.061	95.4503	93.214	128.265	104.757	115.7	122.166	87.0863	113.963
Ptprs	14990	23.2035	26.3811	32.1142	27.3749	27.0879	23.0606	29.3497	29.2772	25.1083	20.7729	36.9249	29.316	28.7975	28.9454	19.1434	27.2332
2010300C02Rik	5075	68.5026	107.035	113.069	101.421	73.0288	91.4958	85.9543	44.7196	84.256	54.6369	60.0734	81.1812	135.823	76.6095	31.7572	69.0334
Itpr1	18319	7.58734	21.0129	15.3568	20.7275	20.3467	19.1104	25.6162	26.1835	25.2757	20.2588	23.6544	35.0104	14.9613	31.0589	13.7764	28.6187
Apbb1	4408	196.391	88.4251	117.417	100.818	69.7602	84.2043	77.4441	89.4267	81.433	79.2499	95.37	90.3452	79.8784	92.3971	76.2103	87.0728
Ahcyl1	6690	41.9455	62.5272	61.8523	70.0957	64.4792	52.9179	60.4066	59.65	58.2741	54.9743	60.5139	59.5036	56.4347	60.6859	65.6294	63.7547
Actr2	5204	70.0167	84.6835	99.5187	92.6486	75.2474	84.0898	93.0647	59.1366	85.3484	55.0494	73.5473	80.5319	75.3252	85.4858	51.7524	71.4036
Fam131a	2899	324.316	146.071	217.88	181.249	105.723	107.122	126.636	69.5559	134.851	57.7422	155.417	150.054	172.345	155.321	52.4161	140.701
1700020I14Rik	8306	27.5937	47.2469	39.5789	48.7748	53.4266	45.5045	66.9361	47.7251	49.0203	18.4695	61.6017	59.2891	42.1378	65.9749	30.5561	59.4171
Rps3	4483	611.152	57.0658	73.7368	56.229	52.2881	72.7972	49.274	68.8996	81.7065	107.085	53.4052	56.4043	71.3529	50.5038	96.7851	69.3065
Ap2b1	8755	38.4488	47.47	55.0398	56.4279	46.2485	48.6752	50.6779	43.397	39.6021	34.6691	51.582	46.1058	41.5561	48.7316	36.339	42.2774
Hnrnpu	11599	21.3692	32.6619	31.6325	30.3552	34.7798	40.6494	35.2397	33.9215	38.3342	29.9494	36.2934	45.5657	35.7674	37.2817	28.9412	32.0167
Adgrl1	8587	19.062	47.2104	51.3234	43.969	43.5651	42.5853	44.9657	53.3574	44.0692	34.2507	58.4882	54.9024	55.4726	54.8424	34.7376	48.6731
Tef	7867	32.5527	53.5496	50.1083	57.3288	46.8036	48.4917	46.9773	54.9049	48.6714	51.4882	52.1126	53.9392	54.9434	55.4901	42.4826	52.1171
Ppm1e	6702	41.6298	75.978	75.8691	72.8596	64.6786	56.5035	80.6695	36.1879	56.5365	20.1627	72.4929	61.3926	54.1478	74.7856	29.6057	64.0055
Atp9a	5917	103.312	64.4841	80.5433	72.6982	54.25	63.1152	59.8409	74.5939	54.6872	64.4729	68.9947	59.5722	67.5429	65.7444	62.537	64.9608
Ndfip1	930	324	460.429	480.159	520.741	389.916	460.345	356.402	478.874	347.824	477.369	405.974	365.746	353.403	395.497	503.526	404.575
Sez6l2	4210	125.166	114.472	111.052	114.471	84.9223	100.276	89.1341	95.3369	73.1081	73.1427	85.9492	84.8712	107.309	87.3407	78.1795	80.523
Gad1	7639	18.9616	46.8948	46.426	51.0819	59.133	64.6521	50.2761	70.7872	48.6982	80.0954	44.8182	41.5573	38.7652	42.4863	57.6891	40.5274
Slc25a3	5550	160.888	69.6768	75.29	75.6122	50.076	65.7576	51.2773	70.2554	65.2793	87.1503	62.8387	66.4675	58.3112	66.9253	70.5963	65.0086
Mapk8ip2	5700	44.6605	68.1994	86.5018	73.6224	60.2557	67.0816	66.5869	65.294	63.8547	66.028	75.4156	68.2711	73.7575	73.5693	64.8313	67.5996
Tsc22d1	8994	45.7673	43.8238	44.5495	49.4845	36.6578	40.2607	38.6496	44.5388	42.8184	51.7277	41.6933	43.5261	43.2866	42.0857	41.0708	45.0487
Nap1l5	1844	95.4388	185.769	152.357	186.672	203.705	292.277	176.877	268.246	177.088	348.637	183.791	191.536	94.6645	151.05	427.414	144.522
Camta2	5207	37.4326	83.105	105.105	100.72	73.5664	66.9743	80.2757	44.5298	71.8991	34.3419	79.9714	78.2914	109.625	89.8813	36.4121	77.4491
Tmbim6	4578	77.2554	80.8543	91.2288	83.6267	82.8197	82.1754	76.6741	92.5792	81.7424	96.0624	69.3403	75.0447	91.1831	74.1305	94.1632	87.0822
Hnrnpa2b1	6584	52.4673	49.3801	60.1491	50.0174	53.5808	59.9323	52.8815	54.5269	67.1483	61.9193	63.0311	64.6147	63.6046	64.636	56.5234	55.4917
Cbx6	10609	11.7576	37.2801	39.6748	34.6243	31.8894	35.812	30.9013	38.0922	39.4108	31.8618	42.9774	38.5384	46.7653	40.9035	29.0178	39.2915
Srgap3	9852	12.463	43.5212	37.0189	39.7585	46.979	36.0601	53.3723	36.9387	37.9455	20.1527	47.1141	40.9116	39.0211	46.6535	26.7314	44.8841
Sirpa	4911	70.1682	79.7287	90.3505	86.033	74.4025	75.1261	79.191	96.8292	61.7393	64.4269	87.084	82.0289	81.3055	84.7943	55.1812	70.2972
Tomm20	4906	70.2743	89.4029	85.2495	90.8977	71.6831	74.3472	72.218	83.5547	69.7377	79.1221	75.8906	67.9194	77.4384	79.8768	73.3854	78.2342
Tubb2a	1610	411.994	209.342	340.524	287.098	195.446	160.282	202.134	191.117	222.084	209.259	284.205	178.008	244.719	260.16	226.803	235.598
Rps2	1830	1636.08	126.425	161.624	129.719	114.449	150.527	98.5699	141.823	163.297	244.028	127.223	122.405	177.379	123.78	196.253	164.617
Mapk8ip1	4644	163.808	68.5958	91.8224	76.1952	73.9478	79.5681	68.2527	85.9828	74.9493	95.921	75.4813	67.5772	88.6033	76.477	79.3717	73.7521
Dnajc5	6953	19.1604	58.8967	59.3895	61.9294	54.1699	54.5606	57.4404	60.8854	53.1074	50.5707	57.6752	52.0042	52.8954	60.5991	51.1639	54.0901
Snph	7861	22.8086	59.7296	58.0924	61.6065	47.063	44.8176	57.6039	42.2369	41.4307	25.8098	56.6555	55.9572	55.6523	56.805	27.7103	47.9272
Tubb5	3327	251.096	85.7036	127.591	122.149	100.71	92.2663	94.9357	120.832	90.4368	143.589	113.766	84.1887	105.338	107.726	128.563	101.894
Add1	8561	33.6506	43.547	53.9926	50.1816	42.9119	41.1712	47.8362	44.191	45.3683	36.8152	43.5268	43.8744	51.1079	47.9599	32.9323	42.7029
Celf2	25884	5.78616	15.7887	13.5029	15.2732	17.5772	13.9575	20.4847	13.7919	13.5596	8.12264	17.7081	16.3521	16.3834	18.1438	7.86171	14.5856
Rab3c	12049	8.54254	26.8318	23.0326	30.7054	32.9702	30.057	42.6785	45.5844	27.4419	16.7093	47.7674	30.5758	17.1241	36.2843	36.4519	36.0909
Arhgef9	8776	11.4481	46.2056	48.1323	52.5317	50.42	44.6086	55.4777	41.8372	39.962	31.6654	44.5191	40.9671	43.9284	46.4954	29.9246	38.1531
Pgk1	2244	330.231	174.231	212.425	165.165	120.619	162.058	123.867	150.195	168.637	169.705	166.874	128.512	141.241	157.258	175.767	172.305
Frrs1l	6817	19.2439	57.9792	57.5044	65.0937	67.4948	52.981	80.4204	43.9617	57.9716	22.9288	58.58	59.2211	57.9169	73.0719	28.3835	56.099
Snrpn	2159	327.393	156.978	202.765	218.426	140.963	189.871	153.032	152.466	137.714	169.108	162.433	154.713	166.967	178.552	163.836	140.974
Hnrnpk	6466	61.3774	62.1571	67.5792	64.7305	53.7973	57.6522	54.2947	53.2646	54.397	60.0157	52.1874	53.6014	54.6852	59.142	54.9107	53.1507
Fasn	10947	29.626	33.7179	37.7018	34.4297	39.0155	33.1395	38.7537	38.2853	30.766	30.2926	32.7004	31.4477	30.2674	32.3694	31.9162	32.6691
Dkk3	3359	87.5832	124.983	154.739	147.338	93.3518	77.1331	119.016	44.5657	107.185	40.8598	131.062	182.554	110.134	170.159	43.5364	129.941
Tspyl4	3879	47.0104	91.1967	105.654	116.893	100.554	105.212	95.0592	109.376	86.992	93.649	91.3799	92.574	83.9739	100.049	97.7306	78.1918
Rian	18234	14.8266	15.7233	18.1142	21.9193	20.1017	20.6289	19.7303	18.9395	15.6377	22.737	29.652	26.5859	13.926	22.0698	23.2902	15.8839
Fam171b	5744	36.0899	73.3054	71.806	80.778	70.8669	62.8961	82.1813	61.4998	59.6856	43.6168	65.4114	65.7403	58.1942	69.8991	44.6397	63.9455
Gas7	11342	6.74081	35.1462	35.2656	35.6219	31.6383	30.3818	41.8702	35.4008	32.1619	21.9909	37.956	36.086	36.528	37.0347	19.2665	34.3599
Lsamp	17213	8.41993	24.2201	22.634	23.3825	26.9578	20.3082	30.2146	20.5997	19.4661	12.1788	25.3477	19.1946	19.0641	21.0761	19.4248	21.6779
Matr3	9869	25.9062	37.2479	38.8154	43.4917	40.9523	44.5512	44.1387	36.0036	35.3177	33.4208	35.1102	35.1023	34.7247	37.9927	32.8762	32.2093
Ap2m1	4120	121.145	74.477	104.982	111.631	77.9546	80.0287	86.5907	89.5944	77.375	91.2683	91.3474	72.2688	92.3491	94.4198	79.959	86.884
Eif4h	5551	102.19	66.1566	81.7752	63.3093	49.7582	58.9312	49.0395	65.8515	67.2006	77.4273	62.7708	57.6865	73.3204	65.3936	63.3406	62.6631
Wbp2	3177	112.392	132.077	145.83	140.851	102.394	119.653	103.715	114.161	94.4012	112.307	113.83	103.161	121.265	110.004	99.35	106.915
Sipa1l1	12806	3.37936	27.7825	26.9917	28.5123	32.957	28.001	37.1314	33.0538	29.6051	20.7126	29.36	32.7851	32.0149	32.3702	18.4029	31.2568
Cpne6	4257	120.615	87.2446	139.976	120.263	75.8485	60.1683	105.979	36.4115	70.173	34.4528	119.283	80.9324	109.735	110.079	31.2506	84.9107
Mrfap1	1648	379.839	207.39	247.157	195.821	169.015	212.712	193.686	183.072	233.617	256.81	200.915	185.83	272.574	210.194	218.554	219.369
Rpl8	1359	1620.92	182.997	234.575	157.432	149.683	229.769	149.093	203.234	226.916	353.82	173.396	187.896	232.198	181.839	293.492	210.132
Skp1a	2211	395.568	143.396	181.075	198.658	147.428	162.719	136.831	153.037	142.669	179.849	139.76	123.058	144.023	143.122	167.136	139.997
Macf1	31402	3.99928	9.35042	7.019	7.40891	15.7553	10.6814	15.863	14.1401	12.5369	5.00419	14.2412	15.0271	10.3452	13.1199	12.6529	12.3856
Atp6v1g2	2510	131.88	135.088	180.616	193.01	127.607	121.122	156.608	110.43	145.889	117.864	173.891	138.406	144.11	163.3	113.482	138.007
Tcf4	27382	6.46437	15.0391	12.7955	14.5642	14.9767	12.4994	18.316	8.39426	15.3384	4.10471	16.2402	17.8462	12.8984	16.1519	6.19541	15.8182
Prepl	3830	13.271	98.0044	106.991	127.423	105.077	95.4372	105.107	98.8292	77.7852	88.5618	100.944	92.1043	64.2861	91.9825	104.873	90.2689
Lamp1	2675	201.558	139.055	152.467	148.96	153.881	127.56	131.595	135.181	103.973	137.445	94.0623	111.287	137.95	112.353	141.166	127.374
Qk	14242	12.9112	19.0521	19.6289	22.1725	38.0378	30.1114	32.3115	25.8217	28.1118	17.7673	18.4651	26.3961	25.7588	25.9816	26.684	24.2988
Tspan3	4274	130.161	84.766	88.2126	90.6432	75.7628	75.0234	68.8939	79.352	80.2518	94.3292	78.9159	66.2823	73.9521	71.053	99.9846	91.8972
Shank1	10514	3.83356	27.8129	28.6098	27.6693	34.9702	30.6995	39.8886	40.6286	37.0026	15.778	47.2456	50.0567	41.15	42.3685	23.1972	38.4408
Spag9	11209	15.0572	31.3646	25.8522	28.7463	39.8211	35.1294	39.2498	37.2195	31.9422	23.1268	31.0017	34.8959	26.2444	35.4528	32.4669	31.3251
Csrp1	1956	486.137	185.832	208.376	173.621	179.03	210.61	164.27	172.862	173.592	179.023	86.2051	154.271	164.639	137.978	192.704	147.389
Atp6v0e2	2381	260.089	150.475	197.977	184.104	125.863	132.015	141.127	150.697	116.54	139.626	155.073	117.206	141.469	152.048	125.011	134.929
Rps3a1	977	1780.82	294.14	329.414	329.353	281.585	381.077	275.889	315.293	368.345	517.657	141.5	275.661	207.818	273.193	266.532	304.414
Pip5k1c	5730	11.314	68.3966	79.6316	67.9851	58.943	56.5296	74.456	67.1993	51.3244	44.1124	71.0819	62.0172	73.0483	76.9117	39.7356	63.6651
Nat8l	6670	27.5429	59.7799	62.5513	63.4105	44.7845	50.8159	43.7281	54.6122	50.688	46.7095	50.7169	65.4619	54.554	64.2323	45.8294	52.0253
Nrxn2	13812	8.33068	25.3895	29.3969	22.6995	23.2054	26.1191	20.3745	37.2075	23.4004	28.4349	28.4272	22.7567	26.5161	25.3301	27.5611	25.4095
Uba1	4819	72.4762	77.2321	88.1325	88.8628	68.4167	70.442	77.6501	68.848	67.5168	72.0515	72.1752	67.6962	71.0925	72.1625	64.2711	70.6354
Ank3	34838	2.86926	9.8613	8.24564	9.85542	14.5925	9.40632	15.0598	11.3545	9.94606	5.71667	10.7413	11.8012	9.31605	11.5015	7.81407	9.734
Mink1	6286	20.424	64.4091	76.5475	66.3652	58.0858	50.3919	65.7605	51.514	49.8471	44.9887	64.1449	50.4246	66.8652	59.5968	33.5794	56.1941
Cd81	2879	338.093	126.435	136.124	113.697	110.061	105.652	91.8045	119.884	102.974	134.074	90.944	94.487	117.516	95.0007	131.814	116.34
Camta1	14570	12.6438	26.4162	25.2079	26.7028	30.068	22.8647	33.657	18.9126	22.0535	15.2027	27.394	22.9181	23.9865	27.7125	19.8541	23.1946
Nnat	1829	317.661	162.415	210.993	164.862	158.874	145.595	142.193	201.202	131.104	344.916	242.874	142.306	78.2694	135.525	324.725	189.422
Uhmk1	8101	14.5178	40.7051	42.3181	46.2673	49.1357	44.4045	47.0099	52.233	40.0103	27.5972	51.5446	38.6727	35.5455	49.7087	46.6443	47.3927
Ppp2ca	7490	55.6485	45.7007	52.2588	55.5209	43.6372	46.0966	50.3834	42.4328	42.2159	47.8006	46.4718	40.6997	42.9883	46.7391	44.2065	44.8597
Rps24	6256	409.843	32.721	42.256	37.4441	35.9095	49.8467	33.0468	39.2627	38.7347	65.1479	32.4355	34.7066	41.0001	33.7099	60.2902	37.2839
Adgrb1	7222	25.3202	44.5781	47.9208	43.5649	42.7795	46.2287	46.0957	61.1694	46.1941	45.5004	58.6303	61.9055	54.7259	53.9169	37.3666	45.0155
Atp6v1e1	4110	280.868	79.0536	98.5695	97.7538	65.0543	81.0555	73.9615	75.583	68.0384	80.6438	77.3507	65.4887	72.213	70.8227	72.517	68.4398
Nrxn1	20733	6.18414	16.0252	16.7673	18.7148	20.8227	15.0583	25.4128	18.0884	15.035	8.1679	20.6477	17.2364	14.4589	20.9719	11.8825	17.5764
Etnk1	14151	10.014	23.5857	19.9139	22.1013	29.0201	23.4941	29.0184	28.457	23.2895	17.984	28.5455	29.4662	20.5884	30.3061	23.9273	25.013
Ctsd	2351	901.606	147.856	143.815	102.4	130.442	102.6	86.2546	117.752	101.903	108.367	67.5563	66.5824	212.933	78.9607	128.681	135.184
Dst	41155	1.79998	6.70571	4.61951	5.33632	11.7802	8.09724	12.1308	12.0919	8.63953	3.63414	9.12437	11.137	7.38151	10.0777	9.35152	8.95189
Phactr1	9611	9.87958	33.4161	37.6242	41.9002	38.1918	37.7515	38.5978	42.5795	29.651	53.3584	34.6416	36.1009	33.6245	36.5764	29.196	31.7607
Mycbp2	19248	7.39747	17.5943	13.3336	16.2773	23.313	16.2335	25.2773	19.4839	18.8788	7.79637	20.8396	22.0459	20.0662	22.1488	13.3444	17.4766
Ppp3cb	8809	32.5202	38.1427	46.9312	47.0639	40.137	39.165	49.3171	30.4667	39.0043	28.2257	42.9434	38.4779	41.0505	47.4937	26.1992	37.0634
Clstn3	4968	62.2919	68.3767	77.7106	74.9467	60.7555	70.2902	59.9541	84.4509	55.9297	75.8353	80.7619	66.9737	52.8609	73.8839	77.1905	62.9321
Hk1	8532	16.7979	43.6767	53.348	49.701	37.226	38.7785	39.8477	38.7078	36.9464	32.6624	49.0697	37.5631	39.9794	44.4851	33.8123	44.7184
Slc25a23	5294	22.472	62.3567	70.9841	83.6538	70.4894	55.1949	73.2619	64.1189	61.2858	52.0504	73.5037	68.035	73.1513	67.4242	52.3431	68.6353
Canx	4693	45.0764	69.4104	71.19	78.6585	85.342	78.0969	77.7756	72.9794	70.513	71.6112	68.3441	63.2027	67.229	70.8967	85.8608	76.489
Zfp365	5205	14.9169	63.1329	58.8195	84.3021	59.5091	57.7614	69.8895	74.0812	59.7127	48.4761	82.3261	88.7449	60.8332	88.4821	46.3941	75.9085
Slc8a2	5261	28.1936	67.5571	89.335	71.7975	59.0511	53.4826	65.6078	43.4655	81.4616	42.4735	63.6728	68.0295	123.83	78.3926	25.2868	65.853
Kidins220	8669	19.0676	34.7231	36.6065	35.7347	44.7096	38.8889	46.3531	42.8071	42.0165	30.7578	45.1954	44.2397	38.1498	43.9193	35.7446	41.7476
Gabrb3	6542	35.2027	52.7291	61.5089	70.3444	62.3031	45.4735	73.5963	40.168	47.2701	35.1448	55.5193	49.7674	54.1364	61.9514	31.8587	48.1477
Snap91	9126	17.713	36.0591	44.4799	48.9918	38.8632	33.4722	43.5862	39.8772	31.8236	27.1293	43.747	33.4154	35.6649	43.8293	30.3211	38.9929
Lynx1	4662	29.0676	77.1976	106.875	86.7457	67.6094	60.5989	73.6311	55.6388	65.4301	50.0105	95.4419	71.451	77.7095	86.4815	57.8431	87.7076
Aatk	7159	27.7714	43.3414	53.6882	48.6973	49.308	45.0359	43.4189	53.0992	46.5629	42.3592	46.8211	55.076	49.9732	53.2282	43.5869	46.3747
Tuba1b	1875	479.034	132.998	183.379	208.027	150.991	138.651	139.298	172.834	131.54	237.874	168.743	145.255	144.913	173.037	230.04	167.486
Mapk10	11130	18.3433	32.1765	38.7842	38.7817	31.8223	28.8561	36.5444	28.264	26.6023	20.9178	33.2448	31.0669	28.4074	36.3361	21.7849	30.5983
Mast3	5955	43.8168	62.7962	76.0746	69.8139	57.7198	49.7296	67.5816	35.6931	57.8696	36.4288	57.8967	57.8555	78.4971	69.856	25.9722	58.7573
Prkcb	7651	34.969	45.5964	48.4169	50.9012	49.8254	38.7332	60.1172	43.3577	40.9258	25.8919	47.0818	50.8691	35.6341	57.8836	24.7035	48.3851
Glud1	4210	71.6934	77.9054	81.1373	80.4173	94.1516	78.8471	75.5403	85.823	71.8657	96.7691	68.8713	70.3123	75.6746	68.7936	102.886	70.2216
Pfkm	3340	109.244	99.601	122.8	108.71	84.4077	99.4472	87.2252	102.925	93.8302	116.036	108.274	93.831	96.8329	97.722	100.402	94.2228
Csnk1a1	10502	22.5833	33.367	37.964	38.2406	35.391	32.4171	38.1566	25.0733	31.5459	24.9649	33.1037	31.3264	31.8045	37.4122	24.2043	31.205
Rpl19	1022	2375.61	203.811	270.551	224.632	203.901	282.261	191.276	249.717	247.449	389.741	201.777	195.232	240.061	187.566	335.839	230.022
Pgm2l1	9583	10.2361	36.0616	34.9638	36.6837	38.0373	28.3991	49.8405	30.5599	34.9537	12.0659	51.8519	40.0711	28.7504	54.9149	20.335	41.2819
Pacsin1	6525	9.76645	55.292	64.2202	50.6467	44.1495	49.0703	46.4506	57.3397	50.8889	46.5092	62.8547	57.5314	53.5999	57.1156	45.4358	50.8636
Got1	2539	135.287	131.249	166.221	153.753	113.149	129.8	116.652	143.835	124.812	149.351	137.71	117.568	110.457	128.828	124.334	119.984
Arhgef17	10795	8.1357	35.0897	40.8158	33.4213	32.5289	28.8827	36.8835	26.7237	30.6097	23.5233	30.9245	29.3325	37.1552	34.1226	22.178	34.015
Rps6	1586	922.436	158.972	188.987	177.807	170.967	213.48	166.333	171.667	176.351	285.541	128.14	142.943	177.476	136.038	247.446	157.514
Nfe2l1	5441	26.4811	62.9301	64.6888	56.4296	55.2557	65.0844	53.001	69.7118	65.8437	56.8812	65.4449	61.6192	55.3982	61.6173	67.4103	71.3489
Fkbp8	4529	233.787	59.4519	82.8559	65.4241	53.5136	67.3669	55.9837	63.4796	64.7918	84.4903	71.1543	59.0355	70.7757	63.1482	70.3121	66.4295
Mprip	13327	14.88	23.4072	23.4746	23.1086	27.9186	23.6947	31.5109	26.1859	24.8427	18.4186	27.7054	28.3994	26.5862	26.6131	20.2529	25.3204
Gls	15057	9.48468	21.3021	24.4282	25.8245	20.4226	17.3966	23.3975	18.4151	19.4171	11.8613	36.6493	24.8631	22.0056	31.1581	15.5698	24.9185
Map2k1	3391	79.4999	97.0744	126.414	120.33	85.4325	86.2462	91.4842	86.4786	93.5321	119.451	100.701	76.7078	120.236	98.8356	77.9398	95.4128
Abca2	8346	30.8674	48.6423	38.5876	43.8214	42.2004	41.5364	41.0362	47.7142	37.6664	32.9697	31.472	40.1195	36.4668	37.2805	36.9863	40.7917
Sorl1	11321	14.1138	29.5781	29.1234	31.2464	35.0554	24.2132	42.3022	24.2057	31.388	15.874	30.3712	37.4012	29.7216	37.0891	18.2881	30.5388
Plpp3	3159	31.6158	81.8237	104.438	95.626	141.491	114.938	126.074	116.492	96.1339	100.67	103.77	110.88	106.254	98.7337	102.271	100.994
Add2	10139	12.9722	39.8195	36.8368	41.422	32.7001	29.9542	35.9722	26.5865	34.5154	21.3904	32.2023	38.5679	41.3995	37.7596	18.904	32.4374
Dennd5a	8677	27.2647	34.0011	35.9868	40.0956	45.0888	37.4377	43.3947	40.3152	38.4356	35.9891	33.0959	40.1304	37.6289	37.516	37.3584	37.8259
Rpl27a	2774	959.191	68.3694	92.6342	72.5456	64.2675	87.6274	71.5148	81.9735	86.4613	132.56	73.9234	72.4741	92.8536	64.0742	119.627	80.6161
Agap3	5321	60.3282	68.1259	81.0047	69.6335	51.9338	59.6867	54.6676	59.0831	53.6684	57.4205	69.9815	57.3308	72.2295	65.5577	48.9107	59.6454
Cbarp	4996	37.9266	60.4074	80.1462	74.2844	62.4736	66.1935	55.2792	79.9444	46.9387	85.8613	67.2283	54.6226	56.1554	66.2506	82.7739	56.2358
Dlg2	16280	5.63441	20.6899	19.4369	20.9986	23.3783	19.5909	25.7576	24.159	17.5179	15.8101	23.7253	19.7259	18.4422	22.3039	16.2887	20.6217
Pgam1	1831	182.223	176.426	225.758	205.574	148.258	165.784	164.802	178.007	140.032	210.235	194.762	155.37	153.055	170.905	195.123	187.363
Grin1	9700	38.3859	36.4854	41.4174	43.2059	33.455	33.0834	35.1299	28.5092	25.4822	24.0877	35.9325	37.3047	40.0035	37.3446	20.5468	29.2223
Atp6ap1	3026	181.347	104.723	128.273	131.736	99.9354	106.821	104.084	106.151	83.5733	105.297	102.187	98.8079	97.6911	101.59	95.0916	101.042
Zfr	5911	26.5001	52.0958	51.4048	61.7338	69.2886	64.5819	76.1168	54.5577	52.2979	44.3359	56.547	51.7091	49.4889	57.9621	47.4963	50.5878
Snap47	2651	184.018	114.392	151.708	149.063	108.352	125.47	117.904	126.691	104.487	126.582	124.899	106.147	96.3086	119.591	115.754	110.028
Dpp6	12347	9.39473	27.9003	30.4747	34.4423	29.775	26.0664	32.9333	22.4729	22.6701	22.5207	27.3682	26.4392	29.8746	27.1925	20.5475	21.8722
Pkp4	5707	24.9643	49.4608	59.9762	61.598	69.7089	58.2465	63.322	55.7931	62.8882	36.8694	48.521	55.104	65.9841	64.184	55.134	58.0761
Tuba4a	3701	150.84	70.4176	113.656	122.351	89.0959	63.0049	89.0913	79.6998	69.9044	81.1242	94.558	65.5571	84.8877	90.8785	77.7485	77.0247
Pygb	4809	54.5408	70.4859	76.5069	68.1928	69.7197	64.9099	66.4671	65.6188	66.6481	65.4342	61.9806	61.0702	75.2379	58.4032	72.1096	68.3312
Cacna1e	25228	6.24606	11.2198	9.59387	10.8423	16.5534	11.0546	19.6876	12.5882	12.9696	5.0869	17.469	16.4189	15.1386	17.5289	6.3826	12.3995
Pcdh1	8797	7.02221	38.2007	52.5015	37.5724	35.3452	34.889	35.5433	30.4524	40.026	19.7444	46.6748	37.1332	47.2359	48.5174	19.7378	44.6859
Sez6l	6070	25.764	61.5207	60.7895	54.715	61.9268	56.0266	67.0448	44.6273	48.6628	32.4154	56.9206	54.7077	65.2815	57.4594	37.3475	50.4077
Abat	7748	10.6671	38.5281	36.7785	37.0571	49.2811	43.826	38.1116	59.9345	36.3491	65.4836	35.6381	32.999	25.2433	30.1428	69.3544	36.6705
Chchd2	2269	797.24	96.8938	124.338	104.815	78.5712	128.826	68.0296	125.993	114.402	175.915	107.524	100.13	95.4869	97.1142	172.028	125.734
Rpl6	3140	541.937	76.2671	90.4107	84.7112	71.9784	92.9259	74.0756	82.9207	74.8035	128.857	63.3557	71.6655	90.5593	68.5226	109.732	76.3723
Akap11	11015	10.5077	30.5085	26.118	31.4702	35.307	28.8045	38.9647	28.7375	26.8507	19.1278	33.8011	29.194	26.6553	35.4292	24.0208	31.2509
Rnf14	3515	59.314	92.2872	99.2206	108.87	87.9833	86.6238	103.889	97.1018	83.0839	83.5622	104.418	82.967	72.5917	95.9489	94.4224	89.0572
Mt3	1066	1929.14	200.819	288.958	186.356	246.242	302.353	329.856	156.287	385.343	232.41	190.353	171.478	233.19	133.004	232.677	176.61
Trim44	5645	20.5937	58.129	53.1539	63.025	71.7593	55.4347	77.3837	58.948	53.3104	41.6572	57.5882	56.678	50.018	61.929	48.9925	55.9659
Mtpn	3960	33.642	84.0332	88.4492	102.373	87.9194	79.9254	93.2836	74.8967	77.8597	62.2532	92.4596	72.9326	73.0273	93.0594	62.7718	83.5285
Rac1	4496	47.863	73.8181	82.3927	87.9663	77.5454	74.304	73.7592	68.0118	64.2959	68.18	61.1359	62.877	73.1473	69.8297	64.6254	67.1026
44446	11631	24.7174	24.363	28.2689	32.211	28.9022	32.5717	31.3051	27.1986	26.4857	21.569	24.7308	27.2614	23.3344	28.9177	25.2565	25.4511
Huwe1	23507	4.85876	11.977	9.21699	11.3997	18.5226	12.1108	18.5783	16.0354	13.887	7.69473	14.5533	15.9187	12.6433	14.8027	12.9033	14.9772
Wasf1	2854	80.7817	113.497	161.19	159.221	114.521	94.9029	137.185	60.1657	103.044	63.1239	118.694	109.43	158.187	130.051	48.5985	108.631
Peg3	13324	7.13281	18.1884	12.9872	13.8691	32.8435	29.3081	26.6916	32.7757	21.2344	23.8721	25.6326	23.3301	12.565	20.1378	46.9975	17.4641
Ly6h	4227	323.501	54.5115	87.674	63.2135	46.7409	74.4356	41.3557	68.2823	48.3854	89.9467	85.1575	49.3165	58.1754	50.2492	79.2638	60.1264
Rpl18a	1739	1740.72	107.085	109.51	114.71	94.859	102.623	96.4218	116.405	116.432	191.781	84.0439	101.317	126.658	96.5188	161.16	116.255
Peg13	4725	10.5059	73.2815	67.1057	75.0055	65.7126	75.605	70.8803	83.4687	59.8788	63.826	63.5147	76.7322	50.6623	69.1005	70.9514	59.6495
Fam168b	5219	14.1127	68.4898	61.3794	62.5932	61.5981	58.5894	62.2813	66.029	60.3894	47.8336	64.135	62.3833	60.4632	71.7708	53.4163	64.3801
Dnajc6	5909	19.6305	57.9107	67.4639	64.3057	55.5954	51.441	59.092	57.9861	40.8816	38.7305	66.013	45.0008	46.348	60.4342	47.7042	54.0112
Srrm2	12842	6.08561	20.3832	16.9382	20.3743	31.9747	22.455	29.9325	25.8125	22.7074	15.4779	34.595	39.6417	24.4202	26.7929	20.2927	22.328
Rab2a	2133	143.732	142.758	172.315	162.953	132.46	135.995	150.09	127.575	140.05	143.163	160.902	128.015	148.929	145.744	145.644	162.373
Rpl9	3081	701.589	56.0315	78.1922	60.3887	50.6735	73.3458	46.1393	78.511	93.7023	139.862	59.0451	63.3721	84.9527	65.6753	124.275	74.424
Trim37	7214	19.6081	38.9625	41.8604	50.0419	46.3121	42.5161	53.2766	45.9433	42.6351	32.1722	47.3642	51.4062	37.2868	51.1883	36.3835	45.4122
Nbea	31361	3.59864	11.0077	9.76571	11.4919	11.9791	9.07943	13.7034	8.46692	10.294	5.04627	11.9589	11.143	10.2227	11.5973	6.03309	11.0526
Ywhaq	3061	215.256	78.4566	105.701	108.159	94.2982	107.005	92.3719	93.1204	92.412	130.708	73.0483	88.9575	91.0157	97.602	107.413	96.1627
Rpl10	2053	874.589	108.128	131.789	120.291	105.464	135.716	97.2004	108.225	113.884	196.785	98.2524	100.854	130.396	91.7127	167.015	120.574
44261	9174	17.3521	38.1744	35.2624	38.3372	34.8509	32.2578	34.6537	36.0419	30.7108	24.7399	39.1001	34.6806	32.6824	39.2265	30.0174	37.1707
Dlgap3	4521	36.2806	62.1825	77.6987	67.6572	56.8264	62.3742	62.9236	86.8981	67.4111	69.6272	78.0213	75.4279	89.6154	79.8015	44.1168	70.1137
Anks1b	14501	11.0479	23.756	25.0769	24.1097	20.5358	20.4185	23.0034	20.4599	20.909	16.7199	25.661	26.0292	20.3148	25.3422	13.2073	22.0128
Arl6ip1	2482	102.462	134.955	119.814	124.458	96.6743	115.327	98.6307	105.121	160.679	130.689	125.956	101.005	96.8811	118.671	169.275	191.738
Kif5b	7395	10.6026	41.8174	33.1709	40.2842	51.2471	47.2283	49.501	53.5845	45.6092	30.7819	31.9858	44.0414	32.6068	45.57	50.9841	43.2556
Ddx17	7643	25.4021	34.8342	30.4559	28.3168	40.9004	38.6178	38.0446	46.1423	43.8189	37.1323	48.7891	57.9996	41.6839	46.9001	40.7171	38.2437
Gpx4	1724	1246.93	126.437	129.463	133.163	104.378	153.621	115.232	133.04	146.439	197.878	111.657	106.407	110.765	101.122	198.602	149.356
Ppp1cb	10913	16.8186	31.5426	29.913	32.6515	30.4413	28.8458	32.8745	24.102	29.3548	24.8314	24.8896	25.7853	30.2393	30.2355	25.031	27.9205
Rplp0	1659	1182.45	146.485	163.797	143.256	136.79	149.707	124.483	133.098	146.716	206.269	101.796	119.16	169.264	109.354	170.001	131.379
Syt7	7274	11.6189	48.1743	40.8013	42.6711	42.2864	42.3079	46.1109	46.5102	43.7141	23.8631	44.2595	50.4239	65.196	47.5398	25.022	40.65
Abhd12	2823	281.167	106.887	131.107	120.357	93.7782	99.6529	103.081	96.8279	89.7931	99.6438	89.2051	94.2515	118.5	102.172	78.9082	86.4846
Rph3a	4639	9.80432	66.1896	65.6383	76.2299	67.7172	64.0158	75.1493	66.2755	64.8711	50.6188	51.5641	70.8365	92.1559	68.0385	71.6613	61.9059
Rab7	2610	120.878	123.17	137.993	145.967	115.005	114.575	122.126	110.021	105.116	111.619	106.537	107.088	116.945	113.866	102.432	105.11
Jph3	4457	30.4236	74.2421	85.6475	77.8492	57.1493	64.7348	69.1784	57.823	66.2256	53.9111	72.3272	72.0526	94.3275	78.1206	46.4638	71.345
Gabra1	7326	19.9107	41.7494	35.4706	49.6974	45.5321	47.3336	48.5904	42.6448	39.2599	37.5144	40.4357	58.3438	25.4484	49.2764	34.9126	34.0925
Ctxn1	1212	457.251	191.104	271.46	285.964	189.561	213.001	215.499	244.347	234.506	253.149	285.764	251.742	282.499	254.889	183.672	257.134
Rpl7	2687	560.099	92.38	96.251	96.6381	85.8144	100.666	95.544	93.2422	103.268	132.248	66.1439	75.9491	92.8375	70.8981	116.239	86.9096
Pitpna	4129	59.0018	77.8577	82.8716	83.9401	71.1527	69.8395	84.8229	72.9262	71.3428	59.4893	75.2446	75.3241	63.9507	81.0392	63.1023	70.1448
Shank3	9189	5.36519	31.608	37.5988	33.2994	37.0566	28.9401	34.6881	36.0045	29.8391	28.241	35.8165	33.5339	48.4485	38.0679	20.365	33.8909
Scn2b	4656	28.5948	60.2007	71.6638	64.6557	64.2508	71.6059	62.691	76.0926	61.1483	74.3824	65.5807	62.7165	61.7796	70.2523	57.9917	62.5636
Cck	1305	1379.85	171.461	275.739	220.689	110.475	149.18	166.493	134.142	177.714	66.1855	236.428	230.233	230.344	238.714	106.208	239.065
Nrcam	13358	10.3099	21.2639	24.4579	25.8844	26.87	18.6045	31.3168	22.0193	20.3569	12.0559	28.7191	25.2934	21.0565	27.8386	13.6034	24.1003
Xist	17946	0.00472835	18.6039	0.00298248	19.2086	0.0220432	0.00288744	0	30.2358	33.5771	7.76273	0.0116718	47.4416	34.3053	44.3688	0.00549112	28.4668
Rrp1	3337	124.345	90.1895	113.672	95.3391	79.913	90.9805	88.6729	79.2625	86.0291	99.358	85.4922	74.9311	94.9637	81.9133	79.3044	78.6785
Fau	815	3645.01	186.46	238.197	185.968	175.709	228.444	192.338	231.555	249.231	407.161	177.85	185.358	245.342	168.393	350.283	230.183
Zcchc18	4876	53.3911	56.1392	69.594	66.7819	57.8994	65.017	55.7596	64.697	53.4462	76.5119	64.8448	54.4344	48.8088	56.5583	73.1801	53.5033
Plppr4	7144	13.22	49.4809	49.6278	53.628	45.7999	37.1517	52.5038	28.4112	42.1546	23.2443	51.508	41.4354	49.3227	50.827	21.6012	44.7131
Stmn2	5602	95.7458	40.6671	65.9348	61.6232	52.1298	49.1356	54.283	53.5052	39.06	50.2033	58.0115	39.6089	45.9334	53.5915	56.6247	45.6067
Eif4g1	7301	28.1145	42.2703	45.7015	40.8631	42.0156	41.8604	44.6581	39.4049	39.8597	32.3765	43.5292	39.3281	39.8417	41.7647	36.8611	45.8839
Sh3gl2	6551	39.6491	46.5693	65.436	63.8234	46.3092	32.8658	60.2422	42.5434	33.9861	28.6828	57.2416	37.1937	36.9489	56.2946	28.5658	43.7529
Unc80	14425	6.24721	18.6805	13.5507	17.4672	25.7631	19.3873	28.3938	25.317	20.0361	9.95885	26.9723	25.3856	17.5284	25.0784	19.0563	21.3116
Pak1	3943	69.6615	74.8363	80.6045	95.434	72.6698	68.9943	84.8529	88.718	63.9594	61.2921	77.5855	84.3289	56.0299	88.9762	59.506	67.3337
Son	14907	10.2006	18.5968	16.5917	18.7218	24.3669	18.4406	24.2946	18.7059	18.9614	13.5357	24.2314	27.002	18.8443	22.6279	16.6289	20.0407
Agpat3	7790	26.4695	42.1831	45.6909	36.2712	36.7093	38.7006	36.5183	41.991	35.5025	39.1928	35.7484	35.9836	37.3737	38.8515	36.5712	36.3444
Mical2	15218	9.59065	18.0218	25.0279	24.7777	19.7762	15.5543	25.5154	11.9036	18.9034	6.26519	24.4485	27.5817	24.1338	28.0498	6.98379	20.9063
Nefl	3380	91.4576	87.0398	116.786	107.489	80.964	77.8037	80.5874	67.102	85.1899	66.2423	101.059	77.8705	109.496	103.365	64.8405	79.6022
Gabbr2	6686	9.67087	47.6612	48.8085	50.7765	43.1258	34.535	51.9331	52.372	37.8242	23.8198	59.9236	43.4316	49.3032	52.6669	33.8403	50.986
Srcin1	9558	4.99826	30.6546	32.2609	30.7936	31.4136	31.3955	33.4247	39.494	29.7308	20.9125	37.2443	35.6553	29.7614	36.0325	23.9554	34.2288
Akr1a1	2750	299.276	99.8617	123.786	103.547	83.8325	106.218	81.7237	99.0766	100.706	116.493	89.707	83.3844	95.3649	88.2687	110.655	102.832
Rab11fip4	7451	13.1992	40.8813	39.3005	33.4692	36.9814	41.421	40.3562	48.5911	41.9013	32.8465	40.8256	45.0258	38.3153	44.9953	38.321	43.9901
Cdk5r1	4162	29.685	70.836	80.4527	77.366	71.0215	74.1165	71.0023	89.2453	67.9268	68.3228	75.7929	68.183	74.7071	73.7965	51.1896	68.6134
Scn8a	15766	6.00109	20.2517	19.49	19.6698	22.0523	15.6151	27.3784	16.0877	19.0227	7.70861	23.0009	23.9888	20.2694	23.9365	8.85055	20.0491
Rundc3a	2941	191.205	81.3392	116.966	100.544	82.1842	98.0332	97.7704	98.4908	85.347	94.6606	111.479	91.0959	108.624	96.7304	80.4331	96.4754
Pgrmc1	1857	112.637	151.528	162.762	163.265	130.774	174.847	126.215	177.023	153.112	218.425	159.832	125.494	135.827	137.937	208.947	165.427
Ddx3x	5277	29.282	76.1425	53.615	66.19	53.0332	48.607	55.2607	57.1357	64.191	48.5327	43.633	57.2752	55.123	64.6185	38.9263	66.7597
Epha4	8054	18.701	42.8624	51.7892	47.1247	43.2338	33.2693	49.1385	15.3159	37.0569	11.4506	37.8665	34.8982	53.3805	48.6426	11.3238	39.2331
Tcaf1	9638	11.8769	26.5056	31.1823	30.1955	34.5093	31.608	35.2345	32.6699	28.035	27.2607	36.6798	31.4436	26.485	34.6393	29.2625	28.793
Fam168a	7252	10.9871	41.0196	41.0063	43.4681	49.6757	39.378	48.533	44.8215	39.5936	25.4876	42.1264	44.671	41.2662	44.761	31.7223	41.6781
Eif5a	2377	400.642	104.975	140.868	113.916	89.7759	110.22	96.4468	100.73	121.273	135.969	108.917	91.8222	122.266	106.852	112.266	114.992
Rasl10b	4010	51.8229	65.4588	83.8093	66.4285	55.3318	71.7311	50.4446	82.5417	65.6339	119.397	74.1998	63.5031	91.0368	71.119	70.6639	73.918
Rnf157	9537	12.4208	31.8467	35.8228	38.2162	32.658	28.297	34.8013	31.5318	26.4379	24.0319	35.3332	31.7937	31.2767	33.0444	23.1092	31.1151
Eps15	6931	20.2006	46.4121	51.7321	52.2757	50.6573	40.6933	52.6058	35.4177	40.7038	23.7175	42.4153	42.1229	38.4162	50.7116	32.8858	42.0601
Unc13a	12623	11.5018	19.0087	27.1922	24.4149	23.4204	19.6632	25.1985	23.0444	24.4384	14.7355	29.1261	28.602	29.3069	29.4895	12.4087	23.1955
44447	6087	35.3527	41.6861	55.212	53.8301	47.3263	47.9702	51.6423	50.6953	44.8949	36.7282	52.3742	53.5142	44.9504	54.9536	37.7937	49.7006
2610507B11Rik	8798	13.4449	30.6103	32.6082	35.117	36.9299	32.2346	38.0855	35.4763	33.151	25.3918	35.7833	33.4118	33.3488	35.4451	29.6146	35.8268
Tom1l2	8764	22.1239	33.4141	35.77	35.8119	33.1863	32.271	32.2691	39.0346	30.6217	29.3816	35.6473	33.0534	29.4665	36.2304	27.4301	34.31
Ensa	5346	90.077	52.8689	64.4066	52.2356	46.3714	52.7485	49.6274	54.4402	53.0442	48.6047	57.9489	49.9222	50.6425	51.6668	45.9354	52.8037
Cnbp	3036	184.048	98.0852	100.683	109.195	82.2041	95.563	87.1855	84.7413	88.2355	106.327	81.4115	79.1498	90.0891	80.9153	94.0806	81.7905
Celsr2	11513	4.57699	26.3762	26.8664	26.5155	28.3356	21.8245	31.8099	26.1584	23.6847	13.3635	30.8472	29.6431	24.154	30.0548	16.9518	27.3588
Eif1	2098	381.766	138.489	142.458	145.061	116.464	131.151	108.848	124.948	129.021	154.609	103.408	104.111	131.666	114.746	130.718	111.865
Nsg1	3215	99.5825	91.4907	108.679	91.7187	79.3362	91.6607	71.9663	91.5643	74.635	146.234	84.3713	69.6568	73.3539	79.135	99.4018	71.0626
Plekhb2	7987	13.3333	36.065	35.5172	37.436	33.6962	37.2919	32.171	45.0717	34.7956	47.6657	31.4377	31.5166	27.6414	32.741	48.2169	36.8681
Smarcc2	5552	19.7465	51.423	49.4554	52.4675	53.8185	51.8367	59.3085	54.3588	52.9991	44.4326	53.6389	57.286	54.2999	51.1133	49.4493	52.2766
Tmx4	10907	11.9032	26.8775	24.7523	28.8966	27.9917	29.2655	27.1806	31.6309	22.242	26.4698	26.4636	23.6549	20.5099	24.5607	34.0525	23.7811
Oaz1	2558	454.594	79.9837	107.236	76.6283	59.1439	84.1081	54.4182	100.288	111.49	161.835	87.74	82.9543	114.861	94.6192	135.411	109.073
Rps4x	1631	948.076	130.008	157.782	154.316	126.877	158.981	120.266	139.029	136.705	214.081	102.098	123.33	152.41	116.503	177.965	124.532
Serinc3	3840	66.8012	98.5491	79.2262	89.8707	78.4879	70.4132	77.4205	76.7892	64.2988	65.2144	59.4158	70.8971	73.355	69.6486	63.2963	75.6266
Ociad1	5515	104.057	49.2853	56.5808	58.695	49.1904	49.7697	53.3811	46.9441	46.8723	48.0752	47.9693	45.1722	47.1426	48.7109	43.0358	45.4692
Cdc42bpa	21522	2.61401	13.8775	10.3978	12.3591	16.9163	13.4782	16.975	14.1051	13.0758	6.91565	14.0148	16.3403	13.4273	14.8062	11.7147	13.5968
Hnrnpul2	5726	20.5543	54.179	52.5796	45.4544	46.9402	56.0985	50.9761	50.8617	59.9203	41.7784	47.8844	53.9661	49.8311	54.3575	41.7081	48.7945
Diras2	4786	41.3282	62.1442	72.1552	79.9348	57.3259	52.1537	74.5294	35.1697	54.1358	38.0846	68.351	67.3371	71.2927	71.0331	31.4615	61.0152
Ndn	3694	101.21	65.3647	94.4271	76.6236	77.9847	109.149	65.8476	102.255	42.1564	82.6356	44.7106	26.1054	65.1362	33.6097	161.42	58.6419
Kifap3	4012	63.4932	63.2202	83.2605	88.5683	68.8564	70.2876	80.6712	73.0195	59.3918	61.4464	72.4268	62.3782	60.883	78.8199	61.2827	63.9167
Prkca	8992	15.1082	36.3127	42.8808	37.9446	36.2602	31.1531	44.0126	14.8332	30.9966	11.9169	36.4672	25.989	38.9231	37.5789	14.6522	36.6616
Sdf4	6115	49.3033	47.9996	48.8759	48.3116	44.8095	45.0135	43.9606	45.5286	44.998	41.7907	44.0933	44.7156	46.0979	44.1878	45.38	45.4086
Tmem59l	1663	412.386	196.91	231.378	215.623	120.867	145.888	123.983	135.319	115.658	140.499	176.62	144.888	178.655	167.718	133.386	142.197
Rps9	2522	843.671	67.6251	87.3951	55.7121	55.056	82.576	59.1944	76.0171	101.386	144.569	61.2731	63.6352	93.5917	64.2586	113.782	81.3298
Cspg5	10074	28.3524	18.8677	29.1421	24.9076	26.9161	28.5478	23.7527	32.7244	27.7156	36.1205	28.8234	27.691	29.0227	26.0494	27.7172	25.4605
Saraf	2929	141.261	93.119	103.338	89.2735	81.0953	94.6842	86.242	97.5855	91.8087	107.3	87.1031	77.1424	98.7678	87.0282	106.114	95.5988
Dynll1	3890	334.25	47.8583	68.0122	59.5114	54.5867	61.6888	68.0307	51.0149	72.1497	60.2077	69.3137	54.5076	63.3474	61.2887	62.0141	57.5311
Rap1gds1	7559	28.749	35.9307	42.3219	51.6371	38.7266	35.0298	40.6421	38.9637	32.3716	28.7945	37.1526	38.2795	30.4305	41.1833	30.1471	33.8655
Nrsn1	2798	88.0999	86.4452	97.1958	109.969	93.2023	97.1357	99.74	105.193	101.638	115.192	103.533	77.0386	80.465	100.476	121.225	105.341
Rbfox1	4400	7.00053	80.2207	77.4634	85.1218	75.8009	58.0009	86.3489	41.7622	62.6962	38.4369	61.0416	61.5908	85.2807	78.1126	26.8083	62.3494
Pitpnm2	12843	5.70853	27.0903	20.2626	25.8	21.6092	18.1765	24.1854	20.6522	21.5594	19.8676	18.4705	23.483	37.67	22.7825	11.3483	20.3911
Cadps	15054	10.225	18.64	22.1611	21.6782	20.5318	17.6479	22.4804	18.964	16.251	12.3041	20.3041	17.75	16.2428	21.9759	16.3912	16.9419
Rps23	1268	1765.76	129.577	169.689	106.21	113.178	161.543	126.569	135.42	226.361	265.04	131.575	128.746	153.72	118.724	210.338	146.195
Capza2	5890	71.2119	54.1024	61.7476	59.6282	45.6854	45.3342	49.4716	33.0332	44.0345	38.5527	42.3014	40.6415	50.1367	49.1992	34.4986	41.8002
Rgs7bp	7077	12.7097	38.6206	34.2833	44.2865	50.5811	36.4271	66.1901	37.555	39.2774	19.6613	40.7559	44.123	39.1707	48.9854	20.6152	39.621
Chst1	2680	97.2032	127.704	128.217	120.805	85.563	98.4543	104.963	88.5712	96.2543	90.3227	104.927	102.756	129.637	110.913	66.2228	93.5059
Impact	3432	40.8451	74.5413	66.7642	79.2511	87.5625	101.839	74.9337	109.861	66.4752	109.256	75.0848	64.795	47.2983	67.4036	130.157	60.8829
Ap2a2	5663	58.393	56.3814	64.7426	63.6504	47.2606	42.0181	55.7844	45.3614	38.3155	34.8927	53.3088	37.0214	50.8393	51.2095	35.5074	42.9259
Prickle2	8631	19.6038	39.1827	38.4482	43.031	37.2625	28.1514	43.0643	24.769	30.8249	14.1715	28.8736	32.5025	35.5842	39.9965	16.7037	30.6707
Actr1b	4274	59.323	66.1416	76.5662	67.9503	54.6907	63.2267	58.346	63.4839	57.4669	59.9222	72.8266	63.6979	71.0898	66.8019	54.863	66.8154
Mdh2	3562	204.538	72.8585	91.1946	88.9307	61.4519	69.435	65.9255	69.0957	64.1096	84.7279	71.6241	62.5822	71.0566	65.4294	68.2225	66.9496
Scn2a	12732	3.41899	23.9408	21.2842	23.7478	25.6848	21.5664	31.4691	23.7388	18.6388	11.1387	25.4671	22.5395	17.8527	27.6359	15.2746	22.2021
Sbf1	6826	27.1745	44.0296	48.1054	47.5671	43.6451	35.8004	43.1043	33.5434	40.0819	27.813	36.4396	40.5101	53.2997	43.0945	28.6132	40.915
Ncl	10188	23.4126	29.3416	30.0979	28.9542	26.8781	31.6818	28.1908	26.4249	29.3373	24.81	22.59	23.3473	25.9028	25.7845	25.3323	24.0623
Sptb	12147	4.77121	25.3553	22.3269	23.7955	24.5444	18.689	29.6679	17.3568	26.0664	15.1799	23.0336	27.1286	27.7894	26.7678	15.4342	24.3517
Rasgef1a	3355	59.6134	86.7263	103.617	96.8117	70.1039	77.0089	85.4566	74.5746	80.8585	72.8315	96.2246	86.6977	85.3228	89.5971	49.962	78.7867
Actr3	4631	66.9898	68.2937	69.1497	74.449	57.5267	60.5122	62.2593	39.7427	66.0544	48.1192	52.6143	55.4085	67.7961	58.2077	42.5902	55.5174
Abhd8	4079	143.394	57.4722	64.7165	54.596	44.008	62.6796	44.5912	78.1936	61.3378	85.2321	71.1088	60.6368	63.7265	61.5775	73.5272	71.1409
Ubqln2	3344	43.6455	78.4957	93.7305	94.6789	89.6565	84.0648	93.5199	89.8251	67.5473	83.0027	85.971	71.4549	73.3371	81.7419	79.3005	74.6562
Uqcrc1	4135	209.172	61.0752	70.8817	70.0748	49.3966	57.545	51.5611	57.7737	55.3561	76.4907	57.8744	54.4993	56.2626	55.3688	66.502	57.2688
Calr	2880	85.238	77.4944	89.8194	83.6673	84.2149	101.459	93.8043	98.7168	112.412	97.9039	90.1124	80.7862	97.8067	95.6061	101.041	113.076
Mapre2	10202	9.28231	25.9844	27.5908	30.5484	26.2984	26.102	28.6711	31.3455	24.2812	27.5015	28.9391	25.1038	25.5902	27.5989	26.1669	26.6017
Oxct1	3701	66.5587	64.2986	81.0158	83.6583	80.6875	71.9656	81.4876	77.2432	71.4051	64.8933	73.7306	65.4255	70.5824	71.5047	63.0642	78.3768
Copg1	11011	23.4428	24.3211	28.4559	29.4331	24.969	23.5866	26.104	24.1642	21.1603	23.5426	25.9426	22.9152	22.8091	25.4729	22.3649	22.5365
Nlgn2	5785	12.5266	49.9008	56.9655	48.8232	40.9909	44.7059	40.8139	55.0748	40.5927	44.1842	55.6876	50.5329	47.2437	50.625	45.7542	47.6241
Tmcc2	5692	26.4165	43.2893	48.4271	48.2871	42.8885	46.6836	49.0093	51.9253	43.6811	53.1296	50.0564	47.0018	51.2937	48.6306	47.982	50.2093
Sec14l1	7176	27.7529	45.3426	43.0964	43.6218	33.5659	38.2281	39.6197	28.983	40.7418	29.8421	36.129	45.6043	44.0098	39.2897	22.3289	40.3606
Bin1	2451	280.98	88.1483	127.596	109.22	93.7545	104.313	95.9676	99.9144	107.337	89.2356	95.3519	107.099	129.124	117.9	80.9336	94.6881
Usp22	4886	28.6555	55.7259	64.5439	67.6586	65.5804	47.4062	62.5114	60.672	45.7661	52.3025	57.3813	44.8038	56.9463	54.3619	51.6517	48.6257
Dync1li2	6027	15.487	50.4885	42.707	46.2787	50.6125	46.5133	42.818	48.558	44.7692	34.4126	43.8595	47.6055	39.0697	49.9381	46.7293	47.806
Cap1	3494	82.0621	77.1075	96.6459	83.4816	78.1714	80.0999	81.0362	67.3038	79.6788	75.1332	67.5777	64.0017	99.9354	68.4207	57.3803	69.5734
D17Wsu92e	5287	24.2351	50.4753	53.2402	49.905	44.9019	52.9452	47.4198	55.6148	56.1757	45.0577	52.1279	53.9409	53.7646	57.9709	44.7239	57.4313
Dnaja1	8629	34.1918	30.7151	35.1759	30.8064	24.9085	33.5025	24.5659	27.3718	33.5003	33.2187	34.4633	27.9357	27.9378	33.2065	34.6998	30.8453
Map7d1	3652	67.9397	78.5613	81.7071	67.2311	64.6073	76.7196	64.0872	87.6323	68.0961	68.3732	69.5292	78.2237	85.2807	69.5916	66.4468	71.8312
Arrb1	11175	5.10269	24.3182	22.2141	23.9797	26.5062	25.4708	25.3818	30.9471	24.2998	24.0199	21.9818	25.1663	24.466	24.4023	24.1399	21.1062
Tecr	2191	255.068	107.899	128.667	143.022	104.178	112.765	113.053	118.635	105.628	147.08	109.081	105.474	102.875	105.285	132.928	106.457
Stmn1	1922	278.185	101.169	110.194	125.428	85.8043	149.199	92.9239	222.048	117.494	167.056	118.109	157.225	93.5239	138.787	182.321	129.66
Arnt2	7689	6.99675	36.7451	32.7658	38.5006	34.8706	30.2794	35.5993	42.8749	31.8453	30.4674	44.0704	43.1884	22.442	37.674	35.5585	38.1162
Rps25	2691	786.997	57.4389	71.6036	65.4813	56.5965	81.1643	55.0005	69.6725	77.426	113.353	53.8056	58.7937	69.3384	53.3307	108.12	63.639
Pcsk2	7910	33.3412	35.6395	41.3235	43.7887	30.2789	31.4053	38.888	34.8427	25.4748	27.5309	32.3594	32.7955	36.4688	38.8021	23.3216	31.0904
Klhl2	9247	12.3148	32.1248	35.2445	33.6022	32.4463	25.8222	34.8984	16.4065	31.3664	20.5432	31.0728	26.3087	39.1783	36.7414	14.6638	30.1007
Gnb2	3402	267.061	62.8339	84.8796	77.4434	57.9595	75.5642	48.1413	74.8445	61.9735	96.313	65.6032	63.8066	77.5866	64.5965	71.8221	67.7775
Ube2d3	24499	12.9297	10.8354	11.7954	12.3349	11.4375	11.0239	11.6437	9.77125	10.4921	11.2249	9.4155	9.61181	10.6396	10.908	9.97744	9.34823
Rps8	1726	872.393	93.4135	116.226	105.885	90.7859	122.4	92.0146	114.036	147.207	226.899	96.7822	102.77	131.096	104.138	194.375	117.936
Dmtn	9804	21.4215	22.5681	30.2231	29.3307	24.2456	26.5697	29.8748	32.3674	26.7574	26.3615	27.8065	28.9396	31.8458	26.7006	19.756	24.5908
Ahi1	7040	26.0953	26.0007	27.5297	31.6722	44.8657	43.7509	36.7676	41.6337	33.9768	54.0538	35.7856	29.1725	31.4254	28.4657	72.4799	26.4344
Hsph1	7266	27.2806	29.0253	38.8721	34.9195	38.6731	35.8504	42.9329	39.6151	36.2595	36.3134	38.9751	31.4173	33.8153	39.257	39.1679	33.5399
Atxn10	1937	205.15	126.993	163.307	178.391	137.558	135.337	145.283	121.835	115.193	141.453	122.547	110.723	131.252	124.703	124.184	117.374
Gtf2i	10199	26.1911	24.4709	24.2874	27.2562	27.0948	26.0589	28.0676	25.1677	27.1855	23.4009	24.5167	24.6387	27.271	24.182	24.4692	28.2178
Aff4	13450	5.14177	20.5378	16.2123	17.0932	24.4934	21.1626	24.4611	21.5069	19.7406	14.0118	20.6542	19.5045	17.534	21.9513	20.533	21.2856
Sncb	2145	107.364	131.183	149.018	137.266	88.1337	131.466	114.308	147.573	108.497	106.824	149.944	137.371	86.7724	113.972	120.182	124.138
Astn1	9839	12.2207	25.7208	30.2516	29.3494	32.0219	26.0644	31.5469	32.6269	20.6282	19.6753	32.1836	21.9852	24.2879	28.6501	25.3395	26.4303
Rpl5	3920	296.797	50.6396	59.1628	58.8595	50.6258	64.0587	55.9812	50.5994	64.6098	77.3028	40.2627	48.4273	66.5211	50.2945	67.5853	57.2184
Cox6c	3567	569.03	44.8506	55.9395	53.7802	39.4318	56.2197	47.4454	45.2322	64.307	72.7208	47.844	45.0987	48.5344	46.6611	73.7488	56.4276
Galnt16	8047	29.1461	37.3553	43.9124	39.6318	33.3739	34.2513	35.5667	23.745	27.1384	27.4638	35.3681	30.5886	34.0019	31.8048	27.8107	28.4744
Mal	2778	123.098	100.036	113.694	128.129	98.3984	110.855	81.5219	89.1264	96.2749	71.37	32.3656	87.2803	104.506	89.7927	104.432	83.8625
Car2	2422	179.099	59.9277	110.208	90.9254	139.648	116.794	114.327	92.5681	126.122	104.569	65.8569	92.1506	118.106	96.494	120.433	120.248
Gnaq	6185	11.7301	47.9446	47.8208	47.1778	50.0871	44.8224	55.0676	35.661	44.9856	24.1005	45.0759	43.1502	41.9943	50.8043	29.6666	44.1575
Slc25a22	5992	21.3837	48.0379	67.5924	57.3645	42.4064	39.4775	41.4406	45.2083	34.376	28.9407	55.3981	33.7417	49.7207	49.8417	30.3097	44.1972
Sphkap	9602	15.9512	30.9805	28.9637	34.9038	34.5014	26.3353	37.8621	17.2842	26.7699	13.696	28.2933	27.1405	33.2813	30.5174	16.3333	27.0132
Cnksr2	9267	16.6377	29.9768	36.9416	39.0447	31.57	24.1952	42.2074	16.5779	27.1092	10.7395	33.6785	32.5564	27.2125	36.9655	8.85265	33.1797
Eef1g	2600	266.804	76.7894	96.672	86.3721	76.345	105.091	79.43	109.537	100.896	151.098	54.2588	83.8842	94.5007	82.5463	114.462	88.4704
Hspa4	5528	25.788	42.3228	48.5954	47.3511	47.079	48.1716	50.5338	51.501	52.1854	43.6881	49.5048	42.7935	44.4096	51.4135	48.8083	50.1399
Rbfox2	8140	4.6493	33.1742	29.1356	30.0888	34.3587	36.5909	34.0582	39.0082	31.3859	26.2327	35.9933	35.6005	30.0266	38.0446	28.0135	32.6983
Cdc42	2966	156.75	81.3381	97.6455	101.255	85.5668	87.7902	85.8426	82.4167	87.9546	86.855	77.1359	69.0239	82.9781	81.6035	83.4929	79.6342
Prdx6	4804	174.567	55.4092	59.6404	50.5708	55.0525	52.1416	46.8051	49.5952	42.9443	56.3503	29.3657	42.1309	61.1496	38.9347	50.6359	43.1941
Rps7	2015	912.264	79.2923	92.066	102.957	78.4849	85.0176	74.7245	93.9001	111.536	175.607	56.2897	86.4182	93.5951	86.4113	130.503	106.595
Btbd3	5776	22.3449	48.9961	46.7035	50.0137	46.2675	39.958	50.7567	29.0395	51.5972	33.8434	38.8843	45.287	78.2778	53.2597	25.7534	50.0086
Selenop	2842	122.744	111.925	88.9487	103.079	94.8834	108.085	88.686	107.161	72.4775	107.526	55.6637	62.4143	74.3178	59.8583	122.001	81.2697
Ptn	3433	83.8168	56.3977	69.0211	70.1418	65.2334	68.1348	62.3806	89.3717	85.304	98.5598	66.3073	85.6111	70.8968	75.4014	73.025	89.5
Grm5	10247	9.11733	22.8727	25.1974	27.3218	30.1292	27.4236	32.2051	24.1337	24.7691	18.2339	32.0827	29.95	21.9915	30.0951	15.9784	24.8462
Syngap1	6931	6.77028	38.0896	50.5583	38.4567	36.0334	33.9198	40.4734	35.836	40.1281	22.2703	48.943	45.3102	44.6459	43.2297	20.6798	38.9154
Scd1	4836	19.3012	48.7342	45.5549	51.1008	60.0416	71.8123	52.2454	56.4823	59.0507	56.0812	36.0798	43.8562	46.9166	42.1099	90.1278	53.8423
Herc2	16175	5.34573	16.7495	13.8616	14.0537	18.3018	15.3003	21.4943	17.6254	16.6582	8.36462	19.143	18.2338	15.3142	19.9448	12.2486	17.2218
Nfix	7351	2.13551	39.589	34.2651	36.1322	33	32.4894	37.365	24.5224	41.8332	17.1394	42.015	50.4702	45.5703	43.2167	25.2358	43.2951
Hectd4	16443	5.53727	14.9726	12.3596	13.2759	18.4739	14.8776	20.9305	21.7705	14.4093	9.38391	19.2705	18.3054	15.2365	17.7978	13.2746	15.0272
Scg3	2738	77.355	93.7775	98.3483	112.5	118.185	98.9993	112.082	92.0259	81.8279	86.883	84.0947	85.2528	94.1307	88.1618	87.4763	77.6349
Itpka	1818	661.57	147.018	180.032	178.357	85.9741	109.935	106.546	71.3388	131.987	80.5821	110.78	158.655	152.764	144.465	46.4532	105.912
Rpl26	1444	1417.85	115.947	135.774	143.098	131.771	157.5	130.399	147.197	136.335	244.198	105.964	113.129	1.56627	104.666	105.846	128.646
Dcaf7	6133	13.3239	46.6279	48.0081	51.3991	39.4247	37.5391	40.8967	47.4944	38.8345	35.8167	48.8222	38.4044	39.8444	44.693	38.5144	45.7105
Crtc1	11182	10.0927	22.4966	25.4168	26.2377	23.3961	20.3389	24.135	19.9842	23.7782	18.6527	23.7382	25.441	33.7363	26.8195	13.1706	22.9427
Rnf10	7556	19.4843	35.1802	37.4227	37.045	33.652	37.6634	34.5813	35.1483	34.0757	30.4727	30.736	30.319	38.8033	34.4154	31.2807	33.4742
Lingo1	4715	58.1297	54.6995	80.1096	69.0389	43.5906	43.3008	57.2972	64.8632	39.0318	23.0223	69.358	55.4663	58.6082	70.348	25.6548	56.0613
Rps5	1734	1357.63	79.532	97.0464	92.5468	71.7106	90.1885	70.4119	98.2336	108.248	170.064	74.5016	84.4973	102.33	75.841	145.372	97.4789
Myh10	10458	8.16256	26.0253	20.9478	22.0888	25.2301	26.1667	29.2694	34.0369	23.9704	19.96	26.0226	26.8502	21.3168	25.2842	23.3261	23.4039
Apc	15753	4.07765	15.7705	11.7152	13.3475	21.0689	14.3846	23.6867	18.9399	17.0292	6.38139	20.5965	17.588	13.9265	20.6644	14.1907	18.4773
Laptm4a	1773	284.716	142.352	146.926	149.962	129.16	120.149	127.606	118.996	151.09	168.02	108.718	129.241	140.667	108.606	155.291	164.139
6430548M08Rik	6626	13.4851	40.6208	41.2777	39.297	35.3769	38.3435	40.3769	57.8898	31.4041	37.1297	42.226	33.1444	34.4904	36.7241	42.319	36.7627
Ptprz1	14245	6.54655	15.0645	14.7927	16.9773	28.1961	17.6534	24.3752	20.1307	15.2472	13.7618	18.9354	16.3368	17.1581	18.5587	17.9862	16.0266
Hspa12a	5733	16.5625	41.6721	48.2395	53.8146	43.6015	36.3983	57.0764	38.104	43.5192	24.494	64.0937	53.2107	40.8132	56.1115	30.7079	48.5894
Srebf2	7184	19.9735	31.5813	39.0774	38.0826	32.8249	31.362	32.8193	39.2532	33.7686	34.7034	37.1166	35.6273	35.7897	39.833	34.6905	38.226
Cs	5779	32.5383	43.2502	53.783	51.8345	44.4561	43.2908	45.7547	45.3523	38.5822	43.5648	45.0077	43.0617	39.4299	40.1322	39.7312	41.6987
Arhgdia	2258	114.994	102.784	124.659	121.236	103.695	123.211	96.1743	121.47	104.715	126.6	99.7218	103.448	112.593	104.269	109.956	107.78
6330403K07Rik	1494	225.371	129.455	162.936	142.654	136.452	190.346	142.297	202.962	143.466	342.512	135.225	134.277	99.6044	119.115	274.326	122.368
Tbc1d9b	6429	17.594	37.2417	41.1522	42.5891	33.4254	41.5012	34.2725	46.5996	39.6885	40.8937	39.3577	35.1118	34.388	36.6803	46.3978	48.5096
Tubb3	1868	312.437	99.1325	150.514	141.57	106.426	100.557	90.0614	162.958	103.485	188.501	149.107	112.147	88.1925	122.651	170.315	113.912
Dmxl2	13285	7.31982	18.4887	19.9953	20.1794	22.5743	15.9764	25.8555	17.4718	18.2891	10.0668	24.1705	18.8542	18.5489	24.5196	12.9438	21.6756
Gad2	5876	7.35044	31.674	30.6513	27.5632	69.1103	64.6491	45.7392	69.3267	37.0276	80.5133	29.391	22.8525	22.2282	23.9358	70.2098	25.2837
Prpf8	7461	25.5554	33.3394	34.1688	36.6908	39.5593	31.9409	41.6614	34.0149	31.2646	28.9039	31.359	32.3887	30.8922	33.3461	30.4705	36.6056
Acot7	2124	264.073	93.2875	145.401	120.363	99.1244	103.758	107.699	121.798	101.674	129.682	117.97	93.5059	106.12	109.956	122.553	102.643
Wnk1	22825	3.963	9.2831	7.82982	9.63138	16.2664	9.79378	14.3311	12.8391	11.9655	6.86509	9.78714	11.9773	9.95162	11.7767	11.8619	12.8864
Slc4a10	6424	10.1181	43.762	36.6184	43.3758	37.5088	39.4201	41.8807	38.6719	45.3936	25.1382	46.3497	40.8622	28.7816	44.4445	31.6156	57.9037
Rab14	13589	15.8295	18.5003	20.2058	21.4648	19.9474	19.2759	19.2695	19.2436	16.4356	18.0306	16.6434	17.3566	17.3017	20.0037	15.729	17.1604
Scamp1	4582	29.5011	60.2072	59.0139	62.6983	54.1225	57.3255	53.3538	56.4386	50.5207	56.405	55.257	47.15	49.5959	59.1842	53.8527	56.4509
Ddb1	4155	73.929	63.1869	70.1411	63.3423	53.8769	58.7271	52.3724	60.8784	61.28	63.6366	56.033	51.8913	54.0742	54.2303	60.6322	65.9322
Ptprn2	8602	3.03828	30.9144	35.4792	35.5014	28.7015	30.7824	35.1182	37.0102	23.1684	24.3898	32.0878	29.5718	20.3051	30.4316	26.1423	29.7463
Oxr1	7136	13.5202	36.689	38.1026	49.0702	34.5486	36.5035	46.7371	38.8492	28.4797	17.7495	46.473	34.0535	21.4944	40.101	27.3356	38.8493
Enpp5	4858	28.5586	51.6427	49.1276	60.8349	50.74	47.8607	55.8286	58.7657	45.9189	53.4757	52.4949	50.0441	45.3709	52.8275	50.6004	53.6672
Pi4ka	11254	18.5333	21.8207	24.6121	25.5419	23.1136	19.9831	26.0751	21.5288	19.8553	18.0729	24.1401	23.5414	21.1244	22.876	16.834	23.1368
Npdc1	3906	234.991	55.2727	78.9289	61.4366	46.4861	52.813	49.1199	44.0117	57.4557	52.457	55.9987	53.8685	76.274	60.027	45.4875	56.968
Dlgap4	8451	16.1456	27.9616	34.1624	33.994	27.8049	28.7203	32.4224	32.7692	26.5046	23.4804	33.9623	33.6369	28.5324	31.3593	21.5604	30.6594
Hspa5	4229	40.5915	52.7746	49.2838	49.2902	54.1398	74.7189	51.4428	63.927	70.7141	68.3999	46.5582	43.0579	51.4021	52.527	82.4536	75.1126
Hp1bp3	8433	18.3636	28.7867	30.3383	30.5503	26.9521	30.2379	27.9717	29.1502	29.8478	32.1406	28.6325	32.6621	30.4524	32.3496	24.446	30.7974
Ppp1r9a	14531	6.87319	17.5733	13.8238	16.7227	20.5781	16.7996	23.5733	19.0851	17.4334	12.9234	17.2762	17.7741	15.4302	19.8345	14.004	16.7788
Ptma	1462	254.623	155.933	175.984	136.256	153.058	205.287	142.591	146.091	214.949	190.765	117.984	149.734	186.587	149.092	176.698	170.189
Ip6k1	6487	37.6857	38.3212	44.3404	37.8407	32.2118	37.4876	31.6811	38.6449	35.4186	37.7449	40.7171	39.5972	41.7984	40.1617	37.195	36.0591
Napa	3786	141.044	58.3035	72.5524	78.685	61.0087	59.0446	71.2095	54.7917	58.6787	57.7993	49.7929	55.6331	89.1051	61.4583	47.4238	52.2971
Scg2	2515	52.0264	98.5736	85.7869	83.1883	85.1295	99.6802	101.037	101.808	84.3022	180.289	75.4772	68.5918	76.1118	69.6191	208.646	67.2523
Atp5f1	4105	211.548	50.5768	60.7992	55.8986	42.2731	58.1801	44.9196	47.9838	56.9954	66.8145	52.3273	47.4451	48.9603	52.0851	64.8395	53.6645
Atp8a1	14278	6.31747	17.2284	16.6666	18.9417	19.9299	15.9141	21.1536	18.3597	16.394	12.4928	17.696	16.3673	19.0769	21.3486	14.6318	17.2396
Rpl31	1662	1328.12	75.1465	92.2333	82.7859	68.2321	77.9765	79.6316	98.0833	140.547	179.309	81.2265	81.4141	98.3815	81.827	146.363	103.943
Eif4b	4468	32.9886	66.2293	65.0478	60.3086	53.5162	60.0059	56.0621	49.1011	55.7078	52.4563	51.0295	51.6008	58.5118	50.274	51.5986	53.2868
Cdip1	10094	32.8273	29.2899	31.1099	26.7222	21.6244	24.1585	19.5651	20.5607	23.152	23.0812	24.6109	21.7892	24.7793	24.6318	21.4484	21.8627
Arl8b	4479	50.3749	54.4899	63.1912	70.3429	61.1963	53.6344	67.6691	51.0543	44.8926	42.8349	56.4575	47.6903	53.376	59.5311	43.7825	50.8221
Rpl14	1651	857.184	99.0129	126.499	111.561	97.9451	136.968	114.117	109.602	126.558	204.434	79.7378	94.1893	122.668	91.4773	165.304	105.545
Ptpn11	7492	13.1496	46.4251	34.5918	35.1952	33.8574	35.1217	32.3255	33.5724	37.5048	28.9107	23.3101	30.7009	32.0131	30.8913	32.5936	33.018
Glg1	7090	4.65565	35.9064	34.1449	35.701	41.9021	34.1897	43.9122	38.5536	35.1442	27.6419	34.2998	34.0759	32.342	35.2817	33.5729	36.6154
Dzank1	8262	8.8121	27.404	20.2252	26.1753	34.1972	35.3795	30.1491	44.9575	25.76	28.2262	31.4498	28.3574	16.4248	29.1118	46.8923	26.3538
Gprc5b	4630	16.8977	50.7226	47.0384	51.4495	60.9662	59.3053	53.7033	59.2289	60.4668	50.7293	32.4712	52.4383	66.3897	48.7135	60.1265	53.5959
Gja1	10257	9.49727	24.1447	24.4162	23.5031	30.6783	22.3853	27.8871	24	25.4862	24.7626	20.0742	24.3305	22.4311	19.5588	26.3917	23.1957
Ahcyl2	18255	2.30091	16.8288	11.2002	14.1732	13.6738	13.1568	14.1855	10.5801	18.0625	10.168	10.7141	12.3567	14.7941	12.4707	14.2728	20.3126
Ttll7	8266	17.8415	27.0128	29.2354	31.274	36.8181	29.8709	36.4918	34.1507	27.6849	20.5746	28.9069	29.5358	23.7111	34.5208	27.056	29.8254
Gstm1	1473	252.318	176.504	179.72	197.647	162.717	191.407	160.707	157.211	141.961	187.411	112.268	136.559	162.442	124.668	185.948	139.475
Sdcbp	6904	36.3805	39.7015	44.6547	42.3204	32.9083	34.803	29.5819	26.466	35.1303	32.1962	34.3896	30.5393	41.0159	35.6056	31.3872	36.6354
Clasp2	15378	8.03964	12.878	15.015	16.4956	19.176	14.9914	18.6911	17.6409	15.7543	11.9036	16.3315	17.4641	15.2154	18.2533	15.2096	15.7028
Serbp1	20117	12.4096	12.1036	12.6246	11.0318	11.6194	13.6159	13.047	11.4648	13.3457	11.6146	10.9901	11.8239	11.6771	12.448	11.2593	12.023
Cabp7	2628	73.7153	128.408	137.659	132.239	91.5377	82.6565	106.764	11.7627	86.6892	26.6746	97.6574	90.6137	160.739	106.379	35.6039	106.104
Pls3	4238	46.2317	62.9322	77.7975	83.0793	56.0369	51.3779	69.466	42.4772	56.6954	29.2426	69.3553	57.2503	51.4385	66.9101	33.7508	58.5927
Gpr37l1	2269	246.973	90.8594	121.885	95.4321	96.9936	105.943	86.8176	104.81	97.2207	132.2	84.5603	91.8019	120.134	82.2194	112.68	82.5812
Prkaca	2488	74.6232	98.5971	123.332	104.102	88.4913	98.1585	82.8265	98.626	84.827	106.073	98.3538	83.8519	99.2713	89.5875	114.189	94.1068
Ap2a1	4300	69.6797	60.0392	70.3401	67.4754	50.8744	55.1199	52.2393	60.5285	45.52	52.9507	54.0096	52.0554	56.5184	54.3382	48.0228	51.6705
Ogdh	5456	30.8563	45.4481	45.1066	49.1658	48.2158	43.2893	47.9834	51.5231	42.3586	44.3054	37.6713	41.9193	35.3954	40.3871	46.1833	45.5736
Rnf11	4263	41.6213	56.6402	61.9609	62.0086	57.7188	56.6923	57.3332	59.0479	52.5177	55.3187	57.8073	49.8273	48.1827	58.1078	62.9565	53.2146
Cdk14	18877	3.7085	13.9025	15.7619	16.7866	13.7379	10.5245	16.1771	11.4994	11.9058	5.40207	16.0894	11.9925	12.8035	16.01	9.30779	13.823
Chd5	9583	8.10208	23.2407	22.14	21.6141	22.7958	24.5977	26.1967	33.1139	23.4976	19.0205	33.6171	33.0366	16.8211	30.2675	27.7851	26.5446
Dbn1	4514	73.858	43.3877	62.9621	52.3816	50.9747	53.1152	53.7995	45.0842	48.5702	48.8973	59.906	55.0573	70.2024	53.7028	35.6385	48.8391
Ldha	3310	166.044	62.2525	88.4515	73.1804	48.2168	66.3302	57.392	60.2213	70.2448	74.5455	84.4652	58.906	62.5521	73.237	69.1591	80.5969
Adcyap1r1	6601	11.9679	32.6986	29.4579	33.2118	40.7713	41.9662	32.9405	48.3932	35.926	44.6737	32.6601	33.9836	37.5178	32.9475	46.607	30.7194
Sf3b2	3231	73.0104	78.0023	86.655	74.7483	65.3666	86.7643	74.0245	76.4784	74.7995	74.4021	65.2017	67.9042	74.9792	67.3458	74.2966	68.2499
Caprin1	10219	11.9572	21.7331	22.6215	23.8382	27.4117	25.871	28.7215	25.0126	23.5548	24.2276	21.1789	21.3372	22.3435	25.0184	21.2825	22.6835
Gnl3l	5570	11.3648	44.6394	46.3071	50.3226	44.1593	43.6779	46.8913	53.6273	39.5555	41.6279	47.7683	39.3018	33.5267	41.0944	48.9976	39.4101
Ppm1a	12829	10.8408	19.1053	18.1903	18.0793	17.9839	19.6261	18.1045	20.9965	18.2373	18.0085	18.5682	19.25	17.0726	21.5892	19.9637	18.7967
Rpl11	2697	678.588	50.3426	67.2569	38.8179	40.7924	63.2691	42.2951	62.4655	89.5896	114.341	55.8993	50.793	66.6874	47.6983	104.792	67.435
Got2	4824	69.2701	52.0174	60.1365	59.7811	43.289	46.3183	49.8109	47.6781	40.6648	49.7865	52.2896	45.8622	44.9981	47.2813	41.9076	47.1875
Ctbp1	4476	73.8784	50.8161	59.407	54.8543	49.2962	52.2232	47.8944	55.6012	52.0544	60.8283	46.1065	48.0852	57.4196	50.4378	49.6461	49.6761
Tmem151a	4807	63.2661	47.7177	59.9372	59.5461	48.2517	52.0983	52.3635	54.4512	42.1996	35.6578	49.0975	46.9706	50.3755	50.3395	36.5003	47.6435
Vgf	2973	38.9026	90.5501	90.5564	78.9405	57.3488	82.8775	58.4994	111.531	56.6967	106.912	97.7737	71.5386	54.0992	98.0719	99.3059	68.6181
Plppr2	2750	68.0691	97.306	125.674	104.847	75.5052	76.2761	83.3246	69.5716	75.5688	56.6763	110.996	89.3306	113.664	99.2015	45.563	84.7973
Rbfox3	5818	22.7816	39.4347	55.612	46.6173	37.2832	38.3514	42.9194	36.4914	41.8825	37.1717	41.5108	45.1742	56.1553	45.3003	22.2731	37.7876
Hap1	3766	5.47524	38.2782	59.8766	43.4883	71.3117	76.4612	52.8843	89.4948	48.7099	131.512	73.3062	30.9548	41.7659	35.2214	128.858	44.3955
Zfp706	4981	51.6694	43.1975	53.3303	53.501	50.1312	46.1379	48.9904	48.5334	44.8067	47.0985	43.7028	39.9815	48.9254	48.0924	44.5434	46.102
Grik5	5168	65.7921	46.9533	56.0197	52.3102	40.0163	41.7412	45.3739	46.4349	37.4259	37.232	52.0616	41.5208	57.5389	46.7603	29.8891	41.7656
Hspa9	3932	69.6622	65.7378	69.9946	69.3692	59.4812	63.7183	59.9487	54.4821	61.3407	58.6292	54.4032	50.9234	54.8533	54.1429	59.9858	56.3085
Zyg11b	9046	7.37298	27.705	25.8447	29.0335	31.1994	24.9524	34.22	27.126	25.3991	16.6938	27.2421	26.7915	22.6496	31.6758	22.7731	28.3908
Fads1	3456	31.3787	62.997	69.5064	69.8023	70.4843	64.1428	66.0287	65.4557	76.2487	72.0574	63.7145	56.9345	83.2309	62.977	85.1421	74.4088
Emc10	2917	160.808	72.2459	99.1023	91.1495	66.4963	68.0545	62.4307	76.6239	73.738	88.9062	74.1232	69.4038	87.9668	80.3048	71.2473	82.6492
Ak5	3404	66.9317	79.1156	111.733	99.4585	65.4793	49.8695	82.7531	49.2751	52.5119	27.7801	95.5933	48.3558	91.3731	85.3844	28.8191	74.7777
Neurl1a	4411	47.785	45.3096	62.6971	58.4439	49.4447	52.6286	44.6839	60.8214	46.3181	55.1807	60.8063	44.4606	67.9029	55.8885	42.1899	56.3956
Eif5	6820	21.9976	35.7096	34.8296	36.1625	36.6005	36.7741	35.6904	32.7298	33.8157	34.0799	33.8457	34.5834	32.1301	35.8539	36.5637	34.4207
Ncor1	12811	6.88192	18.2462	16.6157	19.1611	23.2757	16.9841	26.0205	17.5198	19.6603	9.75202	20.5113	21.496	18.9463	20.826	12.8881	19.4264
Tnk2	5738	9.58278	42.6429	38.1139	34.995	37.0753	44.5845	38.6523	47.4921	37.8711	45.0511	40.9123	48.7576	44.1728	43.9435	46.0088	41.0761
Ankrd46	5221	41.3629	48.451	54.7949	58.1331	41.6306	39.6799	41.8287	39.1768	43.5216	39.5223	46.1872	43.6401	53.6862	47.0106	34.9744	44.4194
Arhgef4	9861	28.2936	25.959	32.1489	29.9534	24.0431	20.2417	24.4805	17.8669	19.3574	20.9254	23.5993	20.2065	27.2518	24.2925	20.3963	23.1518
Vcp	4851	64.5114	46.9844	53.0161	48.4478	40.9822	47.5025	40.6424	52.0324	48.3083	54.2306	48.555	39.8587	45.3411	46.6837	50.7039	50.8448
Zmiz2	4655	20.5985	54.2638	55.7198	59.4105	49.4401	50.2262	51.1404	58.1718	46.0217	46.6501	49.542	57.6469	52.3407	51.2746	42.7622	47.2642
Iqsec1	11601	12.2078	21.9623	20.5679	23.36	22.0926	20.5602	23.0135	23.6935	18.1087	15.6878	19.2833	21.0777	17.2271	19.437	19.9873	20.4509
Ccni	3303	54.7203	72.1409	74.2331	82.4295	67.934	71.6322	70.5719	74.0822	70.4427	66.9261	59.5633	68.6043	69.7344	73.8342	72.7516	74.4214
Baiap2	4992	36.2231	48.7651	56.8689	54.5953	41.7617	42.3824	52.689	45.4435	43.9734	47.9882	47.9598	50.9243	63.8304	51.4094	21.7439	39.3621
Mmd	3581	69.9976	67.1074	86.7499	86.8765	69.0305	53.9741	85.541	34.9821	57.9873	35.7125	75.8357	61.4791	84.4309	82.357	31.8251	63.163
Gdi2	10558	31.4489	22.3124	23.6694	27.95	23.8005	21.9974	24.2156	21.5376	21.0978	22.4205	17.5379	17.734	20.3554	20.5992	20.4825	19.2325
Reps2	8296	11.6604	29.4629	27.0006	28.6278	32.8331	25.6092	39.1609	28.1625	27.8058	15.3617	34.6663	33.3516	21.8223	36.8729	19.9855	30.2336
Wdr6	4163	22.2176	52.2232	67.2807	46.8604	53.5833	65.6345	38.1497	77.7137	47.8728	90.9681	56.353	29.2644	33.7577	33.0316	107.917	52.6364
Cdk5r2	2799	53.2049	82.2294	100.871	87.1892	63.1752	85.6784	58.8311	103.47	79.6593	94.6252	80.5221	95.8722	93.5852	89.3315	70.6423	80.194
Trim9	14203	9.21258	18.1111	17.335	19.0843	17.0704	14.6045	18.2285	16.903	13.1663	11.0404	20.551	18.1884	16.7239	20.639	12.0378	15.7217
Atp6v1c1	5601	56.0397	42.9145	49.061	52.1264	37.5819	41.9559	44.1047	39.0107	37.0164	39.2684	43.3248	34.6664	37.3975	42.402	35.3198	37.3357
Smarca2	14269	4.40658	14.6159	13.3987	16.089	18.9321	17.1117	18.6636	21.0164	17.4814	14.4104	16.0557	14.4728	17.738	17.0344	16.4504	16.7011
Mef2d	5985	7.41506	41.6311	42.1929	46.0059	43.1463	38.857	42.774	41.4511	38.3623	32.3078	39.9413	43.6604	42.1265	42.0757	26.9451	39.1022
Nmt1	5017	41.7086	50.172	54.7506	57.8542	48.4924	43.421	56.4473	35.9895	45.8931	33.9542	39.162	48.7063	59.5473	46.7127	29.1879	45.3057
Tubb4b	2088	206.895	96.5664	120.48	113.691	93.6131	95.8931	90.2067	106.575	110.193	120.201	108.117	78.7291	91.923	102.865	152.865	118.339
Zeb2	19942	5.35715	10.7139	12.2684	13.0487	15.799	11.1681	18.5686	6.00082	13.8847	3.05417	12.1579	15.2592	13.2513	14.1788	5.43072	12.9984
Atp6ap2	2618	94.8055	93.9994	98.2971	107.801	84.3993	98.3909	76.3509	97.9711	78.6993	87.6514	86.0291	75.7585	69.7207	87.5349	89.2275	85.6959
Slc6a11	5050	10.1322	26.1746	39.3214	32.7252	55.182	43.6092	34.6711	69.5233	41.3649	82.8135	40.7622	30.8684	24.6526	30.6563	111.198	35.5739
Selenot	3436	47.1938	68.8939	65.7207	70.4808	79.056	74.4243	83.5718	66.9238	65.2679	60.8487	61.1287	56.9034	58.5978	64.5396	72.4307	67.2849
Mtss1l	5311	5.17661	35.7788	43.5869	34.6182	47.8687	46.8421	42.8826	54.8823	41.5251	47.0994	51.4782	44.0832	38.3556	40.5734	55.7381	46.1478
Ank	3610	29.852	70.8659	71.6565	81.4087	66.6617	64.062	71.0691	68.2178	55.2959	56.2179	61.5332	61.6451	65.6836	68.5738	54.3764	60.4685
Nfasc	14145	5.39904	14.7735	15.06	14.756	21.3727	13.994	18.7603	18.6505	18.1531	9.7187	16.5852	18.6228	17.1013	18.8046	15.3615	17.8263
Brd2	7285	13.628	37.7609	36.7723	35.2287	31.9414	31.9657	29.993	28.7113	29.792	27.0779	36.2354	29.9307	32.457	29.9505	30.8076	35.4674
Sf3b1	11370	14.5903	20.9937	18.4344	23.6169	22.8817	19.0091	23.7948	17.1424	18.5477	16.134	23.5208	24.3013	20.7371	23.2134	16.6059	17.1939
Ndufa4	1381	1133.47	118.409	145.262	114.809	87.781	129.151	99.3049	115.834	158.173	187.186	116.713	101.861	114.566	115.862	170.079	127.106
Arhgef12	13620	2.21171	15.9813	12.65	12.9942	22.5741	15.378	23.538	18.5395	19.5417	9.3487	17.1553	20.1039	15.5074	19.5532	16.4601	21.3465
Amfr	4132	40.9489	62.9213	63.1351	63.5751	54.5172	57.3861	52.3268	54.4497	52.2513	55.1306	49.3874	51.4856	57.224	52.7	53.4453	61.428
Arhgef25	3994	71.2365	58.3955	84.8687	60.2483	49.8198	54.5036	61.097	25.2616	60.5235	26.0203	63.8902	62.9712	91.7618	66.9902	27.9297	59.4994
Ankrd11	16580	4.00732	14.6103	11.8798	12.3997	16.2508	14.5484	15.9143	15.5142	13.6463	8.35523	15.078	15.8845	14.7603	15.0188	12.838	14.7555
Iqsec3	13577	2.60621	17.8034	17.9529	18.1246	20.347	14.9611	19.9802	16.4589	13.7098	12.8711	21.541	17.3241	14.8978	19.3204	17.082	17.5236
Snn	2967	62.1755	87.8556	101.329	78.3028	63.3313	75.6749	79.24	79.689	70.369	69.2652	83.1989	79.0195	80.3341	83.1433	57.1599	75.6345
Caln1	10483	4.18487	24.0711	17.7578	22.6553	20.9016	17.1227	27.8015	26.0329	19.3816	17.9775	33.848	29.8853	13.548	25.6933	14.8149	26.0849
Rpl12	3598	487.22	38.3871	47.0526	43.5159	38.5423	51.4148	43.3041	45.4162	46.3835	72.1407	33.8382	37.7124	45.4875	36.0695	65.3488	43.0687
Pafah1b2	8266	17.4206	28.348	28.9893	30.9879	28.4537	29.1939	30.9166	27.1291	27.0718	26.3991	27.0634	26.1427	24.5444	28.6463	27.5746	26.8994
Sdc3	5989	8.20354	37.17	41.9592	37.2578	36.5416	38.1216	35.7762	50.0806	32.9256	40.1019	43.6657	34.3462	38.2962	33.9036	46.9682	37.9991
Morf4l2	3135	79.5228	73.8978	86.4062	75.4404	61.4096	77.1899	69.59	71.2643	70.0208	74.903	77.8217	60.7952	67.1096	72.8751	74.2142	67.981
Cend1	1775	242.518	122.335	166.361	128.996	85.3825	117.065	76.4457	127.943	110.334	152.448	149.485	122.324	103.47	116.252	140.015	127.272
Cadm4	2161	142.812	90.1725	116.434	91.5968	84.3895	99.6076	80.9706	133.495	109.066	142.262	97.2192	95.7886	90.8397	89.5814	122.758	100.165
BC005537	5849	37.212	40.4006	42.7622	40.8397	42.3309	39.2555	41.0532	36.8441	34.3591	30.1532	36.3488	38.7509	41.155	42.0001	35.7345	36.7793
Dock9	13245	7.28426	19.9517	21.9267	21.1085	19.9478	13.9785	26.0683	9.65834	15.7959	4.97708	21.6262	20.0394	17.9839	22.8544	7.90506	18.5338
Fam234b	6912	17.85	36.2812	35.7599	40.4806	31.0515	29.8673	33.5465	34.9391	30.0735	19.7114	36.8498	42.4815	31.747	36.4484	28.0148	31.4367
Acox1	5082	30.4723	48.2498	48.3209	48.8112	46.8343	46.5669	46.2514	48.1394	42.8339	46.2941	42.1748	39.4746	38.8499	39.582	45.8106	43.7525
Bcan	4064	61.4697	53.9309	60.7278	56.8551	53.0283	51.3845	45.3043	62.0602	47.5663	62.6072	52.8423	61.1538	63.8858	56.3228	49.0414	49.0207
Cep170b	8002	4.32652	29.3744	28.9424	29.7071	26.6186	29.49	30.0842	40.9338	24.1037	22.8341	32.2164	28.7577	24.7696	28.4021	30.3993	28.3149
Habp4	5362	53.3944	40.2543	46.0471	47.1344	38.5767	43.5167	39.9805	46.3222	37.5501	47.8985	42.8144	37.5142	33.6769	37.868	44.9162	37.3614
Scn3b	5461	35.4741	42.3463	46.9374	52.3747	45.5478	43.2877	57.9805	26.0079	44.7488	23.0406	37.3875	43.7746	50.1031	47.43	22.6194	38.3844
Malat1	6983	6.50113	15.3431	6.89837	8.24069	29.7727	22.3731	31.2183	20.5504	42.8717	4.59645	79.9544	94.4894	57.8135	53.1139	12.0234	19.5477
Pja1	3324	58.1016	67.2684	80.3177	69.5951	61.1179	72.5671	69.0196	70.2876	60.4916	81.1887	72.5304	59.1465	56.5825	63.3468	73.7595	61.824
Tub	8391	7.33165	26.567	23.3205	26.6842	28.3599	26.2147	28.1449	25.8464	28.1979	18.4618	31.2533	40.7819	25.0425	33.9486	23.347	26.6113
Atp5g3	2181	414.159	93.4036	108.201	80.3645	45.123	84.3914	37.0225	92.6569	114.197	142.133	90.3732	82.4226	87.1078	83.0327	115.736	100.521
Tmem106b	6931	11.8633	37.8042	30.1326	37.5677	38.6715	33.0003	42.4673	31.8156	31.3914	25.3335	31.8228	30.7406	28.4265	35.9974	27.3337	34.6155
Cntnap1	5875	7.78499	38.1039	44.8232	45.2473	40.767	35.4391	47.5965	39.2575	30.8386	30.3423	44.8071	38.3951	42.434	44.5479	28.0619	40.6955
Atrn	13208	6.61082	17.5243	16.5863	19.3224	20.1201	16.8228	22.0741	17.5773	16.1953	10.8765	19.2882	18.9395	16.2247	19.0619	12.4821	17.4996
Sez6	5779	47.9998	31.44	44.6231	40.8393	34.3632	37.9736	40.1909	43.1242	29.5968	56.7461	45.7145	47.9619	26.4348	36.9602	29.014	33.0972
Brsk1	4100	24.6907	54.2319	61.4347	58.7309	43	54.1435	44.2269	61.803	51.0941	50.5865	65.4953	60.1546	61.858	58.9936	50.4495	63.6026
Dock4	22923	3.33897	12.1618	12.8982	12.9789	12.7051	8.93812	15.2228	4.73164	8.5506	3.73389	12.7402	9.21916	9.7095	12.3184	4.53104	10.3912
Wdfy3	15346	3.06884	14.7334	12.0329	12.73	18.7863	14.2495	19.42	19.1732	13.6087	10.0475	16.3416	16.5902	12.1454	16.082	13.5814	15.2681
Asrgl1	4297	44.0961	43.5191	53.4988	46.4874	56.72	56.099	54.1951	56.8995	54.6872	55.5554	42.5067	50.0379	53.9261	47.5807	60.2568	52.1336
Mlc1	2801	121.481	77.6913	93.7476	63.7739	80.8154	74.1843	64.8769	75.288	77.7158	100.884	62.1993	58.8624	93.3716	61.9893	109.837	73.1692
Ubqln1	4406	39.3653	52.935	56.3663	55.526	56.4241	52.7824	55.7127	49.2455	48.6103	48.4897	44.7235	48.5296	47.8438	52.356	51.609	46.4776
Mbnl2	11993	10.6909	20.8668	17.8829	21.2708	21.5134	18.458	22.9955	17.01	17.5573	14.0042	18.1684	20.5016	17.7741	22.0481	15.1805	19.2261
Eif4a1	4334	120.117	48.1567	61.2176	52.1073	42.0069	47.8008	42.9833	41.7064	53.2001	53.7568	48.2575	42.7144	58.0319	49.6075	42.6211	48.9175
Pclo	22457	3.10975	8.65629	8.3776	10.0464	14.286	8.3183	15.9953	11.2353	8.80967	3.87093	13.247	10.5822	8.82833	13.1543	6.88493	10.5003
Amph	4528	37.9486	53.6358	69.8479	62.9114	48.6718	46.7827	54.5931	45.9976	40.4413	32.4031	56.6214	40.1788	54.9553	57.2627	33.2541	47.8531
Itfg1	11045	19.9211	21.2579	23.6095	28.0724	20.2639	19.4605	22.5929	19.6981	15.7689	20.4229	19.1351	16.2658	16.9541	19.6126	19.3385	19.8846
Hnrnpa0	2678	91.1288	92.4183	100.912	73.0508	61.4669	83.59	50.107	79.2415	85.1311	109.097	78.2159	77.6601	98.8117	83.8371	84.395	84.7725
Tspan13	2474	149.474	85.7506	108.973	106.159	75.8982	83.5707	90.4579	71.5524	80.8826	72.2564	102.657	112.472	77.7264	101.613	59.2695	87.4475
Spin1	4498	23.1097	53.1486	53.0834	57.6437	49.3873	48.2813	55.651	51.8438	48.5751	41.5762	54.7056	47.537	45.7225	55.8654	43.9262	50.3479
Scrn1	8613	13.2607	23.7908	25.7085	27.1525	28.6291	28.9262	25.7373	34.0472	21.9744	33.2092	21.5044	21.8833	21.7294	24.6419	32.1957	21.0256
Strn4	7958	23.4796	29.9097	36.7294	34.7865	25.6556	24.5156	27.8277	23.3066	25.9309	20.2295	30.8087	30.9783	35.9001	31.5965	16.4322	27.0811
Atp6v0d1	1793	362.42	110.567	142.929	148.934	105.583	113.838	112.445	121.067	92.6262	112.815	113.113	101.165	112.207	107.304	109.316	103.574
Slc25a5	1646	426.955	131.701	153.385	122.462	99.0704	129.041	99.5676	106.919	136.835	163.414	110.394	109.607	116.076	111.861	132.22	119.411
Wsb2	5857	40.6962	38.1855	44.102	43.2072	32.5847	36.5743	36.5159	41.006	32.4156	39.7118	38.5701	33.9462	39.642	38.4622	31.8664	38.7701
Rack1	5119	257.681	31.6798	33.9398	33.8854	27.803	34.4981	29.6316	34.5427	37.0784	53.8298	26.9347	29.4475	38.7197	29.7994	41.6678	32.9003
Gda	6135	7.82851	37.465	36.3106	41.0969	39.2972	39.0641	40.8471	45.8127	31.5884	27.7848	51.3669	34.8439	26.6017	41.6023	27.6918	34.8744
Trio	23395	4.7732	10.7014	9.41669	9.0534	10.8425	10.3237	11.3594	9.15471	8.97504	6.7026	10.9476	9.95661	9.43232	10.5929	7.50608	9.16669
Adcy5	7184	11.3746	23.7983	24.1989	22.4988	28.8969	30.1863	22.3863	57.0532	23.1254	86.0836	26.4962	21.7668	22.839	22.7994	34.9717	25.2234
Cadm2	9809	17.6907	22.2859	20.113	25.3786	29.5029	23.2069	34.0124	20.5719	24.3195	10.0495	17.3182	24.5475	25.5464	26.0696	14.5068	22.1068
Zfp106	10429	7.13566	21.9195	16.3255	18.4576	22.8685	22.985	24.7609	22.0868	24.5282	12.658	21.6462	25.0558	23.6285	24.2294	19.9279	23.7995
Fez1	4104	88.5146	44.5889	58.7535	59.5852	50.6158	56.7675	54.8835	52.0071	53.1071	58.6432	43.1276	50.8738	54.5208	50.4771	50.6405	45.0746
Lrrc4b	2929	67.7912	71.0257	86.4163	75.4307	71.8213	78.4082	76.5391	82.451	62.2428	80.6085	78.2891	76.6248	84.1141	74.4373	66.4976	65.9472
Iqsec2	6980	18.9161	35.5698	38.4711	38.5493	31.5739	25.9758	35.9899	25.7202	32.3839	18.5693	33.5275	40.6015	41.5414	34.3657	15.5792	33.3688
Fam49a	12596	13.5744	18.4585	19.6103	21.375	18.0199	17.4962	22.514	16.1099	17.0892	13.086	19.1153	19.3869	16.9721	18.8847	9.21597	17.4803
Hivep2	13720	7.56396	16.8097	16.0883	18.1362	17.6585	15.1073	22.8385	12.3758	15.756	5.79984	20.5188	22.6173	15.5517	21.6691	7.68525	17.4707
Gnai2	3779	44.9985	50.2972	58.0418	53.733	58.8885	64.3646	52.7171	66.8186	59.4295	76.8398	44.6195	54.7905	60.6106	47.7924	70.3808	57.1758
Myl6	3187	436.469	49.5613	67.0264	38.6324	35.7757	57.4925	39.6215	48.297	68.6076	75.3069	55.6353	49.9833	55.8858	43.2661	62.0574	60.1549
Lrrn2	3595	84.076	62.3714	87.5734	80.9985	60.8389	56.2863	70.3426	39.0017	51.3869	41.2156	61.7753	57.5496	76.3238	68.4538	30.6732	57.9369
Syt13	3761	37.6557	65.5568	70.2881	69.51	57.2654	50.1923	64.5857	58.5665	53.635	38.6704	64.4649	48.2575	68.6226	68.0204	50.0709	57.6416
Arpc2	2033	264.624	114.134	128.557	133.869	100.924	103.254	119.674	65.8008	105.748	80.5023	81.9097	94.3888	134.409	99.8497	65.6796	93.0702
Mllt11	2385	110.578	84.7376	111.895	117.986	86.5445	85.6899	96.3803	80.9194	80.1704	87.3359	107.278	71.3543	87.3943	88.7179	92.9656	85.8384
Tomm70a	9777	13.6608	23.3599	24.4598	26.9978	22.6582	20.9403	25.1297	24.0523	20.5826	26.799	21.8417	19.8318	20.6197	23.7214	19.2461	20.9792
Supt6	7095	20.1762	38.3172	36.9498	36.0635	33.026	30.3532	36.6476	26.5432	31.517	21.5199	31.161	28.1985	32.3337	31.7509	23.7921	30.6885
Copa	9427	13.0338	22.5042	24.5901	27.8193	24.8795	24.3782	25.578	25.4458	20.8034	22.2789	22.6027	22.1649	21.1399	23.8679	22.6576	22.7195
Rps19	4685	417.863	22.8356	29.9893	22.7219	17.5629	30.9692	15.6412	27.9241	43.4942	66.274	26.7584	27.0324	36.5355	23.661	50.5233	30.1328
Mgrn1	5087	29.9586	42.1643	45.4115	50.8613	42.5112	44.494	43.6097	47.0873	38.0325	41.133	45.5921	42.9377	43.7125	42.0092	39.9056	42.0481
Ttyh3	5684	5.97149	47.0689	42.9395	41.067	36.3526	39.2008	33.0685	46.9144	34.2181	37.548	41.6787	38.1706	40.098	40.6698	36.7371	39.6175
B3gat1	4960	29.0149	43.8422	51.1173	54.2377	46.0189	43.1991	49.6809	41.4464	39.8977	26.7835	48.586	52.7047	52.428	50.3238	26.6028	42.497
Wdr7	7109	12.4137	32.5296	35.7778	38.3141	33.4865	28.5878	38.5272	32.8302	26.5626	20.7329	37.9354	29.4987	26.1096	34.8679	23.3502	31.8404
Lmtk3	5744	12.2762	35.9457	49.2466	35.2841	33.9527	39.477	31.8209	34.5487	36.0573	32.4313	51.6545	47.0099	51.3931	41.1675	28.6332	35.5543
Klc2	4134	26.335	53.4837	65.1114	58.3277	43.4119	52.4197	53.4473	48.9311	50.0348	48.0137	62.0685	62.3449	51.2156	59.3194	44.6473	54.2699
Elmod1	4434	45.4512	47.6811	55.4068	68.0418	48.9701	46.9448	59.2066	36.421	44.3145	49.1009	50.6059	53.5351	52.5729	49.7082	32.7812	43.4253
Ogt	8045	12.8891	26.7324	19.7396	26.7309	29.4922	24.9976	30.9347	24.4351	24.7122	19.6991	37.0692	39.487	30.3493	34.4878	20.6948	23.2151
Tspyl1	3086	54.2786	71.6803	85.2459	80.5958	69.2783	76.8035	73.8911	68.2553	70.1192	72.7878	62.3771	61.164	69.4078	74.8732	62.6675	65.2227
Camk1d	7427	12.5563	37.3824	40.7319	37.8365	31.7272	23.2124	39.5712	21.6577	28.8957	11.5845	33.3287	25.6257	35.4354	36.7532	12.3594	32.8653
Lrp11	3418	45.3073	71.4958	83.0102	80.1068	62.3048	58.9282	69.4529	58.5629	60.2163	52.6264	66.8741	56.3477	69.4484	71.1285	43.1453	59.6683
Prdx2	3050	327.651	53.1872	70.037	68.3798	53.6385	59.4293	53.7704	63.0185	59.1371	82.5993	59.7139	51.9976	53.0537	48.1171	70.4344	60.3048
Rnf112	3923	51.7825	41.9882	73.4842	50.4424	46.2286	38.0941	46.0519	35.3524	60.9592	36.0934	79.2224	69.3005	100.498	81.1319	21.6027	52.129
Rpl37a	1410	1484.42	80.0478	100.48	72.1426	62.0034	91.3982	64.5781	102.647	107.232	176.222	81.7794	77.7625	107.434	83.0671	163.261	105.603
Clta	1800	334.187	103.311	129.081	123.384	98.1642	113.453	99.6245	112.024	111.798	133.954	100.978	91.8071	118.453	104.243	118.499	107.589
Gnai1	3135	29.9361	65.0467	77.1356	79.3888	77.2668	76.1981	80.2551	65.4014	65.3596	62.0518	71.5078	66.5466	60.4036	78.4636	66.5287	63.2278
Gm10123	490	1692.42	106.884	729.779	708.784	112.487	657.032	304.897	533.375	171.999	509.362	552.19	432.834	87.2786	130.33	715.145	90.097
Akap6	14848	5.40059	12.91	12.3319	13.3978	17.5159	14.9752	19.5497	18.2441	13.8581	9.07466	17.1719	15.1665	12.0474	17.3716	14.4915	14.2636
Rufy3	10214	19.2074	19.603	21.8832	23.3382	23.0787	21.7135	23.1325	23.8605	19.6808	21.6316	20.2869	18.7342	19.7073	21.653	20.8587	17.583
Ube2ql1	2674	103.451	77.429	98.1801	99.6179	80.2977	74.3164	98.7176	73.442	63.9035	57.3703	86.8712	73.686	85.7726	92.3143	61.5621	71.4252
Herc1	27464	3.37084	7.96908	6.94186	7.70406	9.3449	7.53195	10.1553	8.3352	7.28995	3.8713	9.85191	9.61311	7.33112	9.90165	6.11233	8.06974
Crmp1	7046	21.2679	32.259	42.4103	42.545	30.9912	25.9752	34.7908	25.2979	27.9021	22.2311	34.9228	29.1938	34.7106	33.6141	19.0206	29.0317
Ryr2	28790	3.24801	7.04509	6.57752	6.96705	9.80457	5.94135	10.7096	5.34127	8.32144	2.59748	9.89107	9.33398	9.78585	11.4947	3.03777	7.79463
Pfkl	6675	52.0698	28.8342	45.3047	31.3189	26.4713	26.2778	32.3165	21.2189	34.2272	23.9175	35.7263	28.9183	44.9258	37.7344	21.9527	33.5608
Arhgap35	9147	6.79062	24.1606	21.6388	22.9872	26.7608	21.7084	30.5828	25.7573	23.1026	16.9664	25.6418	23.53	24.7429	24.9118	23.3889	25.9498
Atp5d	1928	565.421	91.2681	121.095	88.5419	66.6607	82.538	66.564	95.002	93.9435	111.101	102.477	88.3238	91.26	81.0551	109.916	103.445
Idh3b	3422	167.007	52.8517	65.1606	60.7052	46.8056	53.4534	58.3797	51.3281	63.0137	70.9984	63.2457	58.0223	58.492	60.2843	59.9411	57.1125
Cap2	4159	38.2959	48.8436	63.047	69.1942	53.2861	47.8685	65.694	42.0197	48.4634	42.4729	48.752	56.3199	58.9659	62.3172	30.0085	47.3394
Atxn7l3	4121	15.9373	53.9303	59.3683	56.2823	43.3142	52.8994	41.1889	59.5084	48.8187	46.218	66.267	60.9911	52.3999	58.6536	45.8164	58.2324
Flywch1	4266	20.8656	53.3664	56.5725	49.2496	45.7057	57.7092	51.3232	56.1148	45.5288	58.9634	49.665	50.6172	40.5698	48.0279	60.2211	47.8334
Slc4a4	10815	5.82961	18.4174	16.0596	17.692	27.9575	19.8792	25.6136	23.8614	18.2681	18.554	16.9758	16.807	21.1787	18.4097	25.112	17.9991
Mfn2	5194	14.3113	45.9164	50.154	47.3032	41.5423	40.2752	44.8678	42.5786	41.0797	40.4465	36.2546	41.6361	42.0598	47.5778	34.1032	39.2764
Trak2	7088	12.5942	32.7729	30.8093	31.5043	38.5343	31.838	35.5438	31.5963	29.6995	20.8336	24.2767	27.5236	33.3881	31.5229	29.4185	30.9228
Capzb	3299	117.701	66.5789	81.7214	71.5567	58.1303	63.677	62.5664	49.9198	65.5756	60.7913	56.3973	57.4611	73.5117	58.8112	51.9303	59.1071
Mmp17	6619	22.6015	34.3479	42.5909	33.9859	27.5519	23.4939	37.6161	21.4801	33.3192	21.6447	40.7912	34.8401	47.4415	42.1221	14.0468	36.0372
Slc7a14	9829	5.78419	27.9344	22.1849	24.6385	24.6267	19.385	27.2192	20.255	22.6955	12.019	22.3602	20.2117	30.0599	26.5447	13.3393	20.9135
Csde1	10902	21.3577	20.5817	19.6283	22.4003	21.4328	20.6141	21.9129	18.3472	19.7149	16.8266	18.4879	17.2937	18.0676	18.6646	18.4622	18.7276
Rsrp1	3349	57.2118	69.7043	48.841	52.0408	61.0029	56.4134	58.3544	54.9122	61.2154	60.9486	81.9492	92.1722	74.2253	69.0903	63.4692	51.0192
Grk2	4476	22.9958	48.8621	53.4639	54.8789	44.6415	50.5214	46.6245	54.7338	43.8987	42.5524	47.8965	46.5973	49.7943	48.8914	46.1345	47.2289
AC149090.1	4238	44.1094	45.6482	32.3441	56.0136	39.4322	35.5072	47.0076	61.4836	60.8432	39.6037	39.3421	93.8287	57.2118	69.0792	23.2408	58.3959
Lpgat1	7610	9.66744	29.0883	23.3366	25.2154	30.2712	28.4488	30.2132	39.3548	25.2107	18.9579	33.1259	30.4312	19.2167	34.5122	29.1163	31.0594
Spock1	8365	10.8846	30.8381	37.9305	34.9683	28.9997	21.4953	31.7431	28.1711	15.2644	16.907	31.6134	16.2405	20.4318	29.4515	19.3376	25.2117
Apba1	6632	4.20948	31.5566	31.2733	35.5368	32.157	29.675	37.1054	38.9708	28.0991	22.098	39.1715	40.3644	22.2443	36.8213	33.5289	37.5092
Camk2g	6401	16.8623	36.8515	33.4805	37.0084	31.1202	30.9564	32.4288	36.1621	29.905	28.3277	34.3514	41.4235	33.2054	35.3792	32.4065	32.1482
Chst2	7328	22.0475	34.2358	39.2371	30.9154	28.581	24.318	24.6916	25.7529	25.0477	24.6834	27.2547	23.8661	41.1048	31.435	21.859	33.3017
Cenpb	4886	55.6958	46.6585	54.411	43.8784	34.9132	46.3987	35.6524	39.1169	46.3069	39.5177	37.4683	42.0333	46.9836	41.8117	40.0648	45.8604
Celf1	8446	6.53039	29.4081	22.9342	25.0188	27.3269	25.9397	28.7666	26.2134	24.0432	18.0644	26.9826	29.7526	27.0825	29.0986	19.0005	25.9311
Megf8	10159	12.1114	18.5459	21.4168	16.9607	20.4563	20.6017	18.4471	26.273	20.9763	19.626	23.0462	22.4226	20.3554	22.377	21.9562	22.4562
Map2k4	4664	22.4327	47.9864	56.7599	59.52	49.4296	44.2742	56.6812	40.0305	36.6492	34.4929	53.3087	42.6874	38.0336	50.0511	38.8871	43.6443
Kcnj10	5407	13.5749	34.3251	28.4397	30.4017	55.2861	44.2087	49.8405	49.4178	41.3463	40.0178	27.0011	38.9745	34.6515	34.5827	53.7552	32.8446
Grin2a	17933	11.3705	13.1625	9.98961	11.2801	12.8017	8.99512	18.5668	5.94411	13.9217	2.23418	14.7609	17.2495	15.1945	17.1091	2.88767	13.1462
Atp6v1d	4602	94.5168	41.291	51.0464	49.4194	38.0229	44.4428	46.9464	41.6804	40.3065	49.2095	47.302	36.4619	43.2036	44.1453	40.1712	43.6765
Dctn2	4795	99.5785	43.2554	56.4817	45.9388	36.7858	42.5567	40.443	40.6587	37.7508	37.0951	43.1593	39.3305	45.5597	38.9063	36.0881	39.1471
Cdk16	4378	50.5292	49.1353	53.8904	56.5095	42.1972	43.5328	47.35	51.5025	42.5536	42.9576	49.9375	49.5078	49.2887	53.0366	39.4917	46.5208
Gm23935	57	15052.1	1659.55	4473.45	1616.64	497.376	7504.52	302.09	1702.84	4345.9	2454.79	2858.98	2588.55	8979.13	2982.62	2148.94	4196.45
Smim13	4483	27.0862	48.3909	47.4944	56.4008	46.8269	48.7203	52.0335	56.6435	41.1479	31.8831	52.7394	48.3362	39.1564	58.5733	35.4893	47.4404
Rock2	13897	7.10737	15.5878	12.367	15.9061	17.8037	15.4816	23.145	13.898	15.5359	7.43414	17.7139	18.2733	12.439	19.3347	9.79621	15.7478
Lonrf2	7506	6.02554	26.7586	24.5085	27.9321	35.3343	30.2306	33.5718	36.4496	23.6922	25.2859	28.5548	22.4922	22.7358	28.5788	35.1585	26.4822
Dnm1l	5203	23.4521	37.8623	39.0806	46.7033	47.0292	39.9964	49.6848	40.1057	36.8736	34.379	45.5519	38.4109	33.6391	43.806	39.6409	36.5689
Eif4g3	11063	7.64715	18.1127	18.4573	17.3451	20.1872	18.8387	23.9715	20.4968	19.8082	12.3204	20.9784	22.4698	19.1892	21.7704	14.92	20.1488
Chd4	8019	14.0737	32.9931	25.9242	25.8983	27.5652	27.8444	25.9551	24.2631	26.0363	19.7907	25.8595	26.5766	29.5503	26.6898	24.2396	26.7225
Cdc42se2	3661	36.3664	71.6847	74.0793	80.8606	53.4749	51.9879	58.6174	46.7154	53.7302	40.5182	59.5174	53.5393	64.7124	66.2006	36.7284	55.4344
Trim35	4618	33.7913	49.5015	55.9113	53.8347	45.6959	43.6043	45.0219	42.1746	43.5297	41.9317	42.8177	41.049	47.7957	43.9689	40.1067	45.4877
Wdr13	5277	18.5404	38.673	40.6321	43.515	38.6733	37.6091	41.4904	40.8099	39.279	31.616	46.9375	41.1146	42.3821	46.0301	33.5948	41.5667
Ehmt2	5489	36.839	37.6251	42.7877	38.5069	33.352	37.9879	32.0504	37.0222	37.6735	39.2068	39.6868	39.6352	42.8803	37.9967	37.0818	35.403
Atp5c1	1908	419.427	90.4785	105.981	108.414	80.836	98.992	90.4514	93.7569	103.265	125.087	92.9022	90.2712	79.2314	84.7388	105.981	95.6415
Tm9sf3	6144	23.4649	38.6726	33.8879	32.7094	35.4409	35.6755	37.3135	33.0914	35.9127	29.0682	28.9272	30.36	33.1637	36.4895	33.6338	37.0767
Ncor2	10490	10.2813	22.199	18.8022	17.7209	21.512	20.6531	23.3951	18.5618	20.2322	13.5512	18.6899	24.3165	25.1277	19.9492	16.1343	20.7194
Tmem130	2903	23.7933	45.8019	58.3911	53.4033	86.2579	94.3899	65.7455	107.076	53.3087	135.807	57.741	44.1111	38.5294	45.543	158.848	41.1792
Map1lc3b	7517	36.3261	29.8706	29.1151	32.0409	26.8508	27.7117	28.5039	28.8254	25.2572	26.7686	21.5607	24.2673	28.467	27.7672	25.3012	24.9567
Rangap1	4863	40.7436	38.743	50.8602	46.1222	36.633	43.8903	36.1533	53.4705	36.7683	45.9726	45.7431	35.8522	36.5723	42.9658	49.1299	39.5258
C1qtnf4	1290	778.297	110.134	140.572	154.594	84.8417	120.547	89.5925	164.008	111.271	188.166	145.365	158.156	186.044	140.551	103.242	136.116
Ddx6	8035	16.0311	26.9147	24.5536	22.5945	25.2948	24.1452	24.9186	24.9854	29.568	23.5726	29.8422	27.9455	25.4355	27.9086	25.4423	28.7038
Phf24	7118	19.0143	25.3282	25.0324	30.5599	24.7929	24.1182	29.0292	42.1441	25.0216	24.9576	37.858	41.891	25.8094	36.875	21.2925	26.8868
Idh3a	5072	44.7195	40.0103	48.8171	50.9141	37.5846	40.4879	41.3985	36.5585	40.8665	41.7051	42.196	34.7058	34.3863	39.127	40.4025	39.5524
Mkl2	8990	9.38218	27.8429	21.3261	28.2965	27.5948	19.2055	31.4021	23.3972	20.765	15.837	23.9402	25.6816	27.7994	24.4086	13.5264	21.0222
Sst	721	838.31	243.551	275.339	332.526	193.069	296.894	284.037	337.54	253.903	256.052	310.271	274.784	120.271	228.596	314.492	229.423
Eml2	3529	49.2442	63.5673	76.7137	62.2007	47.0555	65.6646	45.7772	53.309	55.3427	61.7401	58.5088	54.4219	56.6748	51.8217	68.0786	60.6432
Cab39	7077	18.6568	33.4271	32.1581	33.9631	33.3274	29.9471	35.0163	29.2565	26.7818	24.2518	27.3852	28.1478	26.3366	30.7314	25.1198	26.0998
Pfkp	13401	12.8856	14.3855	17.5616	15.0292	13.4411	13.986	14.5998	17.1555	14.6302	14.167	19.3973	16.8486	13.7778	17.597	14.0635	15.3888
Efr3b	10382	6.45689	25.2831	24.6584	23.3632	21.6934	18.0979	23.1393	22.9442	13.2285	13.9015	23.9786	17.075	17.9377	21.8651	18.2384	19.1622
H3f3b	2976	119.441	62.0319	77.228	65.7359	66.8469	74.9237	64.8256	58.1452	69.8663	86.9751	50.7819	62.0056	77.7594	57.6173	69.2885	60.702
Ubr3	9719	11.0969	25.5295	21.5934	24.2608	24.0099	19.4391	27.2979	18.9066	19.7844	13.4967	25.1618	21.5714	17.194	23.6515	18.4078	22.3172
Kif21a	6476	12.0941	27.9275	28.6214	30.6162	38.7076	32.8384	40.0644	34.5139	32.3647	23.4736	35.7405	35.8017	25.6613	35.6125	32.4193	30.634
Gmfb	6844	15.746	27.4071	30.0465	31.1966	35.9391	28.5893	36.0212	30.8773	31.0105	24.7599	29.9931	26.7406	32.0249	36.3286	26.1117	29.6043
Elavl3	6890	9.91411	29.9594	30.8324	28.8165	31.3484	29.4137	30.8794	34.4943	31.6409	23.7454	33.4258	32.7468	29.8042	32.0207	28.0113	29.9312
Rpl37	1684	1049.2	61.8915	88.2632	58.9343	64.4173	72.773	79.0545	71.9958	110.981	145.531	75.0967	70.0293	86.9928	65.9229	124.555	77.8222
Ptpra	10848	16.4891	19.5323	22.8147	22.1821	19.6716	17.0912	22.2223	15.9921	17.3973	15.8778	20.0619	17.5445	21.3654	18.5332	14.9569	19.4103
Slit1	5921	16.9968	41.3073	45.3609	40.5753	37.4215	28.9939	45.9562	17.4137	30.7265	15.5756	42.3895	34.1006	52.4872	42.1104	18.8316	36.6983
Rps21	810	2193.66	133.687	170.219	140.592	119.544	175.67	128.375	160.844	266.546	316.939	134.34	135.765	153	136.387	269.839	153.487
44443	3563	150.753	39.1733	56.8285	58.3183	60.3861	55.5993	52.8163	52.5796	59.9147	58.1325	27.3512	59.5861	59.1636	53.9376	57.4999	49.8587
Adarb1	11272	6.22561	18.8761	16.1872	16.3793	19.9923	17.3953	20.4026	29.835	16.4272	15.1867	17.3747	16.3657	17.1918	18.8386	18.7523	18.1573
Cbx5	9006	9.45031	24.6198	17.657	20.4944	25.4569	23.2738	24.9916	25.7622	26.0987	17.8136	23.1302	23.0387	20.9124	25.2778	24.0286	24.4175
Sptbn4	9563	15.4395	17.878	19.2255	17.9315	17.9898	19.5449	20.2378	21.8668	20.936	20.1674	29.0165	29.4141	26.9131	25.5245	16.2402	21.408
Rapgef5	12785	9.88923	21.2844	17.0011	20.1812	18.6337	15.434	21.3617	12.9157	15.546	7.94998	17.1412	17.0293	16.4157	17.7554	8.12011	16.4565
Prkcz	6318	30.1787	29.0956	36.3941	35.9272	30.7359	30.6168	34.072	37.2828	29.4359	36.7171	31.2967	33.8004	31.9575	32.4376	25.1818	31.1097
Mturn	5695	15.9727	34.4999	36.0897	39.7608	34.8777	31.7004	41.9285	36.2095	37.428	18.1115	44.9728	42.1662	37.1322	42.3763	30.1427	42.3235
B4galt6	5808	13.4997	40.4707	35.5627	41.0522	38.808	33.4034	42.149	34.9719	32.5127	26.6147	37.5972	30.8672	36.4009	38.3025	32.7291	37.6037
Pgbd5	4197	42.5993	60.1978	65.6006	61.3321	47.4625	38.5209	50.9322	33.8407	51.5063	32.1438	45.5407	43.7088	79.9996	53.3011	20.9907	49.1497
Gng2	4390	19.7737	54.634	56.8034	61.7687	54.407	43.1542	61.0186	37.0995	43.8743	28.4966	48.966	37.2113	51.4021	48.6421	39.0134	43.2146
Coro2b	5919	10.9384	39.483	43.7847	43.461	34.0776	30.2556	42.1776	29.4173	29.7348	27.7914	44.8367	33.2522	36.4478	38.845	21.9846	35.1607
Nudt3	4607	65.368	44.3425	52.8034	43.622	36.2548	46.1717	37.3639	42.3606	49.5677	43.3019	35.4181	49.8559	51.9153	46.973	33.4004	36.0498
Psmd2	4038	93.5128	51.9704	61.9671	57.1531	42.2343	45.4402	42.9325	47.9767	46.7775	50.4248	44.8699	44.0621	49.3144	48.0614	46.2335	49.2537
Actr1a	2742	78.48	79.9516	92.2512	78.6689	67.7105	75.138	70.3375	79.7219	66.3697	78.8711	70.2982	64.493	73.4476	71.8425	70.206	68.2953
Rps26	1544	1082.72	67.5372	83.6481	62.8885	69.4043	88.7686	80.4841	79.8926	96.7029	175.328	75.462	81.4641	104.269	76.7335	150.113	94.0615
Cadm1	10440	6.16092	18.8944	19.7381	19.3919	21.7539	19.536	23.8167	21.4986	18.8881	19.0017	26.2881	17.7063	13.8648	18.4443	20.2373	19.9505
Myt1l	14018	5.12713	13.4664	13.0774	14.9839	17.164	14.2132	20.9497	14.2057	15.9134	10.252	15.9024	17.4821	13.1824	18.6393	8.83996	14.3942
Cdk17	6102	17.2018	37.2666	36.0245	42.6715	33.7255	31.1486	37.5703	30.2989	30.9992	34.6562	35.554	36.7538	32.9455	35.2873	23.7719	29.9876
Ap1s1	2198	299.849	77.5698	113.939	77.6905	57.9523	74.0729	62.9762	91.3142	83.4094	116.696	108.853	74.6905	81.523	79.8073	73.1904	83.0986
Bag6	6215	29.4501	32.1913	37.1092	34.7523	30.5805	31.466	30.1804	34.026	32.1014	36.4111	31.5289	33.2628	35.7044	31.9138	28.802	29.5408
Gsk3b	9831	6.68068	21.1505	17.9719	21.4606	25.3907	22.3327	26.8735	24.2951	19.6468	13.3599	22.6646	21.1769	16.721	22.458	19.4511	20.3663
Gng7	3786	18.4682	41.4862	45.4513	55.6825	46.7521	48.3553	45.0248	60.5682	49.5066	135.218	43.5965	49.1545	68.7669	44.7761	41.9058	49.213
Rab15	4614	19.3839	45.4035	60.0662	50.209	37.2286	37.5889	41.4256	48.8149	34.4169	49.782	57.0642	39.4769	40.9078	56.5235	29.3346	45.1174
Clcn3	17071	4.78679	13.1318	12.7703	13.8285	12.8997	11.7836	13.6253	12.2265	11.8071	9.23129	12.1688	12.3446	10.2075	13.0315	10.5551	11.8394
Man2a2	10317	6.53047	20.0381	19.3717	18.8019	20.0876	18.2822	21.7187	20.6927	20.3363	17.7051	21.0792	23.1656	20.1832	20.9756	16.7964	21.8321
Mgat3	4665	14.3881	51.4245	49.9784	47.9973	41.1181	41.8543	46.0495	48.1232	39.2999	37.4599	45.4957	42.7827	45.3418	44.6155	38.5513	45.2201
Zer1	9784	15.8886	20.0974	23.8406	25.0105	20.6383	19.9932	21.0223	19.9363	18.6885	17.7811	22.5112	22.4851	22.1863	21.7811	17.3136	18.2932
Retreg2	2999	95.8332	66.2432	80.3837	74.0553	56.4852	66.6084	61.0396	67.3513	57.8953	73.9889	63.2263	56.4206	73.9237	64.4058	64.1404	63.4995
Trp53inp2	5257	19.3373	48.5747	44.2484	39.9341	42.6498	40.4628	34.3765	42.9097	37.459	28.2701	25.2614	33.402	41.2527	37.1432	43.742	42.4758
Ppp2r5c	8286	20.9219	24.2774	26.0448	30.6408	26.8998	24.677	27.0758	24.9462	21.0585	20.3299	21.8095	22.7862	23.9889	25.2294	22.6379	22.1775
Serpine2	8287	25.6193	21.1585	25.2925	25.9038	27.5118	23.0546	22.3049	27.4399	21.8693	32.7135	21.0486	18.7586	21.9267	18.5968	33.2244	19.6588
Bex2	903	698.855	188.698	268.982	147.923	131.911	226.037	156.253	217.697	239.692	330.95	179.191	165.915	223.653	183.241	235.883	148.209
Pdia3	3139	84.6657	58.5288	62.288	65.4596	64.608	72.4198	63.643	63.4706	66.2727	67.5114	53.2664	48.7294	59.95	54.4359	70.8076	71.8975
Mapk9	6784	18.9748	30.5196	28.0005	35.7381	31.5208	27.5207	31.7069	35.1927	26.6032	26.5231	30.0577	26.8015	25.3828	31.3892	31.9642	28.8006
Ptpa	5188	69.1041	34.6502	44.5377	35.2268	29.3734	37.0357	28.0453	40.2975	38.6848	47.4964	37.6592	36.0798	38.8488	32.5925	44.2003	35.0671
Pde4dip	16857	5.83419	13.5425	11.6211	12.2221	12.8653	11.5551	13.9404	12.1106	12.0274	8.57165	12.1991	12.9382	12.6881	13.0462	10.1133	12.0491
Dlg3	5844	16.7706	38.7337	40.7198	39.359	35.4251	33.9247	38.9334	28.996	38.3007	25.5258	33.5304	35.5227	41.8236	37.0302	23.5651	33.2524
Camkk1	3728	49.4608	69.5305	70.6949	65.3145	47.1021	43.3948	51.4652	32.6404	57.5377	36.0382	52.4358	55.2931	88.299	64.4741	25.7329	49.74
Pum2	7260	9.91143	29.7233	23.5991	28.5603	33.3168	28.7355	33.7038	29.4194	28.0527	20.931	27.6254	29.1089	24.7877	29.6514	26.4276	28.513
Morf4l1	9754	25.8462	20.5061	24.4571	21.269	16.3848	24.99	16.905	19.8364	18.0605	24.9484	18.6345	17.5083	19.8989	19.0984	23.1659	18.1158
Slc38a1	17236	3.43634	10.9552	7.63293	9.05517	14.5868	13.1048	13.4625	15.0948	11.766	10.8952	9.71297	11.0359	9.48057	11.0119	17.3063	12.1648
Madd	9086	13.523	20.2891	25.3893	21.9427	21.6578	20.9131	25.4462	22.3279	19.5901	16.5467	27.5833	22.8895	22.5612	27.8167	17.1524	22.5808
Ran	2646	149.057	69.5715	85.8078	75.7223	57.8746	70.8141	59.7689	67.5142	74.0761	99.3175	71.7206	59.3434	70.3233	69.0947	86.8308	68.8189
Rpl15	2473	412.608	59.6181	78.8462	56.2376	48.9485	71.9753	51.489	58.9026	69.3373	98.0408	61.3437	61.0426	70.3167	59.147	89.4583	70.9126
Plcb1	11115	6.09215	18.473	19.074	21.2385	22.5643	17.282	25.9199	18.5306	15.8054	11.0495	19.9333	18.336	15.9131	22.6075	10.2179	17.9085
Igsf8	5217	41.1507	34.1083	44.7005	37.0662	30.398	36.7702	30.5384	39.6307	35.524	40.2148	42.5288	41.3073	46.4067	40.1954	32.8573	36.7159
Hsbp1	1861	278.868	85.4622	107.076	107.811	95.6079	93.5843	107.648	98.6864	106.887	117.586	99.6944	72.9993	102.942	89.3197	110.193	95.0094
Nrip3	4012	42.6178	58.0686	78.0442	62.4599	51.6012	43.5132	57.2949	36.3076	41.3686	22.959	69.9991	34.3067	45.5982	50.6372	34.8783	57.4031
Igfbp5	6006	5.53832	30.4684	24.2487	27.8185	45.0446	28.6699	39.9987	35.7255	37.8062	20.8663	25.0493	37.3953	51.5133	27.7033	32.372	42.6592
Ddx24	8242	29.3111	24.5901	28.9438	30.3305	22.3664	25.6764	26.6321	22.8493	20.0718	22.3315	24.2132	20.5297	21.4477	21.362	23.787	20.8387
Rps15a	6270	217.226	19.421	22.1436	21.0142	20.526	21.0908	19.9882	23.0598	27.0039	37.8159	20.3282	22.0469	22.8071	22.4403	34.726	22.9855
Brinp1	6181	30.0651	39.2076	49.0208	43.4256	29.1914	27.3132	38.2261	21.1894	27.2008	20.8976	30.6602	28.3212	41.9549	39.1231	15.5285	30.351
Insyn1	2331	57.0796	93.0659	103.534	93.3186	70.3153	78.0272	80.1336	75.7522	78.3033	73.8683	104.484	92.3102	112.705	86.7831	57.6634	87.5645
Adam22	14348	7.57591	12.9571	10.8741	12.5112	16.4445	14.8758	17.6132	16.6808	12.1538	9.1035	16.5184	16.8234	12.0803	15.026	11.9471	12.9781
Jak1	7227	20.0191	29.1675	32.9496	34.3543	30.8293	25.8051	31.5522	25.2016	24.8904	19.4151	29.6716	25.9528	26.5368	28.1856	20.6373	27.0968
Nt5dc3	6004	9.41262	46.2077	45.3846	41.792	32.4971	25.6156	38.7683	22.8782	29.0624	15.7408	42.8414	30.9958	40.4008	39.9882	18.0297	36.691
Kbtbd11	7137	13.8274	33.1169	29.3004	34.2788	30.0418	27.343	31.7705	16.3335	29.9112	19.6834	23.5451	27.9491	42.2697	32.2536	17.9358	26.153
Necap1	3651	43.2525	54.6843	63.815	65.6523	55.2707	58.29	62.2579	53.6679	45.9317	53.1598	53.2261	47.917	46.3196	52.5486	53.172	46.9665
Serpini1	7286	16.002	31.9037	24.5433	38.5235	19.8234	29.529	31.3426	28.8018	23.3345	13.6901	33.7796	37.8485	13.1504	32.4104	25.887	28.0678
Agtpbp1	21824	6.49321	8.39687	9.98909	10.8042	10.8778	7.53622	12.8436	7.97167	8.51174	4.83857	10.7711	9.083	8.6675	11.348	5.61036	9.06734
Rpl10a	2431	609.587	49.2766	68.4733	50.3523	44.0265	59.7261	45.6851	59.1723	59.5778	94.4855	46.0326	52.3416	66.4569	48.5577	77.6066	61.388
Ubr4	17997	3.60694	9.63571	8.89831	9.92253	13.9407	9.37775	14.5127	13.823	10.3607	7.87077	12.3894	12.3202	10.662	11.7871	10.1955	11.1407
Rabac1	1523	774.448	110.103	116.782	100.347	69.2357	99.1449	64.9092	108.326	105.967	157.549	95.0695	89.3778	92.9827	84.0759	123.94	115
Arhgap21	9271	8.9056	25.8253	19.8946	23.6173	25.1654	18.0589	29.1099	15.9824	19.1526	9.22622	29.2075	24.3542	24.1957	24.3745	13.5098	21.7104
Rps20	4080	430.535	26.3365	34.6986	25.2552	21.8047	33.9738	20.3507	33.7993	33.2649	59.2613	26.478	24.7106	34.7342	25.6587	50.1534	31.9572
Usmg5	341	4152.92	282.898	455.815	436.079	317.089	518.484	418.349	407.573	489.565	639.927	402.186	342.499	341.575	335.862	602.098	406.983
Stk25	5812	66.2254	27.8666	39.5534	38.7806	31.0598	30.4917	37.0192	30.2464	27.8237	28.8975	36.364	33.1191	32.1572	32.8892	27.7641	30.3168
Icam5	2947	64.3539	68.154	91.7004	79.7303	51.0685	59.0975	63.8374	45.543	58.9351	49.6921	83.497	67.503	97.6413	80.0562	30.496	72.0347
Hsp90b1	4032	34.809	41.7699	42.2269	43.1981	48.9251	58.0126	52.6295	49.5961	53.2932	53.6647	42.8068	39.0247	44.4924	47.2344	58.608	56.7046
Prdx5	2139	430.106	67.6861	91.8585	70.8059	59.6741	77.4727	64.4528	64.9065	100.936	96.5986	77.0917	70.397	79.2298	63.3014	88.1318	87.8602
Tprgl	2242	200.518	79.5074	96.4954	90.8395	72.0871	86.0244	73.6708	78.1675	83.48	103.768	77.0535	72.0172	83.9353	70.0407	89.8408	76.3094
Slc24a3	4564	26.0663	43.5169	56.0216	52.6877	41.9799	42.508	42.49	32.8316	43.3949	30.3283	53.6506	46.9445	43.3043	45.7569	31.4912	43.8087
Adora1	5785	13.0839	42.7644	48.0186	43.1459	33.3398	25.2775	40.0818	20.4991	32.0734	19.5925	38.2174	34.4342	42.2679	43.2593	17.605	38.4068
Rapgefl1	5677	9.90996	37.3329	43.115	38.7822	33.9741	29.2726	37.8897	24.3345	39.2184	16.6082	39.3964	42.09	53.5842	42.3582	14.9543	36.9827
Rps16	1266	1395.21	81.5863	114.615	65.1391	56.0016	88.5736	51.0595	92.2733	148.136	201.812	83.3878	84.5118	110.031	82.1363	171.206	110.017
Scg5	1569	409.348	110.492	131.643	127.63	87.264	123.121	100.05	97.6325	88.323	125.548	117.213	99.8366	148.342	88.297	134.5	98.5517
Acsl6	9914	12.5391	19.7971	18.0914	17.8349	22.2653	18.3668	21.5785	21.6627	18.7154	18.9531	20.2406	20.9887	17.4468	20.961	20.5407	19.3825
Paqr8	5488	14.3796	47.0898	35.8222	42.9948	39.8294	41.1391	42.1392	39.1513	33.1508	27.6792	29.2934	30.7135	26.7688	35.1265	36.1638	34.1025
Ncam1	8664	14.1719	19.042	18.8482	21.9002	29.2622	22.7392	26.3383	25.6049	19.953	20.3884	24.0432	22.9232	21.2751	20.5337	26.4443	18.6557
Ndufs2	2313	221.07	74.9286	89.0904	89.9777	63.6413	77.671	62.2061	73.8558	81.7568	104.558	73.7827	72.9668	76.0031	75.7225	81.5658	76.3468
Ski	5562	8.54347	41.2404	36.2695	35.8056	39.0466	33.828	40.8272	37.4022	34.8038	28.924	33.4887	34.2086	41.4303	37.0119	27.8516	35.0383
Mapk3	2257	132.903	75.2192	90.9215	91.162	75.0356	90.5955	73.2305	105.824	80.0105	91.3261	82.2026	64.9173	94.3776	67.5627	88.4578	80.138
Bcas1	3775	54.3521	42.5173	57.9757	49.52	63.946	51.1317	40.2846	46.984	58.1355	39.5013	18.0054	46.4864	78.0903	47.929	69.4504	48.5905
Chrm1	6487	18.8755	35.3759	44.4559	38.9687	26.2424	23.6205	34.198	21.8869	27.9126	14.4743	34.9454	34.9147	41.1407	36.0856	9.0462	31.9192
Kcnma1	16976	3.84386	13.6316	9.81814	12.4864	13.3965	9.77083	17.1384	13.259	9.03354	3.95871	15.772	14.0755	9.108	14.8723	6.89619	11.588
Usp9x	15051	1.11629	13.3342	10.7005	11.3274	17.5805	12.9003	17.7569	15.5491	12.926	7.94893	13.6489	11.9976	8.36381	14.3601	14.0014	15.7521
Lzts3	4252	18.9187	43.0124	45.9332	44.4693	37.7828	39.2169	41.9382	48.7868	49.3691	51.4254	49.767	57.1892	55.3914	58.2073	30.1633	46.1733
Pam	11892	6.8001	17.7256	16.7835	19.7212	15.2982	15.4208	16.0869	19.2869	12.8774	16.7425	17.3583	15.945	12.9845	16.3196	19.4361	16.5233
Mgll	5077	21.0758	37.7868	44.6575	37.4382	36.829	40.2031	38.3173	31.8858	40.1572	39.5786	34.8726	40.8253	52.7284	38.2364	26.8244	39.6668
Abi2	8543	18.9019	23.7177	23.1562	26.7117	25.0255	23.2129	27.2332	21.6301	21.2897	14.6632	23.8198	22.6141	23.7786	26.6351	15.007	21.3671
Glyr1	8405	13.5586	27.2474	27.5801	26.7772	21.6032	24.5126	23.4106	23.4587	20.7218	20.473	24.1486	19.5453	23.3863	22.6848	21.1743	21.89
Cacna2d1	12416	9.15799	14.2773	15.4803	18.663	17.1129	14.482	22.4724	15.4212	13.0809	7.93492	19.8353	17.3523	15.2765	19.1498	10.6512	14.8497
Polr2m	2424	49.9888	79.852	76.7968	80.9324	72.3865	83.4347	70.4843	95.6343	82.4397	96.1376	76.0856	67.4364	64.0193	71.6304	103.95	82.3241
Kpnb1	6590	15.2971	30.636	29.2796	31.0967	32.1552	30.0372	32.708	29.4125	28.8592	24.9363	29.8619	26.851	28.8054	30.9593	27.8509	31.0322
Mgea5	5024	24.7606	33.0249	34.2194	36.8695	42.6681	39.1111	40.8734	45.1051	39.3895	33.6296	38.3361	36.1259	43.5751	44.99	31.8344	39.6647
Trank1	13123	3.27832	10.6517	9.63777	12.367	14.7507	11.2536	13.771	12.8864	13.6622	13.4607	25.0954	28.2673	21.0379	20.3391	9.38278	9.45686
Mmd2	5193	62.9427	32.1406	43.2992	38.9643	36.3872	33.7072	35.8411	35.1861	32.9677	38.1473	32.8936	32.4478	40.6228	33.7274	36.8708	31.8961
Epm2aip1	7165	10.0784	27.4726	23.1948	28.3785	34.0714	28.4222	32.7197	32.9852	23.864	22.4996	25.4848	25.6937	20.9626	29.4257	28.6072	23.2261
Ctnnd2	10316	7.2056	17.3048	17.7496	21.2409	19.4462	17.3497	19.6357	23.4911	15.9737	14.2443	22.8985	21.1208	15.3419	22.2618	16.4924	18.8213
Kcnc1	9458	7.42862	21.4341	20.3897	19.8407	20.5411	17.4334	20.8808	26.5575	17.8105	18.282	23.1155	21.0732	19.4021	22.9664	19.0617	20.3406
Apba2	3824	20.8365	49.4739	68.5562	55.1867	45.3794	50.7475	56.6871	44.4285	48.2532	34.3029	67.3056	51.6961	50.3402	56.9164	34.4542	52.6498
Trak1	12568	7.34581	16.4781	16.0213	16.7038	15.598	14.1667	16.3256	15.7782	14.6131	11.7629	17.158	15.7121	15.4517	16.754	13.302	15.8558
Dgkb	11377	7.14521	16.1851	21.1517	18.9312	20.932	15.3218	25.2985	15.607	14.7305	15.9869	19.083	11.9076	13.2967	18.603	13.287	15.898
Klf13	7531	11.7519	33.1332	28.0518	29.1397	26.4449	27.1716	28.9245	21.1368	28.9191	14.4878	20.5819	24.5457	36.8708	27.4284	15.1525	24.674
Slc30a9	12374	17.905	15.407	16.0303	17.3169	16.4535	15.6535	15.8971	15.7436	13.2996	14.7258	14.9344	12.8735	13.2265	14.6962	17.4367	14.316
Rpl32	963	1652.6	102.986	146.62	106.315	95.8958	142.486	105.259	126.052	185.394	238.867	116.966	108.573	148.388	106.295	205.888	128.524
Otub1	2545	188.015	70.3278	95.5014	84.0019	58.617	69.6947	62.2722	60.1521	68.9859	75.9554	72.3036	65.1876	74.6087	66.2913	65.3408	61.7405
Cyb5b	4374	21.9218	42.2412	46.1571	46.3356	46.0242	40.1963	47.75	42.6509	44.5526	39.761	45.9127	41.8162	42.7175	47.0769	42.727	47.5167
Rbm39	6946	27.157	26.8772	23.4022	25.7884	29.7415	26.9534	28.0552	22.7684	27.8148	24.3241	30.1332	34.034	29.4456	30.8906	24.8913	23.1739
Mpped1	4295	46.1121	37.5879	44.0901	64.9282	33.0961	38.0642	52.1703	41.0782	45.7236	15.05	63.4971	75.5393	24.3786	55.585	22.0031	52.2226
C4b	5695	96.5514	50.726	39.2946	24.952	67.9263	32.6467	41.3023	29.8236	19.5046	11.8591	8.74445	20.2892	55.3464	16.6922	12.7008	17.9057
Usp5	4621	59.5692	39.3187	52.3538	44.7756	34.2235	41.4342	35.6468	41.1262	36.1267	45.2207	40.0363	34.5309	38.4542	40.0671	40.9763	38.5516
Mag	4072	70.9556	34.0337	55.9028	42.2874	60.4801	48.4712	36.5663	48.602	51.4057	37.4002	18.4797	50.263	63.0786	46.4384	42.2779	40.7589
Scaf1	5930	11.2329	33.993	36.6362	33.5929	28.7073	34.8395	31.302	36.2166	29.8524	30.1172	36.0378	31.2365	34.2912	32.0433	29.4966	32.4045
Taok1	12421	7.43275	17.6916	10.6306	13.2475	20.7332	15.031	20.0362	14.0935	14.404	6.25835	18.8914	17.9599	12.8205	18.7634	13.273	18.0623
Fus	11695	11.1665	14.1291	21.9404	13.9193	13.6429	13.9082	15.2905	13.8001	18.8484	15.1853	20.1089	18.885	18.917	18.8	14.5182	14.0489
Prpf19	7278	43.3952	25.3651	32.6305	31.1429	24.2962	24.5919	24.6928	25.2141	23.938	26.8054	26.6145	21.5824	23.5399	23.1067	23.2887	21.6508
Dnaja2	2975	83.8281	62.1927	67.9526	68.9017	62.7178	64.5679	65.8964	56.9918	65.5217	62.5607	61.0785	57.7312	60.9741	67.2337	54.0251	60.8345
Eif3c	3511	77.967	56.8648	65.8413	66.5465	55.5843	51.7738	61.4074	49.901	44.5994	50.2484	46.3102	45.3553	49.3671	52.2106	46.0581	48.7126
Spop	3159	32.6365	65.2941	60.301	60.5521	54.1809	64.547	58.3537	60.7819	69.9326	56.5883	61.7811	61.7731	51.7763	64.7041	54.0602	68.4677
Rab1a	3799	50.7924	47.511	52.1148	56.3174	51.9837	51.0542	56.5908	51.396	48.5565	49.6807	45.5149	41.1616	42.8508	47.2135	52.3845	47.3176
Camsap2	9195	9.20069	25.1159	21.1533	22.6578	24.207	21.905	25.69	19.8932	18.3023	12.2962	22.8882	19.9977	17.9781	23.5821	16.2471	21.4242
Opcml	14519	9.07636	13.5682	14.6352	16.6797	13.9864	11.3672	17.1218	10.5168	11.5576	6.10626	17.6908	14.0669	12.3168	16.7522	7.47951	13.3231
Megf9	8226	12.8221	28.4289	27.5426	30.0083	26.1449	20.6932	29.7866	20.2172	19.8814	10.0257	24.1839	21.2015	23.3265	27.5958	15.4057	24.5495
Hdlbp	11320	7.47353	16.4	15.7025	18.1809	18.2728	15.9482	20.961	17.865	17.7961	12.9858	16.7042	16.6694	14.9529	16.2843	16.2571	19.264
Vdac2	4769	85.4777	35.6859	43.2993	44.6896	32.9034	38.4968	34.4237	36.5317	34.1576	44.3198	36.2573	34.8899	36.5602	35.7508	38.6302	35.8745
Palm	5655	33.4018	28.6402	33.4204	31.88	25.5253	29.8171	27.3059	32.4245	32.0384	39.8099	39.42	36.1737	42.7214	33.8884	29.6589	35.6223
Efnb3	3183	42.6008	59.7315	69.717	64.814	66.8909	66.0139	50.4557	56.371	60.5285	65.5102	50.8191	53.9756	63.6268	50.7104	59.3181	52.003
Svop	4556	59.8976	40.6109	52.7601	41.4296	29.1645	37.4191	28.5476	42.5112	37.9322	43.5664	46.4578	37.9472	46.5733	46.4188	33.6013	42.1404
Cldn11	1870	177.605	126.421	128.886	127.033	116.208	105.382	92.5875	93.7174	92.1283	73.0967	31.0273	81.1607	122.485	84.7547	90.2438	83.4319
Rps17	1274	1215.54	84.7109	109.316	79.412	69.3813	95.3793	82.8007	98.2517	145.851	164.241	88.0843	83.5561	115.594	82.2148	140.119	112.076
Tnr	12867	2.95446	14.4687	11.5059	13.4895	22.0778	12.2306	23.0316	16.164	14.6549	6.56977	18.7779	14.9346	13.9461	16.0663	10.6417	15.1935
Mapre3	3459	76.6614	51.3833	63.4733	63.8093	47.6138	52.7768	53.2766	54.672	46.4079	52.0187	55.1511	54.5214	55.8007	53.6521	45.4258	48.0625
Slc25a12	7342	26.2586	28.9517	30.9828	29.8149	24.3358	24.9703	26.0487	23.3409	23.0904	25.6989	24.4068	23.1716	23.0196	24.8865	24.9714	24.0672
Mef2a	14681	9.89522	14.376	14.1967	15.2515	14.5506	12.1595	17.3541	10.8226	12.2013	7.3332	13.6933	12.9823	13.7075	14.4974	6.65527	13.0662
Arpc1a	2567	200.783	68.0418	87.6145	89.497	60.4947	67.0183	58.352	56.5925	61.7989	75.7603	58.7506	65.768	72.5476	67.9771	62.0168	62.7926
Acly	5279	14.1934	29.4573	33.7121	31.4724	37.3431	36.4071	33.2304	44.2855	37.9362	52.0505	33.3299	30.432	25.9006	31.16	47.6291	37.7909
Kcnq3	14708	4.08467	12.4807	10.2768	14.6924	15.785	11.0978	20.27	12.0858	15.0385	4.56536	13.5507	16.7208	11.7182	17.8237	6.0434	13.7113
Sprn	3374	54.2478	56.8285	81.6181	76.7817	48.67	50.6969	60.0525	41.3524	47.0496	25.5993	66.3028	62.5548	73.6905	64.9563	22.8981	55.0906
Bmpr2	17983	3.87871	10.3699	7.20276	9.60598	14.0615	10.0478	16.3492	11.0435	10.0839	4.40945	11.1819	11.4717	9.26398	12.5029	8.97868	12.4789
D430019H16Rik	5786	10.0459	30.1872	34.4768	35.5699	32.5972	29.9212	31.9751	32.4293	32.7948	34.6036	37.5048	32.1449	36.3528	33.8314	28.1273	34.8734
Trim32	3229	32.0604	67.2644	72.3042	72.8012	51.087	59.1679	55.8807	61.4885	49.797	53.1526	62.1121	50.9765	57.9606	61.1244	52.3084	55.3776
Acsl3	4357	32.2515	50.0652	43.3644	51.5165	50.7132	42.5415	54.3696	42.8737	35.098	37.4094	35.924	38.5122	41.5865	40.5959	45.0197	36.2679
Hnrnpc	4322	48.4549	34.4621	42.8858	41.4833	45.0932	45.8234	43.2445	44.7218	49.1808	52.217	38.7714	37.3082	41.7092	40.2366	44.5749	40.524
C2cd2l	5836	23.3366	34.0142	39.2073	34.6902	28.5672	29.9046	31.8635	37.4146	28.5131	38.2792	32.4369	25.1523	37.7853	29.9372	24.1884	32.6215
Elfn2	8112	2.65695	25.4463	23.8785	18.8534	22.4322	23.4305	22.7586	22.8399	24.0228	13.9997	29.7138	28.281	28.3687	29.0435	17.7723	25.5114
Clcn4	8575	14.5762	22.8399	23.1759	25.3674	19.9652	21.2106	22.68	22.4778	20.965	16.9154	23.6332	22.3718	22.8627	24.7385	18.0654	22.8177
Scarb2	6285	20.8998	31.0541	30.0448	28.6143	35.9326	30.0602	31.325	30.8086	29.4875	25.0736	23.979	29.946	28.2895	28.917	32.9811	29.8753
Kcna2	11906	9.25807	17.648	11.1174	13.973	18.529	15.6507	20.1306	21.0433	14.008	7.21706	17.7557	19.61	11.4409	19.8202	13.3546	15.4205
Tgoln1	5013	16.1653	43.5656	32.8317	35.0848	38.5092	38.0702	36.5388	40.469	39.9277	33.1476	33.0719	32.09	32.4121	35.9416	47.3847	46.8725
Magee1	3550	23.4726	50.5941	60.9718	57.4161	50.2315	56.7079	46.6052	59.3895	42.4994	60.0406	58.4429	49.57	40.7741	49.9615	66.7043	48.5064
Atp6v0b	2051	487.781	61.5285	89.2235	66.9772	56.2767	75.7438	61.0778	78.5699	70.1692	97.7818	75.9569	69.6159	77.9427	72.0286	80.0216	77.9125
Cct7	6778	62.9214	24.763	30.8602	26.0461	21.374	26.3677	24.3685	26.204	28.2576	31.4876	24.514	22.4076	25.8072	24.0533	28.1979	23.1413
Ptov1	4213	148.763	36.33	45.2912	43.0267	34.0219	39.2356	35.7129	39.1365	33.6355	50.6978	38.9417	36.7569	45.9727	38.2357	40.9097	36.3462
Dact3	2989	66.4304	56.7633	70.7501	68.4869	48.7187	58.3885	47.2798	73.4957	54.066	60.7576	70.6558	66.8081	68.1004	61.6362	54.3655	65.814
Zc3h7b	10045	2.8637	16.1909	16.1876	16.841	16.8597	18.2562	19.1502	21.7814	20.5112	18.3398	19.57	22.0464	18.4218	19.1534	20.1502	22.2516
Wdr1	8899	17.5736	21.3297	25.7003	25.0991	20.8485	20.3511	22.3239	17.7936	18.3839	17.0322	21.7783	19.1235	22.8852	21.2918	18.6479	20.8435
Cic	10294	7.08911	18.3987	18.3802	17.7056	19.3511	17.3314	19.7913	21.8417	17.2231	15.8283	17.6163	19.6774	19.5641	17.3611	15.7953	19.4502
Mras	5134	20.627	38.5942	37.9378	39.2514	33.3295	37.506	37.7617	38.9504	33.7667	32.7028	40.8194	41.5321	34.6719	38.4333	27.3615	37.2229
Ckap5	9462	10.367	19.9615	18.4239	21.3905	26.3205	20.794	25.766	20.6407	19.3188	15.7773	17.35	18.3805	16.9385	18.9448	19.5119	17.2058
Arhgap32	17179	2.9538	9.24296	7.41212	10.4719	9.75337	10.2858	11.376	22.457	9.05548	8.43369	12.5557	13.6003	7.3128	13.3084	8.91418	11.0918
Oaz2	2990	93.1134	60.8883	70.7264	52.659	44.0717	62.9615	40.2192	68.836	60.45	76.8953	62.611	56.4093	56.3188	54.9241	71.7984	65.42
Tro	7296	17.8758	26.3585	26.5344	22.8773	24.8748	28.3451	23.8223	28.2975	23.709	27.5794	28.0704	24.1043	23.9749	24.8433	28.4447	20.1342
Hcn2	3195	81.4554	49.1765	59.9901	57.2525	61.1093	55.7916	50.5801	69.2031	45.1288	63.5375	47.76	58.9248	59.6554	56.3251	62.9044	47.5788
Pnmal1	4090	28.2158	38.4408	47.8834	43.5136	44.8246	49.3982	47.9865	48.9168	44.1393	52.5358	49.4208	40.0334	45.1308	45.0574	44.9108	41.3952
Elmo2	6652	19.6957	35.868	33.569	33.3459	26.7941	26.2596	31.4565	23.0876	26.1016	21.0263	26.6315	27.2601	34.3402	28.0126	19.1917	26.6723
Setd7	10813	3.23317	17.9634	14.5974	15.0751	20.1174	17.5922	22.3097	18.8163	17.7079	9.44107	20.1898	16.9102	16.8805	19.5933	15.0827	20.0027
Sel1l	8555	9.49225	21.0068	21.641	23.2918	24.641	21.5813	26.27	22.8176	21.4678	14.61	22.7519	23.3545	19.4373	25.2262	17.8599	22.6955
Rad23b	5733	17.5098	35.5698	40.2665	36.1963	33.1362	32.819	35.5075	30.8089	30.9065	28.0904	33.4033	30.0621	30.2064	32.0314	29.6421	30.1526
Tusc3	3432	89.1818	50.574	61.0251	66.4754	44.5817	49.7495	50.1885	52.0091	45.7518	63.3552	53.1437	43.528	49.8594	48.9535	50.4347	49.8825
Chl1	12293	5.05278	12.2052	12.1085	16.4196	19.1756	12.8565	21.4914	14.9958	15.2997	7.59728	22.2148	17.6228	10.4117	18.4221	12.4532	15.4778
Akt1	4098	43.2764	42.0753	47.6201	46.1001	40.6506	45.7739	42.3039	41.1102	44.6979	49.6865	43.753	44.3683	48.906	39.3087	46.9032	47.3521
Htt	24438	2.31599	8.10371	7.14218	7.83407	9.18004	7.06937	9.63644	7.97567	7.14455	4.77478	8.72545	8.18013	7.23137	8.40829	5.9256	7.61056
Nefm	5782	13.4576	35.0342	36.0466	29.1436	26.8119	36.4931	27.5446	35.5966	36.1934	30.3003	33.5821	34.6488	34.2088	33.4059	26.8941	29.1855
Pitpnm1	6889	21.2722	24.0919	27.3174	29.1481	23.8433	26.1911	23.1346	30.5186	22.4641	30.0985	31.5227	25.5599	22.2203	24.0347	31.4484	28.9024
Nars	2632	93.4629	74.3723	81.8717	82.2703	61.6894	73.1989	72.9595	67.6306	65.9885	64.8066	65.1187	63.6295	61.9481	67.8598	63.4805	58.897
Napg	5139	22.7535	36.5711	44.0459	44.0734	35.6577	34.9991	38.137	35.422	31.6773	27.7698	39.5569	33.5579	33.3378	40.8897	29.8277	34.8604
Glrb	4655	20.5985	36.1349	41.1057	50.535	39.3179	39.0611	41.384	43.0746	34.5887	37.6361	40.3288	41.7696	34.2533	45.9195	38.8247	34.7345
Rapgef2	14051	4.14884	16.2581	15.1341	15.7004	14.5429	11.6352	16.8235	11.2938	12.4644	7.46767	14.2104	12.994	14.5854	15.2782	7.86539	13.7787
Gabrb1	13838	5.12637	12.2345	10.3466	12.4515	20.0586	11.8892	22.8088	13.4707	12.3679	5.16649	16.7753	12.2276	11.582	14.9976	10.2902	14.5372
Rpl36	383	4955.26	238.147	352.865	191.041	180.407	296.432	189.437	278.19	349.294	531.924	235.577	248.392	303.178	215.167	470.462	290.492
Ppfia3	7899	15.3295	21.8221	27.4428	22.684	19.4981	24.3838	19.3793	25.5338	22.2609	15.7176	25.6557	25.438	30.2595	25.9178	19.3245	24.9182
Rplp2	2072	725.158	53.2918	69.307	44.2874	42.4904	55.9195	42.7891	54.3632	78.1761	105.101	46.0726	55.1387	69.8344	53.8132	90.2682	64.0544
Fbxw11	4327	17.0024	51.6154	52.0022	47.9832	42.3187	43.2795	46.3498	40.8085	43.2794	36.69	33.8857	39.4674	47.0661	47.3508	33.3868	39.9117
Atp5h	1465	732.533	76.4385	112.199	92.8668	87.7883	117.466	113.315	84.0331	110.641	136.476	94.401	78.3173	88.4186	76.1098	121.212	94.6173
Ap1b1	4957	43.2406	36.0549	40.8689	43.5496	35.1225	34.0784	34.9956	41.1344	30.3711	34.4776	39.3719	33.5339	31.8761	35.6604	36.022	36.8022
Pnkd	7832	24.269	22.9394	25.395	28.364	21.0567	23.1633	24.0774	18.7369	21.694	21.978	24.0767	30.0456	18.5998	23.8818	21.05	22.3911
Dpp8	13707	1.7148	13.4795	13.2921	14.3285	16.5786	12.033	18.5507	13.2158	13.5955	9.49263	14.6778	14.7146	11.5127	15.3066	10.5251	13.8202
Atcay	3996	25.8854	44.5694	50.51	49.3007	39.6973	46.1383	44.0531	50.375	42.9781	47.5243	47.8445	46.0293	47.2986	48.7425	43.9451	43.7465
Cox7c	1131	1285.13	94.1786	127.775	103.559	79.475	103.407	104.208	101.419	172.778	161.358	110.658	97.9506	95.9869	101.694	145.811	115.922
Cacnb3	4010	48.416	43.7127	54.6582	48.5523	39.2409	37.3839	45.956	49.2922	41.4162	33.8374	56.2048	45.639	56.8243	50.9726	29.0716	43.2887
Trnp1	1654	363.378	101.131	149.245	104.44	74.5945	88.3162	86.1148	96.9234	83.1972	111.684	120.498	85.3761	105.352	96.575	79.955	101.656
Hspa4l	11792	6.23891	14.9312	12.1962	15.1811	17.7539	16.5095	19.5313	17.7334	15.497	11.8659	17.1014	17.095	9.85584	16.4213	17.3738	15.3149
Lmbrd1	5960	21.9826	33.953	29.8511	34.1161	31.0776	32.4645	32.201	34.1872	28.5351	25.9546	27.0614	29.0261	26.6066	31.2015	29.4639	32.8944
Ftl1	1340	1007.81	104.859	92.4282	94.304	86.3666	105.028	62.8781	108.706	86.5967	149.956	71.7486	80.0468	112.663	80.748	128.879	113.153
Adam11	5669	22.4673	34.3826	48.5291	36.6922	27.6642	21.974	37.1175	21.9848	24.3309	15.3145	52.8736	30.602	41.6729	43.2002	14.8015	33.406
Add3	4938	18.8681	38.1335	39.1293	38.4029	46.5533	35.4898	44.4968	31.7682	38.099	29.3628	31.729	33.5203	45.1772	35.9837	29.9043	38.4751
Clptm1	6210	46.1032	27.3884	31.8556	33.2299	26.1248	27.678	24.363	30.6504	25.7539	31.8461	27.8187	25.1983	29.012	27.2809	27.2701	28.9468
Pkia	3721	20.5467	54.4111	46.3316	50.7561	52.7308	46.2756	48.8364	49.6866	47.0094	53.6723	47.1445	40.1473	57.6736	50.1941	50.1457	45.3209
Gde1	1692	301.857	97.5367	108.123	122.123	94.2468	90.7734	94.3247	100.904	82.7628	97.2535	95.3846	87.2668	102.804	95.0772	94.7288	104.138
Tnks2	10406	5.25145	20.5321	16.5879	17.5679	19.9961	17.0602	20.5262	16.5911	17.5196	13.5106	16.224	17.0877	18.2323	20.2349	14.6215	18.9417
Caskin1	6172	17.4467	25.6423	31.9304	25.3054	29.1485	27.7812	27.5828	33.7455	26.3318	28.828	34.6163	32.1523	26.0841	31.1724	31.4455	29.2601
Ube2n	4221	40.7087	42.0826	49.2124	54.5579	43.2148	43.151	47.7778	38.9109	41.8752	39.5916	41.9073	37.675	37.4951	43.7231	39.0462	36.712
Sod1	3970	203.331	36.3375	39.3271	34.7684	27.3579	42.851	27.8346	37.6078	44.5499	63.4018	32.712	32.3238	35.8908	32.8395	50.4384	40.9098
Gramd1b	10075	7.04949	19.3722	17.542	17.8011	17.2065	16.8081	19.5467	17.941	18.9194	10.6415	20.9878	22.5128	18.1527	21.8497	13.219	20.3642
Akt3	5124	7.7999	37.8669	40.665	43.5475	41.7753	32.361	47.9168	27.3732	34.443	17.9004	40.4597	38.1894	34.3684	43.0145	22.0108	37.9791
Ap3d1	8914	17.3061	18.7182	21.7421	21.5514	19.8864	19.3693	20.4047	21.4355	18.8006	18.8539	21.0191	19.7656	21.1167	19.5999	19.1803	20.0163
Rpl34	2643	647.537	34.2146	47.3471	37.8625	29.4524	46.6029	26.8401	44.2362	48.352	77.8617	31.3837	35.9537	45.762	33.0214	71.5681	44.0941
Enah	21452	3.88042	8.8968	6.46216	7.27811	9.95791	9.41334	9.86337	8.54289	8.48842	5.28354	8.79757	8.91239	7.89769	8.80986	9.87871	8.20596
Dner	4784	21.196	32.6576	33.7208	38.2937	41.1243	46.5647	35.6204	60.7739	27.4004	50.2727	34.0639	29.5855	24.4976	27.3649	52.8044	29.7998
Selenof	5819	76.4701	27.1889	28.9924	32.1538	30.7279	30.2769	32.445	24.1883	29.9956	35.3841	22.9656	22.853	27.534	22.8693	33.9543	29.2101
Sub1	3930	77.5138	42.7745	51.0177	54.1322	37.9258	44.4475	44.6937	40.2415	46.4715	41.1195	49.6074	37.5576	39.8268	45.0756	44.0563	42.0194
Fry	29729	1.37291	6.54063	6.24914	6.74144	7.12338	5.40508	9.05919	5.77264	5.74967	3.51262	6.60889	7.25063	6.12073	6.7554	4.06054	5.60335
Trip12	16601	6.24617	12.2272	8.80831	9.74619	12.4017	10.4754	12.6079	11.729	11.0078	7.15305	12.1285	11.6439	9.2673	11.6285	10.4266	11.6656
Pex5l	8846	19.6837	18.9563	22.6898	26.6488	22.459	19.7466	24.8704	16.3447	20.7921	9.41751	20.2335	30.0415	12.6675	23.0515	12.2873	22.1815
Hnrnpa1	3153	56.7583	50.1123	60.4327	43.9171	47.1047	54.3489	47.8959	51.904	61.036	59.8418	57.5639	60.8603	66.4983	67.9486	60.6013	55.6543
Chmp4b	2027	144.969	86.6307	95.5346	77.2151	72.5124	85.1278	82.3096	83.7916	92.3878	104.328	75.0478	75.7025	93.7764	77.3631	92.2479	86.0766
Sik3	9318	11.3923	19.7783	18.99	20.6111	23.1516	21.1765	22.8033	20.3532	17.7772	17.6896	15.2522	20.8727	17.0513	19.2086	17.7776	16.9406
Nucks1	6779	24.1209	31.5712	26.7421	29.402	29.6896	25.8976	26.6666	22.9958	24.9126	16.3415	28.4809	27.0928	26.4024	28.0382	21.4124	27.3045
Rab10	3513	31.1111	56.21	57.7288	57.1595	56.9039	51.2575	59.3261	48.1519	46.0783	40.2266	47.7148	46.3622	51.9727	53.6893	44.1805	51.2014
Rap1gap	6429	27.1631	21.1757	26.1832	24.5163	25.5015	27.9119	22.2676	36.0275	23.6856	51.7715	25.7714	28.6436	25.1853	23.576	30.2574	21.1976
Vxn	3256	53.6859	54.443	63.2388	71.6907	43.6437	52.8047	60.894	55.2883	47.3471	12.4763	77.1491	83.4469	35.5836	84.8645	24.5905	53.1936
Erc2	9728	7.71091	21.1068	22.3382	24.0347	18.7103	13.8814	22.7301	16.1156	16.1743	10.4196	24.1911	13.247	23.3867	23.4573	9.71457	20.559
Dbi	1422	668.456	84.1683	114.462	65.4985	107.691	114.24	106.826	70.1234	132.832	141.857	75.5655	61.1138	116.649	63.4288	175.258	93.3338
Fgf13	4019	15.4973	46.2833	58.6776	61.8994	44.0744	36.4622	53.5623	28.8708	41.9808	20.8116	54.6848	38.0731	62.542	57.6396	24.3846	49.5695
2900011O08Rik	2395	71.9938	63.2987	79.9615	89.4927	72.584	71.1822	81.366	81.3613	70.92	74.8958	81.7078	65.7887	67.9709	69.4497	70.5029	66.8146
Atp6v0c	3384	62.0364	59.122	78.4982	57.5014	36.3687	52.0171	25.1291	61.1845	40.3775	56.7778	62.2228	44.0334	49.0477	48.5932	53.3632	52.0853
Mib1	10369	6.26039	20.2187	15.1502	16.6544	19.8427	16.8312	18.9979	16.0294	16.4381	8.57168	19.6554	19.18	18.1387	21.1989	14.4408	19.7707
Plk2	4491	72.0823	39.2976	50.9732	50.8491	31.4168	37.3376	43.4164	30.0495	39.2856	27.9923	38.7232	49.5281	37.015	42.9607	16.6872	36.9686
Pde1a	6012	16.6266	30.6285	33.9998	39.4213	28.9957	27.3743	44.6489	28.5944	23.0235	14.6632	46.7649	33.2332	15.1077	34.7542	15.8994	32.3232
Ina	3240	31.3754	49.6825	58.4961	63.2662	56.8555	53.1135	59.6983	59.1713	50.4767	49.5324	56.2445	60.5129	51.3069	62.4857	50.899	47.4843
Srpk2	13901	5.10924	11.6248	11.759	14.1839	14.2983	13.6991	15.2332	14.4596	12.3235	10.9115	13.4559	14.5949	10.202	14.0894	11.633	11.7755
Eif3a	5176	13.9348	37.758	33.3179	30.5362	37.4493	40.2851	36.3464	37.1152	38.4619	23.7817	33.811	32.8159	33.3081	36.7738	33.2889	34.912
Rap1gap2	7164	3.37572	25.1801	24.9912	27.7144	19.3082	23.2689	24.1445	38.1622	20.819	18.7536	31.5992	27.9194	20.2265	29.3166	20.9426	29.0037
Ubl3	8098	20.3283	22.1409	23.2985	22.0722	20.3976	21.3274	20.9469	19.9421	22.7792	25.8664	19.1731	20.8479	22.7748	22.3829	21.8066	20.8591
Vps35	8899	18.1457	20.7915	23.3907	25.5133	20.2212	20.3045	21.5788	19.1467	18.5778	19.4743	17.2237	16.4159	17.0628	19.6573	18.3489	19.3502
Nrxn3	12605	8.0109	12.8902	14.2801	13.2287	18.0175	16.2998	18.1522	16.6208	13.0045	11.0652	14.0043	12.6333	12.0788	14.5256	12.1176	12.0201
Arpp21	17428	5.13181	7.56056	8.46097	8.79758	6.14369	10.4897	7.6771	23.8507	5.63721	24.6774	11.4989	9.30494	4.92254	9.29574	7.78035	7.79084
Pde1b	5396	29.1709	23.9946	26.4246	28.5674	25.048	27.5031	23.4013	50.0468	24.1928	99.7475	24.698	24.5241	35.5795	22.7981	29.6672	23.4936
Trpc4ap	8753	27.3769	19.5324	23.952	24.1162	19.4688	19.1631	18.6218	18.5565	18.2224	19.8055	19.9699	18.6569	19.761	19.4724	17.3771	17.7228
Efhd2	2381	68.6038	73.86	64.089	66.5899	57.6333	74.1035	61.4594	91.871	78.0631	73.9554	67.7167	99.8091	60.4692	88.4808	68.4549	76.4315
Ogfrl1	8109	12.8397	23.3949	29.2601	25.6447	23.3891	20.4806	28.031	19.5271	19.1575	10.3903	26.6833	15.1239	24.316	26.3936	12.7539	23.0867
Ntrk3	30170	2.83225	5.50631	4.85918	5.26253	7.83366	5.03753	8.7513	4.61479	6.17857	2.74279	7.50162	7.09081	6.07216	7.44707	3.44102	5.82553
Kif1c	7276	8.1053	26.4811	22.8851	20.1804	24.0975	26.7423	22.4632	23.5459	30.9257	21.0611	17.352	24.4832	24.1256	22.2212	31.5296	29.6653
Zbtb20	30730	1.27848	5.48559	2.7833	2.88408	9.27714	4.27124	10.67	2.82588	8.00842	1.01728	6.85882	7.05498	7.10228	7.14947	3.83047	7.8544
Anp32a	3166	70.5963	51.2878	59.6943	58.5415	51.0762	59.7888	52.9971	49.4401	64.4983	57.572	55.4089	47.7837	62.9456	47.7888	42.1285	52.4227
Zfand5	6193	22.3476	27.4804	33.0666	34.0229	28.6167	27.1348	29.7028	25.2272	25.4763	25.1671	29.2479	26.4302	31.7725	30.7873	22.0303	26.8535
Dpysl2	4520	60.6187	36.3272	37.1469	33.9091	36.3497	41.3398	30.7845	41.6211	34.3333	35.7028	41.5565	37.3869	37.9375	36.5838	44.4754	33.0164
Kif3c	7406	5.67151	27.4854	29.6743	27.3139	23.6389	21.9908	26.2374	26.842	20.43	18.3213	26.1686	22.0575	21.7449	24.5546	20.6109	24.092
Pcbp1	1830	146.989	97.1514	109.065	86.79	77.7244	98.9923	75.3053	94.4231	100.772	112.788	81.9249	80.5972	93.3383	84.9821	99.5398	92.1222
Bcr	8191	4.59963	19.9065	17.5319	19.2224	22.8437	23.1603	25.1924	28.3915	21.4278	26.7633	19.2879	26.5209	17.1633	20.8942	18.9845	18.8913
Pcnx	15613	1.65221	12.2441	10.3736	10.1903	12.4658	9.83723	14.5622	9.67605	12.6818	5.84614	11.8194	11.8224	10.9731	13.6285	9.19921	16.5348
Rpl28	1840	769.275	64.2835	78.6274	52.383	41.0637	65.1105	33.0718	67.1205	83.0218	101.121	54.2724	61.1788	75.3711	56.7779	90.4298	68.7766
Lrpap1	4116	50.0347	40.7277	40.5979	39.7903	36.1052	43.4083	41.4691	45.0616	44.2273	51.6354	42.3403	33.2688	39.9003	36.3385	45.7883	43.5112
Rpl18	4043	332.704	27.0798	32.5802	24.9285	22.6565	32.4135	22.7836	29.7205	40.5313	52.609	24.0003	24.7627	32.3949	22.4295	42.4837	29.7054
Psip1	5082	20.1535	30.9577	33.9657	35.7776	38.9291	36.9721	40.2315	31.2935	34.4624	34.5725	33.7769	33.3377	32.3362	36.3154	33.8077	29.42
Fbxo21	5545	14.1552	36.757	38.1857	38.7529	29.4877	29.6891	31.0333	32.7221	27.6075	28.8619	34.668	27.1754	29.8957	32.6493	28.2835	30.9343
Hnrnph1	5842	22.0925	23.2678	23.7567	23.0246	28.4626	30.5569	30.2474	27.1972	33.3019	32.5549	34.5907	39.9559	32.8544	34.7474	27.3095	25.2215
Arl8a	2299	70.6817	72.5089	97.5719	79.494	66.629	77.3326	64.112	67.3581	74.4209	72.7393	82.4319	69.3367	80.5128	68.5159	74.5399	79.4237
Eif1ax	5266	22.7204	37.0732	35.5334	37.1497	33.7627	33.5253	33.8627	34.2971	31.3127	24.0525	35.3115	32.9131	27.3409	39.2566	28.6499	32.1614
Fto	13031	3.9266	13.8591	14.3061	16.199	13.9577	13.3253	13.9666	14.8518	12.5049	13.9962	12.2043	11.7217	12.0468	13.2498	14.5498	12.8219
Fem1b	6785	9.82992	25.8807	25.7166	26.2462	28.3548	27.8909	27.259	27.0027	24.0244	20.7866	27.1514	22.177	23.4321	28.8661	27.2828	26.7969
Ppp1r16b	8844	15.9847	23.8994	19.5479	25.1681	22.146	18.5675	21.4735	16.993	19.2421	18.1021	12.3453	18.5812	24.4514	20.5743	15.2205	17.3456
Lztr1	6111	43.6563	22.8314	35.481	31.6617	26.9148	24.1071	29.5177	24.5042	25.3064	23.3711	31.5342	27.7507	32.5521	30.8907	19.4636	27.5141
Tagln3	1240	342.91	102.82	168.297	107.322	108.609	121.396	100.755	126.232	131.499	168.655	143.456	96.0213	153.377	137.017	160.133	128.511
Csnk1g2	4835	55.6866	29.5136	36.6308	30.71	28.4452	34.5525	31.764	37.0393	37.6392	39.9922	31.8092	34.2232	43.0991	35.5201	34.2712	36.3738
Nap1l1	4994	26.7614	32.3685	32.3886	38.7214	35.6632	37.4887	39.01	37.2869	30.3944	39.076	32.6944	34.4022	29.18	35.2554	33.9397	32.2987
Hdac5	8780	19.6094	17.6876	19.4465	18.8727	16.2851	20.4262	15.0928	23.3187	17.4478	21.1662	20.7256	21.7323	20.8067	19.1908	21.28	19.4795
Epb41l3	11919	5.1259	11.3259	13.4943	15.8086	16.4621	15.7424	15.1574	17.0785	13.8209	15.0542	14.1337	16.9174	10.6435	15.7609	16.4115	13.1691
Map3k10	4142	30.5453	38.4107	49.7246	42.5423	33.1938	40.4461	36.1502	44.7906	38.1696	41.8401	46.4236	44.2107	47.0834	46.6719	32.951	45.6275
Cnr1	6444	6.90006	30.7242	29.7105	31.9891	28.8458	27.9837	35.2218	23.093	24.2246	13.8964	42.7847	24.9974	18.8969	30.8216	18.152	29.4229
Cct8	3088	78.3424	51.9426	65.0847	62.5144	53.804	58.9329	52.4771	52.344	54.7599	63.2849	53.4	44.8526	45.9256	50.8871	57.8401	48.5972
R3hdm4	5584	40.4216	29.713	40.9192	35.1326	24.4487	26.6236	26.1761	22.9796	32.5906	23.6607	36.8359	30.8642	36.4251	33.9997	19.8534	35.3384
Rere	8528	10.1691	24.7972	18.2199	20.5335	22.5595	19.0915	22.609	19.703	19.7085	13.8983	20.8468	22.6856	22.2172	20.0115	18.1592	20.5571
Wasl	6165	19.421	32.8239	32.0882	36.6939	30.5362	30.3932	33.0556	22.7829	26.0906	17.9871	26.0936	27.3495	27.773	27.8396	22.3941	26.0195
Myo18a	16037	4.91023	11.4951	10.6934	9.51606	10.585	10.6757	11.8491	11.2742	11.2235	9.3852	10.8114	13.1068	10.9875	11.6834	8.77165	11.053
Bzw1	4033	23.2494	50.2147	46.4898	51.4265	47.4417	42.2459	46.1085	44.1855	40.6318	34.653	39.7968	37.4039	36.8214	47.7992	38.6917	40.2156
Sod2	10008	17.7544	16.542	16.2101	16.8099	17.0494	18.0027	17.133	18.2183	16.7616	16.0134	17.2511	17.7835	14.1499	17.7492	17.251	17.5838
Hnrnpl	5953	33.6113	26.5244	29.3198	30.2841	27.5922	25.9917	23.7673	26.2278	27.6628	29.8137	31.1396	33.1714	33.5802	29.0218	25.3932	26.0588
Pcmt1	4718	47.4274	34.8468	41.5098	42.9572	31.9548	33.5752	32.1383	36.2391	32.7439	36.6139	35.4616	32.4209	35.2232	37.5585	36.6353	33.8346
Vapb	7131	19.7174	22.683	23.0427	22.1491	23.2869	22.6064	22.5293	28.2355	25.0289	25.8263	22.7865	22.5057	21.5238	23.0143	28.792	25.3641
Zmynd11	10955	3.32294	15.0693	16.4064	16.6775	16.6147	14.7437	18.2665	14.9163	15.421	12.7013	18.322	19.5478	16.596	17.6019	12.7374	14.5259
Rps27	1043	1922.62	110.46	107.612	43.5155	70.63	95.2399	19.0738	73.3172	130.281	142.649	72.147	93.5999	30.4076	78.3375	174.176	113.655
Tmem59	2056	140.283	87.9662	80.2335	79.0961	66.6581	83.549	56.4842	81.6775	85.4197	102.829	67.9275	66.181	80.2032	69.2233	99.9575	94.1384
Cand1	8357	15.4845	20.6698	20.2771	22.0991	22.5477	19.848	23.6251	22.6525	18.7632	17.3967	19.9261	18.3682	17.1976	21.8768	20.9775	20.2991
Set	4070	47.9941	42.7741	44.5548	45.4981	40.1635	42.3838	40.774	40.596	45.1247	43.9357	36.257	38.0217	40.7933	40.8147	41.6571	37.3773
Sipa1l3	16555	1.37367	12.387	13.2459	11.8103	12.7309	9.21175	15.3762	4.03729	12.5627	4.36232	10.2865	11.2838	14.1492	11.9319	4.51199	11.4259
Nmnat2	5781	11.4931	33.1311	33.6271	33.8497	29.8578	30.3056	29.5255	34.0301	25.5851	26.286	30.0189	26.45	30.5514	28.1829	29.7029	28.1037
Qdpr	1788	310.328	52.5556	108.873	76.5828	93.9065	75.1188	68.9398	74.1025	105.069	104.841	51.9555	75.3437	102.258	95.5975	108.988	90.399
Fscn1	3012	38.6242	51.6976	57.8063	57.9913	45.574	49.3407	50.7485	75.1698	51.845	67.8049	59.0938	61.8218	59.423	61.6682	50.8095	53.6816
Sec62	4343	27.1778	41.4998	36.4548	39.2433	39.6427	45.5779	41.6496	38.7797	43.4055	37.299	35.051	37.427	31.3407	38.6351	41.9996	41.2626
Sowaha	3702	17.1681	52.0325	49.4754	53.9887	44.6903	46.4711	42.3133	34.1839	46.8865	44.1336	47.1884	47.33	65.4814	51.0506	28.9482	48.3021
Alg2	3450	15.938	50.5667	57.9762	62.8436	50.8084	45.0291	51.8165	51.2961	41.6369	50.8622	49.3451	43.1753	46.3364	50.7827	52.728	46.3829
Cmip	6495	0.979849	24.3911	28.0515	28.172	30.7442	23.5993	32.1997	32.0143	22.5483	22.6242	32.7738	25.8266	22.4206	27.2327	24.579	25.8018
Mff	9757	24.2555	15.6657	17.6693	20.9693	16.5149	16.0919	17.5623	17.0248	14.7667	17.2249	16.6859	16.8259	15.3147	17.9176	18.3513	15.6085
Ly6e	3784	94.2733	44.136	60.1858	54.6942	40.8179	35.3305	48.6271	37.6511	35.8956	31.1312	43.0936	31.151	49.0113	47.9151	31.6543	45.0954
Phyhipl	9732	8.97202	14.7591	17.9127	21.2154	20.3105	17.1236	20.8197	18.5481	14.4002	19.6969	18.187	14.0316	15.127	16.4967	18.7579	15.86
Clip2	5187	16.4246	30.5217	37.0136	32.72	34.2685	35.0049	35.1949	35.5205	31.6856	25.9229	35.1224	32.882	32.7717	34.7255	29.7417	31.3435
Rps11	865	1382.89	117.904	148.938	119.123	105.998	138.022	111.193	138.856	147.989	260.582	117.807	131.076	147.848	121.276	229.954	139.229
Celf5	6668	9.53155	21.0491	27.9017	24.7266	23.6843	21.7204	27.1272	26.4741	23.0712	21.9202	35.913	33.2524	28.2449	30.9296	15.5397	25.8662
Pabpc1	6540	26.209	28.3866	26.901	28.8614	32.9656	24.4511	33.6482	24.2119	23.8773	21.3694	20.1776	21.857	27.9096	24.6806	20.6128	22.2066
Rnf220	8239	32.6072	19.3103	24.5498	18.4894	15.4605	20.4907	17.3486	18.8611	19.6733	21.873	20.5611	21.5426	20.2951	20.4706	20.0221	18.7948
Rpl30	3020	537.368	32.7878	32.5218	26.9241	27.1148	37.1134	23.674	34.5318	49.083	67.7913	24.2061	23.8098	31.5391	28.2367	55.4879	39.0131
Tmx2	2330	101.098	69.9578	79.7801	86.2989	65.403	77.0599	66.2486	73.1482	58.2493	81.0509	69.8058	60.5595	67.2198	68.3237	72.4063	62.307
Atp2b4	12248	1.43411	8.99839	7.22797	9.56279	16.1562	18.1202	12.5027	34.4834	11.1999	14.7727	16.0158	10.1943	8.14174	10.7415	19.4022	11.6351
Apc2	11281	3.47513	14.3939	14.6133	13.6987	14.6618	14.7034	14.8637	19.4428	12.5902	14.4879	17.5233	16.3383	14.3348	15.1663	16.8854	14.7764
Cyc1	2154	320.668	64.0244	80.2855	73.582	54.0346	64.2794	51.1462	67.2608	68.6162	90.2604	69.2373	62.4662	63.7395	61.2288	73.9077	71.1151
Tnik	19282	4.09268	11.6557	7.09781	8.33115	10.7503	7.55691	10.9705	8.30895	7.99793	5.10654	10.8522	9.8508	8.53591	9.41432	7.72219	7.74533
Herc3	9127	4.89959	19.3195	22.8885	22.477	18.8733	17.4014	22.0349	15.9761	18.5391	12.5588	18.5262	20.7103	19.5764	23.0528	11.9522	18.8912
Hspd1	2642	70.402	62.9969	72.7087	62.6769	57.3467	73.4318	68.0642	63.1334	60.9221	68.8218	55.5765	50.9486	58.8147	59.1295	67.1193	59.9999
St6galnac5	6002	23.6808	28.2942	34.2348	36.5997	27.4329	25.4946	37.9085	14.4111	26.1972	12.1809	37.5859	34.8131	29.298	34.1725	12.9213	29.6442
Gprin1	4348	21.1162	40.8295	49.2767	45.1829	31.9143	39.8408	37.744	35.9546	36.7332	24.3504	43.8628	45.7648	49.8889	44.0503	24.0693	37.3021
Kif1bp	4892	36.4779	37.0341	43.3923	43.4872	32.8578	33.991	35.6656	28.2193	31.0612	26.347	34.0398	31.1681	38.5305	37.9028	24.6963	29.983
Prrt1	2306	67.6337	66.8931	88.8502	90.2031	77.463	65.9523	89.4118	52.0222	67.6009	50.601	78.8208	76.0529	98.034	77.289	40.1909	65.0773
Tpm1	6485	31.2334	24.2602	27.8224	23.575	22.8006	26.3525	28.4255	26.1829	26.4245	25.7954	26.8893	24.7225	27.8055	25.5403	19.8379	24.324
Hacd3	2709	57.635	51.9069	64.667	64.2136	59.6764	63.4862	53.8123	67.0144	52.9663	69.0533	64.157	55.5248	57.5119	61.0804	72.589	61.2252
Crym	3391	136.028	46.1806	82.4085	64.6184	27.6998	30.9594	37.3858	16.6233	40.5804	42.3969	83.9918	44.3896	31.2869	57.2634	25.7329	56.3393
Spire1	7766	9.60436	25.9968	21.2827	25.0135	24.7164	21.2383	25.7244	22.4779	18.3303	16.037	21.0986	21.8228	20.3927	22.8454	19.3699	20.2187
Ppp1ca	1379	312.099	103.328	136.08	115.414	83.2228	119.118	92.4984	112.831	126.73	159.979	104.959	94.5096	116.447	100.737	113.121	110.88
Pip4k2b	5204	7.58216	32.6529	34.8151	33.5328	33.844	29.6629	39.6202	36.1789	30.8361	27.0482	34.907	32.8162	33.119	34.5081	26.4443	32.3095
Opa1	7875	8.99732	22.0935	21.6881	25.275	24.9548	19.6481	26.5642	21.6613	19.9117	15.3126	22.5754	22.1052	18.1523	23.9712	17.7754	20.539
5031439G07Rik	9604	16.9816	18.6419	17.6722	16.841	18.7551	15.6954	16.0492	19.4145	16.4617	15.4047	13.6857	16.936	18.117	18.4451	20.1058	15.3477
Atrx	21757	2.62868	8.14038	5.40477	7.24941	9.17992	7.407	12.2608	7.34116	8.45865	3.23479	9.42277	9.43201	6.12846	9.38972	5.22453	8.5867
Gap43	1523	68.3631	56.5728	87.7535	92.6534	108.399	130.072	80.0937	186.061	94.3895	209.687	111.092	73.6638	45.462	83.2238	205.984	73.5268
Gng3	1699	239.632	79.3932	110.828	111.097	82.7859	90.8264	100.988	95.3398	79.5655	94.5241	108.399	74.8607	68.1932	84.9782	104.547	82.9931
Gria3	9859	13.3062	17.0402	15.9339	17.8061	17.4764	17.8438	21.6085	17.367	15.4781	8.7777	21.2299	22.1658	14.4368	22.1255	8.53098	15.4752
Arhgap5	10887	4.06855	15.0056	12.4382	13.9468	23.0449	16.0542	21.8458	15.5692	16.1166	10.4415	14.5019	15.1043	11.7091	16.1572	15.5776	14.8516
Hlf	6681	9.33519	31.7616	16.5674	30.1791	22.2501	20.1502	27.7667	28.0188	23.4056	21.4021	22.8712	40.8788	18.9344	31.8569	18.9609	25.8824
Gna11	4097	46.1659	44.2966	48.1674	43.587	35.6611	38.1837	39.2267	38.5772	36.7594	40.8579	42.5111	37.0839	43.3348	38.7639	33.361	40.4423
Pdha1	3734	17.1801	47.9058	53.452	47.0581	40.9171	42.1455	44.9056	46.7366	45.4739	41.5467	50.6546	41.2836	37.9527	45.5155	43.7429	49.9132
Atp13a2	6000	36.5442	25.3535	31.6147	28.5707	23.4715	24.8036	22.123	30.0604	22.9257	29.1994	32.3706	27.479	28.6395	25.9105	27.7318	25.8361
Uqcrc2	2552	112.353	62.281	71.0154	82.4565	55.9589	61.5238	60.5074	56.6941	58.8448	78.5856	61.1889	55.546	55.4506	56.0447	62.4586	62.5734
Sars	5142	76.3397	30.7079	34.1939	35.4671	27.7299	32.4291	28.2311	31.3393	26.7302	32.9445	29.9101	29.2105	28.77	27.6891	31.4297	26.1247
Kcnb1	11488	5.2148	15.6118	10.455	13.2794	13.6362	12.6117	18.8936	18.639	13.8794	8.88149	16.7699	22.2324	12.2375	18.3997	10.0448	14.8732
Gabra5	2974	88.1932	56.1568	85.8107	93.2502	57.699	45.5804	77.7981	15.1203	46.8325	17.3505	61.504	51.4512	63.9847	61.6744	22.2502	56.0314
Ncoa1	8576	4.67019	21.696	21.1074	21.522	21.3364	17.4197	25.6794	16.9509	20.5099	11.3904	20.7545	22.8995	18.4786	21.2362	14.3346	20.7922
Secisbp2l	8222	8.08093	22.0666	19.7247	22.6292	24.6554	21.8944	25.2533	20.1135	21.0781	11.6707	16.8395	22.4499	18.9991	22.1177	14.754	21.7753
Ubr5	15388	5.25518	10.515	9.56873	9.7887	13.8821	10.6007	13.9277	10.1018	10.3372	7.89073	12.3393	11.9882	9.73058	10.4297	10.0285	11.5047
Tsnax	3917	41.0085	45.4949	50.7225	46.7416	34.0905	38.417	34.3571	41.6924	39.426	49.3079	43.3149	34.0191	43.2003	44.4797	41.4477	42.8544
Gnas	11186	13.8289	13.1059	18.7089	9.15754	9.33623	16.269	6.30185	17.9297	12.4175	21.366	15.7808	12.1738	13.8408	13.3953	23.8915	16.3583
Smap2	3160	36.0096	49.3587	61.1288	61.0378	53.5656	49.1451	61.968	55.3816	48.1883	52.9554	51.2553	45.2699	56.3308	51.7127	44.3602	46.2055
Caly	2401	175.718	52.169	71.5804	63.8356	49.4827	62.0694	56.909	58.5197	62.4782	88.8659	68.7884	59.9865	77.3707	58.7136	69.8137	59.5614
Nbr1	6871	10.7319	25.1628	23.385	24.9329	26.4454	25.1058	27.1449	25.134	24.634	23.1379	21.3776	23.5464	24.4928	22.6968	22.4236	25.5713
Gstm5	1278	758.184	100.333	120.03	126.601	90.2814	121.76	107.134	86.2924	102.823	113.89	85.9238	86.3027	99.8278	85.6809	111.421	97.0632
Gnal	5761	9.736	20.179	19.4733	22.4506	37.8581	29.0526	28.0223	45.9461	24.5226	59.3222	23.115	19.2767	24.6973	21.044	37.204	21.9375
Cd47	6276	18.077	25.8478	24.1181	28.6378	30.8716	26.1815	27.5697	26.6242	25.4315	21.4514	28.9613	27.1246	25.7829	29.3806	21.6918	25.1606
Baalc	4141	38.2165	34.9376	41.6583	46.1529	44.9307	37.8155	44.4618	43.6384	32.6056	34.8527	37.9495	38.5597	41.5586	37.9472	39.051	34.8566
Rcan2	4372	14.6342	60.6104	33.1401	48.8483	35.6901	45.1926	33.4199	51.8654	31.2035	43.1058	19.1999	34.5284	21.2098	34.5446	52.4274	27.4065
Spred1	6784	6.96701	24.3957	18.3199	21.9846	27.8147	26.7874	26.5895	31.8458	22.5893	20.9293	24.7007	26.1949	18.1317	29.5001	25.4929	24.1781
Unc5a	4168	23.046	50.1371	50.8398	52.2027	32.5649	33.4182	39.4677	29.3479	33.507	24.8004	52.9937	42.7138	48.5039	44.811	21.7515	42.3147
Sfxn5	9635	6.43788	13.3245	16.4154	14.286	19.3334	15.0963	18.016	21.0811	18.8656	19.9357	16.1689	18.8934	17.0611	15.5235	19.2434	16.0601
Plec	18113	2.87644	9.07101	7.15402	7.04039	7.99585	8.24202	9.82954	10.172	8.9547	5.01463	12.6165	14.1575	10.3865	11.1802	7.23857	9.69411
Rps29	693	1925.09	136.349	193.705	96.3739	77.6333	133.022	65.2943	157.505	381.031	263.181	162.613	144.467	173.862	126.173	236.05	143.055
Slc23a2	7951	7.39586	24.8092	19.7171	22.7086	19.9676	20.1576	19.8483	23.8339	22.7528	14.6336	19.8371	19.5649	17.1189	19.8995	20.5738	29.4266
Lancl1	6863	44.9436	24.4563	27.9434	26.9579	18.3233	19.6083	22.459	22.4279	20.6086	21.8982	25.973	23.4713	23.5028	26.2452	17.3381	22.401
Dstn	1911	115.049	86.6042	88.0858	100.816	88.6673	86.4176	92.8756	71.4417	94.5252	74.4736	72.1499	67.0376	79.0263	69.5239	90.3187	95.1713
Srsf5	3988	51.7896	36.1343	39.257	33.701	37.6167	37.3433	38.9854	33.014	46.8232	37.3216	51.0787	57.0241	49.5847	45.4369	31.6906	30.4079
Fam19a5	2908	94.601	58.2012	68.8924	57.2086	56.5146	56.9143	60.3436	49.7873	49.898	55.8389	48.656	44.1098	59.6745	46.506	51.5592	48.9667
Hnrnpdl	4818	57.5562	32.5892	40.9371	35.4771	30.7807	25.0701	29.8983	25.4804	32.3776	30.0942	39.3774	37.7379	40.6053	38.44	24.37	28.6547
Brsk2	6178	12.7324	28.5415	31.2756	30.6861	26.2885	24.0218	29.8922	26.3704	23.7053	20.3666	30.4971	29.2376	27.0905	28.8576	19.9225	26.2167
Ewsr1	5907	23.1279	28.4055	31.5325	27.9029	25.3144	24.7467	23.8958	24.9594	28.0517	23.5933	33.3235	33.3014	32.4929	30.1816	23.2638	24.238
Sesn3	15269	2.97873	9.9832	5.83296	7.65996	13.3426	11.7048	10.6531	19.5531	9.97635	12.255	10.0417	8.9114	7.09644	8.62693	15.7086	11.0882
Gnl1	3077	73.0519	52.0437	64.8651	50.9555	43.0256	57.2743	47.9198	56.8116	44.9669	56.7743	51.5317	46.3151	48.4118	49.9268	54.7162	52.2043
Mpp2	4807	9.47932	37.1475	41.3759	40.6168	29.6624	31.7247	34.9515	33.1962	32.7995	26.4651	39.6092	35.6278	37.0732	38.8204	26.8345	35.8338
Tollip	5059	23.9687	40.1852	37.675	38.2456	29.6097	29.5093	31.2829	32.0381	29.2045	29.6519	32.6366	28.6301	29.0388	33.0602	31.3902	32.6421
Adap1	3292	92.7424	43.0465	58.1086	53.1925	37.6654	46.6866	37.9176	54.0268	46.0431	42.3346	49.2637	51.6786	49.6064	52.7437	38.9594	49.5886
Rims1	7362	6.81191	18.8668	20.713	23.0234	23.3264	21.6296	24.729	25.9077	20.3397	9.95341	29.0991	21.1082	24.947	30.0045	18.2109	25.905
Dcaf8	12996	11.2827	13.6281	12.7426	13.6138	11.8916	12.7631	13.0909	12.1275	12.8622	12.143	11.9954	12.8407	12.3284	12.0622	11.2488	11.8681
Ash1l	14838	1.60125	11.8871	7.70499	9.38035	14.8262	11.0355	17.0691	11.2579	11.3418	5.08869	11.505	13.1989	9.82799	12.7879	9.39744	11.8637
Ipo5	6001	27.6581	28.03	29.6918	35.249	26.2216	25.1966	28.0345	25.4693	27.1001	20.7537	28.4734	26.8428	25.1743	28.7627	21.9223	26.36
Ppme1	3100	48.3399	51.9263	63.2443	62.9113	49.7249	52.1356	56.0848	59.1168	43.1374	53.1714	48.2608	48.3294	51.1368	50.6378	46.538	44.3735
Pianp	2851	21.4295	56.2788	64.0557	66.3218	57.9683	64.25	51.308	73.3643	44.7488	67.1189	58.1513	56.6716	50.4104	49.4652	57.3772	48.3075
Agap1	17559	2.33896	11.151	7.81259	8.67869	11.1369	9.26344	10.2603	11.2598	9.02227	7.41019	7.37216	9.64564	9.031	8.80449	10.6995	9.16399
Arpc5	2276	163.558	72.3496	92.4906	77.9769	59.3072	67.755	67.0614	39.9682	81.7355	50.3621	59.751	60.3787	87.8307	74.9103	49.7048	63.9563
Tmem47	4025	15.179	36.8628	31.0504	32.3797	59.2316	44.9948	50.7689	44.1757	42.4407	40.1074	28.4661	32.2991	39.8701	33.0759	54.5846	38.1267
Snx27	6886	7.9359	22.046	21.111	21.3154	25.941	24.9383	24.6095	26.5923	25.0893	22.9742	22.7683	25.9563	21.8343	25.4351	24.364	23.6988
Maz	2976	40.3745	47.075	57.5164	50.9102	44.0723	51.818	41.1386	54.3139	50.769	56.6602	62.0081	60.4955	70.4188	57.0177	54.0235	60.9262
Ckmt1	2496	125.141	51.852	68.663	77.077	52.354	61.6585	62.6017	60.4666	55.6284	71.5526	71.7719	70.025	46.439	60.2918	64.3139	55.8019
Sh3glb2	3990	106.994	31.5495	41.1555	39.6818	29.9637	32.3506	33.4073	36.2615	37.8803	43.001	43.3492	42.136	47.0219	39.2614	31.7859	35.5766
Fbxo31	5482	34.4094	35.394	36.1544	35.5855	25.1361	24.7558	26.9986	25.7828	26.1641	25.707	29.7171	31.7249	33.7461	32.1959	20.4745	27.8514
Plxna4	14103	1.01082	12.1006	11.1313	11.336	15.1251	9.29587	17.5359	7.21687	13.9249	4.75726	12.5057	13.0652	15.7454	13.6997	6.23627	13.4006
Mef2c	15715	4.04431	9.19633	6.9276	12.067	8.8132	10.6505	10.8933	25.0495	8.21435	6.70177	10.3365	11.756	7.9221	12.9998	5.16076	9.71566
Zbtb4	8117	7.86139	19.2093	17.4742	18.2657	20.6802	21.4307	20.5546	23.4676	23.0581	17.3069	19.7798	21.7197	18.4977	18.893	20.062	22.6461
Cox5b	1587	676.273	59.5072	97.3342	45.7931	47.6655	78.0046	64.5389	61.6869	120.653	126.336	82.4584	69.3284	74.1719	70.5315	88.9811	79.0052
Cyhr1	8470	32.309	15.7903	18.7428	17.3486	15.7394	18.7083	15.3294	20.099	19.4424	21.3554	18.2074	18.6665	19.8569	17.9843	18.9234	18.8664
Ppp1r2	4440	29.4508	37.2632	34.1756	38.1629	31.9855	35.8992	32.4813	34.6451	31.5879	66.304	36.0426	33.4264	28.4101	35.136	38.2633	32.0084
Eid1	1691	131.472	94.1155	110.276	105.474	88.0902	102.962	94.6111	76.5222	89.1255	87.8863	88.4114	83.7642	100.281	100.154	88.2871	86.4436
Cmtm4	7734	4.91531	21.877	15.9519	18.9782	20.9996	20.9979	20.1963	29.6942	19.1382	16.7446	25.9526	21.9061	13.0133	23.2615	25.2348	24.4434
Acsbg1	3604	62.4169	41.2556	47.7614	45.7331	45.7957	42.0986	42.397	49.3633	35.9678	61.5066	36.4699	35.3359	40.5768	34.359	56.4903	36.178
Prrc2c	16092	2.23053	9.36263	7.0713	8.07502	14.6978	9.42527	13.7824	11.9778	10.0559	5.98724	11.9687	10.461	8.78103	10.1683	10.242	10.2482
Orai2	6077	17.3284	37.1629	39.5372	34.5456	25.872	21.7436	32.0854	10.3434	28.3584	13.3418	22.1371	19.3346	49.7442	27.353	11.5132	27.2106
Marcks	4048	31.2756	32.2035	34.325	33.7315	37.0917	40.0668	32.7772	58.1899	38.4698	52.723	37.0621	39.6864	39.0849	35.6398	46.8861	35.2179
Mecp2	15067	2.44422	11.7445	8.37295	10.2346	13.1655	10.3313	14.0987	12.4926	10.5932	6.35387	10.8645	10.4324	9.63426	11.3625	11.0172	12.0672
Eif3f	2891	179.865	48.6931	55.0788	58.4394	43.5588	59.3282	42.9264	49.7401	42.9359	67.4046	38.7806	43.9197	51.9888	42.4027	57.7422	46.4083
Hmgcs1	4594	17.6766	25.3504	37.3291	40.2966	32.6164	31.8195	36.9117	32.66	32.5831	28.6383	44.7626	31.1037	29.0801	46.5645	42.9653	37.7373
Elob	1398	906.637	67.2543	90.6993	75.9887	62.4098	79.3579	68.122	86.7949	81.8083	120.815	77.5745	67.1206	80.7064	68.6951	108.8	82.5669
Tkt	7355	39.2029	19.5502	24.284	22.5591	20.6713	22.5519	19.6005	22.9522	18.6362	25.1459	17.3935	16.8731	19.212	17.689	25.691	20.0709
Klf9	3263	6.55331	78.6414	60.0522	69.1259	54.3399	50.1506	62.6419	37.8341	46.601	33.9843	36.9753	48.9353	43.5256	55.8142	30.1399	49.7567
Synpo	9533	7.26336	17.9998	20.4033	19.1133	12.9838	14.7089	16.3908	16.7701	17.3932	10.4808	18.8632	19.4477	24.194	21.8611	8.28002	18.075
Stip1	2173	103.833	63.4646	71.4306	67.065	67.7213	82.5798	70.8299	82.1649	75.6839	91.5227	65.4509	61.8452	62.5199	58.6529	91.8546	63.1753
Mal2	2950	55.3427	46.3604	57.5878	81.2157	47.3364	49.4291	65.7937	37.6668	49.8639	24.7074	71.4479	77.8597	42.4633	71.1579	30.8325	56.2423
Prdx1	3043	241.291	38.4424	44.3246	48.5599	48.9519	50.5409	43.4742	44.2516	45.2212	62.4628	28.136	33.7721	41.9933	34.1717	55.0523	43.4689
Cct5	2766	127.068	50.4231	61.9799	58.9124	48.9598	55.5274	55.1612	48.9319	61.7195	61.4253	48.9578	46.7658	59.1514	49.8319	57.1809	51.6414
Galnt17	9408	9.55159	20.6903	27.0975	22.1448	16.922	14.3645	21.1398	8.17518	16.4379	6.87073	18.6074	15.5335	24.0237	20.3583	6.08042	19.1012
Htra1	2879	105.162	97.955	70.2928	85.2441	47.4961	43.3587	46.1442	40.4564	34.8178	42.7365	45.2537	40.9431	56.0977	50.374	43.2989	48.7068
Pbx1	13844	4.59702	11.5899	10.3305	10.6976	13.1856	11.607	13.2913	13.9299	11.3733	9.37051	13.3751	12.3318	8.6586	11.4835	11.3143	12.2135
Map7d2	4121	18.7171	45.1251	41.8085	46.8708	40.7757	41.13	40.8103	42.2164	37.0687	36.4417	36.6089	36.119	29.7361	38.4857	41.1057	31.0996
Tulp4	18054	3.76475	8.16637	6.6912	7.54486	12.1072	8.69948	9.49436	10.4502	8.04316	6.23476	8.25191	9.04828	7.90648	9.43168	11.1376	9.81818
Cntn2	9304	5.61808	15.7234	15.3771	16.166	21.3487	21.5871	18.064	22.0107	18.3777	12.4636	10.7613	20.7702	17.7454	18.3076	15.8396	15.0298
Gpr162	3838	59.4736	36.5971	52.4359	36.3655	29.9823	39.0458	28.85	42.589	39.6475	41.7712	55.2854	42.6338	40.4065	43.9863	35.4069	40.955
Mllt6	7451	3.91761	19.2424	17.9873	18.0599	20.7825	21.2599	18.5701	25.5256	24.0914	18.0761	24.3731	28.4281	25.3458	23.0927	19.0051	23.6032
Cdkl5	14331	4.67765	11.4031	12.6237	13.3361	12.2928	11.1801	14.7178	11.3338	10.223	5.76254	12.5296	11.8901	9.40811	13.5912	6.47399	12.1826
Aars	9282	19.3716	17.9537	20.488	20.0035	16.0531	17.0438	17.6085	17.7689	14.8369	16.9177	15.9714	15.8669	15.9545	16.1663	15.3517	15.0954
Negr1	10506	5.1207	15.1682	13.9999	17.0708	15.6429	16.597	17.3392	24.0019	11.933	15.3445	17.0963	10.9003	11.8108	14.0667	15.4766	13.3632
Mlec	6007	12.5015	26.598	25.2426	22.502	26.6637	28.0526	26.7077	30.9499	28.24	25.6866	24.958	22.6696	23.8484	25.1062	32.219	30.4341
Rnf44	5202	9.5262	30.9041	34.1288	31.695	33.1557	29.7142	31.3656	34.8513	28.5157	30.4007	31.8502	29.7062	30.6318	32.3696	24.9769	31.0714
Pacs2	6985	12.1117	18.0591	20.3673	21.3598	28.0841	25.0003	21.9311	26.8909	24.6488	19.6011	16.2382	25.2396	24.1814	22.938	24.8017	22.5192
Epn2	5228	21.3111	30.4716	33.8465	32.0004	30.1407	28.4761	33.3307	26.7158	31.3649	24.5791	30.4598	31.547	36.7228	33.243	23.1091	30.417
Large1	7976	22.5968	20.2864	26.9296	25.9965	18.7698	19.3538	24.1947	18.1953	17.9491	11.5207	18.4619	19.7819	21.2994	22.6439	10.8292	17.853
Rpl27	1535	764.358	64.4398	72.3529	62.1104	57.6415	70.4523	71.2631	69.3795	107.106	124.263	62.7022	62.9642	75.8808	62.2821	97.4522	67.2288
Atxn7l3b	3572	27.3189	44.3944	51.9204	47.8062	37.9123	43.2736	39.0639	44.8525	44.4567	40.0145	46.5162	44.5202	44.8257	50.9405	42.4714	46.7911
Bcl11b	8111	6.54903	19.7113	16.649	19.6697	22.2291	19.5747	26.0111	13.3905	24.777	15.0388	17.7608	28.6984	24.367	21.6403	8.49241	20.7297
Zfp91	10046	8.64091	18.1119	16.3992	16.5053	17.3611	16.2118	17.6839	13.9031	15.7482	10.7499	15.3667	17.5276	14.8844	17.1115	13.7133	16.6649
Tmem132b	8238	7.55022	26.9593	20.5051	20.9425	20.5685	20.0466	23.9596	18.2072	19.7739	11.6413	18.7774	18.7847	19.6611	20.7094	13.0925	18.4798
Vps41	6728	23.4587	21.6507	25.4492	27.9895	24.3616	23.0054	25.85	23.8932	21.6072	22.172	25.3344	22.5178	16.4337	23.2596	23.1859	22.0406
Ubtf	6552	29.4894	26.6421	26.2717	22.8386	23.6609	25.9802	23.355	25.5627	24.3767	21.1346	21.3794	22.2632	27.8742	22.2255	18.5672	22.2338
AI593442	5823	22.6018	26.5354	22.9519	28.5983	29.3631	28.8412	32.2313	25.6993	30.2713	17.1392	21.1423	35.1022	39.5027	30.0783	16.517	21.3793
Tspan5	7389	25.2188	24.2372	23.8245	25.5675	20.1598	20.8633	21.6747	18.7894	19.2364	17.1569	16.6756	23.7057	24.5636	23.8573	13.7233	21.8749
Syngr3	2071	70.9241	69.632	86.7595	74.8309	58.9592	75.4877	67.4032	99.192	63.6594	85.8327	87.4866	67.7148	66.989	78.1216	79.7009	73.8578
Rab11b	6109	19.5712	23.4183	26.8188	29.3487	22.2397	23.411	25.6597	25.92	23.1963	27.9578	26.9414	25.9073	27.0178	27.3425	27.0999	25.1112
Creg2	6091	15.1571	27.5474	25.8787	30.1128	28.3165	22.4933	37.9126	19.3159	26.8236	11.0515	28.9038	33.9489	26.2875	33.7531	13.4282	25.797
Atp6v1h	9746	30.4733	14.3212	19.0897	19.9487	13.6652	15.5199	13.2366	15.7984	14.5178	18.0105	15.469	14.0059	12.6475	15.7185	14.5095	15.0385
Grb2	2916	36.3747	59.202	65.4178	58.8817	48.1295	56.5449	51.9033	55.2461	50.6857	58.686	53.5867	47.4611	55.1567	52.8317	46.8724	52.7794
Crk	4730	17.4733	37.5211	35.6674	34.1599	32.9888	36.0864	33.553	30.9729	35.3512	26.4365	32.9471	30.8734	30.6891	37.8976	32.511	35.7001
Plxna1	9054	5.63263	18.1183	21.938	19.3285	20.3993	14.7774	21.5048	13.1846	15.3892	9.68738	21.6252	20.1178	16.2995	21.9247	11.3683	19.5164
Edil3	13677	5.18051	10.2241	11.1023	13.6882	13.6873	12.8702	14.0607	14.5384	10.2032	8.31561	9.71732	11.5995	9.25666	12.7901	11.1138	10.5698
Dagla	5747	10.3651	31.2346	34.4407	32.7194	30.0115	24.5791	34.1896	17.864	29.405	13.5262	24.119	32.3254	43.0751	31.7463	9.95381	28.0861
Snca	2703	65.4541	34.4182	57.88	41.8457	25.5952	28.1424	29.749	24.6362	82.0296	50.9205	113.023	60.2754	92.6302	89.9435	50.5113	85.0786
Ptpn5	5794	26.3176	20.4954	27.3531	22.3892	25.9295	30.0498	22.3325	38.3899	19.2644	51.5211	24.0408	21.6714	26.1091	21.3814	31.5581	19.0584
Castor2	7560	3.00809	21.6919	15.3066	18.5054	21.1922	23.3113	22.2459	26.3797	20.2634	17.6238	22.3177	24.3298	16.0325	21.5295	25.62	21.461
Ptp4a2	4377	30.4563	36.9432	35.499	37.9958	40.3792	36.2383	40.244	31.4834	37.1058	31.8786	30.065	32.5468	37.063	35.6665	34.6827	35.9371
Isca1	10680	20.0935	14.3752	15.7314	17.9105	13.8818	13.658	15.0062	13.0593	12.2031	16.3206	13.871	12.8216	13.3751	14.6831	14.1357	13.588
Arhgap23	6637	6.29029	24.4497	24.2014	23.8557	26.3976	26.4282	24.5168	26.5903	24.5682	16.943	18.0049	26.6772	26.6653	26.6012	21.6627	22.2423
Shank2	10768	3.61705	14.7895	13.8183	14.76	15.4215	14.3741	16.7362	16.5217	14.5921	8.09364	17.8621	17.8256	14.6979	17.0287	9.35286	16.477
Gabarap	1844	436.561	65.3299	74.7126	74.4063	62.3319	73.4276	56.9341	70.0664	75.0635	96.8823	55.7449	57.9923	67.9042	55.1885	84.3285	71.2507
Atp2b3	4820	3.82023	35.6324	35.5677	33.5335	32.2361	23.9417	37.5163	24.4808	43.4506	17.6883	36.0258	30.7238	28.3884	35.2492	27.2835	59.2467
Itsn1	23425	2.14447	6.05392	4.80057	5.19962	7.57681	6.35531	7.82177	7.64923	7.63306	4.51025	7.11769	7.11233	6.8068	7.58077	7.61846	7.41986
Rab1b	1835	173.779	76.034	105.122	77.7093	59.2363	78.3059	61.3738	83.8279	79.2517	95.3836	88.2082	79.8465	86.3891	73.2874	79.6673	86.0232
Trrap	20859	3.37646	7.02577	5.9197	6.64895	8.91557	6.28504	8.25234	7.96114	7.24075	5.75165	9.2686	9.04895	8.3095	8.27224	6.50532	7.66356
Endod1	4645	34.5083	51.7356	38.9473	43.9757	38.2481	34.4487	31.6597	30.5557	27.1292	25.1688	24.3396	28.1628	27.0124	29.6156	35.5775	28.7883
Rps12	2027	779.56	41.6844	44.2818	43.3708	53.1266	65.6225	57.7322	40.5623	46.6328	68.6172	28.3658	36.4355	38.4691	27.2905	77.0312	34.8092
Hdac11	3849	70.2164	32.2183	43.6783	35.404	30.696	40.8728	31.9961	47.8428	37.4328	54.1749	38.2028	33.987	32.7189	34.1809	52.5233	35.8831
Slc48a1	2751	109.5	49.9979	62.7069	61.0334	54.3715	53.5886	46.4884	57.6843	51.1776	56.0075	43.7998	47.5128	60.184	52.4427	52.9972	56.2078
Nceh1	5253	27.4127	32.6159	33.9809	35.8592	29.194	28.311	31.9946	30.069	25.8471	22.6694	32.4381	29.3251	25.9408	32.148	22.3988	28.621
Sgip1	10136	7.68517	16.6978	17.6106	18.3073	17.2373	16.3593	19.1872	16.2718	13.4857	11.8639	15.938	14.2843	13.956	16.4634	11.4916	13.1708
Dusp8	4870	17.6854	35.7903	33.0154	32.8955	30.6596	32.7188	30.9865	34.5328	28.3338	31.7981	33.3763	31.0309	34.1871	33.1551	28.3895	31.34
Hint1	872	1199.65	120.838	156.459	121.006	81.9604	123.9	84.5466	130.528	156.942	217.528	145.266	107.733	125.97	122.783	194.827	130.969
Ssr1	10431	9.19242	15.4719	13.7824	14.9521	16.4802	15.1564	15.2629	15.3405	14.8413	12.6769	13.2935	13.6208	14.7933	14.7173	17.3686	16.0125
Wasf3	5196	6.12406	30.028	27.864	32.3668	34.2007	29.8183	31.6377	35.7522	29.1298	23.4972	30.083	31.8559	24.9789	33.6038	31.2643	30.2833
St13	10305	10.2435	14.479	15.0521	15.2523	15.1931	16.1212	16.4337	15.2085	16.1059	15.5519	13.9438	14.2444	13.6224	14.2466	15.5585	15.3019
R3hdm2	5987	10.9701	22.9477	24.0754	30.1213	27.7879	24.3727	27.9604	33.5159	23.8041	19.9087	28.4	31.2918	21.9963	29.7331	21.2246	26.013
Fam163b	2959	16.5179	67.4553	49.7613	65.5558	61.8537	49.8917	72.3168	33.5662	63.1243	26.8545	28.2622	53.304	117.153	49.9076	16.7681	43.9513
Cox6b1	708	1471.06	146.99	199.58	148.569	109.078	168.994	110.506	170.55	182.633	236.591	168.487	135.67	163.935	145.573	222.349	172.851
Efr3a	11399	3.37216	16.2133	13.3539	17.2634	13.92	12.392	18.6892	11.8648	11.9773	6.21817	15.8121	16.9386	10.376	18.0737	9.51375	15.9551
Dock3	14448	0.704775	11.1919	8.72427	11.0995	10.9125	10.548	12.3731	15.7796	10.0096	9.65759	10.6123	13.7351	9.44933	12.1787	8.74056	10.0058
Rpl17-ps10	555	2035.45	185.448	215.734	170.99	128.695	241.537	102.916	234.568	206.846	380.73	168.985	174.73	195.606	140.008	321.82	190.648
Mfge8	4694	35.9196	23.2465	37.1496	31.6677	26.6403	29.9604	28.7174	35.3145	31.6477	43.8764	40.7077	32.8635	29.479	30.205	32.1621	35.3935
Tnpo2	6285	14.9728	23.566	30.7261	24.6404	24.0996	23.6294	24.4979	26.461	23.1645	21.1458	28.5115	25.0871	23.9958	25.8197	21.3707	24.638
Capns1	2477	121.065	55.0661	66.7263	66.5411	62.5685	58.5332	56.5577	55.8512	55.2278	68.7495	54.5431	45.7954	64.3097	53.0918	68.0496	57.9584
Rab5b	4201	15.9368	40.3126	43.9044	37.9769	34.6737	38.0649	33.7058	39.3535	35.1306	38.8914	36.2981	33.6655	35.5936	35.32	38.1179	37.7206
Luzp2	5617	10.5143	21.41	29.0535	26.6305	38.5626	29.8528	34.584	27.9104	25.7945	28.8491	27.1477	23.2026	24.3787	28.0816	28.2982	22.6682
Pik3r2	4176	38.3839	43.4337	49.6786	44.4486	31.7973	33.6271	33.6274	30.9981	33.4557	29.0496	39.9137	37.8994	43.192	36.4638	25.214	36.1489
B3gat3	1601	356.062	74.3026	111.895	80.0986	69.1571	83.2455	78.4192	76.4957	92.2159	97.5952	88.1154	77.0418	82.3846	81.7361	93.4348	84.4961
Rab5c	2194	143.874	68.8605	80.1635	65.8464	60.0613	63.7924	57.8842	66.6841	61.86	79.1412	61.3637	61.3767	72.558	58.5844	70.9208	65.7384
Fam213a	2948	62.202	54.7449	54.4133	54.2303	44.5654	61.3625	56.8406	45.2442	53.2267	58.9752	45.0294	41.5827	48.56	39.5835	61.4226	48.4155
Csnk1d	5022	14.5987	32.7478	35.9063	32.3161	26.8259	29.8299	28.4175	30.7084	30.4075	28.4168	29.2901	30.8465	31.9856	35.0481	28.6094	33.0265
Ypel3	1848	227.382	66.7379	93.8981	69.7798	55.0854	79.4936	61.2436	66.8831	75.8347	88.5613	86.5109	82.3613	90.4543	78.9459	73.8277	77.6254
Setd3	6035	24.8027	23.7659	26.3672	24.7495	23.1679	26.6346	24.3585	24.7639	26.2327	28.1805	25.7359	24.1435	23.4738	25.9843	25.9381	24.4517
Tcp1	5030	42.5962	27.9037	31.6141	34.6818	28.3386	30.8951	31.9507	28.5784	29.0191	36.5474	26.4535	25.3398	26.7332	28.4669	32.6585	25.1588
Eef1b2	2532	316.296	40.8343	55.0034	43.9548	43.0862	50.5901	40.9357	45.6514	56.605	76.5654	42.8934	37.7438	51.8081	38.6335	68.7898	45.3024
Npepps	7206	9.99748	17.9026	18.4577	19.6893	20.6778	22.3854	23.5785	22.3015	23.6759	22.1937	22.1642	23.5112	20.9574	21.5666	20.8957	21.6974
Araf	6541	21.3662	20.6858	22.5272	22.7592	20.5155	27.2756	19.9013	22.2847	23.4285	30.2431	23.3688	22.3089	21.2178	21.8578	29.0313	20.2991
Ttbk1	14097	1.10154	11.4632	10.3349	9.63927	10.7695	10.5533	10.5308	13.6973	10.3697	8.05995	12.8787	12.6751	11.2562	13.0688	9.2448	11.9746
Rps18	2491	401.043	23.2193	32.9608	21.0471	18.2628	26.6683	18.3663	33.0857	84.9413	93.6413	48.5396	52.4937	66.9816	40.637	81.157	63.0566
Xpr1	17880	1.62306	8.32737	6.00794	7.44906	12.2324	9.17828	11.1388	10.2111	8.98394	8.25886	6.95279	7.02865	8.49227	7.75426	9.33078	8.51125
Nedd4l	14382	4.60206	13.5346	9.75425	13.2582	12.0231	9.33171	13.5381	9.29459	10.5354	7.722	9.98376	11.5204	13.2597	11.8097	5.94057	9.58006
Ybx1	2531	131.658	61.6253	59.1066	47.5803	50.0323	60.8673	49.8027	53.3198	67.7696	74.2399	44.5449	54.595	64.3592	48.6902	55.5987	58.7649
Btbd1	3471	35.8635	41.2315	44.3178	45.2032	46.9807	46.7124	46.6706	44.3736	41.4938	49.6234	39.376	38.5931	41.021	40.3959	46.0921	43.6994
Cyld	12576	5.9107	10.6017	10.9337	10.3151	13.2778	14.1123	12.119	16.9405	12.8844	13.51	11.2593	11.4224	10.5698	12.0351	11.9222	11.0177
Cacng7	2441	52.1783	60.9116	60.8254	69.1451	59.7279	59.3753	54.4697	74.7948	59.9523	62.5496	62.4697	67.6544	59.6567	59.2357	59.0414	62.0021
Gucy1b1	3927	20.5925	39.9967	44.1465	48.4018	35.47	38.0685	37.8881	42.1494	33.5861	48.5297	35.7638	37.4484	40.2368	43.7468	29.5606	32.9474
Arfgef3	14579	3.30596	11.4984	8.86616	10.1772	12.5661	8.96748	14.5783	11.05	10.0454	4.79687	13.0348	10.5996	9.76988	13.0002	9.29739	10.568
Rusc2	7923	11.4382	20.7375	22.516	20.9141	17.8246	20.1831	17.1122	23.5708	17.1096	17.7096	19.0216	19.8186	17.7958	19.2054	17.5869	18.4707
Sfpq	4743	14.1335	25.9699	24.0027	26.1906	30.4426	37.0581	32.6856	32.7012	33.2875	32.6731	35.2195	41.6795	33.0651	41.0088	28.8172	32.7771
Atp2c1	9694	10.364	13.4152	16.1664	15.2205	17.6424	16.1858	18.6019	13.9415	17.0932	11.0597	15.7896	17.0078	16.5808	16.606	13.3015	17.2012
Stmn4	1916	229.277	75.8085	82.213	81.0568	70.8864	78.1598	68.9005	89.9027	82.1771	64.2163	59.4442	68.9538	67.2305	58.6744	67.5558	67.7026
Scrt1	4380	8.75672	37.9044	32.603	34.5911	31.2797	39.9046	27.9008	50.5364	30.3217	34.7829	31.3356	42.5749	31.8153	36.5926	32.7691	35.1
Sema6b	3968	38.7493	40.1082	51.6352	39.583	30.2849	33.6269	27.7784	38.2336	32.9129	36.3582	46.7964	36.4337	46.894	40.6238	29.6152	38.1699
Nudcd3	6496	10.3456	26.8157	30.9063	28.0406	21.8688	23.3564	22.9215	22.371	21.4076	21.7286	23.176	22.3134	24.071	24.5148	20.0167	22.1088
Phlpp1	6752	10.1796	22.5375	22.1641	25.5027	30.4854	21.4501	26.0965	23.5317	19.9491	18.4949	20.2498	22.4137	22.26	22.6964	19.681	22.4646
Mat2a	4486	36.3556	31.9373	32.7394	40.1017	36.0863	31.0723	38.322	32.0878	31.4804	34.4082	28.9376	31.0077	35.1312	34.2454	33.0822	29.6723
Aqp4	5082	10.6528	23.9098	23.4759	20.817	52.8626	22.1466	41.9749	38.2369	28.8389	24.6821	21.4841	25.6665	36.0887	26.92	31.1221	30.2624
Picalm	15732	6.60199	9.98722	9.24382	10.893	12.1983	9.78587	11.3916	8.90935	9.40168	8.01926	8.00196	9.68855	9.43286	9.8476	8.92292	8.51057
Olig1	2162	115.115	38.5518	68.6747	66.2612	67.1917	74.036	54.6943	77.6047	64.5464	83.4828	50.0404	65.9666	85.4482	62.4779	84.3455	65.3998
Gpd2	6549	8.43496	21.6383	23.8564	31.6778	25.4839	19.3615	30.8706	18.4529	23.9679	13.7247	28.1938	24.7537	24.3393	27.3962	14.3324	24.9438
Ssr3	4172	18.651	41.1543	36.1529	37.5683	40.5617	38.9132	40.3514	33.2542	35.7238	35.9428	29.4713	33.0559	40.2888	35.3452	34.828	35.3706
Kcnip2	3476	47.4807	44.572	59.4057	49.902	35.5578	40.6375	36.0708	31.8538	42.0701	43.3159	49.0212	34.8769	63.6167	49.345	22.0986	43.7166
Naca	6805	81.376	16.5707	18.7667	21.1244	18.8089	23.3238	19.9317	18.0115	20.9665	27.5058	17.0525	16.0886	19.103	13.7788	24.9147	16.995
Lmo4	3530	44.5428	41.3093	53.2356	55.6998	41.0903	38.0488	48.3058	32.5499	38.5853	37.9333	46.3873	36.9817	50.3828	48.054	26.9808	40.7481
Abi1	4032	38.2815	49.0263	47.2315	49.0924	39.332	34.4425	39.8729	24.4507	34.664	26.632	36.352	34.7945	41.2542	42.1784	23.4383	33.0547
Abhd17a	1547	465.852	78.0741	98.3286	84.3881	54.1258	76.3035	51.3307	84.5029	81.4925	99.5611	82.7965	77.281	97.5875	85.7427	86.4406	86.1157
Fam120a	5105	10.8541	29.0948	26.5784	30.5083	31.6676	26.8581	34.0465	32.1537	30.2722	25.4333	29.932	30.2071	33.137	32.1797	26.0788	31.3895
Cul3	4873	14.6794	34.0483	32.5448	36.7589	33.8879	33.9747	37.074	27.462	28.3053	25.8322	31.0131	28.1673	26.5291	33.9004	29.464	30.0656
Spryd3	2927	45.5439	54.6218	63.1056	53.7924	39.9296	47.6046	43.5788	52.6039	53.2585	60.9403	52.2582	46.1543	51.5952	49.8066	51.4938	49.2948
Myo6	12078	6.04902	10.6768	10.4362	11.1276	17.7265	12.2359	14.1828	13.1347	13.3175	8.63218	10.3665	13.18	13.8528	13.3775	12.8218	12.8162
G3bp2	8659	17.7961	14.3093	17.9504	17.421	18.8781	17.5041	19.8408	18.2868	17.1436	17.4334	16.921	14.526	15.6361	18.6846	17.4804	15.6806
Ncan	7195	11.1921	17.5103	20.5465	19.8724	23.3302	17.0902	20.3771	23.7563	19.3054	17.7434	27.2854	23.3139	24.5687	24.2	16.2778	21.1123
Pdpk1	10935	4.66372	14.7303	12.4424	15.0679	14.4544	13.2448	15.2576	14.4447	13.9698	11.2161	14.1749	14.7558	12.7107	16.2099	12.648	14.705
Sf1	6211	22.0505	22.6482	24.3188	22.011	23.9126	24.2196	22.4839	25.5498	22.6157	23.9278	25.0741	27.731	26.4748	25.4917	22.2838	22.1206
Atp5j2	3306	360.338	22.9281	31.1817	26.8581	27.8935	34.9686	31.0821	31.6188	33.6807	48.7964	30.3169	25.4187	26.6184	23.9457	50.8218	35.6044
Dgkg	9255	1.47614	20.6274	24.7753	20.1986	18.5647	14.742	22.4647	8.62894	15.1831	9.6817	20.5728	13.4911	16.3509	17.68	9.53493	17.5966
Mif	745	915.75	166.035	188.662	167.036	119.591	160.532	132.694	194.733	157.567	255.807	164.407	141.506	147.514	143.424	241.531	163.297
Drap1	1741	426.371	66.7727	91.0917	62.6927	47.3877	70.8666	50.6681	57.7265	98.1493	89.1711	70.683	65.0308	86.5952	61.6215	78.0538	73.6775
Nol6	5242	20.4934	30.1221	36.2985	34.0663	26.7984	27.8564	29.9781	27.0476	24.4612	26.4694	30.8879	25.885	31.2217	28.5844	21.8067	27.8325
Chtop	3637	41.9492	41.4538	41.883	41.5669	36.3525	41.3319	34.5966	44.0374	43.2916	47.5576	37.0317	38.1119	41.9188	42.9679	40.1544	37.6689
Gatm	3001	29.9155	31.6943	48.7795	47.5713	62.0865	53.3203	51.1759	55.3026	55.1974	49.1136	26.3137	53.5684	51.0424	55.2454	58.6467	48.8944
Cdc42bpb	7375	2.43922	22.4831	22.1715	21.9833	22.2423	19.2587	22.479	24.5426	19.4996	16.7739	20.4137	19.3897	19.599	19.9579	18.8202	21.4263
Nr3c2	6474	16.659	22.7815	29.5149	27.6685	28.1486	20.0341	32.0201	7.204	27.319	9.15822	25.2364	27.5747	29.9091	28.1814	8.61533	23.9617
Rabgap1l	23232	2.42526	6.64875	6.29189	7.55165	8.16383	5.95979	8.75985	5.21236	6.26441	3.08218	7.80795	6.38599	6.23719	7.37608	4.55136	7.33072
Stox2	18735	5.86081	8.01125	6.13087	6.40143	10.114	7.64478	9.69356	9.13913	7.8688	5.82967	7.59978	8.1616	7.05938	8.64147	8.22906	8.25934
Extl3	6063	8.69123	27.0564	27.7373	28.0742	23.6263	23.6912	23.0052	30.3965	21.3446	21.001	26.3253	25.4252	23.5858	24.794	21.5518	26.8791
Epas1	5309	6.40927	28.8201	21.726	23.5538	29.4242	26.1384	29.2115	34.0378	29.241	20.9083	26.1877	37.2972	27.6326	31.0145	28.4921	35.2523
Syt4	3901	17.7932	34.458	34.9461	40.4885	39.0641	43.4363	41.9547	45.857	29.7876	41.4537	39.3581	38.8778	26.6036	43.4423	43.1333	35.4333
Usp7	7766	11.3307	19.8629	18.1054	20.1468	20.7602	19.9706	21.8998	18.8202	17.4069	14.9607	21.2874	21.9414	17.9239	21.4946	16.6291	17.2761
mt-Co2	684	1670.8	113.102	166.675	166.892	113.227	101.06	230.234	86.938	211.351	178.333	139.718	92.6968	109.643	120.244	109.493	423.676
Pcbp4	4268	94.9747	27.8112	36.0545	31.6705	26.426	30.2919	25.0555	33.4965	31.3827	36.0482	33.1272	38.0593	35.2877	30.9647	30.8815	33.5068
Khdrbs3	3662	62.3783	34.9014	47.6627	40.6371	30.0909	43.3421	41.3755	32.1819	39.0498	23.8752	52.5229	52.1348	35.4565	50.1168	27.7305	40.1144
Wdr82	6341	12.5389	25.6075	25.4408	25.004	22.0152	23.9028	21.8033	23.8169	22.1265	23.6658	23.6269	24.5923	23.3786	24.3125	21.6948	23.4296
Rmnd5a	6783	7.8062	25.4508	18.5435	23.1557	23.1078	22.0397	25.0817	23.1706	21.4161	18.2871	21.3307	23.8439	20.5442	24.6654	19.6201	23.0505
Fam102a	6066	16.4926	25.0004	27.6089	24.1514	29.2013	27.4039	21.8823	25.561	23.823	22.1114	20.9428	22.2171	30.0989	23.1504	21.1594	22.1636
Tspoap1	9499	7.58415	14.3319	12.6104	11.919	13.965	13.2941	12.4662	15.9092	14.3447	13.6157	24.5758	24.6588	17.235	19.0532	14.2333	14.6042
Rabl6	6379	29.1186	18.3465	23.7622	23.044	20.878	21.9083	21.324	24.8692	24.2263	25.4204	24.1264	23.3423	25.3908	21.3872	20.8086	22.7758
Ptprd	22822	3.30169	4.92958	5.0775	6.76407	8.33361	5.40613	8.56806	8.04945	6.16667	3.19127	7.05106	9.28606	4.99786	8.57718	4.76914	6.89963
Impad1	6543	10.388	23.5677	20.0499	22.4832	27.7846	25.1448	23.4723	25.3274	22.3252	19.009	20.9526	21.0112	16.6705	22.5784	26.3717	24.6608
Ndufv1	2521	166.983	54.6213	66.8356	54.0757	37.538	53.6474	37.7323	50.3733	61.7287	67.7927	52.1163	54.9834	53.5022	52.9588	55.4674	53.1312
Psat1	4254	61.4371	36.9711	41.3695	44.2156	33.8904	32.231	30.2992	33.0291	31.4353	36.4158	19.8556	27.9002	36.6122	30.2022	34.1451	29.9573
Chp1	3499	28.0101	45.7372	48.2616	49.8727	38.2008	46.9013	38.987	43.4005	40.9768	41.3749	39.45	38.733	35.4776	43.2408	42.1324	42.0149
Sucla2	3988	54.1727	36.1474	42.8136	39.4534	33.0979	37.7981	34.0668	34.1847	36.101	37.3356	34.8097	32.368	32.3003	35.5929	38.4612	33.7959
Arf5	1907	438.38	59.2404	79.233	77.5736	52.5283	59.8883	53.7675	57.3145	59.7748	69.3408	54.5623	57.5813	72.3996	57.1366	51.4938	64.0277
Smarca4	6475	11.86	18.7499	22.7899	20.6462	23.182	22.2237	25.1732	23.954	24.8831	19.8283	24.3186	23.9579	25.8161	24.2185	19.8685	24.4389
Tmed10	5811	27.4964	24.8253	25.8085	23.0148	26.3982	26.5377	26.8701	25.4056	26.0005	25.9489	20.5641	21.7105	23.839	22.147	28.0318	26.5329
Map1lc3a	1181	495.334	100.595	125.402	87.1095	66.843	108.375	61.9537	119.763	115.834	141.834	122.112	96.3711	87.266	101.876	158.871	127.257
Dnm3	24452	2.75886	4.92247	4.15459	5.11623	8.2778	7.23062	6.86425	9.82621	4.64858	6.09153	6.09275	4.99783	3.59259	5.29861	8.68684	4.34088
Tmed7	8839	10.5121	17.7403	17.706	18.3733	16.9621	17.6459	18.5478	16.0463	15.184	15.6221	14.254	15.4308	16.5913	16.0222	16.7119	17.4875
Tacc1	11920	5.09699	14.9325	9.26337	11.3074	12.4488	11.6156	13.548	15.4733	12.4174	9.6582	12.1249	13.9634	13.6612	13.573	10.7968	12.0905
Slc9a6	5098	17.3105	30.4317	32.5783	34.9207	28.6418	26.031	28.0704	27.0693	23.9676	26.8236	33.7223	26.3613	25.2372	30.8131	27.835	32.1197
Rpl23a	847	1453.15	105.658	131.692	90.9324	69.7454	138.997	32.172	128.288	109.499	219.935	93.7881	116.73	136.546	88.2934	188.07	128.664
Kpna1	8486	8.96947	17.8157	19.4454	20.5055	18.2944	17.635	20.7903	16.511	16.1142	13.5731	18.0743	16.9405	15.5854	19.5753	13.5286	17.0945
Snrnp200	7819	14.7593	19.6151	19.3175	20.8968	19.2872	18.6688	20.668	17.7498	19.7508	16.2775	18.183	18.351	18.1179	18.3405	15.256	19.719
Agrn	9285	12.0817	12.3017	14.7053	13.7461	16.0715	12.9699	15.6163	16.043	14.6172	11.961	20.9067	22.4222	18.2578	18.9274	11.6215	15.6415
Msl1	5433	13.2444	26.6292	24.5502	21.2745	22.6445	26.7531	22.0932	30.4568	28.9309	25.5799	31.7104	28.493	28.9036	31.272	28.4585	29.4842
Kmt2a	16670	1.40492	8.32907	4.96707	6.57067	12.2608	8.06645	12.3451	10.2948	7.89256	4.3924	11.4469	12.1349	6.89472	10.6981	8.2228	9.1724
Dhx9	9603	4.7716	16.5837	15.8626	17.1522	17.8554	14.7797	19.5558	14.2528	16.0928	13.2999	14.745	14.1073	12.3005	15.8737	14.7513	14.5734
Uqcrq	1831	637.918	46.0613	62.8194	38.2485	32.8396	52.0161	43.3081	55.8553	76.5388	89.4748	53.7383	44.4758	52.7215	47.1931	80.9446	65.9565
Zmat2	2257	189.636	55.4514	79.7045	60.0109	41.1498	63.8025	45.1333	47.6209	70.287	58.8101	69.7666	49.0358	64.7024	59.0815	57.7203	63.6818
Nacc2	7815	8.23033	14.4557	16.3208	15.8812	21.9518	19.3812	17.4128	26.6006	20.7683	19.4232	14.9893	17.2934	16.154	16.9868	24.5003	19.5583
Pou3f3	7409	7.62767	20.9606	17.2513	16.7812	18.6104	23.9472	16.8628	16.8549	23.6749	17.0203	18.2209	30.6867	20.7787	21.545	16.5658	20.2248
Epdr1	2745	58.3629	53.1985	71.6184	60.746	43.73	48.6089	44.8239	44.2754	49.8555	55.2165	50.1145	49.3722	59.8661	59.2353	45.6819	51.3073
Slc39a10	6095	6.32061	19.3636	19.539	23.8379	23.6393	22.351	27.401	37.7276	20.3744	21.3845	28.8075	31.5014	17.8284	28.9224	17.5826	25.3878
Arhgap44	5819	20.4883	28.3967	27.0148	28.2208	23.9221	24.5955	27.5035	29.3655	22.1932	21.9391	23.7395	25.6445	24.5836	25.1553	19.492	22.5788
Brk1	1095	545.009	102.885	139.455	119.222	94.1301	110.734	94.8094	111.889	129.412	143.661	122.378	102.506	118.718	110.124	107.633	115.164
Sirt2	5035	64.6987	28.3723	32.6564	27.0427	27.7081	25.0805	26.5069	27.8961	26.827	28.2991	21.6222	24.8522	30.1572	23.4661	30.3851	24.7363
Tanc2	16605	4.34367	8.53412	7.02367	8.24963	11.0885	7.99505	11.6585	10.6932	7.55326	5.65461	9.85501	9.26722	8.35496	9.79229	7.99387	8.0263
Fam219a	3724	8.59031	40.6951	43.9228	40.7878	34.8895	39.4062	35.3147	43.7872	33.9689	41.0149	42.3255	40.9001	34.4659	41.9496	43.0665	40.2379
Anapc5	6111	28.1322	18.2225	22.2993	23.4514	22.5273	22.8183	22.3412	25.5095	20.9122	24.1826	26.9326	28.0962	23.8631	24.9621	21.8502	21.2543
Susd4	3858	28.087	36.5423	46.8644	44.8612	37.5399	34.2364	38.9846	31.9736	30.7765	35.0694	37.245	33.2902	50.0697	40.3384	31.277	34.0267
Hectd1	14950	3.42825	10.2763	8.68551	9.43151	11.2076	10.1591	12.3677	10.092	9.94756	6.6496	9.58693	9.40578	8.65411	10.9776	8.50968	11.2691
Cltb	4868	66.7091	27.1532	32.7871	23.3821	23.3856	28.0699	25.184	27.7325	28.8771	34.1349	28.6354	25.4823	29.3228	25.7485	30.3849	28.2462
Osbpl1a	7392	12.8798	19.079	19.3763	23.0639	17.3747	16.8801	18.0625	26.115	16.7119	14.7527	22.2511	25.1098	12.0508	24.6011	17.2905	21.9036
S1pr1	3046	16.4361	35.7212	48.1116	47.5368	53.3626	48.6198	53.6215	52.4365	49.5315	57.3704	40.9847	51.4615	48.0945	45.4109	46.2469	43.3166
Nudt4	3210	35.2373	52.6769	36.116	45.6051	45.2002	51.3499	38.4522	52.942	45.7411	40.7427	31.1583	44.919	36.1896	44.3543	59.7555	45.7456
Ipo7	11169	4.86231	12.0724	12.0763	13.5257	16.0012	14.5957	16.5046	12.5316	12.9433	10.8165	13.1981	12.3378	11.1512	13.9966	11.589	12.9383
Gabrg2	5916	26.1909	20.5919	24.0929	31.1523	26.8658	24.7003	27.1091	20.3027	21.7564	22.267	23.3769	27.3749	24.3282	25.8214	21.1962	19.765
Ipo9	8233	10.3685	17.832	16.3828	19.0307	19.6467	18.2965	20.8742	18.0332	16.0462	13.3404	19.075	17.882	15.9832	18.5677	16.5716	15.9585
Bap1	4682	28.8529	30.6671	34.0553	34.4514	25.8918	26.4956	27.1842	31.8992	31.1299	28.6118	34.9626	30.0218	32.0028	31.6799	28.1192	31.2684
Tax1bp1	9991	10.7693	15.1893	14.0251	14.4487	15.4506	15.1549	17.1008	14.078	14.8418	13.1739	13.4596	12.8441	11.6633	14.1856	15.071	15.2819
Ralgapa1	12315	8.8059	11.1984	10.696	12.2492	14.0589	10.9948	15.4076	10.4596	11.3141	5.88235	13.6325	14.6543	10.3931	14.3188	8.51404	11.2919
Clmn	12409	3.65842	14.0252	10.6538	10.8219	14.4448	11.2748	14.0739	11.5803	12.0714	5.38873	11.2336	10.5028	13.2679	11.9618	10.2562	14.6654
Kndc1	10709	10.3087	17.5107	15.6088	16.3876	13.4953	10.9597	15.4339	12.9597	9.7481	8.41921	16.117	14.7284	11.251	14.0576	11.8567	12.4453
Lmtk2	8114	3.16873	18.4593	16.1481	18.0962	17.5567	15.327	19.5526	21.7985	14.8527	13.3987	22.033	23.5027	13.3922	22.8186	14.3492	20.5302
Neurod2	3142	34.5415	59.0694	64.9711	59.8642	45.1572	40.6859	56.417	15.5631	50.764	12.1131	45.949	50.1132	69.6267	58.239	11.1967	48.7707
Pcdh10	15888	2.41405	7.43489	7.71121	7.46887	10.5487	9.8072	9.41733	14.4392	7.33753	11.7635	8.84625	8.22001	6.41879	8.2704	11.4682	8.00706
Bnip3l	3859	40.6794	35.2377	39.6677	39.532	40.2182	39.1824	39.581	35.5821	36.0642	32.2301	32.0245	34.4181	33.9928	34.9892	35.7377	39.9829
Fam49b	11412	13.7261	12.2259	13.7045	14.3513	11.651	13.9398	13.4674	13.3543	11.6991	12.388	10.9026	13.2185	11.0759	12.4998	10.8845	10.329
4833439L19Rik	3187	37.5683	43.4029	47.4609	50.0599	42.8508	43.9323	43.6431	46.169	45.1575	44.1141	40.3709	39.2119	43.9345	42.9098	50.6941	45.9711
Ehd3	6558	6.15904	28.8326	23.7665	29.2855	20.0736	16.522	24.5062	14.9054	23.6966	14.564	25.4162	20.9548	29.8239	25.0829	13.0805	24.0872
Lgi3	3899	92.6897	36.2782	42.5554	45.8992	35.7811	32.6272	34.3728	33.9819	30.3699	27.2403	26.8207	35.3704	40.4862	33.4791	26.6768	26.9237
Tm9sf2	3107	43.7794	49.1618	51.5081	52.1633	45.6518	46.3811	44.8385	47.1521	42.1898	44.8912	42.3711	40.7095	41.8727	44.6412	41.3268	48.9801
Fbxo41	6680	6.18628	25.1185	24.4062	23.0351	19.4635	20.1532	19.8793	21.6665	20.2449	15.3157	25.7595	23.6928	25.6856	23.5886	16.655	22.0991
Sar1a	3740	46.1938	41.1056	44.1069	42.0255	33.1536	34.5407	30.4552	38.9876	36.909	41.4056	35.2417	34.3695	39.115	37.823	36.3742	36.3491
Klhdc2	5438	24.6544	24.8145	32.3524	29.8339	23.6825	26.9381	26.0591	25.1329	23.6093	27.7698	26.048	22.7715	23.3568	27.9022	26.5568	24.0687
Uqcrh	1237	778.717	68.6426	88.5282	73.9155	50.5633	92.4514	48.2022	91.3376	106.928	144.062	80.3052	81.8533	80.8637	73.964	134.034	90.5265
Hipk1	10914	4.40835	16.2373	9.97991	11.1853	15.2353	12.4916	14.6844	13.7655	13.6608	9.06778	12.6764	14.0152	12.3631	13.4616	15.5346	13.9946
Pfn1	2405	244.227	53.7707	68.8797	46.253	39.842	53.0892	43.8851	40.8691	59.5493	53.7777	45.7464	44.0595	71.9415	43.7989	49.8045	52.2029
Cox7a2l	1147	529.4	84.7403	106.161	89.0202	75.6073	102.326	88.5192	94.991	107.467	161.099	99.8005	100.408	122.881	99.3324	150.221	116.535
Ppp1r37	4110	33.4878	31.7937	35.0313	34.8824	32.586	36.9408	33.4623	35.0832	33.6781	37.0002	31.2664	35.4911	36.0565	35.0101	32.0446	35.5119
Gpr26	11571	2.51536	11.86	10.306	12.1049	14.0474	10.0761	15.098	14.2751	9.52519	8.62033	17.3692	15.2456	8.27604	17.5247	9.18923	15.3431
Ankrd17	35542	2.06992	4.24781	3.27087	4.10029	4.89355	3.62298	5.14105	4.43166	3.79737	3.25012	4.23586	3.96396	3.36828	4.08652	3.78737	4.29894
Rpsa-ps10	885	1851.76	129.299	178.231	163.799	152.921	177.704	163.083	164.872	17.1209	38.2197	21.0054	21.0465	27.3564	20.5909	30.5095	21.2354
Lnpep	14144	2.12977	12.025	8.0452	9.38942	12.7941	10.2251	12.5051	10.6497	9.64521	4.66861	11.8363	10.6998	7.88621	12.6239	9.5067	11.1211
Ap3m2	4525	23.6094	29.5796	36.124	35.3428	26.8679	28.7433	32.8071	34.5265	28.7781	28.0898	36.7195	31.6379	28.4103	34.1414	30.3035	30.3996
Dnajc27	5088	9.75632	29.0181	28.6133	29.5614	28.1106	28.4449	27.1289	34.589	26.6429	28.4862	28.3441	25.998	21.8216	28.3974	31.7633	28.7187
Syt5	2380	116.836	49.0201	67.2194	62.7808	49.4946	59.4383	54.9058	59.511	44.4741	80.7295	58.8783	52.8945	53.4106	54.7558	58.5465	47.6117
Gtf3c1	12018	6.09334	10.7344	10.809	11.4212	12.0876	12.4565	13.8316	12.8281	11.4681	11.2672	12.2831	13.39	12.1555	11.3791	10.5243	12.4268
Erbin	7939	7.63149	17.0825	14.94	16.4647	28.8063	22.3746	22.6369	18.0572	19.9685	11.7779	8.94416	18.2441	19.0548	17.0961	16.4653	17.7051
Cdc37l1	12214	5.94693	13.2304	9.31647	13.0666	13.8009	12.0402	13.7146	11.7451	12.2774	8.03878	10.4783	12.9047	9.11972	12.4936	11.8439	11.3852
Rnf13	10019	14.6351	12.9125	13.5799	16.8463	16.1181	16.2141	15.6458	14.2986	14.5851	13.1426	8.44623	13.9323	13.4264	13.6926	13.6273	12.9639
Ntm	8079	16.532	16.3612	16.6553	18.1542	17.3227	18.4528	16.968	21.4672	15.9783	16.8779	18.9654	21.3594	12.2095	18.0046	17.2229	14.8449
Cttn	4192	37.8528	37.6794	43.9987	36.2605	29.3692	30.9277	30.508	25.1939	37.367	24.3659	36.7258	33.4794	38.9562	38.0015	24.0835	33.6102
Rcn2	4745	17.0604	28.4166	28.8092	28.9621	30.0963	29.136	26.6354	33.226	28.7961	39.2358	27.7554	23.3357	26.8981	24.2394	41.9511	32.0133
Mtmr6	4437	15.2804	34.2729	34.9225	35.8949	32.8888	33.2724	34.7514	32.2207	30.4426	27.0519	33.1991	30.4104	27.7921	34.5017	30.9045	30.8897
Klhdc3	2593	98.8938	52.6429	63.5142	57.9844	39.1231	50.9387	44.8725	51.0783	51.1144	52.7368	56.8892	53.4984	54.3161	60.6223	42.2221	54.4221
Crim1	5995	7.65747	21.1021	26.3288	25.3276	24.0996	22.1015	27.6535	19.9286	24.366	12.8272	30.2052	35.6486	18.1086	29.4048	16.939	26.9614
Wfs1	3787	30.9215	22.9578	32.2668	48.811	26.8344	38.0665	34.8449	54.0376	31.5101	75.5003	37.0721	28.5813	28.3139	17.6059	40.4895	43.5914
Ube2o	5288	16.0467	24.967	29.7882	26.862	24.5289	26.154	25.46	30.79	22.9636	26.5237	31.6293	27.1445	26.537	27.1598	26.4249	26.171
Mboat7	8339	11.6817	13.7347	17.2721	17.8388	17.3729	18.5238	16.2451	22.4421	12.525	21.1897	17.8403	16.0314	12.4452	14.616	20.9105	14.9688
Ankrd40	4255	18.706	34.2585	32.1394	32.724	31.93	36.8389	31.8898	34.4998	35.179	32.4653	26.7058	33.0601	37.0626	31.593	38.0163	32.7467
Pmm1	2866	200.324	39.0182	47.8837	42.4219	33.0039	44.5678	36.9817	42.9548	44.9285	50.5326	46.2447	39.9953	45.6449	40.1122	44.2174	41.3228
Slc38a2	8838	7.07605	34.2535	13.3961	17.2985	14.905	14.6226	15.4793	14.808	12.733	12.2381	12.7863	19.3596	12.6092	16.7521	13.7089	17.7915
Dtna	16930	3.06741	9.1206	6.67702	8.39347	11.021	7.81402	10.5098	8.07861	8.28413	6.54666	7.43572	8.74071	9.03559	8.90483	7.64833	8.1875
Rpl23	1770	592.067	54.6195	62.0209	41.2139	45.1213	64.9628	44.2654	51.0332	74.2109	97.5327	43.7563	42.1235	66.4452	55.2045	77.3873	48.0308
Rbbp7	2909	76.1915	51.2195	57.8475	56.111	46.2055	48.202	51.6834	39.4141	49.9735	46.5292	41.9969	37.8964	49.5114	43.1998	38.347	45.5859
Pten	11507	3.33314	14.0161	11.4192	13.7021	13.7817	11.9424	14.8527	13.2654	11.1105	9.00242	13.6204	13.3776	10.4484	13.703	10.6962	12.1814
Rpl38	542	2381.89	142.734	170.249	90.4383	84.8266	157.94	112.787	185.79	312.587	280.779	154.681	139.66	158.664	137.181	264.177	167.625
Puf60	4748	72.5949	26.3592	33.999	30.4385	24.6247	26.2583	23.2267	28.9199	27.54	33.7536	25.7085	23.5833	28.8839	25.2376	29.9802	25.6811
Arl2bp	2802	49.2413	45.3719	53.6383	52.2064	47.4523	47.8975	43.395	51.6357	47.9946	54.4711	51.7675	45.991	49.2374	47.8215	58.9081	47.7434
Vstm2a	4765	9.4026	36.2185	31.5638	32.8122	35.7537	35.4733	35.014	28.5691	30.0672	29.5518	28.595	22.681	27.0764	27.0201	24.5066	24.8894
Ndufa10	3331	95.8598	38.1663	49.5869	47.1526	38.7947	38.0663	40.6522	41.1633	36.277	41.8892	41.0781	35.5661	37.8996	36.9802	34.9237	36.2052
Ccdc85b	609	1585.91	154.472	220.95	142.368	108.045	174.939	112.274	152.519	207.895	227.745	178.077	159.859	210.335	157.516	181.796	212.454
Kcnab1	8593	14.5753	18.7874	17.9824	22.222	14.4246	16.3963	17.9569	12.0904	16.9615	17.094	15.3385	19.2374	15.7502	16.1033	9.18005	15.704
Kctd13	2487	74.312	63.3017	70.3534	72.3567	48.2842	55.9435	54.8515	53.7691	55.2443	51.31	48.2386	55.9963	59.4214	50.9649	40.9707	48.492
Wdr26	7848	8.42278	20.9622	17.8344	19.712	19.8376	17.2463	20.9467	18.3355	16.0432	11.8151	18.823	17.6553	17.5205	20.9668	15.2311	17.8962
Gpd1l	5077	14.2734	28.6297	32.6076	33.754	26.0245	28.823	29.8987	28.3526	24.5446	24.0479	27.3638	30.0644	26.7388	30.0779	21.1567	27.2696
Fgfr1	9875	7.17508	18.3042	16.8945	13.3984	15.6722	13.9266	15.1347	9.54535	13.8586	10.6877	13.6919	14.0861	17.2607	14.856	12.1296	15.6754
Srsf1	5710	14.2069	23.7418	21.6813	23.104	26.488	26.272	25.3838	21.2675	25.0061	23.4899	26.1094	28.4194	25.512	27.3022	23.5228	23.302
Begain	4408	21.7527	29.1128	35.2129	35.22	26.2847	30.7758	28.6591	30.515	26.3492	38.2154	38.1218	32.2811	31.0418	35.1335	32.7622	29.7559
Fnbp1	10030	4.84765	9.6076	11.2277	12.8567	18.7693	14.6051	15.2731	15.9097	14.4347	9.99476	12.3892	18.009	14.7031	16.4433	14.3001	13.2989
Lmo3	5135	28.1748	27.8603	30.78	34.1227	27.2969	23.1592	35.7792	20.7108	30.2004	15.2902	28.9209	30.8425	34.2347	29.5381	12.3395	24.9259
Usp32	7680	4.45267	19.4143	15.9804	18.9183	19.8309	18.8313	22.457	20.4387	19.0622	10.4628	20.5917	18.7606	16.0163	20.9678	17.7199	18.9827
Ntsr2	3120	81.8089	42.0823	44.0369	46.1272	46.6167	41.6371	41.6154	47.0344	30.2618	40.4892	44.5611	39.0127	47.1515	33.4844	60.7685	32.5233
Hnrnpd	7354	13.6156	18.7883	18.0863	17.0189	19.2755	19.9902	19.8229	18.9056	18.976	17.193	20.0661	18.6572	20.5776	20.912	18.3044	17.8055
Cct6a	3620	58.4843	37.2334	44.9924	40.7895	38.3202	40.524	47.1818	32.9625	35.1832	38.2063	35.8458	31.4703	34.5615	33.3109	37.0491	31.9017
Mvb12b	8741	7.86323	16.5336	17.4391	17.3331	16.8807	16.6166	16.3969	17.4069	15.749	14.2673	15.0908	15.0277	17.0772	15.8183	13.9512	15.6862
Cacna1a	11418	6.50272	11.2575	12.0051	12.1515	13.6505	10.0931	14.578	11.9441	10.5501	8.19413	14.6897	13.7237	16.0401	14.9559	7.87106	12.8023
Tspan2	4755	20.7542	30.9736	31.7202	40.2395	39.665	30.2626	30.8452	25.6836	28.0098	19.5591	14.2064	27.739	31.4034	31.8645	30.9205	24.6377
Rad21	4232	12.9528	35.2073	32.8958	38.4007	35.9568	34.2352	37.0668	33.4099	31.0509	27.8751	28.9669	33.47	32.7093	31.0236	33.1234	34.7509
Shisa7	6639	13.267	19.5414	21.2031	23.6082	24.7412	18.2093	26.591	18.336	19.3384	13.4966	25.2639	27.2237	24.7526	24.785	10.0265	18.9944
Src	4371	14.6181	36.577	37.6907	31.5157	29.9262	30.2657	31.0563	30.9982	30.2608	26.67	34.551	32.2199	41.712	34.0824	24.8444	31.0254
Nacc1	4300	11.8797	34.0452	37.367	36.079	31.3301	31.9464	32.217	32.3215	29.9579	29.1968	33.4652	30.9638	35.1327	33.3625	29.8725	35.9987
Smim14	15976	9.90576	8.8245	8.44264	9.39399	8.50965	8.45254	8.36438	8.33338	8.61681	8.60833	7.90925	7.3681	8.43295	8.39408	10.011	8.67989
Vps26b	5099	21.5674	30.1398	32.2885	32.1194	23.9726	24.1052	27.8572	25.4255	26.3316	24.0644	28.5397	26.1331	27.2686	29.3754	22.7371	29.082
Psmc5	1394	236.547	93.1041	106.241	89.8221	73.6563	97.577	85.7866	93.4603	106.18	120.522	86.5497	73.9163	92.8482	85.4558	106.956	86.3537
Rpl35	1241	1067.29	51.5992	76.5548	53.5512	60.6362	80.0445	62.6405	71.3614	91.7234	118.498	63.4632	56.0655	71.1179	45.926	103.864	65.7719
Lhfpl4	5813	6.20391	25.999	25.5695	22.9596	23.0546	25.5123	22.1732	27.7894	22.8191	21.8275	25.6378	22.8114	22.699	24.8092	27.5135	23.7499
Cct2	2557	74.5011	54.2799	66.2923	61.361	46.4123	56.8843	53.1973	46.5697	50.0415	63.0681	49.99	45.252	53.7139	49.2525	51.507	47.6863
Psmc3	2607	153.696	49.0252	60.1962	56.4491	42.0827	54.0044	53.9512	43.2258	47.7994	47.9222	45.2348	40.1887	52.7823	42.832	46.1155	47.7315
Os9	2629	55.9997	62.2985	56.6997	49.2595	43.8705	58.1844	43.5374	54.2858	52.2604	51.8027	52.0469	50.2944	52.5361	43.4815	54.8755	55.5803
Vamp1	10167	12.3522	14.3324	13.6507	16.06	10.968	11.7581	10.8414	15.2313	12.0604	16.5248	12.7527	15.2047	9.04984	15.5728	18.0523	11.3533
Ndufs1	8086	19.2881	17.1454	19.4277	20.1659	15.3019	16.8796	16.6087	16.252	16.3379	19.3649	15.3289	16.1647	15.2948	16.6315	16.0136	16.2899
Fbxw7	7046	15.6439	20.0824	22.318	23.1737	15.7701	18.1209	19.6929	16.9141	18.757	11.7917	24.8971	25.5744	21.0905	25.0033	12.1117	19.8543
Neurod6	2150	90.6961	58.4532	108.068	94.0101	66.1356	53.4087	85.7911	10.2176	62.4238	10.0821	72.5568	72.5301	78.1311	91.6745	16.2482	65.0149
Stx12	3188	39.6859	40.9561	45.5992	50.6137	43.8576	44.0648	49.7123	44.0734	41.1855	42.1426	41.8859	39.6412	41.2603	43.2186	37.9894	38.5617
Atp5j	3130	230.843	30.1386	37.2443	33.2194	25.2069	33.9383	32.4738	32.7215	46.2727	51.0773	35.2506	32.1415	35.8172	33.4638	44.2659	37.7308
Ppfia2	10903	5.78256	13.2599	13.4558	14.8396	15.8675	12.0004	19.9329	7.36974	13.2937	5.65775	14.5286	12.5693	16.5809	14.2935	6.4352	11.8822
Psmb4	1951	351.119	56.3034	67.4053	58.9336	42.1068	57.4753	40.7872	56.4753	61.3563	88.7985	51.9093	48.0124	62.5993	54.4899	72.8596	57.4824
Arel1	6044	9.75748	24.2473	26.2216	26.342	24.3188	23.0541	26.8946	23.5399	18.7887	24.801	20.941	21.9575	23.2602	23.5926	16.2555	22.1615
Ppp6r1	4887	21.8952	26.8666	32.0354	31.1037	27.5939	26.8792	26.6255	28.9822	26.8781	23.1699	30.3778	25.6713	31.6385	29.333	24.3889	30.0478
Dapk1	9012	5.27283	20.0455	15.5071	17.752	14.9489	15.6627	18.7359	13.2624	17.4354	12.3542	13.5562	16.5105	18.0865	14.4726	9.93965	14.9184
Ap3b2	6293	24.042	18.5558	25.6349	25.1248	20.3252	21.2608	22.7665	22.7334	18.6965	18.8875	25.9872	22.1126	21.6047	23.4324	17.3348	18.7488
Tmem178b	9729	3.88995	13.3884	13.2255	12.9209	18.4147	15.9092	18.2314	18.3619	11.9937	7.24543	16.9762	12.8338	10.9313	15.8682	13.7803	14.3104
Fibcd1	4751	50.2771	27.7233	45.9756	40.7829	23.3417	27.6377	31.3638	5.67895	30.2352	6.14594	41.0349	38.1448	22.9692	32.5515	10.4331	36.0222
B230219D22Rik	4652	12.1117	31.0215	29.4311	30.499	31.8412	29.8076	34.6906	29.485	30.5193	22.7232	27.5899	28.3066	29.7783	33.7673	25.9281	33.2987
Arl1	2369	85.7146	54.3021	58.9913	60.6572	53.1569	61.1142	58.9479	48.8962	58.5195	59.3934	56.9191	49.7345	54.3747	55.923	56.2185	56.4229
Uqcrfs1	1363	293.786	89.9888	113.016	100.018	64.9476	103.484	64.3519	93.4587	90.7926	112.797	91.5533	84.4562	89.7556	83.9875	105.629	88.2362
Taok2	9316	5.72926	15.9378	14.7885	13.3933	14.1214	15.7523	13.9911	15.6836	15.0027	12.8065	14.952	16.0996	16.3928	15.1264	14.7297	14.8255
Ogfod1	5846	4.78996	20.3398	21.0579	25.5026	26.9168	23.1346	26.7665	24.4633	20.5688	19.226	28.4311	24.2016	20.9442	26.5931	25.5714	24.605
Acvr1b	4418	7.56742	38.7214	33.0374	36.2734	28.9413	29.9437	31.1295	36.375	28.7184	28.4296	34.0767	32.7718	29.3427	33.1324	23.8218	30.0535
Gprasp2	4540	23.0454	25.262	26.1252	24.0414	28.4831	35.5079	26.9421	36.5557	26.7471	47.6231	30.9003	26.405	18.6021	21.7726	51.8765	22.8284
Ube2b	2126	97.0284	52.2565	63.9464	71.7305	61.3415	60.2269	63.7984	56.08	63.1792	68.2527	68.0063	60.2327	64.4339	65.0619	61.1146	55.7584
Epha7	9884	13.0493	17.0077	16.8521	19.1303	14.2526	14.1079	17.0266	4.75341	17.8884	5.62652	9.45695	13.3502	25.2902	14.3392	4.01293	13.546
Dmwd	2556	66.8946	54.1993	68.6217	58.7592	46.0521	48.7568	47.7459	53.0867	46.7701	55.1571	55.8894	45.5875	56.5101	50.6258	47.9995	50.6199
Phactr3	6407	14.2242	24.848	21.8539	24.8753	21.0818	22.1523	22.1527	22.1678	19.7946	21.265	21.0132	21.2036	19.712	21.3697	17.6646	19.8992
Ralgapb	12992	6.88401	11.0517	9.52072	10.4549	11.4148	10.1347	12.2585	11.613	9.74094	7.7118	10.8746	12.0152	9.51128	11.5998	9.26122	10.7933
Wipi2	10543	7.05045	13.5349	14.9001	13.7444	11.9776	14.3516	11.8079	13.5833	11.6303	12.0771	13.6936	12.1973	13.0419	12.7402	13.2491	13.2055
Hapln4	3924	25.8198	41.2611	54.6558	49.5043	38.1294	27.6785	39.4792	30.9474	24.3362	21.8692	34.3632	33.572	36.6259	42.416	20.5927	26.7663
Fxr2	3766	40.0166	36.8544	42.5802	33.7009	29.7151	39.0218	28.6617	33.3028	38.1862	41.9779	32.4678	33.3415	39.2954	34.5897	36.7903	35.7585
Larp1	6829	5.29334	22.7789	19.4218	19.9143	20.088	21.0945	20.3023	23.1512	20.3401	15.2835	22.9047	18.8467	16.0853	21.419	20.1084	23.058
Alcam	7121	7.25694	18.3941	15.5813	17.4831	19.3507	18.6941	20.2367	26.7431	15.0005	29.2588	21.6492	22.9479	10.2068	19.5991	17.9415	18.2709
Arcn1	14915	4.73913	9.60931	9.30519	10.2983	9.77217	9.69308	11.0629	8.57033	9.32739	8.43985	8.75978	8.40048	8.37804	8.5779	8.69152	9.30108
Shisa6	7449	6.82348	20.9948	24.9044	21.0116	23.4198	14.8866	30.5969	5.70028	19.0742	4.16677	22.6081	17.4743	24.7591	23.5708	5.53638	20.4223
Hdgf	2873	36.9487	47.2405	52.5177	46.0334	42.1642	49.0585	45.7751	47.3832	53.5839	50.1574	44.2364	46.1172	44.7643	43.647	49.3232	48.3053
Ranbp2	11728	2.17057	12.9086	8.05046	11.0516	14.3203	12.115	16.3641	11.5446	12.7356	6.74218	12.2163	12.4561	9.65542	13.6476	10.6123	13.1181
Rps27a	1972	982.889	22.5191	47.5253	20.3932	19.3692	26.671	23.8782	26.7906	50.9959	48.0944	22.7572	23.8604	32.1654	24.1853	42.9004	29.8308
Dtx3	2572	50.3785	45.7656	57.7065	52.1265	48.2265	48.0707	46.5172	49.7375	49.7078	55.7456	60.4281	61.2613	60.2555	51.6984	49.8657	49.008
Psmc1	1933	189.157	71.5598	80.6593	62.6415	47.274	66.1866	47.711	66.6116	74.7874	79.4492	56.8896	54.762	70.9471	65.7394	66.7578	59.6284
Rpn1	4512	35.7888	29.9533	31.6966	30.0797	26.955	32.3174	28.4555	32.3495	29.2554	33.2837	27.0184	26.0528	28.4124	26.5457	29.8885	31.017
Bri3bp	6571	9.2461	23.3168	20.3962	21.7595	19.686	20.8345	21.0655	23.0057	18.9641	15.3069	25.1906	22.1082	19.2983	23.5109	17.8311	21.3149
Slc2a3	7245	8.62018	23.2099	21.8823	21.1172	15.616	18.2811	17.6137	23.1582	14.9745	18.1593	24.4228	16.4343	17.1837	19.3159	15.6622	17.2675
Phldb1	7179	16.1105	11.1242	17.1926	13.6328	24.8026	18.6585	16.8441	21.3106	23.2692	16.0908	12.1158	24.3011	23.8931	20.6911	18.4486	17.7748
Adar	8118	2.58181	17.7127	16.6149	16.0136	17.9758	17.6557	16.7354	22.8109	14.8255	17.1743	16.6231	17.0214	15.1521	17.745	17.304	14.1024
Tnfrsf21	4109	16.5827	33.8033	42.4777	41.853	37.2578	29.459	37.1593	26.5879	27.2955	28.4926	37.4677	29.4118	33.0004	37.2821	27.3639	30.6897
Slc6a6	8457	2.84957	16.4363	14.278	13.1014	16.9746	16.0779	16.1832	17.3347	16.9665	12.4666	17.5481	21.8196	18.5684	17.1935	12.5088	18.0276
Tyro3	6198	23.0688	16.102	20.5269	17.7788	17.0058	24.0614	16.3454	29.7979	20.7144	30.7839	23.0145	28.9249	15.3924	24.5593	18.3398	20.4087
Pfdn5	1394	640.369	61.8827	79.172	62.2362	54.6431	88.6557	54.0464	67.4071	77.7881	118.443	63.1091	65.3322	69.3596	60.3582	113.565	68.4049
Ndufv2	2147	271.204	49.7085	57.3628	57.8839	43.9337	56.9588	54.194	49.7403	63.4151	76.9027	46.1461	46.2521	48.1221	43.4457	63.7527	49.5933
Wscd1	4287	41.3883	27.3722	40.664	32.2359	34.1934	30.762	31.9637	26.4583	31.7468	26.2047	24.8575	29.0116	39.9874	31.5086	24.4463	29.4933
Ube2l3	5841	27.9073	22.3091	24.5489	27.7284	23.7869	23.4472	26.0548	23.6933	19.2663	23.0013	19.9744	18.818	22.7838	20.3114	23.2736	20.5519
Gpr158	8170	7.27031	15.924	17.5246	19.9923	19.2817	14.7336	20.9328	18.2926	13.2197	14.4323	18.8439	15.6009	13.9421	19.247	13.7322	14.7068
D430041D05Rik	16639	2.58558	8.44471	7.14443	8.44438	8.71211	5.73645	10.9682	11.6461	6.40683	3.91163	12.7082	8.2818	5.84487	11.1892	4.81791	9.33652
Tpm3	6085	19.1743	20.7387	25.0774	23.9404	23.0353	23.0435	25.358	23.0905	20.3104	20.5588	19.1821	18.6329	24.6071	23.6202	19.1743	20.0293
Snrnp70	7618	6.5273	14.2077	13.4406	11.1646	14.2975	15.6311	15.5443	15.0764	20.9232	14.1907	28.4512	29.7595	25.8292	23.2253	12.8192	15.3273
Tiam1	10048	2.22102	17.2275	10.7708	13.1841	14.8336	12.6399	15.4065	15.5975	14.1512	11.6184	12.0439	14.5765	18.5698	12.7167	9.28259	12.6498
Ppp2r5b	2895	63.3994	48.3202	55.8717	48.7621	39.0197	43.1727	39.9413	52.761	34.9606	54.2033	49.7609	40.6794	43.2168	40.3081	45.9359	42.791
Trim28	4158	36.7337	34.4692	36.1845	38.5813	32.1886	31.6417	30.8379	28.3784	29.0228	32.9278	28.5253	28.4923	38.6443	31.2897	28.3331	27.7472
Ildr2	8251	5.34778	17.7237	13.9469	14.9287	18.336	15.2484	19.228	21.5438	15.4818	8.96878	19.3634	14.2468	16.0542	17.8325	15.5501	18.882
Dazap2	2900	50.4741	49.9782	50.5891	53.1929	46.1973	45.582	38.6042	46.6879	44.5877	46.0972	37.4685	41.8789	48.4775	40.6861	49.1868	44.6921
Cdc37	8194	37.0736	15.6233	19.2761	14.2336	12.6595	16.2018	13.9755	14.8563	16.9254	17.9875	15.1268	14.1345	16.1847	13.6142	15.0449	15.098
Prex1	10266	5.58756	10.3959	12.5389	11.7466	15.2294	14.0473	12.9461	17.5402	12.1804	14.8076	11.2321	13.5285	13.5039	12.5573	13.7362	11.7529
Clic4	6572	9.81281	18.0374	19.1633	18.977	28.3843	24.679	18.9171	23.1069	19.8309	21.1042	10.199	16.9473	19.2562	17.5173	29.3292	21.4978
Nono	4375	24.6322	28.9516	34.9647	35.3348	31.1045	32.4884	30.5184	28.4536	32.1189	36.0964	26.7633	27.3142	32.4391	27.2781	26.7475	28.5696
Dnajb14	15741	4.44193	9.05876	7.41259	8.22363	11.2168	7.92364	11.8807	8.96982	8.61528	4.40028	8.83238	8.4894	7.21347	9.72861	7.39343	9.08499
Braf	13862	3.64224	11.0904	8.76102	10.4258	12.306	9.34534	14.0419	8.18613	9.8531	4.53446	11.076	10.7885	9.21841	11.0122	6.75701	9.60651
Smg1	23984	2.0025	4.7016	2.97924	4.02559	7.44054	4.62784	7.82999	5.97102	5.64757	2.84614	7.91903	8.97838	5.0129	7.37477	3.93821	5.49662
Zmiz1	12523	1.63977	11.9686	8.4754	10.3939	13.3761	10.7915	13.0469	12.4874	10.2478	7.91162	10.4831	12.6339	9.92906	10.6654	10.2848	10.8423
Ap2s1	1472	438.917	67.1978	102.684	84.9878	55.2413	77.9383	60.4574	72.1485	75.4977	92.1792	87.442	57.5298	80.0713	73.9479	79.7989	71.2771
Pak3	9552	5.11688	13.4839	11.1452	13.0509	18.1302	14.7501	17.4258	15.3373	12.5942	11.3991	16.7644	12.6521	9.81009	14.5036	17.5691	13.5278
Cpeb4	6369	6.54165	24.0726	18.6984	20.7221	26.1834	20.2911	27.0796	18.4651	20.7	11.6103	25.6854	22.6053	21.4357	25.0122	15.0546	22.375
Fbxo11	4144	16.586	33.1032	32.264	34.0519	35.3203	35.0247	38.0288	28.3794	30.8645	25.6836	33.5119	33.3446	30.6502	36.4191	30.1647	31.5173
Rabep1	6868	13.0964	19.2006	18.1893	19.0082	21.1963	21.2765	22.1993	20.7872	18.4659	14.8722	20.8456	18.7161	18.4637	21.0061	19.6858	18.102
Pip4k2c	5456	23.5777	28.7784	36.0323	29.9169	21.7434	21.4547	25.0846	17.5197	23.2844	13.8391	27.6992	22.5872	26.4547	29.0986	14.3499	27.2402
Dynlt3	2576	44.5357	51.8585	59.0714	62.681	54.2943	51.2347	65.8061	46.5505	49.9864	45.4055	49.9668	40.7564	46.5532	50.1487	49.4248	49.3204
Nsd1	17483	3.78578	8.82318	5.71883	6.69937	9.23683	7.07189	9.68651	7.29179	7.79078	4.37301	8.71911	8.89782	7.53552	8.69739	6.79766	7.87764
Eif3h	1612	278.042	65.2049	80.0863	82.1116	62.5501	78.5307	63.9528	74.2969	73.3897	107.369	61.8511	61.9384	76.2421	62.2926	91.1161	66.8804
Dgkh	16979	2.9586	10.4342	3.87423	7.1218	10.4663	6.96441	11.9137	5.09715	10.1054	3.40008	6.53529	9.9847	12.5395	9.87915	3.48521	7.54495
Wdr47	4859	11.456	28.4035	31.3387	34.8947	26.993	26.6715	32.4673	27.9659	24.6027	21.4914	29.0549	29.0954	23.7387	31.6276	22.3087	26.3303
Fyn	4363	15.1895	33.0286	36.2018	32.4562	31.2505	29.5017	31.6624	28.8022	29.2658	26.6167	31.8898	26.8309	36.4044	32.732	26.3468	28.8393
Pds5b	9839	5.8818	13.1911	12.278	13.4138	16.6855	14.6253	18.7243	12.9668	14.2984	10.3983	12.6723	13.5598	12.7891	15.6688	10.5565	13.2462
Psmb1	4595	130.413	22.2631	25.4631	25.8608	20.4227	25.7117	23.9273	24.2677	24.6315	33.5678	21.2767	20.9277	25.0914	21.8886	29.606	22.4342
Matk	4594	91.449	22.7213	33.9853	25.2677	18.5327	22.9312	22.5982	19.0633	24.6016	24.2473	37.3193	31.0094	35.3347	28.6732	20.5067	25.5859
Gfod1	7208	5.47413	23.1485	18.5194	20.3479	18.6171	16.5202	23.4173	15.109	17.6622	10.6531	21.1918	21.2211	19.668	24.1938	10.4381	21.4831
Cnnm1	5717	6.10029	24.8419	25.2311	26.1935	23.6954	23.9376	25.5282	25.7631	19.3258	19.6988	25.5828	22.9577	28.5287	24.9893	17.6248	20.9296
Wnk2	8481	7.71409	17.7341	15.9037	16.7228	15.4495	15.2259	16.5776	19.7658	10.8594	12.2276	17.412	17.64	14.0369	15.9972	14.8088	16.3638
S100b	1484	184.462	70.0573	92.4762	80.9641	99.1338	84.3614	87.7937	102.728	81.1732	97.6296	58.2585	65.2376	89.9536	69.451	111.492	70.2511
Ccdc47	6414	10.3456	24.9264	20.2779	20.9283	21.2233	22.7663	22.8149	19.347	20.9752	17.6016	18.8268	18.6564	22.1348	21.3127	19.6964	21.5765
Baz1b	13667	5.6065	9.23355	7.56232	8.0909	10.9475	10.1877	10.4258	10.1476	10.621	7.56332	9.61332	12.3093	10.9032	10.4295	8.48656	9.58084
Dusp3	4682	11.871	30.9006	35.45	30.3858	27.1123	30.668	27.3866	27.2807	26.051	19.9354	29.169	28.8423	30.2352	32.396	23.7624	30.069
Cry2	6320	17.3738	26.5246	23.1964	22.8065	16.9349	19.7433	17.5376	22.4263	19.376	19.3623	21.7665	20.3903	22.4152	21.9206	18.4535	19.8124
Adcy2	4211	19.8687	26.7412	32.0557	39.4022	36.4075	29.2992	37.4634	25.2436	31.3466	24.9441	27.9673	37.803	34.4349	36.3405	23.8929	29.4314
Hnrnph2	4369	28.026	31.6844	36.7156	30.7117	25.3121	33.0193	31.5169	27.8515	31.7927	26.9883	30.0721	31.3547	28.3423	30.5954	26.4911	28.4816
Rab11fip3	6789	6.54942	22.2076	20.3089	20.0722	20.0769	20.0586	24.2141	19.8419	18.093	15.1848	19.8155	23.9584	20.2307	20.5496	12.8024	19.3119
Usp34	18453	1.60026	7.18009	5.22097	7.12533	9.46349	7.4443	10.7024	7.38522	6.90787	4.08274	7.65917	7.93421	5.55721	7.99405	6.88358	7.53887
Sema7a	3298	38.4652	44.7203	52.2416	47.7078	36.6373	31.7539	39.4707	26.9866	43.8502	23.621	32.0418	51.9622	58.7118	48.8438	20.2585	38.0342
Srsf3	7899	22.0114	16.6417	15.7136	17.8226	15.4638	15.4621	13.9754	15.0005	17.5029	20.2113	13.9085	14.4018	17.2967	17.6961	18.2142	15.141
Stxbp5	16513	3.59193	9.57792	8.17457	8.49215	8.50442	7.07622	10.2251	6.79454	7.69984	4.92347	9.46595	8.87291	8.29568	9.3229	5.69909	8.14846
Zbtb7a	6808	2.48034	22.6503	20.3544	18.0848	18.2389	20.1016	20.5941	21.5479	19.9672	16.7221	20.2524	19.9945	17.7959	20.6829	18.8895	21.8551
Pcyox1	4932	16.7404	29.7987	30.354	32.1919	26.2548	24.6167	26.5972	26.4359	24.3807	24.8227	28.0196	25.0528	24.4295	25.3486	26.2243	27.9924
Kcnc3	5995	7.54423	28.9091	27.0788	25.2542	21.3209	18.9034	23.6008	15.0755	21.8925	14.7606	21.1384	22.3899	34.1337	27.6369	10.5119	22.6301
Rpl29	1126	884.571	69.6299	92.6444	88.5795	81.7016	85.9185	111.748	74.4597	84.6178	118.277	68.2241	66.7925	81.8507	62.5262	96.1806	76.6372
Speg	12741	5.00831	10.5911	11.2542	10.5227	8.76944	8.74818	9.75773	10.0365	10.2122	8.14363	13.3945	13.1189	12.7971	12.6517	5.92066	10.8925
Clip1	12388	4.5414	12.8849	10.8534	11.1511	11.6414	10.7961	12.9417	9.93772	9.68049	7.0847	11.9289	10.8702	11.2115	11.4801	8.28886	9.89228
Rgs4	3098	30.7866	41.3393	48.6516	42.4415	28.4609	34.406	36.6046	59.1709	30.4245	51.0833	56.6927	46.4031	28.8867	54.2836	40.0472	38.1744
Snx10	9300	10.2921	13.4406	17.5535	17.711	14.8121	14.6818	15.1477	14.1834	12.402	12.1934	15.7547	10.9281	12.4139	13.786	12.9696	13.3503
Cpd	8332	8.38162	13.4525	14.3959	15.9456	19.6876	14.5404	17.6901	16.8398	16.4509	9.69752	14.7129	16.2723	17.1505	18.2302	14.5001	17.4906
Rhoa	7494	20.9476	15.9155	17.5127	18.8152	17.713	18.9668	16.493	17.4572	18.5999	20.4262	12.9481	14.3926	17.3878	14.857	18.5805	17.0351
Tmem179	2499	93.1401	48.1233	65.3464	49.1362	32.5039	48.7906	27.8961	53.334	50.5772	67.8543	56.7451	45.3923	46.0953	53.6414	58.9921	50.8178
Emc7	5826	43.6218	21.6249	22.1224	22.0868	21.1924	21.3463	23.4724	21.8395	22.7774	22.7831	19.2798	18.0579	19.3486	20.6143	22.2679	21.7119
Usp11	4732	12.2118	21.9816	28.1644	30.5298	27.0487	28.7124	28.4044	31.3129	23.3486	35.9521	31.7048	25.3107	21.4755	25.6658	34.2154	25.721
St6galnac6	4815	37.6957	24.5761	31.0915	27.1471	20.3385	26.7	20.7625	23.9551	26.8545	29.731	30.4623	27.1347	28.6208	25.6501	26.7592	28.1298
Tln2	18357	2.46378	5.77979	7.20763	6.42236	8.19127	6.47267	8.15374	10.184	6.67375	6.61754	7.7848	6.57465	7.21595	8.05353	5.74395	7.04824
Dnajb6	6062	24.4822	22.5693	27.5388	26.772	20.9402	21.8915	21.7772	20.1218	18.2526	21.5376	18.6502	16.9351	20.9017	22.8089	18.548	18.8579
Sgta	2876	87.7759	43.5709	50.0249	49.199	41.2338	41.6742	45.7079	47.1116	39.5413	47.1019	40.84	41.2306	43.824	38.4874	38.6671	39.7098
Strap	3090	48.6886	42.5414	50.8042	48.6403	41.5786	39.8445	47.0329	40.5089	40.3279	42.9381	39.6555	34.9056	40.6725	41.5443	38.5564	33.6848
Psmd3	4967	53.6771	24.9665	30.2478	28.155	24.0345	22.9305	23.9079	24.3895	21.2235	28.4622	24.7542	23.9279	26.9274	22.5028	22.8156	23.866
Gns	9442	10.5058	16.8996	13.979	14.7936	14.3798	13.1219	13.7041	13.8972	13.5118	12.1929	12.7281	11.1193	14.3122	11.3394	14.7367	15.8348
Dnal1	6938	4.17059	17.8738	17.8052	19.6332	22.8703	18.4552	23.9029	20.875	18.5594	14.2402	20.7409	19.1047	16.8772	19.742	17.6194	18.7128
Cpne7	5268	42.4275	26.811	42.7844	29.0944	16.2784	18.5612	25.0383	12.2023	15.2205	8.10261	62.1866	23.311	13.0164	28.5152	11.7848	26.2281
Fis1	1714	417.74	54.3386	69.0437	55.656	47.1597	71.3178	52.6367	60.3275	63.5483	89.5355	56.6122	50.6392	62.4082	47.6067	81.2956	56.7044
mt-Tp	67	12253.3	1348.91	1837.38	2451	1642.7	1214.24	1964.53	940.359	1273.2	1460.47	1417.78	1139.48	1832.83	1486.64	1145.75	1420.74
D5Ertd579e	18420	3.80051	7.55755	7.26725	6.90812	7.57624	7.15944	7.43004	6.80615	6.89097	5.29408	7.14412	6.88727	6.97081	7.77646	6.88789	8.19533
Eri3	3007	106.922	39.145	51.2987	47.7143	32.845	38.1699	36.5448	41.5617	37.7829	44.4754	41.673	35.3289	41.0601	35.9295	40.1777	39.9583
Gm13394	1000	564.455	230.368	292.025	279.967	176.871	245.773	169.684	228.623	1.40196	1.89461	2.04226	1.67852	2.31309	2.27111	2.06942	1.55684
Ssbp4	3164	135.838	35.1623	44.558	30.8628	26.9226	36.063	24.4107	35.1813	40.3049	50.2819	41.0782	35.9888	46.7882	32.7453	36.1441	35.9019
Sympk	10534	13.9599	12.9138	13.668	13.6882	11.9545	12.4159	11.0456	12.2653	11.4815	11.2093	12.3184	12.2643	11.189	12.3148	11.3567	11.7653
Rims3	7972	8.60045	13.7074	9.13098	12.5735	13.4752	14.924	13.2743	34.5286	9.69941	24.7095	11.0814	18.9496	5.34525	18.6329	32.9488	11.2221
Smim10l1	3068	37.5873	34.4639	37.8748	43.5917	42.894	46.3119	54.2359	41.1038	45.9424	41.9746	36.0141	41.7035	40.7631	42.2124	42.2697	38.5296
Ppm1l	10496	3.43591	14.4734	11.8103	13.1979	13.2541	11.8437	16.0338	14.9271	11.6978	7.13008	12.5476	13.588	11.1316	14.4356	9.22438	13.2435
Tnks	14888	1.94355	9.61974	6.79112	8.27724	10.9738	8.73611	10.4953	9.82704	8.25051	5.64426	9.18367	8.86669	7.85118	9.54869	9.25666	9.31048
Zswim8	8590	12.1504	16.3939	16.269	14.7558	13.1914	13.0299	13.8892	13.8796	14.0862	13.4023	17.9287	17.9456	17.4252	16.2411	12.4527	14.8551
Azin1	6256	15.3406	25.9804	22.6295	25.247	20.9513	18.852	20.6832	21.0375	19.0743	15.7659	19.771	17.7774	19.1279	23.0697	18.0437	21.1794
Rps13	2691	310.567	32.0953	42.982	28.1306	26.183	33.1012	25.6987	27.8142	40.3561	62.7024	28.6055	35.1112	37.2097	33.9797	58.6464	38.1627
Cox7a2	944	1093.59	81.8962	98.4291	89.8641	61.2751	85.906	63.5765	105.995	104.473	152.946	88.2559	79.6126	91.2604	93.9997	140.038	101.072
Ctss	1358	420.338	95.3039	132.351	70.1247	128.852	77.4981	90.7281	84.3573	54.6364	64.7514	48.6637	48.5238	117.49	52.123	73.4723	53.022
Pnpla8	14174	3.91528	8.99509	8.5002	9.4006	10.1714	9.51618	10.7606	9.7257	8.98949	7.25347	9.61304	8.53786	7.76797	10.1365	8.82957	9.53235
Khdrbs1	6419	13.5498	19.6028	20.5373	22.8404	20.4603	21.3117	18.0398	22.0039	20.774	24.9147	16.1119	18.1948	22.2457	18.137	19.2052	16.9429
Sulf2	5871	13.1091	27.8614	29.0364	26.3311	26.7872	19.7969	25.8267	17.2188	18.0474	15.7842	22.1557	20.3727	20.5573	22.2983	17.9681	19.9544
Tnrc18	12266	1.51502	10.997	9.12861	7.91618	11.4454	9.58545	11.0033	10.9861	12.2825	7.80935	12.4446	12.0952	11.0087	10.6597	10.9984	12.3886
Sgsm2	6884	5.23872	15.9948	18.738	18.3567	17.9545	16.1687	17.2017	18.3188	19.3003	18.3183	21.36	18.4523	28.1203	19.402	17.9723	19.5623
Socs5	4392	11.6888	31.1392	25.86	33.4444	29.0125	30.0148	31.3899	32.976	28.1395	26.7708	30.4989	31.622	26.5554	31.3709	26.8908	28.9781
Ube2h	4780	10.953	29.1779	27.3217	26.2871	26.5104	29.4539	24.4935	29.5179	26.3404	23.91	25.2516	26.5518	26.8302	27.0145	30.1094	28.8825
C1qa	1040	1170.26	109.127	133.758	42.9004	99.9534	84.5531	90.3393	88.6975	61.1804	73.6735	45.0142	48.3146	136.265	39.9317	69.3595	51.5383
St8sia3	6665	12.1076	17.9576	17.9162	22.8806	22.0002	19.1023	24.4389	17.7925	15.9864	21.0856	21.5276	18.2219	16.4425	19.9665	16.9734	17.7274
Arid1a	11476	3.0168	11.3866	9.81299	9.70273	13.639	10.7555	13.2807	13.7166	11.117	8.86164	10.7688	12.305	10.7185	11.1673	10.7294	12.1949
Tanc1	14570	4.24566	10.6908	10.7305	10.6366	11.1228	7.73181	13.0918	3.66649	9.48163	2.47832	9.00673	8.97102	13.4379	10.6404	3.0537	8.84204
Stau2	6747	12.1617	17.4924	19.7927	23.4423	19.7263	18.3172	21.9119	19.1933	19.0528	16.2704	20.6451	17.3504	17.8349	19.5876	17.6143	17.9405
Hprt	1289	207.496	82.5538	106.051	117.284	85.0439	105.244	84.6472	82.7346	93.6623	117.327	94.5343	79.3493	78.5188	82.5585	113.681	86.4432
Cacng8	2345	59.1633	54.0587	82.3283	51.1666	45.5474	47.9952	44.0099	33.3432	52.4731	35.1453	60.0027	62.5504	83.9531	67.7022	28.4285	62.6435
Arl6ip5	1442	175.536	91.449	100.552	96.9042	64.7424	81.4643	70.4489	80.7043	76.3579	96.9952	79.783	76.2621	99.2039	89.4361	76.2654	86.7953
Nomo1	5936	12.6939	21.4961	23.9396	21.3068	19.6964	20.1825	19.9207	25.5992	21.0564	24.2196	22.3542	20.2317	20.2803	21.9904	21.5315	21.4406
Luc7l2	12084	3.0827	10.8955	7.60068	8.83212	12.3125	9.98711	11.8193	9.42314	10.1561	6.91246	14.5778	14.446	11.7998	12.9502	10.0998	9.39114
Slc44a1	6945	24.6928	21.0116	20.2226	22.6552	22.1511	19.3245	19.1288	16.8275	17.1121	13.2791	11.0009	16.8635	18.8141	17.3318	15.6151	16.8846
Rapgef1	7385	8.08908	20.648	16.8	19.3536	17.1293	16.6014	18.3814	18.9859	15.5449	14.2913	16.8477	18.5862	17.9229	17.3023	14.945	18.7622
Socs7	7265	2.53455	19.9428	17.9984	16.3793	17.3276	16.6831	18.0714	19.3604	18.3623	12.7785	20.4056	18.4088	19.1033	21.7562	13.8083	19.3859
Ccny	4017	19.0327	35.7828	33.8037	37.2787	31.0535	31.7203	34.0428	32.1395	31.5584	25.9546	33.5937	30.8268	27.934	34.5283	25.9913	32.6522
Miga1	11605	4.02887	12.7045	9.90223	11.7186	10.8967	12.0336	12.3455	11.9973	11.5835	7.95165	11.3395	9.80735	8.39353	11.4765	11.3743	13.535
Ksr1	7103	6.94083	23.7912	22.2369	23.0962	18.9294	15.3711	24.5872	7.85298	19.3884	7.55486	18.652	23.8903	23.3672	19.3671	7.51945	18.5286
Cops7a	2711	70.3942	42.9966	54.6293	55.1967	42.7706	46.1412	44.8516	46.5891	40.9733	44.1311	47.073	40.1849	46.2638	44.6994	42.5471	43.8905
Hcfc1	8360	5.29836	16.3281	16.4348	16.2607	17.8761	13.4752	17.8641	16.3543	13.7965	11.838	15.9289	15.8227	14.3323	15.7953	13.8326	15.297
Tex2	5576	11.4591	22.0623	23.623	23.896	24.4759	22.7308	25.1144	21.1969	23.7116	17.6386	21.4496	25.1502	23.0922	24.6515	22.0645	24.2309
Inpp5f	8323	11.2046	14.3303	15.0481	17.1262	17.9344	16.7601	16.6178	15.9959	14.0003	16.8384	12.7092	15.2881	12.0677	14.4037	17.014	12.0382
Lgi1	11354	7.80241	11.9445	13.7415	14.8558	11.7376	10.4877	13.6786	7.80418	9.09935	6.31643	12.6555	9.37559	15.7593	13.1113	6.6743	10.9499
Ttc7b	7320	4.18479	16.813	18.2799	20.7355	17.5096	16.3807	21.4299	21.5581	13.3552	13.8396	20.9963	19.491	14.1566	18.1872	15.1114	17.478
Dld	3683	56.2167	34.2359	37.8284	40.3158	31.5424	33.0493	34.5579	29.0227	34.8156	34.5722	32.0478	30.9908	30.1602	32.2712	30.5557	32.3071
Tubb2b	2294	76.2733	29.3664	59.8233	45.6372	51.6758	48.1587	52.1544	56.4933	60.3857	66.1449	54.1004	55.019	55.413	59.6843	57.047	56.1589
Arhgap39	7367	14.0407	22.2037	22.4281	20.1925	16.9683	15.7557	19.5005	10.0732	16.5637	8.39604	17.6353	19.1094	22.7322	20.0824	8.94878	16.4533
Fam8a1	3827	18.7359	32.7844	33.6359	34.5725	34.4443	36.3688	38.4704	38.1655	31.533	33.0238	28.4337	32.145	29.7103	35.748	30.8995	27.8516
Adam23	17907	5.58213	6.57335	7.24828	8.29497	7.6141	5.73827	8.40843	6.96545	6.0706	6.24238	8.26409	7.8919	6.47585	7.45871	5.91856	6.30628
Pdhb	3861	69.1191	27.6821	33.714	33.6981	29.3597	29.6602	34.0327	28.0284	33.5597	35.7205	32.7268	28.5383	29.2623	29.7191	27.5902	30.2273
Tbc1d9	5887	5.72234	23.028	15.4925	17.2789	16.8813	22.3398	17.5023	22.9155	35.9417	16.5175	18.5018	16.2152	13.1496	18.3707	30.7499	43.106
Tardbp	7796	10.6776	13.6095	12.9278	13.2666	16.5251	15.6132	15.654	14.8394	17.2016	15.1104	19.9091	20.704	16.7274	19.7403	15.7435	15.391
Fkbp4	2795	71.436	41.2946	43.4892	35.2523	35.7609	49.7972	37.5024	47.1406	46.2627	56.8006	36.684	39.6552	40.6987	38.8676	60.2367	42.452
Acap3	5367	19.6366	27.5096	33.5682	31.1408	20.1958	21.2891	20.8801	20.1269	21.0884	14.7746	25.0754	25.1207	28.2726	28.3217	12.2468	22.0873
Cntnap2	10248	6.05279	11.8823	12.54	13.6569	14.8787	11.7764	14.3663	14.0511	10.1971	12.7184	12.7695	12.0782	8.12562	13.1281	12.443	10.9
Dync1i1	3572	30.6685	37.3548	45.9566	47.837	30.9106	33.6121	38.0967	31.1904	26.1004	30.3268	42.3674	31.8023	29.4569	40.1469	29.9741	31.8479
Rragd	5173	6.84023	24.9887	22.7421	22.5246	27.1389	25.4332	25.5089	29.5935	25.1732	33.2857	19.7598	17.1031	28.3293	21.9412	23.3262	23.668
Btbd9	6857	12.1274	20.6891	21.4266	21.558	18.0957	15.5295	19.7887	13.5602	20.6502	10.402	16.7628	19.212	28.6583	20.8111	10.5413	18.7879
Pik3r1	10079	3.27498	14.4885	9.57468	12.2702	13.6455	13.1871	14.7399	14.8376	13.5406	9.1058	10.9937	14.6713	10.4956	12.0713	12.7738	13.8576
B2m	860	657.034	131.786	137.917	129.155	153.175	108.697	141.711	109.091	119.506	146.761	80.1924	113.265	155.581	87.9648	111.492	122.84
Calb1	4846	19.559	19.7027	21.3167	27.8476	22.3127	28.0048	27.0002	33.284	23.7563	35.3708	27.5876	19.408	24.8631	24.1135	30.4822	23.108
Snx3	1413	92.6018	77.962	95.3047	95.7783	82.869	86.8401	90.3515	85.9431	93.4567	104.665	76.5656	75.3365	95.1284	83.0821	95.7888	76.2995
Fgfr3	7158	12.0442	25.703	21.079	19.3372	15.0382	15.0792	14.2233	17.4184	12.8288	17.041	18.2892	20.212	14.276	17.8812	18.1241	17.0735
Vps13d	24771	1.86694	4.98307	4.33012	4.65724	6.31516	4.55821	7.06831	5.37261	4.72585	2.5645	6.24049	6.02858	4.67933	5.99223	4.14328	5.17385
Arhgef2	9844	11.5766	13.343	14.5227	14.3291	12.8862	11.8333	13.0709	10.7287	11.7605	9.47036	12.1286	15.9401	15.9731	14.8918	7.18255	11.8218
Cyp46a1	3287	30.8235	37.5369	40.2201	48.4198	29.4989	35.2022	33.8726	54.4678	32.7763	39.8561	44.0177	38.1672	37.3748	34.6292	29.4102	34.9475
Arpc3	2762	210.263	39.0926	55.5391	46.8078	31.78	43.0191	35.7917	32.5084	37.2493	32.0988	36.2312	32.4639	45.6514	37.061	31.7716	34.0815
Ralgds	6159	18.6821	22.1294	24.6631	23.2687	22.7371	21.1933	23.7685	18.2329	16.7219	17.1723	18.0078	17.8815	21.9078	19.1046	16.9119	18.0102
Dlat	4886	20.2499	29.344	33.5208	32.0897	23.1645	25.6333	24.0191	21.1225	23.2086	22.2736	27.9083	22.3742	24.3018	27.0039	21.5602	25.9231
Ssbp3	6582	10.4683	20.0349	19.3456	18.5721	17.4561	18.737	20.0906	20.3913	20.661	19.2943	20.4148	20.9196	16.6733	17.6468	18.4526	18.2804
Npm1	2665	77.85	48.0755	50.0291	47.8922	40.0453	54.9679	39.75	42.6539	49.4097	53.5075	36.7443	39.2531	41.816	39.2621	51.9341	40.9969
Dynlrb1	1009	633.006	74.0922	99.9392	110.083	88.7795	96.2408	106.867	93.4683	114.203	145.523	101.617	85.6994	97.2003	95.8758	120.03	96.3244
Bex3	973	344.478	103.907	139.613	93.1225	71.5554	129.998	64.6024	122.332	136.439	191.512	126.259	89.9832	122.615	101.702	168.02	110.46
Amd1	3542	21.3934	35.9956	32.6401	38.5502	36.3348	42.4697	38.0732	34.8955	32.35	34.737	30.4998	33.4933	34.7566	39.1282	34.9994	31.5682
Desi1	3635	58.1496	29.174	39.8151	36.6256	33.8937	31.5898	32.0861	33.3808	32.0267	30.5524	25.1095	32.6811	36.8228	36.5949	31.6776	31.7701
Zranb2	6759	9.69197	15.6436	16.0357	16.4985	18.033	19.588	17.3879	18.7957	19.378	18.3191	22.9017	24.209	18.4041	21.9369	15.9282	15.8767
Actr10	9726	22.963	11.8349	13.8569	14.2145	11.628	11.9928	12.1065	12.208	11.7978	12.2609	12.4534	10.7612	12.2929	12.6151	11.9101	11.9709
2310022B05Rik	3307	21.5281	36.3338	37.9214	38.2121	37.1623	39.8311	34.426	44.8354	32.5454	45.8497	35.6599	34.4817	28.6931	29.7923	53.9949	36.0812
Cttnbp2	8829	8.72673	13.1788	11.5062	14.4312	14.3925	12.284	17.0288	8.07118	14.7431	7.28343	19.5548	24.1138	18.5837	20.2051	5.97132	11.6002
Inf2	4871	33.0466	22.8614	24.9872	24.3842	26.7731	23.6803	26.5642	23.6696	27.6306	41.0465	12.8468	23.777	39.0343	23.0351	13.0994	21.0489
Atp1b3	2389	73.9861	52.4529	48.5947	49.9709	55.3796	57.0237	42.8961	51.6754	55.7725	59.6426	35.7068	48.7515	44.4524	44.7939	55.1291	53.3904
Gars	3119	70.4087	39.4586	48.2039	52.9328	39.205	39.5738	39.3954	38.3045	37.6536	37.1791	33.0915	32.4458	34.6251	35.5582	32.5898	31.375
Rpn2	4430	40.9143	26.5239	27.9459	27.6188	25.0231	28.3186	22.8185	29.4538	25.8897	33.9878	24.3033	23.9683	28.9615	24.3395	30.6864	27.3614
Ppp1cc	3424	41.4114	38.9998	40.5023	37.1152	27.6254	36.0789	33.5589	29.1799	34.8192	39.6773	36.1696	33.3667	39.6625	39.5291	31.2697	39.0704
Cacnb4	8963	6.60814	14.5442	10.4384	14.0804	14.349	15.3668	17.6384	16.5096	12.7299	12.4218	13.3558	18.2137	9.78377	16.4159	10.6372	13.3994
Cul1	4040	36.0844	29.2777	32.2599	36.1268	29.9737	30.783	35.0904	29.4384	28.4691	28.4275	28.2437	29.6193	27.864	30.1557	27.9532	28.4751
Cnot1	17169	6.84513	8.17493	7.01429	7.70947	7.95931	6.49197	8.33819	6.81259	7.08843	5.2514	6.53006	7.49948	6.8081	7.60925	6.35089	7.43555
Marf1	10153	6.66938	10.7885	9.2624	10.9996	14.1174	13.1574	14.4404	14.3858	12.4275	7.91979	12.6878	13.8871	11.4924	13.4959	12.045	12.393
Mtor	10109	9.14107	12.1384	11.8283	12.359	13.0658	11.7179	13.1747	13.058	11.1215	10.6002	13.0124	13.3316	11.7611	12.2976	10.8594	12.6669
Sdhb	2239	279.919	37.8538	48.9578	50.3948	34.2564	44.1576	36.2874	44.843	49.2255	69.6114	44.2032	38.1608	40.4054	39.9216	59.1746	43.8554
Gsk3a	2900	28.4118	42.5999	52.9884	44.827	33.7234	36.3262	36.8171	42.6376	45.0897	43.0612	44.9441	41.3001	47.8748	45.4409	37.7354	46.0725
Vapa	3492	47.7491	35.3481	39.0392	39.4173	31.5684	35.317	33.0969	36.69	31.4389	40.4047	32.4361	30.0344	32.6047	33.1847	34.5128	31.2559
Pcbp2	5203	23.2401	23.764	23.5574	25.4505	22.995	23.9421	23.2412	23.6705	19.069	26.3786	21.6286	24.1122	25.3997	21.877	24.2429	22.1423
Lgmn	2323	111.228	50.2005	57.2102	52.1959	53.2634	51.1265	48.5528	52.9743	53.4575	56.5395	36.3831	41.1629	54.4335	38.5014	53.4715	48.8757
Celf3	5473	13.4422	20.6131	24.6935	24.4261	25.4104	20.8105	23.5608	21.2905	18.4238	20.3327	27.795	26.2567	28.4012	21.6968	15.6287	18.5304
Rraga	1618	102.109	74.1011	85.7107	95.6116	69.3269	75.4212	85.7578	78.0915	64.8527	93.3325	64.5993	61.3741	57.6288	68.1107	74.0904	63.2647
Zfp445	7409	8.88749	14.8403	12.6711	14.4348	18.4205	15.4146	19.232	15.7538	16.6445	10.0557	22.7231	24.9133	16.4217	20.9684	13.0877	14.3413
Map4k4	9579	5.93515	11.0763	10.8288	9.71749	15.2525	12.112	13.0311	12.5184	15.4577	9.51711	12.7156	15.1206	14.3168	13.9377	14.1247	13.5826
Aamp	3458	85.7874	35.7258	40.5994	27.0616	26.2098	37.1927	26.7185	31.4085	33.9467	44.186	33.3456	28.7326	31.4537	30.4148	36.9325	31.515
Cacnb1	4529	20.0474	27.358	34.2367	30.1004	22.7486	27.3564	24.1899	27.7248	24.9428	24.7061	31.2182	28.8482	28.8959	30.1831	17.9724	26.3582
Ngef	3905	29.835	24.0772	26.7824	28.613	23.4347	31.8339	23.0179	50.2904	26.0978	62.8304	26.0554	34.082	28.2876	29.2734	29.7902	22.6677
Asphd2	4010	60.4353	33.729	34.8905	33.3789	24.0378	27.1495	26.737	26.5335	26.0465	29.1126	27.7629	29.3683	41.66	31.8107	18.1482	25.7902
Usp19	7048	17.048	16.0658	18.5829	17.3597	15.7968	16.4615	16.5879	15.7727	18.4227	17.813	16.9029	19.3904	18.6486	18.5362	15.1073	17.1348
St3gal2	5041	10.1166	24.1042	26.8521	24.5441	22.2779	21.6277	24.4082	23.3685	23.5968	22.3625	28.5876	25.0804	28.0004	26.6455	21.7378	26.4496
Rpl35a	3526	304.092	15.252	25.9877	12.9812	17.8758	28.1722	20.9563	18.7604	31.044	43.1126	20.3611	20.5004	23.6164	15.8879	33.4813	21.8085
Stx7	4473	23.8269	26.5599	28.5747	31.1537	27.8779	29.8652	29.6629	28.5993	25.0501	27.9554	24.6667	24.4763	24.052	25.0847	27.8359	25.8305
Pdzd4	3970	18.7878	26.5286	34.541	28.1583	23.5382	33.3489	25.5747	33.5722	31.3072	34.5573	36.6955	30.1007	31.5663	30.524	33.3733	31.2601
Nalcn	14715	4.16346	7.46149	7.8967	8.65495	9.72577	8.54654	9.68329	10.4302	7.10528	7.84642	8.68667	7.64259	6.27724	8.36744	9.37219	7.50043
Ulk2	5977	10.5909	20.6953	19.9874	21.851	24.1722	20.4515	25.0983	21.1644	18.431	14.4414	20.177	19.5494	19.9863	22.0838	18.3832	21.9075
Rpl39	1434	865.651	45.6347	48.0743	53.2877	26.5135	27.5712	26.4248	60.1462	73.6629	95.5157	43.8571	44.0264	49.6098	44.2699	90.1942	55.0198
Inpp4a	10387	6.51096	11.4175	10.8624	10.9636	11.709	11.3095	12.452	14.7336	11.4208	9.35617	13.5262	12.271	12.8666	13.2804	10.2319	10.7006
Atp5g1	4912	121.202	22.5116	25.9555	21.2239	13.1809	16.4991	15.4969	17.4489	25.5996	25.7406	19.9782	16.3363	19.056	18.8357	27.595	24.4501
Bclaf1	15301	5.06878	8.9586	7.52081	7.98911	9.37627	8.68657	9.58195	7.58006	7.77056	6.10738	8.65858	8.33011	7.09168	8.03991	6.77845	7.13687
Ube2d2a	2483	60.0102	46.0851	53.3297	55.1913	48.539	53.3415	49.4862	46.6117	42.26	50.5174	42.9596	43.2642	45.233	51.0253	49.2519	43.4869
Pkd1	17415	1.55433	7.7366	5.46455	6.04634	7.53139	5.62664	7.15166	6.73611	6.46194	5.58359	8.84035	9.7938	7.32882	8.71893	6.21591	7.72322
Pdk2	3163	25.325	46.234	44.6905	48.1439	35.1855	37.172	38.5655	36.9326	33.635	37.0319	41.505	31.789	38.3037	34.243	35.0339	40.8705
Camkk2	10921	3.68293	10.0012	13.1346	13.1226	10.6816	10.1776	10.7971	12.7937	10.2797	9.40383	11.9202	11.2843	14.1908	13.5965	7.05172	11.4909
Dab2ip	8366	6.2987	16.0986	14.8812	14.9273	13.3712	13.9239	13.4151	15.4379	14.1604	12.7487	13.9708	18.7238	12.4174	16.9668	13.9817	15.7646
Tecpr1	12772	7.70684	9.57896	11.8094	9.27383	8.29044	8.18735	8.87888	7.69191	10.0058	6.82806	10.5781	9.92445	12.0657	11.2662	7.18322	10.9139
Exoc6b	15133	7.40161	8.47666	8.59817	10.2772	8.8007	7.6907	10.3327	6.27751	8.22027	4.67281	7.24598	8.94497	7.53725	9.14755	5.73367	7.53943
Chpf	3856	51.0318	34.5766	38.1301	34.3267	25.9667	29.1342	26.9956	27.2363	26.9609	32.8188	28.9939	29.3477	37.1385	29.5052	27.562	26.5751
Pou6f1	6949	9.78109	20.108	16.9837	20.3779	17.1288	16.1442	18.4281	16.8532	16.3651	12.8384	16.5785	24.7937	17.5606	20.1776	12.7558	16.8269
Zcchc14	7780	6.44592	17.9201	14.3578	15.5072	17.898	15.7519	17.3336	14.8699	15.6498	13.0643	15.7702	16.188	17.9841	16.1805	12.3433	15.2725
Scn1a	11146	3.57052	12.9521	8.71573	11.8162	12.1381	10.2279	13.7438	13.6245	8.89181	7.14423	11.8581	14.5007	6.47483	13.1183	10.6094	9.10894
Bptf	14081	3.06734	8.82527	6.56455	7.1693	11.1594	8.11807	11.3263	9.13727	9.14842	4.82405	9.24886	10.3285	7.96894	8.85171	8.14257	9.3031
Mcf2l	12760	3.86369	9.10245	8.86329	9.29548	9.63822	8.48338	10.1406	9.36684	9.21233	8.19701	11.1544	11.6184	11.6742	10.5055	7.47186	9.19864
Pla2g7	2905	46.2978	38.3152	41.6398	46.3406	50.0971	36.1924	45.3476	40.568	32.9841	38.2683	35.2769	38.7314	45.4922	39.5179	44.387	38.1458
Anp32e	3566	18.9413	38.8046	35.6474	36.9949	37.0147	35.7466	31.535	32.3729	37.591	30.3622	28.2093	28.6216	30.8758	31.7379	36.7397	37.9044
Clstn2	5691	13.8816	20.1162	22.4026	24.8632	26.4065	14.1496	31.5003	10.6736	20.2953	7.49057	26.0862	19.4091	29.6797	31.0895	12.753	22.3637
Ppp1r12b	14983	1.12136	8.11677	7.35178	7.72907	8.58372	6.88924	8.87782	8.99064	7.22291	6.30023	10.5864	9.01646	8.05527	9.56755	6.88615	9.38875
Hras	3733	160.708	23.3178	31.5579	26.7923	20.5347	25.1247	23.138	25.6718	26.8959	37.9604	30.342	22.8593	26.1072	24.379	29.2753	26.8549
Plxnb1	9592	4.54706	12.4561	10.9313	10.1173	14.187	12.2522	11.9967	15.1145	13.7278	11.6537	12.2452	14.6202	12.7273	11.9231	12.8779	13.6685
R3hdm1	31486	3.17472	2.56781	2.68247	3.49975	4.18657	3.35074	5.0299	3.95521	3.22304	2.09014	5.68627	6.46082	3.08876	5.51115	2.47564	3.35346
Chga	2756	49.7553	37.7421	47.8334	36.1903	34.0342	51.6676	33.14	49.0738	39.2674	59.5454	51.3965	39.8431	34.5602	37.436	55.243	37.0407
Rogdi	2343	142.149	43.6171	51.6733	61.4242	42.4534	42.4187	43.6432	35.4063	47.2477	40.8119	52.3209	49.2696	66.1009	49.343	36.0654	45.8955
Rpl22	2911	204.748	34.8025	38.943	33.6586	27.2543	32.2728	29.0208	30.6587	39.9736	40.1228	29.7176	29.2026	39.1475	33.2321	37.2712	37.9144
Rcc2	4155	18.2576	30.5096	32.5908	29.7116	26.1926	30.779	26.8099	26.6365	31.4965	27.9492	24.7649	28.0958	33.4763	30.9479	27.0017	29.3597
Gna12	3416	47.2217	25.9541	35.8653	30.8891	38.3312	35.0561	32.8055	37.4487	35.3427	33.5551	24.3432	32.6998	40.1616	35.5534	39.954	34.7835
Cdipt	2592	71.0071	44.9103	56.5798	51.2998	39.9521	44.0413	45.6208	45.6943	40.9822	45.8992	44.8097	40.1079	52.116	42.8504	36.3265	42.4304
Ppp5c	3136	66.1847	38.232	43.3002	41.8044	29.6859	36.2197	32.3406	36.6551	36.349	37.4218	38.3391	35.6713	34.1424	36.8484	36.0426	39.5203
Sec23a	4840	9.97572	25.7076	27.8013	30.6442	24.9739	24.0247	29.3019	23.5369	24.7215	19.4343	27.2106	22.8329	23.6301	26.6349	21.3477	26.0201
Atp5e	1756	588.669	31.6929	53.097	25.032	22.5277	44.5883	18.4376	48.7813	63.1646	83.935	43.7771	37.5258	46.8356	42.4956	81.4275	49.7437
Rgl1	6907	6.15496	15.8511	18.3423	17.0769	20.9048	18.5306	20.2909	19.0404	17.5263	15.0625	16.8765	16.0626	20.1902	16.3859	14.4883	16.736
Fam81a	4397	18.4492	24.8049	22.3614	28.9522	20.7425	30.7821	24.9794	33.665	31.0507	18.3761	33.2272	29.8497	20.6099	30.1177	25.4931	35.1287
Cyfip1	11941	8.66244	10.045	11.932	11.1954	12.2612	9.83332	11.7881	7.50697	10.0067	7.79323	9.03384	9.25025	11.7862	10.1075	7.46442	9.30804
Nap1l4	3094	51.094	34.1238	39.667	39.1891	36.2117	38.3192	36.6519	37.6133	37.9404	45.8543	38.4025	32.8129	34.8883	32.822	43.714	37.451
Ndst1	6070	1.53773	23.8347	21.6916	19.486	24.0118	19.1821	23.1072	20.2086	19.2501	14.8628	19.5487	19.7315	18.1389	20.5428	15.8287	23.2665
Rap2a	4191	11.3585	30.8314	27.5728	32.0029	25.6006	27.8193	28.1618	33.3263	28.3697	20.4494	34.3231	31.8595	26.627	34.127	24.2656	28.3115
Ddx1	5080	34.9609	24.1139	27.1095	26.0342	20.1687	23.8995	21.7417	19.7161	22.4391	24.4615	22.3791	20.3473	23.4851	23.2157	22.1529	21.1461
Gabarapl2	2325	100.658	49.6199	54.8359	49.7375	37.6777	46.5137	31.2541	51.6816	47.7062	67.4919	45.2258	40.8713	47.511	43.8408	67.5183	49.7902
Usp31	10304	4.18345	12.1613	9.79674	10.2618	14.9514	11.6922	14.748	13.7648	10.2411	6.26246	12.4765	12.6379	9.71272	14.5629	9.69752	12.5082
Trappc10	8128	6.04466	14.5844	16.1928	16.0142	15.677	14.2104	16.1321	16.3192	13.8121	13.4237	14.7794	14.7289	14.3303	14.756	13.4394	14.3792
Jun	3189	18.1205	50.8362	41.2379	37.2626	39.5436	30.0931	47.3377	28.4792	34.4091	23.712	46.4377	29.3565	57.8011	33.9468	24.9526	41.2521
Top2b	14613	3.80346	8.6358	7.85659	8.28995	9.36654	8.25514	9.59835	7.84613	8.12534	6.28434	8.9874	8.84828	7.62255	8.67377	6.76716	8.35943
Neurl4	5889	15.4465	19.652	22.3402	21.8599	18.958	19.71	19.0482	21.1468	19.2466	17.9123	22.3281	22.0389	21.0968	21.3028	16.2399	20.5638
Csf1r	4885	36.0786	26.4406	27.4685	22.0957	30.0076	21.5122	27.1611	25.7547	20.5532	20.4873	17.3015	22.8775	31.7777	19.936	18.1655	21.5121
Slc12a2	6520	9.30541	18.9957	12.872	17.1708	21.7546	16.5945	14.9142	17.5023	28.8961	12.2473	8.99531	16.6174	15.4837	17.1345	21.9532	35.0664
Tenm2	11474	3.36491	9.20612	10.4631	11.349	11.182	8.81548	15.9493	8.14659	9.36134	4.98281	18.0683	11.9532	7.51275	11.4756	7.60934	12.6671
Vti1b	1612	196.398	50.1875	72.1507	57.0959	54.7245	77.4699	60.8416	74.6018	83.0234	96.6527	68.2831	60.0574	61.2233	58.9717	80.8461	65.1558
Faah	7834	17.0273	17.0124	21.5352	19.7191	13.9762	12.303	17.4702	9.03984	14.4337	5.53399	17.2925	17.0648	21.3443	18.5815	5.27687	14.5782
Ano3	7218	5.72518	16.9857	18.7236	22.873	19.9188	14.2431	24.2573	12.351	16.2781	12.3831	16.367	15.6706	20.2532	20.6393	4.98998	15.7607
Gas6	2548	35.0343	58.0676	38.0631	39.5549	31.9651	46.3271	34.0082	44.2846	62.0481	49.3599	37.6711	38.463	37.1596	36.5446	69.7115	77.2485
Mbd3	1987	138.834	49.5192	60.1502	43.7455	43.3126	55.1561	45.4889	52.5336	65.5364	74.3734	56.9775	49.2407	59.6802	53.8837	66.6297	63.3526
Slc2a13	8367	4.85784	15.2878	11.956	16.7995	16.2746	13.8726	17.4429	17.298	12.6958	15.6309	13.3245	11.8231	13.6446	14.6188	12.7257	12.2939
Stard7	5567	12.9866	22.9863	25.3437	24.6264	20.473	19.5749	18.4083	21.4695	18.6745	19.8092	22.4625	19.005	23.3234	23.7491	20.215	20.4448
Arfgef1	11318	5.03072	11.2097	9.11293	10.9367	12.3381	10.6951	13.7713	9.9784	10.3098	6.21836	10.9053	11.2281	9.73724	12.2883	8.58491	10.9503
Numa1	7919	6.17205	13.4507	12.0781	12.2894	16.6903	16.6598	18.9434	15.4839	15.9402	11.9132	13.5361	17.415	17.2725	14.4284	15.3123	15.1168
Epha5	16739	3.19873	6.58727	6.91309	7.47697	8.32658	7.86604	9.77748	6.75859	7.91479	2.90621	6.3099	8.41347	7.57566	8.49926	4.8009	7.01537
Cdh2	8066	6.07008	14.49	15.8461	15.4007	16.6258	15.9257	19.6759	16.6884	12.0532	12.988	16.1914	11.5125	14.1027	14.6213	12.9074	13.3868
Thrap3	9234	4.93471	12.6797	13.2331	12.0466	13.2948	13.5802	13.8438	12.422	14.0264	12.4072	12.2549	13.6273	13.371	13.4746	11.3228	13.2892
Nf2	6825	6.45271	17.6663	18.0922	16.5405	18.8761	17.2271	19.9713	17.037	19.6014	12.3532	17.4782	19.9288	18.2863	16.9313	14.5325	18.99
Pcdh9	6783	5.99226	17.0465	15.908	19.952	21.0861	17.3338	22.9375	20.7651	15.6526	11.0248	19.1459	17.0029	15.4138	19.4437	14.7314	17.1485
Sh3bgrl	3298	19.477	40.0163	38.6091	43.1872	38.2633	36.0747	43.9821	27.1803	39.3704	28.1999	31.5654	31.7191	31.9198	34.1038	35.5868	42.2996
Sgk1	4903	28.2619	63.5176	33.6229	60.5121	14.8098	15.1554	27.5956	12.1284	16.1556	10.7516	11.3852	11.3747	20.066	13.9073	24.3093	22.1476
Sbno1	19933	2.65212	6.19775	4.97832	5.41502	6.53149	5.40719	6.74586	5.30825	6.05412	3.76842	6.87769	6.94037	6.17351	7.71519	4.96599	6.7727
Tcf20	8245	5.36197	14.409	12.8275	13.9253	17.1818	14.4739	19.1473	14.0432	14.4336	11.4827	16.4623	15.5772	12.2255	14.8745	12.179	14.1954
Tmem127	4811	12.0995	26.1656	26.5783	25.7175	24.6129	24.2126	26.7797	27.4481	23.8955	21.6247	23.8263	23.6684	21.454	25.3118	24.0573	25.8418
Arhgef7	15751	5.28492	7.31116	7.15643	7.91105	8.06193	6.90863	7.91073	7.88144	6.75433	6.10625	8.4511	8.71777	7.53196	8.20158	6.14685	7.22949
Rab18	2257	31.1674	59.2804	58.4089	55.8185	48.8423	53.1037	49.0343	49.1451	60.3722	53.2797	51.2055	47.2126	48.4414	51.2471	51.7605	51.1671
Ppp1r7	10495	11.1011	11.434	11.281	12.4391	11.0985	11.7313	11.5752	13.0039	10.7535	11.4209	10.1039	10.6537	11.4216	10.7788	8.51634	10.4157
Pcmtd1	6654	11.8726	17.909	16.9966	15.3203	19.751	17.4206	23.4073	15.7982	18.7924	12.344	18.9898	21.865	15.5581	20.9096	13.0547	18.2246
Dag1	6357	9.18361	19.4419	19.0116	18.1476	20.3833	16.3434	19.2764	19.6519	18.3047	18.2766	16.7221	17.7334	17.8618	17.9907	18.8809	22.0936
Rbbp4	8744	20.0298	13.807	14.8745	15.2384	11.5063	13.0256	11.5096	11.7411	12.7651	15.8173	10.9115	11.3939	13.9145	12.1642	14.4705	12.7812
Atl1	9175	11.6993	12.2733	16.13	16.2554	11.0568	11.8151	14.0482	13.375	9.77937	12.0133	14.1202	12.8356	11.1488	14.2214	10.5525	11.8172
Kcnd2	5152	16.0256	23.787	23.2712	28.8098	22.8814	21.7752	27.8194	17.7712	21.7696	17.8356	21.5988	26.9362	26.5192	25.7356	13.7716	23.3327
Dync1i2	8280	10.7708	13.0843	13.0448	15.8863	15.4689	14.2813	15.7014	12.8501	13.526	12.8004	15.3998	16.5576	14.5391	14.7267	12.0859	12.3492
Slmap	8054	5.58395	16.4313	12.9058	15.0548	16.7052	14.0965	17.8232	15.3769	14.6755	13.6231	14.2455	14.0709	13.8812	14.7573	12.6024	15.0429
Fam131b	4104	12.9226	35.1891	34.5217	32.1452	23.6586	27.26	27.5096	30.9073	26.3565	27.5768	28.1988	28.2603	31.4625	32.3733	20.9741	28.4239
Dab1	7908	12.4364	17.8012	15.2422	17.9554	14.6458	13.0594	17.8704	10.8321	14.1827	8.98433	16.8062	19.6097	13.793	17.0059	9.33348	14.9691
Ddr1	4774	20.8494	24.1983	24.0487	17.1012	25.3468	23.5102	18.3494	23.9343	30.4736	25.1423	14.808	20.1203	31.3322	20.6035	35.4006	30.5377
Nudc	1425	150.178	74.3097	85.4501	64.434	59.099	89.9634	63.1554	83.3915	95.7347	101.554	71.7684	63.911	78.4197	68.6078	100.791	77.9981
Tenm4	21021	2.32512	4.64363	4.84797	4.95417	5.96134	4.92273	7.12307	6.97397	4.52233	4.34213	9.34165	5.16446	2.56754	6.48756	5.1168	7.65211
Usp46	7841	6.72043	15.2643	16.0482	17.323	15.78	14.0829	16.3317	14.4157	13.8982	12.1881	16.3288	16.4833	12.331	17.4063	12.8505	16.0614
Tmem9b	2002	138.811	51.1245	65.7416	68.7539	58.1152	52.6722	58.7037	49.4397	51.7939	54.2766	51.7901	45.1124	57.1533	53.1018	51.6099	47.2418
B4gat1	2035	82.1446	61.0657	69.515	55.2844	46.5892	57.9293	48.5782	55.3517	54.5841	58.8182	53.7294	53.7732	63.9053	57.9271	51.8141	49.1533
Ube2m	2357	166.47	42.9605	50.1174	46.0979	34.7046	42.3426	42.06	44.0992	45.2741	54.9201	48.0332	42.7055	42.199	43.5897	44.9237	41.6362
Slc32a1	2797	29.2457	29.967	38.4062	28.6577	50.7586	57.4315	29.2473	63.5003	32.3299	106.587	24.9003	22.2623	28.2279	23.3542	65.3199	21.6283
Ddx39b	3783	46.8799	26.0097	30.8861	30.4228	27.862	27.8198	25.1744	28.5024	28.2081	34.4242	33.9829	32.9912	34.3767	31.4039	29.1228	27.4847
Lin7c	4521	8.82146	33.6362	23.9027	27.866	28.2333	25.6511	28.0167	20.4364	30.044	19.7702	22.5979	22.0727	32.5399	28.1195	22.8758	27.8807
Miat	9293	3.762	5.89344	4.95323	5.26284	8.72177	6.80833	10.0141	6.81675	13.009	3.03415	33.1898	40.1563	19.2212	22.2395	5.11646	8.57386
P4hb	2861	51.3104	45.8737	42.7104	37.2465	36.0267	44.1748	34.6896	44.8507	41.0303	44.252	29.9807	35.1635	40.5324	35.4383	44.2602	42.1529
Plxna2	17174	2.16411	7.99976	5.86224	7.22352	8.04401	6.42068	9.71478	7.97528	5.77082	4.34137	7.70512	7.88824	5.39641	7.97542	4.23748	7.0125
Slc3a2	3529	37.1736	40.3178	38.8422	37.0086	28.3852	29.7341	31.8656	32.7124	29.1688	32.907	30.2115	32.0824	30.6315	32.3311	27.2398	35.7809
Panx2	3599	13.6513	28.2941	29.5652	37.42	33.1824	27.8887	31.6174	33.3597	29.785	27.5601	32.7085	41.8392	35.6058	40.7021	29.5713	33.1538
Ubald1	5538	41.9984	20.5591	28.2502	21.2884	15.5482	20.3511	16.613	19.0795	20.632	22.2071	18.571	19.6227	24.6151	21.2078	15.3385	16.3551
Dlg1	10736	5.90412	9.32494	8.17114	9.90008	10.5505	11.0239	10.0644	13.8427	10.3363	12.54	11.0087	13.3902	8.68511	12.3954	11.4047	11.2228
Xpot	6033	10.0706	19.2002	19.101	21.0372	20.5964	19.3684	22.9349	18.9966	18.1258	16.9306	21.8298	18.8473	16.478	19.423	18.3595	20.6812
Gpc1	5159	22.0238	24.8345	31.9337	24.8038	22.5948	19.5962	22.5861	15.2989	22.409	16.3748	21.9653	17.8737	34.6035	25.795	11.8619	23.2364
Rasgrf2	9237	3.8583	14.8398	9.5609	11.6496	14.6133	11.8087	14.2797	18.3077	11.0797	13.1633	11.2192	9.95339	13.1329	13.0312	14.4503	9.93807
Id4	3849	12.1473	30.744	26.5602	22.7832	35.9832	33.4414	33.4584	34.3084	31.8991	49.0064	17.564	21.3122	32.1714	21.9163	40.1189	26.1611
Reep1	4112	17.231	27.1444	27.9984	33.0727	27.3751	26.2871	28.0388	35.3529	26.0429	28.526	29.15	29.9829	22.3884	27.8524	28.7459	28.3551
Luc7l3	7278	10.5631	14.0273	12.8036	14.3696	17.0671	16.1264	19.0805	13.2215	17.2034	14.1262	20.5706	22.9513	16.3995	17.5269	12.301	12.8041
Birc6	28830	1.46281	3.83728	2.90175	3.65807	5.2065	3.47251	5.78902	4.38607	3.81361	2.20731	4.91506	4.96571	3.65324	4.73032	3.307	4.38949
Acap2	6732	9.21405	19.7199	14.2157	17.9866	21.2262	15.4561	23.1196	13.5054	16.8926	7.18485	19.0109	23.7591	18.6611	23.2056	10.4662	16.3699
Podxl2	5749	50.0657	18.4825	19.6163	15.2535	14.3201	21.6862	12.9402	19.4478	15.4102	29.9896	18.6909	17.631	13.8497	15.1152	32.8164	15.31
Slc4a3	8599	15.7099	10.2196	13.4136	12.2645	10.6729	13.0886	10.6474	18.1115	11.4127	16.8682	16.3266	15.4396	11.9374	12.5706	13.2133	12.4988
Pip4k2a	3477	23.6969	36.5787	34.7127	42.4196	39.7193	39.2696	38.0157	32.6927	31.6521	26.2673	20.4372	30.7713	34.1202	32.9701	30.0137	29.3599
Nebl	15235	2.7793	9.15119	6.42565	8.25843	9.96217	6.68005	11.328	5.95806	7.22377	3.82588	7.13904	8.02856	7.42606	8.5823	7.33821	8.17872
Atad1	2813	22.5636	44.8428	44.7331	54.0949	42.6885	39.255	44.7506	37.5795	38.6825	39.0444	40.2655	35.34	41.2971	42.0406	37.6413	40.6782
Zcchc24	4557	10.4649	34.0559	26.709	27.5372	29.7175	30.3494	27.5998	27.8241	23.7009	20.8858	15.4442	22.5756	23.7327	22.6169	27.1173	24.8541
Sema5a	18686	1.38049	7.48619	4.81788	6.61253	9.44428	5.54619	8.78257	3.11924	7.94426	2.83302	4.74446	4.69421	12.497	6.6616	3.49907	5.71904
Ctnna2	6947	7.9395	15.6624	17.3276	18.206	18.3928	17.4542	16.6125	20.0415	16.0904	15.818	14.6687	14.7075	18.091	16.5173	17.2278	14.8628
Ptprt	12611	2.05224	8.11189	4.88932	6.91875	11.7388	8.78906	12.0324	15.3425	7.76052	5.11241	11.6308	13.0695	5.51479	9.98642	8.93933	9.70413
Asph	16102	5.12228	7.70466	9.16438	8.09734	7.12733	6.46197	7.36452	5.89973	6.30906	5.75166	7.87012	6.20076	8.11796	8.2881	5.89964	7.7418
Trim3	4569	36.1966	25.3523	31.2895	25.6708	21.6452	22.9887	26.2223	23.6637	21.4672	22.7579	30.326	25.5382	22.4666	24.9009	20.6189	24.2777
2210016L21Rik	3303	76.5056	29.8525	37.2705	34.7273	26.7078	33.9649	29.1196	34.4596	32.5848	37.1999	34.4982	30.2449	34.7349	28.3222	36.4728	33.4316
Ndrg1	6596	21.7283	16.3775	18.9313	19.2666	21.5839	17.8331	15.1563	16.3916	15.2871	13.2213	10.797	14.8663	20.5655	18.0193	19.2351	18.0646
Amigo1	5540	9.60362	20.6081	22.3466	20.5657	20.6204	20.961	20.892	21.858	20.2742	19.9862	22.6571	21.7756	21.0804	22.9474	18.3035	21.0262
Ndufa13	1251	755.419	46.068	66.6158	45.6032	48.592	63.5403	58.0417	58.0627	101.335	97.1494	61.3652	53.1502	64.5094	47.5472	84.1677	65.735
Nfib	14957	5.31017	9.01497	6.5594	7.26435	9.0512	7.49711	11.3895	4.62635	9.29399	2.46263	9.27785	7.60219	10.2103	8.8575	3.97284	8.73965
Plekhg5	4945	21.7929	29.2676	30.2958	29.9157	19.5638	17.1015	24.003	10.0974	22.6046	10.1869	28.0095	29.0383	40.8722	28.5407	7.32351	21.6559
Sms	6010	14.246	20.7463	24.2148	25.0538	17.9912	17.3733	20.853	13.1408	15.5574	13.6482	24.6754	16.3969	18.8417	23.4471	16.0277	20.1035
Abcc5	10681	9.78759	8.61259	8.50887	7.9217	9.83114	9.05275	10.4032	10.9922	10.6369	8.57171	15.8504	17.3118	11.4922	13.8463	8.15123	9.50029
Tsc2	9620	12.4283	11.2509	14.1932	13.6677	13.0172	10.2882	14.0993	10.1713	10.3247	8.76407	13.6902	11.7522	13.4009	13.7715	7.69296	11.2301
Ppt1	3674	37.3232	36.0627	34.4247	34.1704	35.149	33.1444	32.1854	31.7825	24.7887	25.4352	28.1354	25.8349	27.1141	24.4173	38.7442	26.7262
Cox7b	1214	596.082	64.7541	81.4759	64.5759	45.511	73.6294	59.5811	66.3095	101.714	102.222	71.7762	61.2819	60.6748	66.4123	101.831	78.0893
Rnf227	2081	54.9661	53.2114	49.6657	54.4325	47.8194	58.342	55.9128	61.6853	49.7759	64.6676	58.0777	53.0789	31.1475	53.6324	77.329	49.8837
Man1a2	7969	6.95323	14.1045	13.1173	13.6621	16.6793	13.317	17.9015	17.9707	13.7223	9.43301	15.6525	13.8065	12.6231	17.1539	12.5143	16.2081
Dlst	9559	13.5463	12.0199	13.08	13.3233	11.9553	11.644	10.913	10.9508	11.8685	11.8455	11.0056	11.6686	12.013	11.755	11.2626	12.023
Numbl	8673	11.7406	12.7195	17.4833	14.456	11.0937	13.0068	12.6447	10.4829	12.9193	9.51541	16.0001	14.1717	16.2154	15.456	8.58407	13.2961
Abhd2	10573	3.10592	11.6746	8.15536	8.28359	9.84011	9.5422	9.53966	11.2253	17.4622	7.37329	8.71191	9.61748	11.1575	9.15471	12.4985	21.8346
Casc4	5858	7.98141	19.7827	19.0777	21.6938	22.855	19.4694	22.6021	18.8426	19.9192	16.1712	19.7287	20.9447	16.5227	20.1417	18.5968	21.0807
Zfp664	7832	6.16477	16.4451	14.3718	13.88	16.0282	15.032	14.4578	15.11	14.8298	12.7641	13.292	14.9744	14.2419	15.7072	16.0926	14.7807
Ube3b	5294	14.2333	21.8017	23.4962	27.2265	21.2547	19.9481	22.8522	23.9042	18.6903	16.3572	23.6901	21.8772	22.9047	23.0331	16.4922	22.8119
Uqcr10	584	1581.59	119.989	149.756	108.238	93.4025	132.917	117.462	137	179.308	187.4	137.729	121.086	126.041	121.852	190.928	142.812
Usp14	5974	16.9596	18.2395	23.7783	24.8825	20.0715	19.6811	21.5943	17.942	14.8569	18.6275	19.7664	16.7948	16.873	19.5424	17.3697	16.1667
Ago2	14031	0.768055	7.99962	5.50839	6.34401	10.2845	7.65213	10.6677	10.7145	8.09729	5.80632	8.52046	8.81011	6.94593	9.13376	9.44982	9.15397
Tmem259	4663	56.7944	24.5175	25.8264	22.723	16.9105	21.6029	15.942	25.1153	22.9425	27.605	23.4483	23.2932	27.3821	23.6335	19.8334	25.1596
Ubqln4	4147	19.2954	23.1743	26.3424	30.0873	27.4197	27.8146	31.8738	28.7026	28.1376	24.7378	26.0502	33.8427	27.6409	30.1078	22.0755	27.0164
Hnrnpab	2782	49.4123	43.8454	52.6579	32.965	28.0757	44.1627	34.4528	35.8607	43.242	52.0184	37.9472	36.162	43.6603	39.1075	40.5226	42.7703
Atp5l	6443	126.736	11.5547	13.383	12.714	10.5741	14.5087	10.7593	13.051	12.0012	19.2608	11.6305	12.2359	11.9111	11.0028	18.2771	13.402
Hepacam	3347	22.868	38.5127	37.2283	41.8317	40.6316	37.7295	33.5151	33.2578	30.7388	32.6985	22.4983	31.4327	36.3516	29.0323	36.3466	29.6364
Phf20	9988	7.30629	14.4955	14.2598	13.4726	11.8951	12.0622	13.8253	9.67846	10.3654	7.16355	11.1778	11.2596	11.8007	11.4504	8.13468	11.2895
Ppp2cb	1469	102.473	68.8235	85.6597	76.8475	65.8265	82.4362	67.447	78.4181	77.5606	93.5055	71.8645	67.6729	79.0101	71.4854	80.4314	72.2932
Hexb	1906	128.796	50.8315	76.0733	51.435	80.8978	52.4161	65.5781	63.6875	43.4825	51.1631	36.046	42.2712	90.6143	39.435	48.8065	46.3832
Bcl2l2	4462	9.45157	26.427	31.1762	27.4947	21.3269	25.6884	21.6682	29.0553	26.2358	22.8166	28.2131	26.1263	24.6412	27.5339	24.9782	26.4798
Actr3b	2425	104.38	47.3591	62.3965	61.3435	32.807	43.634	42.7419	32.3851	45.5833	35.2497	43.2313	50.283	53.0766	48.0535	27.7548	40.6292
4930402H24Rik	10659	4.5775	6.85741	8.47621	8.99611	12.7504	10.0389	11.5173	12.2091	11.1546	8.96581	11.3338	13.0958	12.3936	12.1399	11.0895	10.5684
Ergic1	6456	9.9234	18.6034	22.0279	20.2809	16.653	17.8345	16.797	19.5484	15.3931	19.5759	16.5224	16.5222	16.5528	16.9107	15.9813	17.2247
Immt	11353	14.3057	8.8044	10.3813	13.0206	9.27633	10.5252	9.83648	9.95196	8.68694	9.42885	9.54785	9.54334	8.99638	8.7877	9.62608	9.50117
St3gal5	2618	44.1453	47.5665	47.0837	54.1525	37.5071	40.3183	44.3163	45.3532	42.8202	35.9503	43.3246	39.4201	45.9634	43.1891	32.3146	45.4921
4932438A13Rik	32279	1.19873	3.40146	2.42091	3.04053	4.56304	3.14642	4.98056	4.35895	3.15221	1.9214	4.31364	4.3546	2.87115	4.1763	3.01013	3.68621
Foxk2	5258	13.5239	24.3273	23.4739	23.4684	22.0523	20.676	23.5916	22.535	19.3823	18.1543	22.2788	20.8118	19.2	23.5816	19.6694	22.0798
U2af2	4113	21.0023	24.8721	30.36	23.8354	23.6068	29.3421	24.7397	29.3222	31.9886	33.5455	26.4311	28.5144	31.1062	26.0313	25.3127	24.9416
Vdac3	5420	55.0774	17.0398	21.7847	22.5436	17.4681	20.3639	20.9124	19.0505	16.853	23.5542	18.6854	16.2038	17.7916	16.751	21.9996	18.1679
Smpd1	3337	74.1241	34.7123	36.7785	34.4559	29.7682	34.1468	31.4447	34.2263	32.3336	34.2994	28.1836	28.3304	26.0168	27.6447	33.2957	33.0909
Arid1b	12600	2.82176	10.6476	10.1653	9.86761	9.96992	7.69045	11.1362	7.79301	8.31079	5.6122	9.55464	9.88374	10.2845	10.0853	6.3193	9.70819
Fgf12	6203	11.6004	16.8696	16.6016	21.2677	20.4855	24.4012	22.7016	24.7429	14.3345	18.6765	17.6268	15.3979	10.35	16.0139	19.7071	14.1625
Specc1	14840	2.36153	6.65843	7.71116	7.66638	9.5313	8.13934	9.90589	7.54066	7.87388	6.27082	7.77015	7.68402	7.14225	7.53176	7.2812	7.16
Sugt1	7792	14.4619	14.8859	14.2327	15.8504	14.5874	14.218	17.4785	14.683	14.1102	11.3994	14.1801	15.0443	12.2502	15.4131	12.6721	14.2357
Ogdhl	4148	33.2014	36.4223	28.7619	30.7432	26.9362	28.0452	20.7962	27.4042	23.269	30.804	19.7696	26.1852	26.6552	22.4353	28.9478	21.5141
Ube2k	7892	18.8483	14.5588	15.4087	16.0121	13.2163	14.3596	13.3029	13.239	13.2003	12.2929	15.0753	13.0699	13.6712	15.6563	11.6249	14.6472
Tsc22d4	7509	56.2649	18.0815	16.1091	14.814	12.7022	14.2225	10.2486	13.3056	12.7031	17.1276	8.01976	10.7368	13.6703	8.92234	15.2494	10.9811
Ganab	3862	24.7182	27.5401	28.217	29.0455	27.9636	28.6998	25.4963	29.8408	31.9174	30.1417	28.2573	28.1104	32.4357	28.8573	28.4251	30.6801
Camk4	12331	5.89051	9.86243	10.0962	9.8018	9.21429	7.4548	13.2094	11.2192	7.01406	7.0361	10.5699	8.96208	6.74884	11.3446	4.95075	10.4701
Prelid1	2726	169.243	30.0217	37.1681	39.9387	29.8779	36.4399	32.9732	39.5541	28.0686	47.2816	34.7503	32.1577	33.2435	32.75	42.7287	38.203
Btf3	1739	292.284	49.0669	61.6184	62.575	46.0267	57.0624	48.5474	47.3647	45.8908	76.8407	51.2514	47.0155	60.8016	46.5492	65.8185	55.9851
Cct3	6370	28.467	16.6725	17.8972	19.1642	16.0912	17.4652	15.3441	16.7032	17.2008	21.8784	15.1918	14.7222	17.8334	15.3988	18.8037	15.2053
Rnf208	1750	84.9519	62.4727	75.3002	84.2187	60.0539	54.098	64.1319	57.3453	48.1598	65.7861	63.2875	59.7459	64.7079	64.889	60.4213	58.5245
Rpl36a	1655	553.531	40.8935	53.1356	37.3963	38.3769	63.4967	49.7319	46.6507	54.0195	68.0135	37.2096	40.4048	40.8111	32.8366	61.4186	44.5147
Tnrc6c	12843	5.62264	9.79759	6.94728	7.65905	9.50748	6.70169	10.5003	8.52185	8.59859	4.75105	12.3014	10.6791	9.27743	10.1218	6.87879	9.33401
Psmd1	7265	8.18766	15.1846	16.4734	18.3178	16.6499	16.1838	18.8231	14.9972	14.243	15.7239	13.7239	13.3482	14.3487	14.2163	16.0803	15.2531
Ppp1r1b	2928	33.7043	32.6801	16.0498	16.2712	14.6364	28.4574	12.4088	66.7689	36.3714	208.489	12.1972	16.7356	15.2556	13.2969	48.6828	41.2833
Neo1	8716	6.23074	13.8275	11.7966	14.2332	16.092	13.115	15.0758	14.4571	11.8843	9.90961	11.6975	12.8655	12.0603	12.7554	11.7696	12.7011
Stim2	5133	22.499	24.8893	26.6106	28.0376	24.6273	19.3825	31.0381	11.6616	20.3375	10.8777	20.4239	18.6498	30.1022	25.0197	10.4917	22.4659
Camsap1	8368	7.75741	14.0044	13.0995	13.2867	14.5971	14.484	14.857	14.8293	12.1917	10.8611	13.3042	12.9605	12.7215	14.6623	12.6241	13.1229
Atf2	8187	7.9911	14.5683	12.9838	15.4284	14.893	14.684	15.764	15.0071	12.0331	10.0735	14.2507	12.4138	12.1049	14.5836	13.6254	13.4538
Blcap	3043	35.3864	33.481	37.1306	38.3273	34.652	36.4412	33.5121	43.977	31.4351	50.9262	37.9104	28.7899	26.0473	32.3059	47.7336	32.7798
Bcl2l1	4586	21.7596	31.9788	28.0923	29.4144	19.9835	25.7056	19.126	23.8867	23.0572	25.5169	21.033	19.304	26.0037	21.6839	25.6995	23.2784
Dnajb5	5936	21.5711	19.5315	22.0461	17.3495	17.6972	17.5898	20.5309	15.9208	19.2032	14.6726	20.3605	21.0253	22.6789	22.9651	10.4503	16.5137
Gdap1	7731	5.99286	12.3165	14.8573	14.5665	15.8681	15.0943	19.1157	14.4619	13.9495	12.1092	17.76	14.0495	12.4267	15.6326	13.5432	13.8087
Zdhhc17	7048	7.57289	16.2579	15.7807	17.5158	15.7531	15.616	16.0503	16.7141	14.5898	15.03	17.4899	17.9999	14.6009	18.774	13.4015	14.8865
Rheb	7721	28.2777	13.1483	14.3289	14.963	11.7158	13.436	11.5839	13.0485	13.8698	17.112	14.1613	13.0438	13.0486	14.014	15.8836	13.1352
Rab5a	5270	6.93975	21.901	24.436	25.1061	22.5442	22.7134	26.6466	21.3833	19.9111	18.9271	20.5488	19.6651	17.7518	20.0803	21.4571	20.141
Ctdsp2	5524	13.9479	24.2491	21.8009	19.9481	18.9534	18.7423	16.7862	18.7008	20.7331	16.2915	18.0587	24.0539	24.817	21.2224	16.8313	22.8485
Rab21	5047	14.1733	24.6945	23.2993	20.9723	22.1469	23.3063	20.7907	21.5393	23.7076	20.7571	21.2803	19.9332	20.074	22.0282	25.4804	22.6284
Omg	2228	72.1724	41.1952	51.1214	72.4961	63.0115	49.376	72.583	47.4687	40.2235	43.3186	42.4706	44.6678	42.5659	44.3903	34.8529	39.3802
[truncated: 52,534 more rows]

## Sheet: Heatmap gene list
Table S6: Differentially expressed genes and functional enrichment analysis in WT and hTau.P301S mice with or without NR
	Tau1	Tau2	Tau3	Tau4	Tau_NR_1	Tau_NR_2	Tau_NR_3	Tau_NR_4	WT1	WT2	WT3	WT4	WT_NR_1	WT_NR_2	WT_NR_3	WT_NR_4
mt-Nd1	35308.5	5745.16	7653.44	9256.68	6641.3	5483.99	7563.74	4861.46	5729.62	6643.73	5068.84	4501.62	4991	4864.13	4737.45	5237.4
Meg3	24.06	13.685	10.0189	12.5849	38.2998	25.3003	27.6794	35.5255	31.9464	14.1921	133.292	125.078	32.5678	59.7868	30.9675	22.4662
Thy1	543.582	263.71	361.495	329.056	218.479	236.218	280.618	239.244	156.166	153.515	210.039	180.823	191.003	191.507	141.268	173.172
Ppp2r1a	321.782	178.48	226.507	218.718	139.942	166.62	146.085	161.08	138.416	174.262	160.259	144.611	164.363	167.311	143.959	150.39
Grina	529.327	263.804	291.959	272.941	183.77	207.573	203.167	194.06	174.939	202.515	209.918	202.097	276.184	214.57	167.052	197.228
Arf1	452.384	222.672	284.503	251.474	178.783	209.604	185.395	178.842	214.499	214.6	220.066	201.057	220.667	210.395	176.591	211.387
Mt1	2027.19	551.65	390.603	543.606	342.885	243.121	323.261	176.149	179.335	227.815	141.168	134.061	271.944	180.233	312.674	198.621
Mlf2	191.967	107.19	132.31	106.491	76.0901	97.2755	83.1944	89.9837	101.461	103.495	96.9515	87.4824	111.054	97.5468	89.4356	95.3999
Pebp1	950.731	215.221	287.115	193.141	128.68	157.623	149.399	190.465	210.014	260.686	216.393	171.717	232.327	197.67	206.479	229.45
Sez6l2	125.166	114.472	111.052	114.471	84.9223	100.276	89.1341	95.3369	73.1081	73.1427	85.9492	84.8712	107.309	87.3407	78.1795	80.523
Tubb2a	411.994	209.342	340.524	287.098	195.446	160.282	202.134	191.117	222.084	209.259	284.205	178.008	244.719	260.16	226.803	235.598
Lamp1	201.558	139.055	152.467	148.96	153.881	127.56	131.595	135.181	103.973	137.445	94.0623	111.287	137.95	112.353	141.166	127.374
Qk	12.9112	19.0521	19.6289	22.1725	38.0378	30.1114	32.3115	25.8217	28.1118	17.7673	18.4651	26.3961	25.7588	25.9816	26.684	24.2988
Atp6v0e2	260.089	150.475	197.977	184.104	125.863	132.015	141.127	150.697	116.54	139.626	155.073	117.206	141.469	152.048	125.011	134.929
Ctsd	901.606	147.856	143.815	102.4	130.442	102.6	86.2546	117.752	101.903	108.367	67.5563	66.5824	212.933	78.9607	128.681	135.184
Dst	1.79998	6.70571	4.61951	5.33632	11.7802	8.09724	12.1308	12.0919	8.63953	3.63414	9.12437	11.137	7.38151	10.0777	9.35152	8.95189
Peg3	7.13281	18.1884	12.9872	13.8691	32.8435	29.3081	26.6916	32.7757	21.2344	23.8721	25.6326	23.3301	12.565	20.1378	46.9975	17.4641
Ddx17	25.4021	34.8342	30.4559	28.3168	40.9004	38.6178	38.0446	46.1423	43.8189	37.1323	48.7891	57.9996	41.6839	46.9001	40.7171	38.2437
Cck	1379.85	171.461	275.739	220.689	110.475	149.18	166.493	134.142	177.714	66.1855	236.428	230.233	230.344	238.714	106.208	239.065
Tmem59l	412.386	196.91	231.378	215.623	120.867	145.888	123.983	135.319	115.658	140.499	176.62	144.888	178.655	167.718	133.386	142.197
Capza2	71.2119	54.1024	61.7476	59.6282	45.6854	45.3342	49.4716	33.0332	44.0345	38.5527	42.3014	40.6415	50.1367	49.1992	34.4986	41.8002
Ap2a2	58.393	56.3814	64.7426	63.6504	47.2606	42.0181	55.7844	45.3614	38.3155	34.8927	53.3088	37.0214	50.8393	51.2095	35.5074	42.9259
Itpka	661.57	147.018	180.032	178.357	85.9741	109.935	106.546	71.3388	131.987	80.5821	110.78	158.655	152.764	144.465	46.4532	105.912
Malat1	6.50113	15.3431	6.89837	8.24069	29.7727	22.3731	31.2183	20.5504	42.8717	4.59645	79.9544	94.4894	57.8135	53.1139	12.0234	19.5477
Kcnj10	13.5749	34.3251	28.4397	30.4017	55.2861	44.2087	49.8405	49.4178	41.3463	40.0178	27.0011	38.9745	34.6515	34.5827	53.7552	32.8446
Psmd2	93.5128	51.9704	61.9671	57.1531	42.2343	45.4402	42.9325	47.9767	46.7775	50.4248	44.8699	44.0621	49.3144	48.0614	46.2335	49.2537
C4b	96.5514	50.726	39.2946	24.952	67.9263	32.6467	41.3023	29.8236	19.5046	11.8591	8.74445	20.2892	55.3464	16.6922	12.7008	17.9057
Prpf19	43.3952	25.3651	32.6305	31.1429	24.2962	24.5919	24.6928	25.2141	23.938	26.8054	26.6145	21.5824	23.5399	23.1067	23.2887	21.6508
Eif3c	77.967	56.8648	65.8413	66.5465	55.5843	51.7738	61.4074	49.901	44.5994	50.2484	46.3102	45.3553	49.3671	52.2106	46.0581	48.7126
Cldn11	177.605	126.421	128.886	127.033	116.208	105.382	92.5875	93.7174	92.1283	73.0967	31.0273	81.1607	122.485	84.7547	90.2438	83.4319
Hnrnph1	22.0925	23.2678	23.7567	23.0246	28.4626	30.5569	30.2474	27.1972	33.3019	32.5549	34.5907	39.9559	32.8544	34.7474	27.3095	25.2215
Ly6e	94.2733	44.136	60.1858	54.6942	40.8179	35.3305	48.6271	37.6511	35.8956	31.1312	43.0936	31.151	49.0113	47.9151	31.6543	45.0954
Atp2b4	1.43411	8.99839	7.22797	9.56279	16.1562	18.1202	12.5027	34.4834	11.1999	14.7727	16.0158	10.1943	8.14174	10.7415	19.4022	11.6351
Crym	136.028	46.1806	82.4085	64.6184	27.6998	30.9594	37.3858	16.6233	40.5804	42.3969	83.9918	44.3896	31.2869	57.2634	25.7329	56.3393
Htra1	105.162	97.955	70.2928	85.2441	47.4961	43.3587	46.1442	40.4564	34.8178	42.7365	45.2537	40.9431	56.0977	50.374	43.2989	48.7068
Snca	65.4541	34.4182	57.88	41.8457	25.5952	28.1424	29.749	24.6362	82.0296	50.9205	113.023	60.2754	92.6302	89.9435	50.5113	85.0786
Endod1	34.5083	51.7356	38.9473	43.9757	38.2481	34.4487	31.6597	30.5557	27.1292	25.1688	24.3396	28.1628	27.0124	29.6156	35.5775	28.7883
Rps18	401.043	23.2193	32.9608	21.0471	18.2628	26.6683	18.3663	33.0857	84.9413	93.6413	48.5396	52.4937	66.9816	40.637	81.157	63.0566
Sfpq	14.1335	25.9699	24.0027	26.1906	30.4426	37.0581	32.6856	32.7012	33.2875	32.6731	35.2195	41.6795	33.0651	41.0088	28.8172	32.7771
Aqp4	10.6528	23.9098	23.4759	20.817	52.8626	22.1466	41.9749	38.2369	28.8389	24.6821	21.4841	25.6665	36.0887	26.92	31.1221	30.2624
Psat1	61.4371	36.9711	41.3695	44.2156	33.8904	32.231	30.2992	33.0291	31.4353	36.4158	19.8556	27.9002	36.6122	30.2022	34.1451	29.9573
Dnm3	2.75886	4.92247	4.15459	5.11623	8.2778	7.23062	6.86425	9.82621	4.64858	6.09153	6.09275	4.99783	3.59259	5.29861	8.68684	4.34088
Lgi3	92.6897	36.2782	42.5554	45.8992	35.7811	32.6272	34.3728	33.9819	30.3699	27.2403	26.8207	35.3704	40.4862	33.4791	26.6768	26.9237
Snrnp70	6.5273	14.2077	13.4406	11.1646	14.2975	15.6311	15.5443	15.0764	20.9232	14.1907	28.4512	29.7595	25.8292	23.2253	12.8192	15.3273
mt-Tp	12253.3	1348.91	1837.38	2451	1642.7	1214.24	1964.53	940.359	1273.2	1460.47	1417.78	1139.48	1832.83	1486.64	1145.75	1420.74
Gm13394	564.455	230.368	292.025	279.967	176.871	245.773	169.684	228.623	1.40196	1.89461	2.04226	1.67852	2.31309	2.27111	2.06942	1.55684
Ctss	420.338	95.3039	132.351	70.1247	128.852	77.4981	90.7281	84.3573	54.6364	64.7514	48.6637	48.5238	117.49	52.123	73.4723	53.022
C1qa	1170.26	109.127	133.758	42.9004	99.9534	84.5531	90.3393	88.6975	61.1804	73.6735	45.0142	48.3146	136.265	39.9317	69.3595	51.5383
Slc44a1	24.6928	21.0116	20.2226	22.6552	22.1511	19.3245	19.1288	16.8275	17.1121	13.2791	11.0009	16.8635	18.8141	17.3318	15.6151	16.8846
Tardbp	10.6776	13.6095	12.9278	13.2666	16.5251	15.6132	15.654	14.8394	17.2016	15.1104	19.9091	20.704	16.7274	19.7403	15.7435	15.391
Arpc3	210.263	39.0926	55.5391	46.8078	31.78	43.0191	35.7917	32.5084	37.2493	32.0988	36.2312	32.4639	45.6514	37.061	31.7716	34.0815
Gars	70.4087	39.4586	48.2039	52.9328	39.205	39.5738	39.3954	38.3045	37.6536	37.1791	33.0915	32.4458	34.6251	35.5582	32.5898	31.375
Chpf	51.0318	34.5766	38.1301	34.3267	25.9667	29.1342	26.9956	27.2363	26.9609	32.8188	28.9939	29.3477	37.1385	29.5052	27.562	26.5751
Sgk1	28.2619	63.5176	33.6229	60.5121	14.8098	15.1554	27.5956	12.1284	16.1556	10.7516	11.3852	11.3747	20.066	13.9073	24.3093	22.1476
Miat	3.762	5.89344	4.95323	5.26284	8.72177	6.80833	10.0141	6.81675	13.009	3.03415	33.1898	40.1563	19.2212	22.2395	5.11646	8.57386
4930402H24Rik	4.5775	6.85741	8.47621	8.99611	12.7504	10.0389	11.5173	12.2091	11.1546	8.96581	11.3338	13.0958	12.3936	12.1399	11.0895	10.5684
Arpc4	125.144	44.9278	66.6452	54.6111	40.356	45.924	42.6403	35.9748	39.6804	37.2854	42.7543	37.2558	52.9523	43.66	35.2609	44.9651
Ip6k2	46.2769	34.7796	33.4539	35.5623	25.1167	24.9853	28.2395	16.7845	22.5259	24.2105	24.76	21.0618	31.8498	24.5441	20.6561	21.7511
Ggt7	50.0967	37.0517	45.3738	40.2493	26.596	27.0838	25.7798	30.5802	24.582	28.801	39.2902	32.3813	37.4649	33.0343	23.866	29.2998
Pnisr	5.28105	6.44944	6.14732	7.23656	11.2183	9.55788	11.3179	8.50041	10.7716	6.40002	17.3849	20.1498	12.221	14.7354	6.69404	7.34111
Scoc	16.3007	17.6901	19.6133	23.5279	21.6432	20.5625	23.7279	20.3632	24.1444	30.4079	28.9179	26.5857	22.8841	29.4192	33.8074	25.2604
Hnrnpm	14.5667	17.121	16.8279	13.1889	16.4466	24.0186	19.2863	23.0933	28.8592	24.2288	20.3959	24.9363	24.285	22.5913	21.916	21.5262
Coro1a	135.378	30.6789	46.7923	36.9265	20.8162	28.3202	20.484	27.76	29.5668	26.0499	36.5599	29.2811	38.4915	30.3693	22.7858	27.551
C1qb	690.928	73.9758	91.5511	43.5865	85.0803	56.8189	65.4568	66.9873	50.849	62.9968	34.5093	40.2609	111.214	39.8101	54.0269	52.9951
Nbl1	80.4306	67.5277	68.3987	44.7581	36.9924	51.0534	33.1118	37.3	36.0981	42.1287	46.3898	41.3883	54.4361	33.4871	39.5774	46.0838
Fzd3	3.20095	7.18456	4.03392	5.72741	9.68749	7.69338	9.49646	10.7318	7.7025	4.4043	8.38814	7.11286	5.73275	7.61447	7.53084	7.73834
Leng8	2.42822	9.10145	6.93004	7.65638	15.8359	10.4527	12.6961	12.1652	13.3392	8.51326	29.5442	35.4	20.5528	19.651	9.22257	12.6853
Bok	238.378	53.8997	78.8602	40.4533	37.0266	42.074	32.8295	20.6997	44.3096	35.0698	22.9669	15.3903	90.7917	43.8765	27.4476	27.2266
Sema6d	2.22605	6.3307	5.30725	6.29387	12.0552	10.1487	9.9059	10.0441	9.60061	7.19308	6.05534	10.0712	8.62624	9.09003	9.64997	7.68805
Epb41l2	4.88652	6.45757	7.2085	5.82054	9.28964	7.67448	7.81557	9.83483	7.28487	6.36617	6.58383	7.79062	7.39152	7.42875	7.35561	7.5165
Ociad2	76.0016	39.6097	43.3184	40.9069	22.4615	25.1095	30.217	16.9534	34.5281	19.1615	33.32	31.5485	26.4375	37.0096	19.1331	36.2574
Serpina3n	77.3315	71.5077	60.1623	37.2891	82.6909	43.006	59.2622	21.3819	25.3672	15.8748	16.897	17.5239	58.0515	24.653	16.3523	25.026
C1qc	357.349	36.801	44.9033	20.1139	36.0101	23.239	30.7052	28.5047	30.1303	30.7333	16.027	21.3947	58.8555	16.7739	23.1687	24.7341
Rbm3	53.2646	22.041	24.9732	25.0479	13.2106	18.2323	16.5587	10.2098	11.1447	13.1422	13.3087	14.7178	17.0356	14.6523	11.4527	13.208
Adipor2	11.5382	27.2624	13.7144	19.9482	14.2765	14.0227	12.5356	14.1377	11.183	9.73002	7.75105	9.35483	10.7894	10.8347	15.9048	12.0986
Sdc4	59.9015	50.6298	39.8223	36.1793	29.3545	25.8988	27.3266	24.5243	29.4272	25.2038	20.4775	21.7263	34.0057	22.1222	38.3805	33.5311
Akap9	1.52222	3.46258	1.93788	2.3294	4.78452	4.50708	5.21495	5.44855	4.27333	2.67527	3.60059	3.6672	3.00949	3.18113	4.54177	3.85434
Cirbp	82.5739	37.486	41.6021	32.831	18.6856	26.8443	19.1315	20.345	23.6063	33.9822	26.9469	26.3659	31.3663	21.5134	28.6662	25.7722
Fubp1	1.82849	3.32852	3.73284	3.5422	5.11853	4.86087	4.61262	5.57401	5.32607	4.65924	7.28726	6.60927	4.58639	5.45626	5.58837	5.34133
Srrt	8.18776	12.4791	11.3498	9.66209	13.4444	17.1442	14.5902	18.7059	16.1745	15.1743	16.6264	17.8627	14.8893	14.6013	14.6857	13.6671
Mical3	1.78214	2.98526	2.27621	2.71115	3.83043	3.07747	4.04767	4.32991	3.04029	2.80926	3.59143	3.78194	2.96094	3.66385	3.34919	3.2416
Tsc22d3	20.251	27.3915	19.0495	34.0781	14.8843	14.4317	16.0077	16.3364	12.5333	14.5439	11.6287	13.0094	10.2662	15.2843	22.5191	15.0371
Zeb1	3.35585	5.90791	5.81847	6.36097	10.19	7.63188	9.09757	8.3584	6.55506	7.00756	6.83517	7.41036	6.60927	6.69474	9.12387	6.5697
Gm6472	863.539	65.8155	87.644	98.9578	100.129	128.948	118.983	86.6645	41.4974	69.2484	99.5026	43.4164	92.5395	34.4712	114.665	43.815
Itpk1	22.415	30.123	28.0999	26.0986	21.752	26.9547	23.0119	18.311	21.6499	17.5732	13.5488	16.3253	27.2028	17.6067	19.872	22.7263
Rprml	441.918	61.1841	91.4142	65.0909	39.7328	54.2294	53.077	31.3361	54.9895	37.2413	69.4233	82.3444	67.2298	64.9961	25.2213	66.7217
Pitpnc1	5.17189	9.37752	7.36639	9.10245	12.5507	11.0971	12.5576	13.6093	13.3744	9.22833	8.58504	10.9569	11.7388	9.8956	11.7963	10.7049
Hmgb1	22.3836	16.8422	15.7065	17.4582	13.1521	15.0616	11.682	10.6352	12.474	12.2919	12.4893	11.9114	14.5927	13.4782	13.3602	11.8442
Ednrb	5.62915	10.2144	12.8602	11.1937	24.8311	18.208	21.0701	19.4691	20.0848	25.2626	12.0787	13.657	12.3023	10.901	21.4943	13.7114
Magi1	3.40094	5.4969	4.66985	4.86229	7.38732	7.47955	6.90048	9.47689	6.31525	5.93637	6.56859	6.25447	6.14162	6.67046	8.52324	5.86025
Ugt8a	8.08142	5.53201	12.3543	11.2551	25.2717	18.6093	17.6292	17.0751	17.4746	11.4617	5.42589	14.8017	14.437	16.5227	13.7626	14.9913
Mgat4b	31.5202	26.3654	29.6851	26.0604	18.3964	19.9725	19.839	19.123	23.2028	22.4003	21.3776	20.2125	34.0475	26.0725	19.0636	27.6678
Flna	4.44134	6.29158	3.45626	3.41204	6.54636	5.77716	5.91637	5.88696	8.616	4.73061	7.39803	13.7496	7.45877	7.57038	6.20615	9.34577
Snrpd3	40.4306	20.4491	21.5681	21.0978	14.1491	16.2439	16.4488	14.1496	21.7128	21.0139	14.8486	14.85	17.0544	16.9198	16.7055	14.2315
Flnb	3.98536	5.33171	3.91622	4.37218	7.49772	5.53785	6.93689	6.03227	7.76759	4.08327	9.9687	12.4857	7.63934	8.54205	5.48	6.97587
Ddit4	34.8606	79.8856	51.6328	40.0302	18.5584	25.2742	20.385	21.7583	41.6626	35.5617	38.5506	24.2807	35.0296	27.8844	35.4027	34.5648
Chordc1	5.01344	5.86706	6.24609	6.76487	9.77801	9.29518	9.83257	7.83254	9.08284	8.00409	8.68103	9.55385	7.15708	10.2985	9.13414	7.54898
Fam220a	18.3931	17.7413	17.0319	18.6372	12.0518	11.1394	14.8435	9.99376	13.5557	10.0739	14.44	11.7003	14.4385	14.0895	10.7792	12.9343
Ddhd1	2.54396	3.24732	3.28914	3.29475	4.82759	3.85433	4.64774	4.3503	4.14871	3.72522	4.97391	5.87002	4.29081	5.02095	4.99509	4.30955
Ttc14	3.54268	2.9954	2.9167	4.04431	6.23676	4.6619	5.99915	4.47751	5.89729	3.41286	11.3197	12.1783	6.85361	8.46982	3.44411	4.07691
Fat3	1.24055	2.10395	1.80921	2.08243	3.55882	2.65628	4.0319	3.29266	2.9499	1.75127	2.82332	4.29576	2.69479	3.10427	2.85381	2.54475
Psmb2	203.469	47.1745	55.6131	58.3497	41.8733	41.3167	45.4504	37.3895	38.1124	49.5684	34.4899	34.5381	43.5039	35.7051	44.1973	38.0066
Snrpb	72.7451	36.2527	39.1135	27.2286	20.2865	24.6241	16.4976	23.4036	32.0638	32.5996	24.2217	26.0316	37.7451	26.2708	28.1767	30.1925
Cacna1g	2.58658	3.60526	3.53762	3.67412	5.2856	5.19867	5.39277	7.64059	5.11716	6.04679	9.64452	10.0739	3.64586	6.5879	8.07344	5.43563
Rhou	28.0026	24.9223	18.6897	22.9394	13.4195	14.0505	12.8552	12.7059	12.8925	8.43326	10.8556	13.1452	16.9765	13.2273	13.7226	12.8997
Tra2a	7.64855	6.05687	4.91693	5.28357	8.27186	9.16981	8.87433	7.99625	8.89766	8.0878	10.9481	11.8349	7.80838	10.1452	8.47801	8.02198
Elovl6	6.25428	7.09954	6.7997	7.69906	11.8309	10.3862	11.8105	9.39955	9.46627	6.12608	7.82511	8.87414	6.84988	10.6534	9.48507	9.26835
Apmap	45.1884	25.5157	29.2749	25.2412	19.5151	21.2565	19.4167	19.5933	20.4316	25.0161	21.7399	18.1526	20.98	21.2689	22.4645	25.2817
Coq8a	19.6226	11.8324	14.4503	13.1169	8.33742	9.52559	8.35933	7.85505	8.24158	7.95906	11.9611	8.54179	10.6533	10.0016	6.4045	10.6623
Gmpr	88.2155	22.7247	27.4185	24.1323	13.5855	19.9866	18.3512	12.9897	19.1732	22.4767	22.8127	25.4762	20.7334	21.8578	16.6714	22.0682
Pim3	38.2144	27.7356	26.3097	24.0502	17.8026	20.2191	16.3709	19.0951	19.3292	24.2917	15.9449	19.878	22.6406	20.9434	24.8491	21.26
Aifm3	10.1363	10.7719	8.75697	8.57835	8.71957	9.64956	7.15586	9.41389	12.3992	11.2209	16.3642	18.2603	11.5128	12.7111	11.5822	14.0901
Xpnpep1	15.8745	8.1235	10.1033	8.93206	5.37697	5.68397	7.09872	6.08102	6.86896	6.34721	6.67073	5.4526	7.58036	6.61497	5.42543	6.31764
Ube2g2	32.078	22.0792	24.2409	22.3587	15.2601	18.9495	19.3239	15.445	21.9591	22.395	21.1746	19.3107	21.6307	21.2649	16.8428	22.0713
Srek1	3.2324	4.4705	3.46726	3.20269	5.60956	5.74331	5.41483	4.93937	6.01709	3.46588	7.39869	8.30277	6.16736	6.4996	4.75062	4.87627
C230004F18Rik	0.907521	0.990083	0.861992	1.07372	2.55347	1.69708	2.49755	2.09629	1.97915	1.0899	4.61985	4.03107	1.61073	2.8421	1.56243	1.30037
Slc45a1	13.9591	12.1889	13.2622	13.1934	8.32078	8.40643	7.7597	11.3498	8.37964	10.7898	12.6774	10.7183	10.1167	11.5284	11.3678	10.6269
Crocc	2.16603	3.46399	4.40958	3.24787	5.43976	4.87087	6.04039	5.51144	7.01909	5.44701	8.32426	8.64655	6.73463	6.38475	6.26478	6.61217
mt-Tc	5960.42	442.515	555.511	857.72	543.433	590.412	543.744	540.596	256.537	522.623	380.84	351.947	422.12	385.893	485.999	429.647
Efna3	32.4917	20.3622	27.0477	19.4154	11.8644	16.116	13.3246	13.8511	18.5647	15.774	27.9254	21.8674	19.2811	21.8385	12.6924	19.7369
Hacd2	17.2924	17.1638	16.2184	16.4206	12.7677	10.1867	12.8128	10.6444	10.0968	8.3088	10.5318	10.4565	12.7922	12.1158	9.80442	11.2122
Dym	37.7057	18.1401	21.9207	24.7797	17.0943	19.5025	20.7025	18.954	14.7297	17.2065	15.7245	15.8427	15.9136	17.0473	14.955	15.7961
Fnbp1l	0.767918	2.24631	1.66937	2.36486	3.77886	4.18279	3.44456	6.41317	3.79491	4.25494	4.71781	5.16694	1.56582	3.95856	5.4543	4.25457
Mdn1	0.862695	1.50441	1.03684	1.42347	2.85432	1.77267	2.46523	2.56349	2.19776	1.20196	2.95689	2.93839	1.95147	2.87507	2.10075	2.02687
Epb41l4b	2.02127	4.59013	3.83693	4.57726	5.88503	5.78551	6.18401	8.02811	4.73595	4.98232	4.89486	4.73729	4.46243	4.45633	5.66809	5.0969
Trafd1	15.8512	12.9629	10.6069	11.356	8.18139	9.3217	8.59606	9.13665	8.63036	8.83186	10.6109	9.90942	10.6448	10.27	8.06186	9.5809
Smox	19.5467	17.8749	13.429	11.3306	8.37544	9.72753	7.51305	10.0082	9.56854	12.0206	9.2924	9.3441	11.9859	8.79017	12.8178	9.70955
Unc5b	2.18307	3.8434	6.13239	4.91417	8.96221	8.42105	6.92782	9.18035	8.71123	6.79408	4.73616	8.40133	6.98996	7.23235	8.10174	6.67253
Vegfa	2.51495	6.60933	6.84504	6.92009	7.99073	12.7822	7.17862	7.70724	10.8095	11.0147	16.9623	14.9106	6.96957	14.8909	12.752	12.1584
Lyz2	335.293	27.494	29.8529	13.5863	38.677	18.1914	19.4785	22.4813	18.848	23.3312	4.29748	15.8816	27.6149	9.49174	15.0137	17.5339
C2cd5	2.05733	2.01709	2.56995	2.73741	3.67068	3.35846	3.43068	3.59019	3.57598	3.201	4.99964	4.97226	3.75099	4.21591	2.81475	3.04859
Carmil2	11.181	8.70049	10.6521	8.5524	5.52731	7.49836	6.88569	6.42192	5.93561	6.67225	8.53195	6.64116	8.24382	8.17961	8.14462	7.55945
Rhof	13.7184	9.3329	10.8978	11.6316	10.2674	8.7602	9.20279	10.0063	6.73728	7.31362	9.35343	8.11833	8.60052	7.95485	8.28691	7.86539
Rae1	50.501	17.8563	20.9358	20.0325	14.1293	14.3646	15.6877	11.6994	14.0188	13.9201	14.7624	13.7378	15.7386	14.9053	11.498	13.5629
Dync2h1	1.1523	1.8311	1.27687	1.82393	2.92526	2.38994	3.136	3.26472	3.0246	1.75203	2.66504	2.79539	1.98402	2.78177	3.12846	3.15624
Dmtf1	1.95979	2.6358	2.82622	2.94976	4.61795	3.6748	4.37081	3.4897	3.85329	3.29569	4.6622	4.9482	3.58478	4.17274	3.32019	3.51506
Grm3	6.09486	6.64204	8.79481	13.0995	15.5404	13.1712	14.7675	18.2944	14.5548	19.3544	12.4173	14.7041	9.81174	14.6314	12.9765	13.3487
Gtdc1	6.65739	5.45691	5.83981	7.09882	5.15053	5.33344	6.1714	4.82277	4.31891	3.38786	5.56153	3.9339	4.89513	4.71307	3.91539	4.49553
Dock1	1.96449	3.57673	3.45925	3.54378	6.13379	4.72083	4.92151	4.68801	5.17833	3.69104	3.46297	4.49763	3.70778	4.44532	4.74234	4.81522
Zyx	10.1543	9.64908	9.09605	8.93086	6.58904	6.27777	6.40996	7.01161	6.10246	6.16168	8.26774	5.95703	7.67693	7.8854	5.8596	7.63359
Mtus1	2.02076	3.24927	2.65547	3.30259	5.40377	4.21619	4.27976	4.92036	3.95932	4.86576	2.54086	3.94354	3.67741	3.82028	5.1775	4.1599
Rreb1	0.654876	1.86382	1.05946	1.62754	3.59636	1.60334	2.67596	2.14224	2.39669	1.86357	6.55224	4.73204	4.80815	3.77136	1.99988	2.25282
Ptprb	0.350035	1.90547	1.11198	1.03154	3.62631	1.93157	3.67378	3.31001	3.93908	0.777369	3.31875	6.25805	2.76807	3.9421	2.56097	5.28366
Zfp827	2.17261	3.48662	3.87783	3.5368	5.75964	4.61171	5.08406	4.80791	3.96093	3.87526	3.72952	4.64331	4.8563	4.34093	4.33001	3.73619
Soat1	2.41799	3.69013	2.72238	3.2196	4.588	3.79995	4.31415	4.79354	4.15248	3.45465	3.43363	4.46836	3.71695	3.75553	4.53918	4.03197
Tor1a	60.6957	17.8494	22.2948	22.8329	15.4005	15.7402	15.4746	13.5488	14.7845	14.3849	16.7202	16.393	19.7879	16.2629	15.6583	17.8928
Tmem181b-ps	1.78343	1.88995	2.22429	2.93006	3.02336	2.38856	2.55535	2.73485	9.52999	6.58786	32.4049	10.5265	23.6324	14.4516	5.97804	14.8598
Borcs5	30.136	16.5987	18.304	19.3405	11.769	13.5645	12.5638	12.6295	10.7155	9.49486	14.0631	14.0442	14.7068	14.6082	12.5637	12.9574
Podxl	0.757633	3.88937	3.97917	2.98728	7.32836	6.92103	6.78289	7.93414	8.55791	4.25443	6.6602	9.9846	8.10182	8.65108	6.10511	10.0808
Zfp777	13.1729	12.2752	12.1129	11.9136	8.07296	9.74838	7.95189	8.83462	7.7396	11.3218	9.83679	9.09974	10.0426	9.44941	9.50281	9.57684
Zdbf2	0.717235	1.92055	1.13736	1.21684	4.53465	3.71269	2.92735	4.32092	2.50888	3.2134	3.08179	2.28833	1.08822	2.49888	6.3171	1.88867
Firre	2.16073	2.82808	3.32292	3.20866	4.413	3.18561	3.52042	3.83769	4.348	3.59466	7.02271	7.32054	5.63447	5.52085	3.58471	3.92386
Cntnap5a	0.790791	1.85982	1.46218	2.45792	4.63034	3.5508	4.4957	5.9495	3.64569	2.59146	3.10031	3.23044	2.78966	2.66295	3.85351	2.41304
Ptprm	1.85512	3.23757	2.72226	3.10965	4.38645	4.2086	4.41233	6.36303	3.51823	5.30223	3.6243	3.97445	2.68423	3.36892	4.56551	4.35843
Prodh	10.4912	8.37296	4.66796	4.72033	3.13435	4.43946	3.10181	3.57385	3.76906	3.98079	3.14314	3.90277	4.06101	3.45375	4.03805	4.15745
Klf15	13.4686	22.4209	13.52	18.2723	11.3862	11.4924	11.8399	12.2907	9.35081	10.3422	9.47496	10.4567	9.87155	9.66786	12.0222	11.3354
Unc13c	1.13835	1.54477	1.16832	2.49552	2.95826	3.19886	3.75684	12.3924	2.86896	7.11437	3.81609	2.64696	1.48433	2.76641	8.17836	3.10372
Rps26-ps1	809.618	55.1912	71.6431	100.839	118.353	89.7872	160.474	63.812	3.24251	2.35803	1.51615	2.17065	4.12132	0.843027	2.41421	2.10518
Rbm28	5.09459	3.87949	4.03578	3.86643	6.39559	6.02088	6.10095	6.91659	7.2651	6.17952	7.20339	7.63949	6.35378	6.53129	4.68095	5.60629
Slc35f6	6.63257	4.28987	4.46083	4.79876	3.71502	3.4159	3.71284	3.48268	3.02139	3.62747	3.48282	4.03464	3.79994	3.53917	3.70046	3.44932
Sox2ot	2.21762	1.10911	1.87891	1.8648	3.666	3.61573	2.90306	3.42498	3.52533	3.04718	1.94214	3.01692	2.78424	2.94763	3.46356	2.58968
Mettl16	1.24669	1.93668	1.72382	1.42542	2.70081	2.71522	2.38356	2.92729	2.68887	2.20605	2.12994	2.18668	2.00891	2.34424	3.30927	2.39033
Baz2b	1.27736	1.62061	1.08847	1.31254	2.31955	1.88681	2.1462	2.0854	1.90521	1.16171	1.89187	2.18687	1.72567	1.79694	1.82488	2.07826
Sall1	2.67539	4.99347	5.1948	4.84835	8.93275	6.73192	7.35596	7.15941	6.12444	5.00616	4.54531	5.92363	6.19949	5.43309	6.51342	5.75551
Babam2	18.6003	6.3701	7.48951	9.52764	5.54368	5.50587	6.08421	5.11907	4.78201	6.53862	5.64072	5.13031	6.81634	5.24794	4.97768	5.6055
Nup62	19.0879	12.2764	12.3776	11.9898	8.7015	11.2024	10.6413	11.0034	9.52226	9.78196	8.25666	9.39108	11.7609	10.4397	10.9282	10.2475
Utp4	12.3188	11.2992	10.7637	12.8807	8.52081	7.22239	10.5767	6.22324	7.87498	7.70221	7.90567	7.76648	9.74122	8.42999	7.3101	8.16863
Zgpat	4.57167	3.34173	4.35879	4.45082	4.71272	5.46374	4.07239	5.25182	4.9473	6.45027	7.25334	7.78874	6.88225	6.17276	4.92367	5.33869
Tpst2	28.8926	11.8735	12.9162	12.6259	9.19055	9.75878	8.04057	6.84477	10.4446	9.01798	11.7743	10.9144	13.1404	8.57674	6.9859	9.41621
Eif2b4	36.5996	12.7197	11.9033	11.7479	8.60818	8.69283	9.28398	8.73607	11.1827	11.7709	10.5779	10.875	11.1941	10.7982	9.7444	11.0818
Galnt13	1.61887	2.76634	2.15877	3.31775	5.65044	5.10882	4.42378	5.93391	3.59018	5.31554	2.97029	2.995	2.61288	2.90103	5.61484	2.57005
Col4a2	1.53839	3.04388	3.59843	2.68463	3.73202	3.8204	4.06637	3.71985	4.38282	2.87923	8.27533	9.19471	5.21088	5.23667	4.04953	5.09057
Med17	11.7954	7.54448	7.70589	8.23261	5.93329	6.27206	6.57374	5.90206	6.71791	7.69333	6.73448	6.77142	6.97513	6.54515	6.03376	6.1385
Cebpa	25.0766	17.0244	14.2134	13.0857	9.5712	9.5537	8.35034	7.79312	8.57101	7.80051	7.29065	8.40121	17.1015	8.57473	7.45806	10.6942
Kcnn3	0.901244	2.05732	1.70542	1.64237	3.58749	3.62939	2.62337	4.61309	2.5333	2.90057	2.71072	1.92212	2.36083	2.1938	4.68627	2.44197
Fhl2	53.3195	16.6034	23.7852	20.1844	9.24497	9.04152	14.3059	8.57514	10.773	5.81621	14.796	14.5283	16.3392	19.7255	5.24665	13.8344
Lias	10.6579	6.51612	7.24971	7.23489	4.78975	6.37237	5.08478	5.37693	5.85233	6.37716	6.29074	6.12546	5.92755	5.69139	5.62798	5.42631
Gabrg3	1.51451	1.77113	1.62805	2.07905	3.47317	2.72247	2.92775	2.80441	2.01969	2.54479	2.42214	2.62244	1.1974	2.21571	2.70842	1.93352
Tprn	23.7895	10.263	11.0808	11.3143	10.9735	7.19302	9.82606	8.7831	8.47814	8.36239	5.21512	6.77745	8.30988	7.30333	8.3352	9.08359
Col4a1	2.11455	2.94341	2.5887	2.01217	3.06807	3.31846	3.50896	2.77857	3.44596	2.17998	6.87544	7.29778	4.24907	4.53516	3.09599	4.33548
Tuba1c	18.3661	15.8891	20.3142	19.7493	16.3555	15.158	15.6674	17.6424	7.23829	7.65078	4.6252	4.54568	4.92219	5.48544	9.56567	9.70047
Dedd2	6.27084	5.10944	5.5215	4.81983	3.53485	4.20193	2.97214	4.23169	3.86765	4.41618	4.57028	4.66227	4.52916	4.20406	5.55245	4.49943
Pdyn	1.41082	3.58852	2.74385	4.40189	5.42005	5.52821	3.87973	12.4778	5.73397	58.8508	2.90214	3.60096	8.59965	4.96351	17.6812	3.4474
Kitl	2.02412	3.70792	2.69837	3.8159	4.62519	4.99683	4.72312	8.99594	3.56681	4.07253	5.23567	3.59994	3.74798	4.64721	4.45122	5.16413
Rab10os	2.16833	3.77067	3.26683	3.60851	3.51977	3.61815	3.44655	5.09529	4.38816	4.79785	5.58259	5.82525	3.62257	5.34229	5.20465	4.46151
Scrg1	162.8	42.8384	39.8369	33.3228	35.6656	34.9402	42.8289	32.0145	24.4188	25.7126	30.0728	20.3433	26.8025	24.5651	29.1407	25.5767
Ccdc43	11.099	9.41174	9.22767	9.0565	7.2621	8.01853	7.00528	5.92801	7.48868	6.2212	6.75533	6.72567	7.708	7.41274	6.62168	7.50561
Supt20	2.12611	3.37322	2.69925	3.51191	4.69985	3.63867	4.86463	3.68628	4.01874	3.88627	5.2984	5.37482	4.37237	4.91034	3.95527	3.60265
Vwf	0.655006	1.28337	0.549764	0.397263	0.859163	0.851591	0.756233	1.37058	2.63499	0.666023	1.15397	5.1402	1.48152	2.53809	1.28516	3.58239
Orai3	31.6274	11.2826	14.8496	14.9291	8.02712	11.4479	9.81245	7.529	10.7541	8.97934	11.0552	10.116	12.6284	12.2241	9.7577	13.1407
Pabpn1	4.80891	6.68983	9.45262	3.84283	5.28608	6.74403	3.45185	5.87798	9.59398	8.92318	15.8046	16.0921	10.9071	10.7436	6.72109	7.87763
Hltf	2.07452	3.27409	3.3661	3.18156	5.64712	4.90135	4.76357	4.58224	4.36392	3.67359	4.68827	4.74722	3.87401	4.93241	4.13714	4.36862
Cxxc4	0.740842	1.49177	0.96655	1.48199	2.21722	2.59458	2.14984	2.43874	1.48877	2.29948	2.12963	2.14142	1.09701	1.72702	2.73548	1.63888
Chuk	4.8541	3.74566	3.33537	3.61209	4.89051	4.36995	4.69946	4.44402	5.60735	4.23927	6.32051	6.7589	5.31502	6.26099	4.91071	4.84204
Pnpla2	9.5813	22.8067	8.40074	10.9664	5.55976	6.53731	6.51359	6.23264	6.0528	7.93421	5.87812	5.70144	6.39973	6.15944	8.12495	7.87994
Orc2	7.32608	8.03113	7.04953	7.6452	7.03129	6.20688	7.51288	6.17977	4.8092	5.31668	5.28136	5.58724	5.73059	5.72006	6.84721	4.64186
Tmem260	0.833846	0.882299	0.754642	0.898402	1.10381	0.964285	0.952344	1.17118	1.37204	1.20627	1.14849	1.32633	1.12004	1.40672	1.33559	1.76848
Rpgrip1l	0.716368	1.1484	1.08957	1.34464	1.96908	1.72868	1.90076	1.59267	1.86861	1.5403	1.88242	1.869	1.20736	1.88126	2.03286	2.04417
Fcgr3	94.8753	17.6934	14.2134	9.82395	16.0271	10.1785	11.0102	12.4278	6.61597	9.40502	6.00273	6.05085	14.5975	5.79366	9.70677	6.53381
Sox6	0.720855	1.15831	1.05012	1.50221	2.32039	1.85514	1.83722	2.53148	2.00316	1.43142	1.51815	1.41643	1.10207	1.41821	1.88025	1.58947
Chst8	10.8095	4.55509	5.66099	5.48666	2.21023	2.86623	3.54938	3.17969	2.41319	2.27902	5.03819	4.69215	2.53306	3.98804	2.94838	3.84904
Iqce	1.4804	1.56134	1.40068	1.48996	1.96455	1.97595	1.81477	1.98834	1.8725	1.97212	2.77119	2.52803	1.96863	1.82389	2.13673	1.79225
Nfkbia	24.7186	28.9729	17.8856	25.1835	11.5482	11.3935	14.2255	10.9279	11.1193	10.7295	9.72503	9.24849	11.0786	10.5461	12.5781	13.0197
2410006H16Rik	465.784	27.6079	41.0116	14.0512	14.5562	32.863	18.5751	27.4447	37.8152	58.4981	30.8299	27.8933	40.1648	28.7927	53.8577	35.5031
Lrrc28	3.64083	2.8162	3.12993	3.46456	2.76298	2.72538	2.82804	2.38073	2.3136	2.08885	2.16831	2.28574	3.01772	2.46982	2.04589	2.40491
Ramp2	20.976	9.99892	8.23691	11.4328	5.28621	5.65116	5.7903	4.03463	5.48855	4.64226	6.18678	5.72459	6.04181	6.01188	3.76143	7.46181
Mir9-3hg	11.2557	7.31115	6.9403	7.12095	3.99766	3.73945	4.05971	3.5353	3.76773	5.1575	6.56219	6.0534	3.87429	5.10391	3.17191	3.92331
Tdg	2.05269	3.00312	3.65523	3.47037	2.70726	2.8445	2.8827	2.91725	4.72593	5.04979	5.5055	6.50877	5.36594	7.08377	3.61241	5.287
Emp2	2.08113	1.88512	1.6223	2.24664	2.67467	2.1461	2.37239	2.39358	3.3124	2.88805	2.16877	2.49932	3.19925	2.32086	3.54547	3.82083
Zmym6	1.44514	1.98307	1.87876	2.62483	3.49142	2.70138	3.20211	2.6451	2.85311	2.44136	4.43868	4.42063	2.71979	3.68368	2.58786	2.47937
2010111I01Rik	6.42385	2.05587	2.43117	1.91434	1.32322	1.62419	1.45062	1.2184	1.51347	1.50979	2.05864	2.15739	2.39852	2.22157	1.24772	1.75262
Lrrc45	5.07635	4.56894	4.81112	3.69211	5.67279	5.90093	5.53361	6.08904	6.9101	5.95652	11.1156	13.1213	10.0837	7.86563	5.85037	4.8628
Dchs1	0.852235	1.81355	1.40444	1.4535	2.78392	2.00202	2.34458	2.35231	2.03451	1.90083	1.89524	1.84209	1.60457	1.78094	2.56791	2.42992
Dsel	2.13499	3.3063	3.00914	3.44614	4.94989	4.5497	4.37061	3.93127	3.7239	3.67432	3.18028	3.28839	3.93342	3.90332	4.0782	3.33821
Pnpla7	2.97717	3.81982	3.29882	3.57415	2.78525	3.13148	2.71341	3.27809	2.48892	2.01457	2.38914	2.56427	3.10634	2.4166	2.58322	2.72963
Zfp950	1.52683	0.858277	0.75634	1.0469	2.21116	1.09348	2.14712	1.65746	2.24018	1.43838	4.16359	4.19801	2.15971	3.04119	1.74528	1.66045
Slc29a3	3.18533	3.9978	3.75235	3.8474	5.0102	3.80153	4.86188	4.74266	3.18872	2.3879	2.69278	3.51752	3.77101	3.04016	2.98975	2.97354
Plxna3	1.59372	1.34776	1.6845	2.20615	2.95631	2.27526	3.29543	3.2119	2.27867	3.06199	4.2464	3.17453	2.4266	2.73116	3.22017	2.54722
Cad	1.66952	1.8768	1.80527	2.18497	2.78238	2.69127	2.19278	3.29116	2.68851	2.94861	2.52773	2.83863	2.6571	2.89435	3.04073	2.36457
Trim39	1.90316	2.49384	2.36385	2.24687	2.84184	2.5683	2.87769	2.68757	2.91892	3.08592	4.07441	4.09298	3.23087	3.2416	2.99464	2.33244
Plin4	4.99406	25.3319	6.23532	10.4467	0.829323	1.48	1.48549	0.952788	0.961388	0.472646	0.344451	0.8904	0.960953	0.823702	1.26229	1.33782
Rbms3	0.912682	1.71985	1.25932	1.43175	2.70571	2.14975	2.72927	2.72792	1.96258	1.70709	2.00149	1.67954	1.4266	1.40729	3.45418	2.03973
Sesn2	6.37328	9.90275	7.93229	7.44075	6.47612	4.87611	5.4683	5.50142	4.32925	4.79467	5.77151	4.58096	5.36948	5.61749	5.60068	5.34414
Syt12	5.59163	4.83104	5.01513	3.66496	2.73771	2.85331	3.27974	2.87471	3.18332	5.13075	4.30156	3.64621	3.30369	4.26619	2.77537	3.48325
Fbxl15	68.0476	14.5214	18.8206	13.1822	9.74947	11.8397	8.92928	11.5571	10.0403	16.3286	13.0137	12.7732	15.1384	12.8767	14.4745	12.8692
Myo7a	0.851917	1.62879	1.21844	1.00831	1.68304	1.81478	1.40517	1.87607	5.0107	2.46549	2.43916	2.32613	1.52418	2.26624	4.50958	5.39398
Hdac7	2.0727	2.33521	2.17898	1.93018	2.39454	2.39337	2.37585	2.83739	2.94554	2.52428	3.87606	6.47665	4.28414	3.51422	2.63318	2.71628
Mir22hg	20.1994	12.014	14.7719	13.2388	7.10485	8.51065	8.48624	6.61569	8.37972	6.25591	13.9623	10.5815	11.1674	13.1532	7.27297	9.97011
Bet1l	15.3267	4.79384	5.44309	5.41373	3.44695	3.97189	3.48195	4.02808	4.14677	4.96201	4.96764	4.54753	5.72145	5.03397	4.05093	5.16209
Tspan4	32.9991	14.9871	8.55199	8.10814	6.6799	7.54193	4.27279	6.31801	7.82335	10.3875	5.84244	7.1349	7.59939	6.25651	8.41557	9.85407
Cebpb	42.766	18.4843	12.0998	13.4243	8.4752	9.81924	6.96567	5.94708	11.2576	10.7446	9.50519	11.0884	23.6162	10.4984	7.89528	13.6416
Rorb	0.720148	1.34899	0.831173	1.13743	1.94055	1.49241	2.01247	2.81755	1.96681	1.37348	1.7824	2.18519	1.49899	1.97237	2.25095	1.72688
Ankrd26	0.900845	2.48352	1.66039	1.90384	3.16945	2.77201	3.43433	3.29983	2.91429	2.18194	2.7291	2.42622	2.08358	2.99708	3.02981	2.78276
Cybc1	6.76745	5.58543	5.53912	4.96211	3.72457	3.54227	3.50515	3.79116	3.4941	4.00768	4.51192	4.27974	4.4167	4.82599	4.47925	4.61916
Cpm	3.30086	4.76611	3.57183	5.04573	3.81024	3.5449	3.56926	2.47209	2.70332	1.37348	1.53655	2.44219	3.68019	2.71096	2.58586	2.77821
Rasgrp3	1.84505	2.63424	3.12158	2.90666	5.51995	3.72761	4.93726	4.3942	4.18575	2.70637	2.64967	4.13712	4.85713	3.76904	3.22404	4.13536
Rgs20	1.20106	2.07555	3.78795	3.24452	5.68221	5.20747	6.1917	5.71563	4.51574	5.96808	3.15009	4.43231	5.06866	3.54626	4.88185	2.92501
Mfsd2a	9.08891	19.2971	10.3241	15.893	6.17311	5.75756	6.88517	5.35136	4.31374	6.34015	7.49409	4.45198	7.56182	7.83474	7.05134	6.1038
Slc37a4	10.217	7.12485	6.3509	6.87435	3.96926	4.86077	5.44185	4.86807	5.1336	6.53396	6.61672	6.17834	6.67489	6.62441	5.51872	5.83844
Slc25a29	13.0571	7.97091	7.98953	6.18539	4.0817	5.62721	4.44776	5.14836	6.06257	6.54318	9.0625	6.44097	7.0022	6.26646	5.6154	7.25422
Fras1	0.450413	0.726126	0.36571	0.636845	0.87119	0.661295	0.74892	1.58461	1.04439	1.10762	1.69732	1.30251	0.383143	1.05956	1.17135	1.3752
Gm3375	198.919	25.9649	35.6376	22.1162	13.1421	23.5655	14.9114	21.6708	1.55804	2.8702	3.15772	2.04067	32.6106	1.83417	3.03306	2.30508
Arrdc2	10.0818	15.8824	5.01784	12.7322	3.56311	3.79978	3.77594	2.98034	3.28669	2.75861	3.06222	3.51813	4.03964	3.74771	3.23194	3.23424
Rps3a2	9.21405	1.51186	2.43289	2.43118	1.33194	2.09366	1.19612	1.42719	2.24674	2.39219	63.5395	1.70915	99.4942	1.36551	126.726	2.24652
Oaf	15.2668	6.67342	7.87891	6.92646	5.71788	7.15479	6.04097	5.34633	5.29167	5.1294	3.16703	5.12829	7.01915	5.40947	4.32932	6.57742
Dock6	1.03387	1.33975	0.981247	1.12133	1.3964	1.33351	1.7196	1.88589	2.33935	1.5292	2.46861	3.42187	2.30027	1.85953	1.63267	3.02636
D130017N08Rik	0.612134	1.40073	1.941	2.34901	2.75088	2.77831	2.93348	3.19074	3.40625	2.91168	4.14514	5.25728	4.93075	4.09062	2.9492	4.07607
Thbs4	16.4344	5.71416	4.32876	4.98455	6.29444	5.19913	5.9978	2.80915	3.67238	1.69425	1.62399	4.56016	5.90757	3.60056	4.44929	5.24063
Slc16a11	6.71132	6.93054	4.73624	5.51433	3.68292	4.38242	2.53099	4.98378	5.91154	11.5855	6.29453	9.34936	8.35233	6.13998	7.09946	6.61818
Rbm4b	1.10725	1.02162	1.17486	1.10184	1.84958	1.52529	1.67413	1.63552	1.40177	1.76427	2.05521	2.28391	1.67423	1.8816	2.05839	1.34982
Arl4d	22.104	27.0474	14.0974	18.7096	5.47041	11.1735	6.85478	9.03246	10.5736	11.2899	4.35748	7.01309	8.88936	7.66898	11.0166	9.65582
Hspg2	0.0771031	0.702292	0.389073	0.407597	1.14594	0.673667	0.852998	1.17478	2.05405	0.556967	0.966276	1.77117	0.858677	1.25103	1.47054	2.63103
Ppp4r1l-ps	1.00203	1.03905	0.792284	0.855521	1.2574	1.1247	1.04268	1.30781	1.44389	0.977776	1.66786	1.91367	1.35077	1.70879	1.69225	1.29005
Dlx6os1	1.77157	2.27444	2.63842	2.46729	3.67913	4.02684	3.49024	3.62912	2.76228	4.02876	3.52276	2.35507	1.90783	3.03141	2.4193	2.69785
Kdr	0.253719	1.20495	0.859461	0.597052	1.50895	1.52642	1.39468	1.64906	2.69907	1.15397	2.20364	2.50042	1.66786	1.8384	1.3914	3.77449
Gm6969	371.426	60.2807	77.7815	45.0408	46.9101	73.7877	67.9458	60.21	4.72997	1.79229	1.68427	0.474962	0.450895	1.73923	1.4407	4.55216
Dcx	0.53005	0.852103	0.67714	0.878694	1.48402	1.29473	1.25136	2.04788	0.908146	0.951718	1.88809	1.51558	0.666556	1.03898	1.54279	0.896868
Dyrk3	10.2264	5.45506	5.37258	7.06285	3.88644	3.7339	4.27847	2.31962	5.25983	3.1211	5.7177	4.12312	4.44794	4.03259	3.0853	4.65387
Lag3	26.8768	6.61557	13.0954	4.6432	12.4631	3.83291	8.00606	9.60066	3.70728	3.88403	3.32716	3.18353	7.62866	3.66648	3.6913	3.19003
Nbeal2	1.22566	1.31868	1.0084	1.06527	1.84944	1.56203	1.50483	1.61519	1.4787	1.69727	1.51276	2.06291	1.8723	1.4659	1.59357	1.40837
Cspp1	0.681624	0.527932	0.463488	0.535943	0.92651	0.885627	0.987329	0.75035	0.829423	0.590478	1.21121	1.42822	0.904873	1.01044	0.738249	0.58918
Gm11273	250.648	19.6228	42.9562	11.5671	13.6371	27.1048	11.7166	20.2881	41.0635	42.5788	34.3733	28.1835	37.6948	32.4445	25.2676	29.0838
Npas3	1.15833	1.39533	1.9157	2.0881	3.27077	2.83804	2.69953	3.1498	1.90301	1.64194	3.28647	1.94697	2.09647	2.15144	2.95286	2.15667
Eva1a	8.47037	6.64446	7.30822	6.21728	4.21521	5.28341	6.07913	3.94212	4.42139	4.46984	3.34169	4.32394	5.13104	3.23867	4.33873	4.32125
Pcdhb14	0.849037	1.29328	1.34809	1.5881	1.87039	1.82957	2.07648	1.88781	1.61858	1.85853	1.74652	1.73117	1.28283	1.66669	1.39967	1.49635
Kcns1	8.72955	6.50758	7.91408	5.8422	2.62558	3.20997	4.08899	4.05918	3.897	3.45193	6.02436	6.06943	5.74293	6.6197	3.14308	6.06859
D3Ertd751e	1.29917	1.85387	1.83231	1.73191	2.78258	2.58511	2.83755	2.46867	2.56019	2.26232	2.90069	2.16099	2.12223	2.19534	3.14465	2.66864
Drd1	1.0525	1.09058	0.973694	1.51638	2.26555	3.22792	1.29022	7.99218	1.53085	24.6826	1.54441	1.50736	2.67778	0.909185	5.58178	1.30268
Baiap2l1	10.9661	7.08371	5.59725	9.44686	3.42127	7.25083	8.55912	5.46057	2.38691	0.579423	0.233358	0.45041	0.213794	0.40162	1.43453	3.12201
Ccdc39	0.923452	1.18208	0.999569	1.14566	1.93108	1.59429	2.20865	1.33378	2.2241	1.09307	3.166	2.63345	1.87155	1.9979	1.99258	2.15892
Lrrc8a	6.20457	4.33838	2.9694	3.35857	2.54052	2.98303	2.49652	3.52503	2.6285	2.587	2.24875	2.65198	2.80397	2.51041	3.41975	2.5684
Ttll3	1.4308	2.27204	1.58203	1.92075	2.62452	2.81653	2.60884	2.0863	2.856	2.36559	2.69047	3.56603	3.36494	2.96062	3.34278	2.55892
Inpp4b	0.597479	0.824778	0.647233	0.892621	1.28842	0.975604	1.18991	1.34654	0.903785	0.938257	0.877702	0.994564	1.02678	1.04291	1.06719	0.923428
N4bp2	0.471227	0.689683	0.34737	0.467469	1.47925	0.974232	0.991766	1.01934	0.909158	0.745671	0.865402	0.778893	0.749742	0.777863	1.38459	0.703109
Sirt6	7.12964	4.87893	4.40105	5.09646	3.20384	2.64207	2.92133	4.23513	4.35633	5.08219	5.00152	6.20197	5.79542	4.69872	3.99836	4.15264
Gm13375	20.866	18.4102	19.1783	18.5528	11.6834	12.2567	11.8106	11.3368	12.9437	11.8103	13.7965	13.1243	16.9735	13.2336	13.5007	14.5189
Rsph3a	7.17917	3.61004	6.73042	8.59709	3.16458	2.71641	4.34487	4.51665	2.66567	3.32791	3.24896	2.60489	5.03106	2.56556	2.97527	3.52352
Tnfaip6	15.8297	6.81964	11.049	9.13684	8.79083	6.30301	6.15912	5.23065	5.83364	5.37687	3.24605	5.82621	7.7554	5.85013	8.73062	5.72272
Ahsa2	1.9098	1.76905	2.01954	1.89369	2.74471	3.2472	2.11491	2.67847	2.64135	2.53291	2.84244	3.75149	2.66538	3.26927	3.59862	2.58868
Xdh	0.610401	4.6812	1.47591	1.93074	1.19766	0.852809	1.45159	1.26411	0.734628	0.631639	0.770501	0.86161	0.986023	1.09032	0.628316	1.58169
Nes	0.661276	1.41998	0.842564	0.411577	1.9456	1.85757	1.72839	1.85367	3.37011	1.25935	1.71396	2.59926	2.94024	2.28399	2.08883	2.48716
A330023F24Rik	0.217716	0.768053	0.480649	0.852795	1.46138	1.06362	1.58466	1.05078	1.06068	0.601681	2.29526	2.85374	1.20894	1.94815	1.07456	0.986726
Folh1	3.93875	4.94657	4.25188	5.17578	4.79251	4.98809	4.7219	4.99106	2.6037	2.55184	2.13704	2.10848	2.70621	2.20676	2.9778	2.66748
Gm1043	0.13821	0.47023	0.459669	0.468396	0.898152	0.675204	1.02316	1.20434	0.922182	0.664215	1.16308	1.44314	0.84484	1.18901	0.926559	0.831531
Gm19439	11.4235	13.3988	6.68752	10.9399	3.90618	4.49105	5.51615	3.87021	3.81936	2.74575	0.714181	3.95433	2.62325	2.54551	3.83683	2.88648
Gm12751	127.171	32.6574	36.9468	30.4671	21.6887	40.5296	22.0854	32.2475	19.2476	25.4487	21.3036	19.4697	21.7211	13.1992	28.9682	24.0794
Sult1a1	13.5137	26.8421	7.31644	15.2229	3.26666	8.80253	4.69616	4.46774	3.39918	6.21209	3.9613	4.6349	4.09306	3.80349	4.31578	7.45288
Ciart	6.00477	6.95369	5.77611	6.22893	4.16019	4.07944	4.73209	5.52095	5.05591	5.93962	3.54353	4.98112	4.34224	4.18531	3.85719	3.54118
Rrp8	4.31668	4.24328	3.77584	3.88098	3.45901	2.59236	2.74085	2.80395	2.78853	3.05401	2.34011	2.60228	2.5571	2.29488	3.75285	2.84414
Atp2a3	0.723059	1.70545	1.14527	0.572955	1.8394	1.63863	1.74109	1.86121	2.75684	4.90658	1.88401	3.38347	2.14135	1.66902	2.20188	2.90589
Gm4737	12.5681	6.44228	7.46723	8.20086	5.94315	7.6254	6.07041	6.5746	3.04002	3.56761	1.77638	1.75915	6.63094	2.37689	2.87203	2.97533
Csrnp1	5.20418	5.33647	4.33059	3.18394	1.8098	2.37232	2.51911	2.81597	3.2294	1.86121	3.28698	2.99337	3.2265	2.69359	2.09969	3.79428
Hhip	0.392674	0.728481	0.748954	0.963777	1.81124	1.26748	1.31393	1.69485	1.50905	0.853419	0.7039	1.40793	1.04209	1.41203	1.21605	1.32939
Alpl	0.862646	1.00688	0.955543	1.21405	2.48489	2.74958	2.04497	3.24141	4.47899	3.88258	2.38911	3.70548	2.53633	2.52069	2.11357	5.62494
Wdr78	0.441288	0.797973	0.424849	0.624903	1.74445	1.21266	1.35748	1.65454	2.17694	1.66249	1.34013	1.319	1.25216	1.22845	2.89953	2.51108
Tle2	1.47313	1.07954	0.963615	1.185	1.28591	1.39936	1.68403	1.54838	1.33482	1.75565	2.58419	3.55111	2.04914	2.05136	1.39396	1.45685
Agbl5	0.721863	1.04815	1.03966	0.81121	1.45828	1.3151	1.24045	1.99981	1.56727	1.74606	1.97494	2.07278	1.43573	1.3647	1.99099	1.37959
Car8	0.308323	0.851238	0.916834	0.970921	1.06092	1.21039	1.46075	2.30866	1.48344	22.6627	1.4814	0.983701	0.586995	0.828024	2.91564	2.25119
Ncf1	8.75653	2.99885	3.72605	3.04883	3.08387	2.06537	2.37323	2.13324	1.81064	2.34275	1.44388	1.86251	4.53259	1.75671	2.01768	2.32242
Tie1	0.759328	1.47172	1.33891	1.09648	1.46603	1.4227	1.34865	1.95901	2.80739	2.28925	2.10868	3.73305	2.55076	2.68336	1.57325	3.59594
C78859	1.31359	0.595679	0.864592	1.08306	1.44961	0.819602	1.08769	0.950982	1.83278	1.25644	4.27348	4.02699	2.50826	2.80243	0.878817	0.982358
Gm20075	8.4423	6.91411	6.7369	8.47741	5.00357	7.52932	6.73036	4.43466	2.54512	2.39812	2.71399	2.83131	2.21212	2.72748	2.39405	2.4443
Chml	0.510954	1.05241	0.682954	1.0569	1.64474	1.6344	1.35019	2.86768	1.29876	1.1025	1.36638	1.73887	0.788534	1.21715	2.22518	1.45082
Abracl	51.4272	8.03587	11.6576	7.08515	5.11966	7.0661	5.69918	4.00235	9.80395	6.96549	6.84323	10.3574	8.66436	7.52737	7.13881	8.21385
Pradc1	21.0577	4.00859	5.17124	4.07412	2.54369	2.74465	3.08826	3.47077	4.78658	4.75526	5.05935	6.37321	3.78142	4.29623	3.23807	4.96295
Frat2	5.57585	5.83002	6.58829	4.68422	3.41707	4.12434	2.83655	2.84273	4.79082	3.9195	6.22765	3.93377	4.51939	5.02957	3.55687	4.75996
Slc25a40	0.627356	0.707716	0.848873	1.01684	1.21076	1.06281	1.30243	1.22482	1.10595	1.05654	1.59232	1.56252	0.943944	1.37346	1.41599	1.06084
Fgd5	0.310182	1.00944	0.978262	0.708223	2.45897	2.11653	1.24877	2.28854	1.64542	1.93953	1.38987	1.45433	1.16006	1.53835	1.51919	1.94411
Adamts10	1.1204	1.47026	1.15822	0.998789	1.1849	1.10231	1.11389	1.67632	1.65137	2.04379	2.87132	4.04132	2.27176	2.00311	1.21079	1.83537
Dach1	0.556654	0.675927	0.936317	0.909759	1.0993	1.78463	1.249	3.03589	1.42966	2.15524	1.08066	1.2284	0.779777	1.04202	1.17843	1.23103
Sirt4	3.25549	2.69204	2.63378	3.23477	3.50093	3.52224	3.1604	3.05364	3.7327	4.27573	5.39378	6.32227	5.18736	4.87073	4.08886	3.22294
Vwa3a	0.12955	0.657532	0.423435	0.687199	1.36651	1.18667	1.36896	0.743486	2.3275	1.33799	1.01751	1.3001	2.13313	1.05071	2.22937	2.01415
Glra3	0.175092	0.480577	0.308075	0.400298	0.973789	1.91898	0.919879	2.95682	0.597308	0.956167	0.961097	0.635071	0.212128	0.510909	2.65944	0.682337
Zfp707	6.51049	2.83181	3.3098	2.55147	2.02594	1.82468	2.15371	2.01195	2.48537	2.39296	2.56356	2.5112	2.84014	2.50788	2.08767	2.99258
Alms1	0.121383	0.300453	0.200651	0.306644	0.656938	0.541875	0.560744	0.526044	0.571853	0.351831	0.472693	0.523483	0.289046	0.440104	0.576008	0.597894
Zfhx3	0.0930427	0.215926	0.160755	0.118022	0.725025	0.610176	0.403807	0.87391	0.406161	0.440989	0.167262	0.258132	0.406786	0.190765	1.25434	0.304832
Dnah5	0.0705451	0.253028	0.174567	0.235719	0.792676	0.520268	0.716301	0.836004	0.820705	0.313596	0.629579	0.322028	0.545676	0.504881	1.54713	0.657816
Hddc3	11.2615	2.31687	2.93494	1.92367	1.82803	3.50029	2.12568	3.02031	1.08558	1.52042	0.860044	1.07574	4.16663	1.08865	1.43573	1.11939
Fam173b	1.6169	1.23009	1.01989	1.07974	1.5997	1.99452	1.45472	1.96655	2.21934	1.98559	1.77612	2.00158	1.6357	1.78255	1.5773	1.93885
Hspa12b	1.65795	1.69533	1.98989	0.985327	2.29015	2.50301	1.98101	3.29412	2.61926	2.94876	2.23104	2.83585	3.02693	2.68536	2.50036	2.39909
Rbm11	4.43686	2.96787	4.08133	4.87416	2.93666	3.48088	3.62194	2.67675	2.79986	2.16502	2.81413	2.61488	2.893	2.94522	2.9699	2.38234
Ccdc187	0.00863488	0.386733	0.288669	0.16235	1.44024	1.00715	0.493345	1.06522	1.4047	2.12077	0.250451	0.567519	0.711375	0.583277	1.96546	0.786466
Cdc7	1.44028	1.36903	1.21557	1.26258	2.28019	1.96966	1.5853	1.79756	1.72735	1.75844	3.04203	3.87033	2.8386	2.53372	1.63729	1.62165
Kcnq1ot1	0.0674523	0.0268434	0.0201234	0.0449133	0.108124	0.0617862	0.151447	0.0807717	0.11295	0.0257394	0.232881	0.168675	0.0883463	0.121401	0.0598087	0.0651029
Dnah6	0.0576504	0.21615	0.0323235	0.0622942	1.02859	0.571105	0.534243	0.571325	1.40839	0.475338	0.122543	0.0817479	0.605324	0.444937	2.22052	1.25499
Odf2l	0.289451	0.532757	0.389176	0.602488	0.958784	0.804715	0.750341	0.833791	0.769619	0.595256	1.02945	0.991537	0.650601	0.752378	0.981897	0.688779
Sars2	4.73835	2.73424	3.47347	2.49083	2.00334	2.36176	2.22027	1.46857	2.39254	2.42205	2.51317	2.45151	2.49796	2.20344	2.27546	2.43351
Hbb-bs	17.4571	1.22017	4.53	2.00572	1.4308	1.01207	0.798149	1.34381	31.1033	10.0129	8.31849	64.3685	5.68903	5.4215	12.767	3.83708
Zim1	0.178399	0.489316	0.38392	0.340181	1.62531	1.14069	0.82699	1.562	0.893583	1.43341	0.725321	0.602661	0.533981	0.641988	3.07111	0.467586
Amn	16.6671	4.88686	3.48499	4.95515	1.66945	3.54263	1.84441	2.66658	2.83798	4.41438	5.5974	5.02383	1.86866	3.13941	5.50732	4.73653
Gm7335	8.41725	28.6124	35.1563	41.2974	45.7217	42.6492	34.5109	31.6215	10.553	4.33243	8.56381	6.53233	3.58299	5.36392	6.20851	5.81356
Rnaseh1	3.24851	2.87883	2.93904	2.31885	2.2266	2.16409	1.70236	2.18549	3.98262	3.40463	3.66518	4.25042	3.10082	3.76386	2.83894	2.73062
Sema3a	0.189682	0.228995	0.162099	0.337193	0.684604	0.878082	0.506302	1.63723	0.474362	0.90007	0.249216	0.460715	0.277989	0.425013	0.639524	0.328765
Gm14204	0.401287	0.52757	0.585788	0.498033	1.50255	1.4283	0.828238	1.75969	0.757716	2.07807	0.884434	0.753548	0.618131	0.511443	1.69765	0.713706
Pou2f2	0.555886	0.72631	0.62335	0.553945	1.11445	0.729212	1.06137	1.1149	0.850397	0.926141	0.902088	0.945892	1.09127	0.774081	1.22537	0.897124
Pdlim1	2.79086	1.97949	1.71968	1.62114	0.885768	1.24127	1.35605	1.62571	1.11739	0.688604	0.965677	1.46173	1.13358	1.90185	1.19901	1.35304
Mov10	1.19557	1.02134	1.03095	0.912486	1.04261	1.23838	1.44109	1.15697	1.21172	1.54043	1.84919	1.68028	1.37512	1.39839	1.22147	1.66596
Nrros	2.80344	2.44287	2.29369	2.22585	1.86255	1.67475	1.53421	1.58836	1.03274	1.18732	1.51693	1.51665	2.49811	1.51465	1.00266	1.77041
Scnn1a	0.143752	0.781161	1.07514	1.21159	1.82965	1.02833	1.20028	0.773096	2.19236	2.18472	1.68553	2.55528	3.39612	2.3556	2.84994	2.48942
Shroom3	0.147329	0.385139	0.266669	0.299012	0.617156	0.46549	0.479557	0.489708	0.748969	0.580502	0.426925	0.351516	0.551	0.342887	1.40596	1.06611
Ccl6	48.1239	1.27614	5.09891	1.0727	3.9424	2.45378	2.42149	2.27245	1.68224	1.8316	0.87519	1.08593	5.69861	1.32549	1.18033	0.960248
Dclre1b	1.16101	1.39985	0.840586	1.28944	1.00407	0.83846	0.788973	0.865375	0.712113	0.815473	0.716483	0.676419	0.666606	0.598322	0.861743	0.608606
Gm21781	0.350785	0.989991	0.51997	0.670904	1.94423	1.25314	1.33612	1.65578	1.70525	0.621971	2.31629	3.42468	1.96556	2.39187	0.855484	1.20673
Taf5	3.77654	2.73246	2.49711	2.24582	1.57846	1.84496	2.10381	1.59895	2.26743	2.13797	1.9609	2.07741	2.22458	2.05807	2.05677	2.73058
Hif3a	1.1255	3.74743	1.27627	2.7958	1.11359	0.810863	1.3786	0.703119	0.297333	0.0996554	0.554092	0.476095	0.551557	0.628582	0.514013	0.828635
Plekhf1	4.38544	2.5422	1.59666	2.45645	0.601311	0.787658	1.07999	0.989812	0.932334	1.30231	0.646734	1.00822	0.800868	0.657561	1.68515	1.15154
Col5a1	0.0899522	0.619331	0.346738	0.49895	0.232972	0.299068	0.4332	0.57307	0.590662	0.406936	1.97373	3.47579	0.672041	1.53497	0.44687	0.864475
Gm21811	3.55843	6.49358	3.6258	6.0338	6.14413	5.12609	6.47133	6.97544	8.17523	8.14888	10.4168	12.8669	6.96415	9.71009	7.41726	8.01139
Slc5a7	0.0150345	0.110689	0.199149	0.0584842	2.50766	1.79949	0.306075	3.33497	1.39486	4.42316	0.24123	0.115122	0.0637517	0.172455	3.15151	0.147771
Rasl11a	13.1416	7.49916	12.835	7.00846	4.86753	4.14199	3.61913	2.78257	4.31014	1.71672	6.01703	2.02877	8.30308	5.49296	2.74872	5.18515
Cfap44	0.171628	0.421192	0.203778	0.366542	1.04068	0.974093	0.795603	0.561324	1.47555	0.45083	0.922082	0.489598	0.715531	0.649791	1.68245	1.40905
Gm46430	0.546616	0.758978	0.734941	0.65282	0.834525	1.47575	1.02968	1.29132	1.35284	1.38861	1.13626	1.59711	1.02822	1.30167	1.52017	1.18762
Cfap65	0.303945	0.659332	0.150636	0.190019	0.888417	0.848498	0.570299	0.704139	1.45548	0.655828	0.669893	0.5195	0.789081	0.553401	2.32587	1.55772
Sclt1	0.426012	0.632788	0.530357	0.625078	0.876876	0.759916	0.868753	0.714224	0.776518	0.706764	1.17613	1.55233	0.726651	1.14307	0.800691	0.859475
Kank4	0.530896	0.792581	0.636256	0.871965	1.39333	1.621	0.97621	1.18891	1.55187	1.94075	1.27774	1.60348	0.686076	1.34199	2.44561	1.77414
Prss36	5.79574	1.63245	2.14361	1.9471	1.4192	1.33527	1.15914	1.31216	1.85821	1.81652	1.98342	1.98361	2.20226	2.41747	1.5756	1.95062
Cd14	23.3729	4.76891	3.81339	2.20476	4.4737	2.83483	3.72211	3.22007	1.30345	3.2612	1.66557	2.30774	6.27812	1.78871	2.31941	2.582
Gm38020	0	0.478744	0.0686788	0.635321	1.55099	0.886536	1.17981	0.798766	1.15316	0.297925	3.35964	4.6318	1.27516	2.71758	0.663842	0.713449
Col27a1	0.0847116	0.279853	0.32471	0.228134	0.550186	0.43772	0.594826	0.683095	0.443067	0.333779	0.55092	0.760917	0.706571	0.431862	0.423778	0.397092
2810029C07Rik	3.34382	2.9041	2.71179	2.92808	2.33942	2.36019	2.13889	1.88633	3.44944	3.8214	5.33303	3.32522	3.63024	3.59756	2.72331	2.81706
Dnah2	0.130389	0.31651	0.143035	0.191123	0.481593	0.353116	0.349959	0.305351	0.644841	0.405793	0.248394	0.37983	0.501383	0.310688	0.908539	0.549774
Mfsd3	11.6434	2.3529	3.20358	2.17279	1.32435	2.00436	1.27061	2.08106	1.49295	2.17814	1.85497	2.24872	2.53243	1.6733	1.5247	2.12807
Cd84	2.39466	1.37788	1.05818	0.692939	1.70294	0.900537	0.995095	1.07348	0.395472	0.382036	0.359011	0.448912	1.53256	0.560399	0.824863	0.407791
Hydin	0.0376359	0.115453	0.0445116	0.0549012	0.499562	0.267177	0.383098	0.373282	0.499247	0.256422	0.174194	0.0660423	0.247934	0.215853	1.24566	0.431569
Clec7a	10.2289	1.99322	3.30719	0.563071	7.04799	1.80715	3.08412	2.51501	0.53145	0.232359	0.039701	0.225778	3.87756	0.348469	0.504298	0.379388
Gm4294	79.1887	8.05498	12.2913	7.70556	7.30183	8.60821	6.08078	8.32425	7.11345	5.35458	4.17901	3.17467	5.27415	3.52275	4.49384	5.1617
Fancl	3.72436	1.57479	2.12698	2.25147	0.951558	1.64429	1.20639	1.06394	1.93491	2.01611	1.58401	1.36488	1.50914	1.57155	1.59271	1.81381
Slc11a1	8.42824	1.74238	1.40129	0.950311	2.00493	1.3007	1.6695	1.76418	0.669473	0.601608	0.607751	0.891468	2.01169	0.758935	1.0373	0.8404
Ccdc3	1.46192	3.93867	2.4657	1.44232	2.93028	2.77527	2.33754	1.50933	1.43387	1.02265	0.862953	0.831451	3.33055	1.94424	2.49127	2.2074
Hist1h2be	0.70617	1.04215	0.722317	0.692935	1.09737	1.17715	1.42885	1.50331	1.85561	1.29095	0.88336	0.901211	1.79202	1.16759	1.67342	1.96343
Lrguk	0.182816	0.289034	0.270546	0.237051	0.757579	0.549611	0.595672	0.545695	0.478093	0.378635	0.499009	0.403805	0.302415	0.394309	0.816569	0.479164
Gm45716	8.41953	2.5947	2.9613	3.57202	1.98969	1.35054	1.78362	0.853916	1.65192	1.80905	2.96906	2.89668	2.39735	2.57143	1.71223	2.77117
Alb	23.8405	1.51158	5.62204	0.328863	0.243981	0.177004	0.0713817	0.29378	0.0920951	13.5146	0.0447187	0.0693583	0.10974	0.0230889	0.105192	0.047482
St8sia2	0.141845	0.647857	0.407591	0.31676	2.00831	1.02019	1.21097	1.0771	0.981487	1.52144	0.719735	1.04591	0.696945	0.502175	2.27873	0.733229
Aldh1l2	0.384522	0.471827	0.620626	0.395943	1.75746	0.649193	1.15862	0.694307	0.603682	0.393625	0.418757	0.591757	1.06188	0.461248	0.70923	0.629898
Tlr7	2.49451	3.30321	1.25876	1.73856	1.64747	1.04093	1.56992	1.3725	0.739739	0.586999	0.461823	0.809135	1.58664	0.649102	0.651807	0.708299
Klhl40	4.17319	3.33055	2.80352	3.56349	1.3884	1.80255	1.33687	1.55236	1.46608	0.98035	2.13566	1.75362	2.93902	2.11886	0.925939	1.77853
C3ar1	4.5729	1.89861	1.52925	0.983992	2.042	1.32404	1.0226	1.03884	0.751522	0.530704	0.316261	0.490519	1.51639	0.628039	0.732496	0.555369
Gm5436	58.8574	6.96301	10.0721	13.5182	9.02324	9.67055	8.83979	8.48384	2.43193	3.29317	2.11743	2.44203	2.47817	2.27061	2.29884	1.72944
Havcr2	3.24326	2.81254	3.06861	1.94096	2.29382	1.42828	1.86365	1.91451	1.30791	1.14684	1.23168	1.31335	2.81474	1.07314	1.43053	1.06258
Hba-a1	8.04659	0.833483	3.29579	1.89704	1.35327	0.382892	0.480391	0.786806	15.9375	6.65668	5.41713	36.2083	4.178	3.46288	8.85921	3.56068
Spin2c	7.33314	4.1588	4.31454	3.43588	1.91521	2.67181	2.7114	2.89089	2.81944	3.88489	5.09585	3.49961	2.91166	2.98448	3.79289	3.51295
Gm8121	34.3501	9.70268	10.8334	14.2221	7.39909	12.5651	14.4059	6.00772	8.10447	12.7305	7.13599	7.7041	3.29632	3.25095	7.2081	6.57412
Lgals3	28.1784	1.96138	1.29632	0.41453	2.24739	2.00802	1.10971	1.21673	2.20562	1.13967	0.394574	0.378845	2.57287	0.669379	3.02313	2.24441
D230017M19Rik	0.906604	0.653807	0.39127	0.618715	0.832121	0.825592	0.940071	0.967242	1.19265	1.39963	1.03062	1.27879	0.973123	0.750044	1.06209	0.646165
Efcab12	1.27458	0.899282	1.04515	0.78503	2.0962	1.51776	1.42295	1.73475	2.47031	1.50662	2.37936	2.6839	1.6986	2.19302	2.71985	2.04617
E430024I08Rik	0.183232	0.843132	0.577885	0.807808	0.987094	1.01823	1.04688	1.11428	1.03628	0.974658	1.57176	1.33289	1.10996	1.12095	1.05332	1.17662
Ccdc162	0.0915372	0.291013	0.120726	0.215805	0.594849	0.477679	0.469979	0.385565	0.824928	0.387997	0.256769	0.122129	0.453681	0.344692	1.22733	0.741571
Mroh7	0.601056	0.813447	0.590991	0.584525	0.998125	0.820452	0.510816	0.880517	1.11214	0.975169	1.17823	1.17316	0.974498	1.14908	1.33444	1.23945
AI480526	0.0359174	0.52887	0.30585	0.430798	0.865129	0.822508	0.849148	0.904894	0.844488	0.483531	1.92838	2.56691	1.31633	1.37331	0.855087	0.859028
Ankub1	0.421166	0.455269	0.569266	0.663134	1.58945	1.29821	1.17219	1.31255	1.59305	0.948269	0.457936	1.13897	1.17844	1.32917	1.37416	1.03817
Rpl10a-ps1	48.5256	6.44787	9.08429	3.78537	3.02437	4.83318	4.60117	4.05785	6.18368	7.32762	6.08529	2.23537	4.4014	4.38216	7.08188	3.65575
Gm48062	0.0323627	0.436817	0.571572	0.60847	1.76018	0.988139	1.82776	0.693505	1.7069	0.467554	5.03285	4.74962	2.68577	3.65031	0.601334	0.848229
Mc4r	3.90739	1.96313	2.11533	2.53328	1.45026	1.08972	1.75783	0.677126	1.68139	1.59615	1.65185	1.09941	1.41645	1.09795	1.50066	1.33056
Lama3	0.118457	0.242255	0.219176	0.296958	0.49497	0.270061	0.414893	0.397918	0.431574	0.373395	0.667667	0.665168	0.392273	0.473054	0.53651	0.512289
Fam227a	0.358853	0.265327	0.272784	0.244587	0.529051	0.471993	0.453199	0.532912	0.374213	0.471315	0.618938	0.827862	0.53509	0.674314	0.539628	0.46425
Gm43980	0	1.09805	0.232423	1.09209	4.14456	2.05729	3.49148	2.28653	2.97707	0.725932	6.0097	7.89345	2.64663	4.76336	1.55885	1.44867
Tlr2	4.7298	2.40094	1.75808	0.949148	2.11458	1.56451	1.38666	1.54903	0.912411	0.868954	0.364856	0.628766	1.44963	0.556171	1.61842	1.30979
Gm8325	12.4356	13.464	18.5718	15.7691	6.15737	7.48235	6.60537	7.8378	8.59958	9.48748	7.89998	5.13451	6.86838	7.10889	9.34465	8.74764
Map3k6	1.08741	3.10962	1.04629	1.49365	0.525082	0.461455	0.508354	0.747211	0.632444	0.689893	0.568696	0.940847	0.993654	0.763427	0.674223	0.954065
Dlec1	0.139397	0.373194	0.199835	0.246479	0.689245	0.742911	0.624164	0.616516	1.01466	0.832198	0.35974	0.363883	0.491298	0.597594	1.83224	0.938316
Tlr13	2.60243	1.14911	1.30576	1.02257	1.58292	1.16783	1.15231	1.27887	0.476075	0.699139	0.377168	0.666757	1.45703	0.389475	0.583843	0.503823
Igsf10	0.0585207	0.405201	0.168745	0.292686	0.84877	0.525838	0.444705	0.735966	0.350624	0.345873	0.299232	0.368084	0.450718	0.25572	0.631067	0.312245
Itgax	3.35674	0.888813	1.99474	0.58416	2.68136	0.345238	0.928175	1.03345	0.246987	0.116019	0.130832	0.10146	1.5411	0.236427	0.266722	0.277834
Gm43843	0	1.34498	0.472169	1.24796	2.2988	1.04485	4.00295	0.898052	3.32976	0.983157	7.7212	8.15427	3.17417	4.90654	0.807225	2.03206
Fchsd1	0.418616	0.513662	0.557436	0.442284	0.803109	0.937326	0.60073	1.05061	0.76848	0.997798	0.870686	0.959645	0.760747	0.711372	1.04431	0.690827
A330015K06Rik	0.699128	1.02607	1.09814	1.45756	1.07933	0.560874	0.720198	0.404911	0.487822	0.261065	0.160734	0.489848	0.539763	0.602765	0.541273	0.592843
Ushbp1	0.591003	0.314249	0.356217	0.272473	0.428589	0.61755	0.517493	0.623727	0.826226	0.655475	0.680809	1.26544	0.898999	0.828562	0.457562	0.774513
AC078895.1	9.16106	2.35497	2.77626	3.08583	1.74968	2.344	1.27718	1.48206	1.43097	2.25181	2.40035	1.69818	2.60421	2.05469	2.76374	2.21333
L3mbtl1	0.182136	0.235905	0.804195	0.629782	0.995861	0.543762	0.890436	1.13691	0.758736	0.598039	2.88491	1.937	0.686505	0.90274	0.834318	0.954759
Gm37069	1.02432	2.31269	1.29222	1.51415	1.22036	0.575478	0.941761	0.581388	0.663932	0.121081	0.505703	0.71898	1.7498	0.74414	0.5472	0.724886
Slc16a4	0.131253	0.684478	0.510538	0.482207	0.838517	0.935102	0.890686	0.861528	1.84882	0.588987	1.40397	1.59129	1.27213	0.878234	1.1813	1.89208
Ebf1	0.19135	0.266813	0.164587	0.203004	0.581189	0.244324	0.411257	0.66494	0.442162	0.588312	0.311316	0.638249	0.305588	0.293761	0.580797	0.42744
Col5a2	0.1681	0.303972	0.172999	0.183552	0.398708	0.205306	0.214976	0.220336	0.455391	0.238211	0.80806	1.32104	0.246533	0.389023	0.431533	0.655089
Frem3	0.451922	0.472982	1.16538	0.72387	0.888171	0.600648	0.776873	1.10854	0.236499	0.192031	0.3117	0.161148	0.644136	0.533626	0.594287	0.461603
Rpsa-ps2	24.2994	1.77479	2.49372	2.93825	0.998958	1.29545	1.45646	1.7871	6.49511	7.34543	3.57038	3.69175	5.49068	3.19529	5.93501	4.17011
4833445I07Rik	4.44429	2.88521	2.77071	2.54633	1.95411	2.08282	1.59506	1.28699	1.70763	1.86652	2.77455	1.7477	2.34784	2.79921	2.25054	2.37034
Dnah11	0	0.140432	0.0407221	0.0152204	0.48642	0.283139	0.196569	0.183555	0.522136	0.196564	0.0760601	0.0374504	0.234648	0.130903	0.773599	0.588395
Gdpd2	0.276161	0.384044	0.615482	0.453577	1.25883	0.955637	1.22115	1.08761	0.620059	0.894678	0.908927	0.91633	0.724915	0.657009	0.876608	0.603183
Mlph	0.712801	1.28281	0.699395	1.23235	0.894344	0.541686	0.852992	0.788964	0.46302	0.488898	0.488758	0.363869	0.710053	0.454235	0.358708	0.508581
Castor1	5.60668	3.14216	2.14231	3.9146	2.40156	2.0082	1.9118	2.12317	1.33605	2.19497	1.03134	1.9952	2.71053	1.5116	2.09734	1.76625
Gm14150	6.76834	3.7296	4.22971	5.56642	3.37609	2.52584	3.3748	5.29925	1.11507	2.0166	0.889518	0.839779	0.949078	1.39778	1.01891	0.53384
Gbp9	0.213245	0.392493	0.279362	0.223332	0.977136	0.500851	0.721747	0.60802	0.833895	0.333934	0.971795	1.33977	0.645879	0.815346	0.761984	1.12858
Adgrd1	0.122372	0.337853	0.24443	0.125618	0.485973	0.965244	0.475484	0.531554	0.440653	0.261175	0.264314	0.553105	0.796883	0.259941	0.390811	0.360831
Mrpl48-ps	29.6192	6.38479	7.48995	4.84401	6.56548	8.14749	5.78282	6.1045	2.37391	1.22663	1.56438	1.87297	7.19306	1.95551	2.40161	2.9724
Cd86	3.54625	1.18029	0.862578	0.676218	1.3807	0.83509	1.05027	1.14104	0.765892	0.502292	0.615056	0.354957	0.870508	0.605583	1.00939	0.6075
4930516B21Rik	0.568067	2.35253	1.2989	1.243	2.24368	3.90261	1.77202	4.6472	3.38421	3.03101	3.54946	3.48889	3.44114	3.16752	4.24686	2.83823
Lrrc9	0.132828	0.230898	0.0837835	0.208115	1.01486	0.50696	0.465226	0.410291	0.548642	0.610594	0.15711	0.190704	0.382196	0.310366	1.22762	0.36265
Frmpd2	0.105443	0.291112	0.0415686	0.0939974	0.68273	0.515122	0.484719	0.396947	0.929685	0.597228	0.252149	0.0672827	0.606797	0.571147	1.74495	0.604551
Col15a1	0.133651	0.319793	0.34564	0.25995	0.588455	0.481535	0.421297	0.479918	0.704914	0.482724	0.53611	0.724899	0.858185	0.638772	0.512197	0.613026
Igf2bp3	0.197603	0.204184	0.249283	0.235996	0.527945	0.362009	0.560054	0.385499	0.449403	0.26636	0.635395	0.50436	0.453603	0.40428	0.398571	0.422514
Impa2	1.32825	1.44177	0.902265	0.761785	1.74652	1.77822	1.10713	1.86402	2.98663	4.09291	1.70243	2.83605	1.08313	1.33476	2.90707	2.94577
Gm15417	9.20236	3.24404	2.08451	1.31849	0.869075	1.61446	0.801323	1.32506	1.58308	2.60424	1.69427	1.2328	1.23192	1.19877	1.91891	1.46583
Mtcp1	0.0947465	0.465034	0.203194	0.42999	0.77543	0.486011	0.970651	0.570689	0.879027	0.746636	1.43836	1.10033	0.734643	1.11095	0.583163	0.459413
Gm48239	0	0.161269	0.10551	0.294359	0.804567	0.23348	1.08281	0.401354	0.455548	0.0313849	3.18529	3.4308	1.18698	1.8578	0.111004	0.454081
Gm10704	15.6924	4.35027	6.37885	7.31009	4.21478	5.74967	6.03055	5.11648	2.43756	2.51903	1.72161	2.15099	2.5349	1.55556	2.42984	2.36116
Tnfsf10	0.0966824	0.247154	0.274428	0.229835	0.567581	0.344404	0.677254	0.821263	0.74749	0.338619	0.43754	1.22357	0.663756	0.739335	0.392977	1.33038
A330076H08Rik	0.209848	0.175564	0.33693	0.309207	0.830069	0.396091	0.576296	0.883905	0.472785	0.451003	1.75415	1.93551	0.450693	0.790202	0.742179	0.350009
Gm4149	85.7773	14.7128	3.10282	3.38855	3.02583	5.6324	2.22094	5.51992	12.699	12.7196	11.7633	12.9479	3.91103	11.9512	8.03344	8.25963
Sp100	0.168452	0.268709	0.162923	0.116494	0.442101	0.260599	0.412999	0.630899	0.406768	0.442488	0.408889	0.874243	0.408169	0.400761	0.14998	0.757934
Gm48583	63.6412	17.038	23.3558	16.0041	4.59521	14.8388	7.85221	4.69113	8.57845	12.158	8.09286	11.5675	13.0842	14.9933	10.5262	9.35115
Gm9855	1.77669	4.40379	5.91719	4.884	4.23344	4.68706	4.90047	4.11601	0.316124	0.42003	0.350858	0.725571	0.817956	0.905765	0.660259	0.512241
Gm4950	28.6969	2.61145	4.85004	5.96431	7.89468	4.36009	7.75466	2.54473	2.26855	2.70505	3.05042	2.89128	3.90922	1.31248	2.55129	2.78907
Tmem114	8.32266	1.11003	4.41276	1.44671	1.24958	0.847061	1.06936	0.663651	1.99284	2.17826	1.6748	0.885111	3.72638	2.45966	2.0311	1.85733
Gm45623	0.349437	0.25012	0.514298	0.49086	1.35754	2.0272	0.650193	8.63497	1.73941	5.3544	0.898517	0.891899	1.05838	1.15051	4.63297	0.95404
Kcnmb1	0.0607408	0.335394	0.293735	0.170647	0.964873	0.680027	0.7446	0.656675	1.23514	0.997208	0.324864	0.413425	0.686833	0.541903	1.9751	0.610276
Mak	0.122946	0.336008	0.16215	0.108695	0.335793	0.279839	0.26424	0.543755	0.475863	0.609206	0.317283	0.306674	0.284363	0.455841	0.765816	0.600542
Gm3226	9.10515	2.2888	2.63231	3.68947	2.78398	2.50982	2.98973	3.66208	0.642882	1.41178	0.546288	0.363123	0.497934	1.00734	1.46861	0.911499
Tmem86b	0.885289	0.923349	0.670093	0.688752	1.03179	1.43263	1.16276	1.30746	1.85646	1.07553	2.26726	3.05046	2.27917	1.41038	1.59356	1.91429
Eva1c	1.60524	1.02589	0.843778	1.18527	0.438848	0.680741	0.366036	0.555239	0.665875	0.702772	0.687934	0.654415	0.729299	0.426228	0.828533	0.832707
Ccdc146	0.0970658	0.369224	0.110207	0.151034	0.804468	0.474198	0.624695	0.438495	1.41867	0.611931	0.239604	0.136262	0.729107	0.507216	2.06285	1.09397
Zfp57	0.134477	0.288767	0.523079	0.406866	0.568873	0.62959	0.618189	1.0774	0.683635	0.721203	1.8949	0.715078	0.692421	0.685568	0.780852	1.10145
Stoml3	0.276272	0.556927	0.373421	0.204704	2.08527	1.22917	1.11451	0.640029	1.88099	1.63284	0.706326	0.100736	1.7931	0.754523	5.04176	1.24133
Dnah12	0	0.0433513	0.0133709	0.0229054	0.303788	0.185542	0.245936	0.237357	0.43554	0.185607	0.126455	0.018035	0.278219	0.238649	0.919051	0.236129
Rtl1	0.213539	0.180141	0.168366	0.103833	0.435532	0.578654	0.192821	0.486968	0.288351	0.937789	0.749491	0.638712	0.388062	0.246642	0.91445	0.192393
Gm37090	0.516778	0.291692	0.104309	0.30824	0.428299	0.189347	0.475125	0.35916	0.604238	0.475113	1.79867	1.54325	1.03931	1.21189	0.576138	0.67724
Mir5125	5.37057	15.1569	6.77515	17.4095	53.4126	27.5488	49.3769	20.529	24.5719	13.402	86.1712	76.0782	46.8475	49.2828	24.9477	12.6687
Rgs22	0	0.202213	0.141747	0.0679906	0.682903	0.631258	0.72805	0.520605	0.875847	0.403369	0.221888	0.181633	0.353934	0.219581	1.57454	0.451565
Ccno	2.25837	1.44669	1.71779	1.52877	0.894566	0.648993	0.654309	0.500107	0.506505	1.39583	1.00427	0.572186	1.66981	0.931218	0.462827	1.04457
Cfap70	0.158275	0.40056	0.124793	0.115441	0.604638	0.833631	0.493719	0.378128	1.33264	0.818515	0.183139	0.328232	0.455416	0.315191	1.98741	1.15377
Trmo	3.62436	0.962812	1.62621	1.18701	0.832245	0.524797	0.736134	0.800691	1.25841	1.22686	1.31433	1.02522	1.49385	0.952429	1.1282	1.0283
Spata18	0	0.395334	0.127014	0.0783305	2.06524	0.885358	1.772	1.04961	2.99423	1.69261	0.198825	0.0770941	0.780667	0.744257	4.44311	1.63611
Pnpla3	0.65779	1.14345	0.829824	1.84802	1.33452	0.769906	1.07995	1.17466	1.84616	1.51189	3.95786	3.35787	1.66027	2.02603	1.6233	1.75999
Adam1a	0.0226039	0.201087	0.135449	0.161203	0.286861	0.345085	0.34884	0.418925	0.26573	0.3043	0.57192	0.728385	0.479241	0.640996	0.301878	0.155518
Gm42979	0.190429	0.443964	0.144139	0.641996	1.22314	0.581441	1.37563	0.661739	1.11328	0.32514	2.84391	3.98559	1.77646	1.67465	0.5971	0.399292
Gm47260	0	0.318567	0.206855	0.496101	1.01923	0.767675	0.646091	0.506488	0.677277	0.502503	1.95633	2.16234	0.960167	1.42805	0.507793	0.644654
A930004J17Rik	0	0.248445	0.0696621	0.226739	0.619744	0.30349	0.604396	0.38378	0.771981	0.120876	1.47669	1.4799	0.802809	0.785893	0.309953	0.410076
Bhlha9	11.1078	1.3371	3.45886	2.55244	1.1289	1.20208	2.07758	0.570035	1.60827	1.10802	1.82217	1.30093	3.02365	2.37442	1.10219	1.6123
Fam83d	0.595324	1.77405	1.3277	1.40602	0.418506	0.740072	0.726063	0.233966	0.270217	0.195474	0.0787255	0.407009	0.798529	0.406471	0.407409	0.250771
Rbl1	0.254862	0.304042	0.178621	0.284571	0.469392	0.345857	0.371936	0.336217	0.503857	0.529996	0.524267	0.487881	0.548929	0.297755	0.517958	0.519553
Pask	0.121757	0.235594	0.129969	0.224671	0.198909	0.211619	0.196822	0.341738	0.297581	0.381334	0.41615	0.424321	0.232614	0.256643	0.342618	0.263892
Crocc2	0.190364	0.124093	0.00750472	0.0462822	0.523851	0.399606	0.156268	0.358321	0.635085	0.382848	0.168874	0.106287	0.403606	0.257785	1.02937	0.350822
Gm37963	0.415277	2.12319	1.13509	1.88466	3.29835	2.70502	3.36352	3.76806	2.9028	3.54524	6.91943	9.7162	4.86349	7.05699	3.69739	2.99323
Ccdc171	0	0.14753	0.142754	0.311798	0.388326	0.267771	0.557346	0.262151	0.548295	0.315822	0.628492	0.704012	0.419854	0.540832	0.51744	0.333664
Gm6421	10.5809	6.61895	6.41237	4.16977	2.25681	2.53389	0.272496	3.60478	6.46006	11.717	5.12133	6.4869	6.91226	7.13937	6.14392	7.61291
Atf3	3.74244	1.59517	1.09333	0.408647	1.57125	0.962266	1.03483	0.981077	0.575766	0.67262	0.218798	0.301647	2.05226	0.527185	1.23523	0.929272
Igsf9	0.0513339	0.141726	0.161899	0.133125	0.345677	0.250783	0.311833	0.35677	0.448532	0.640505	0.308871	0.58142	0.513088	0.368018	0.543987	0.277503
Mapk15	0.132431	0.467185	0.167066	0.236112	1.26906	1.31415	0.760978	0.671119	1.03089	1.21753	0.286039	0.147881	1.54427	0.464156	2.82597	1.17147
Sytl5	0	0.543005	0.279133	0.478176	1.41356	0.833232	1.40464	1.77273	1.12483	1.47725	0.819279	0.729473	0.491458	0.916511	1.79871	1.13571
Gm45250	0.42522	0.391324	0.298016	0.245052	0.795384	0.577038	0.806714	0.684091	0.720557	0.449887	0.99133	1.13055	0.829989	0.873135	0.288059	0.479857
Col2a1	0.110165	0.0394271	0.110024	0.124991	0.228259	0.313947	0.156752	0.420044	0.332526	0.211007	0.226617	0.492074	0.355916	0.263263	0.165252	0.222574
Gm44168	0	0.2795	0.302479	0.155451	0.732776	0.36605	0.36216	0.527696	0.746585	0.141711	1.25772	1.88187	0.711699	1.14596	0.445521	0.534176
Gm42664	0	0.144657	0.280921	0.305728	0.936349	0.543937	0.860224	0.51588	0.898973	0.326877	1.56822	1.93915	0.61892	0.784651	0.349877	0.343325
Prox2	0.279553	0.474957	0.352665	0.32066	0.568084	0.433349	0.748465	0.373632	0.601256	0.663717	0.72988	1.0154	0.703424	0.561845	0.474488	0.394536
Ccdc81	0.0608279	0.279896	0.230209	0.157747	0.787709	1.18866	0.659117	0.616516	1.72008	0.758964	0.319073	0.155257	0.939608	0.54268	2.63136	0.797153
9830144P21Rik	0.0520689	0.149079	0.229903	0.25881	0.467502	0.148385	0.353341	0.502609	0.319846	0.284946	1.10322	0.919226	0.515177	0.840588	0.26203	0.443538
Ms4a6d	9.58592	1.62033	1.26482	0.761002	1.21602	0.657059	0.77084	0.708143	0.652655	0.867174	0.573456	0.936237	0.85917	0.311667	0.795164	0.993455
A830073O21Rik	0	0.420386	0.397624	0.515313	0.752445	0.552324	0.611971	0.809561	0.679246	0.935932	1.58991	1.11929	0.381863	0.716098	0.509269	0.377142
Gm43481	0	0.212666	0.18949	0.164803	0.813966	0.50802	0.5008	0.615652	0.425852	0.151754	1.41182	0.958462	0.909895	0.839386	0.415966	0.484544
Muc3a	0.449682	0.220713	0.141822	0.524777	0.885139	0.247145	0.531561	0.312529	1.14301	0.177183	2.55306	4.33281	2.61505	1.77668	0.496112	0.383052
Asb11	2.3546	1.13374	1.0904	0.908206	0.432285	0.509626	0.371894	0.276193	0.511376	1.05693	0.349472	0.722704	0.902741	0.550808	0.311518	0.468716
D030047H15Rik	0.10038	0.287401	0.401005	0.433865	0.519962	0.592556	0.571316	0.872055	0.701663	0.48341	1.61061	2.34859	0.932372	1.57787	0.660584	0.241173
Lrg1	2.95305	3.03194	1.55857	0.820523	0.437044	0.809657	0.712398	0.383946	1.79994	2.17672	0.557872	2.80727	0.584114	1.03693	2.23963	1.5401
Myom1	0.0324524	0.12444	0.0869971	0.0894196	0.155493	0.158541	0.154511	0.244339	0.237154	0.0745899	0.340459	0.465926	0.13761	0.284356	0.155461	0.23391
Krt12	6.96434	0.646541	0.867014	1.60408	0.332267	1.06322	0.601785	2.75977	0.291154	1.35398	0.622053	0.467782	0.0832647	0.613152	0.292651	0.480358
Gm38372	0	0.206795	0.0531516	0.0956054	0.534695	0.295883	0.608718	0.439231	0.522082	0.0553366	1.84606	1.27702	0.21694	0.684653	0.207949	0.455523
Ccdc180	0	0.0787008	0.0202281	0.0207914	0.656156	0.44063	0.326433	0.269314	0.845711	0.410664	0.0791618	0.0613897	0.427379	0.42916	1.1359	0.367734
H2-Q6	0.162791	0.174784	0.205367	0.316628	0.337298	0.223675	0.240541	0.730695	1.47412	0.908688	1.20554	2.23335	1.38058	1.76357	1.01616	2.21339
Cd48	10.8477	2.23305	1.7106	0.786577	2.1441	1.52534	1.92156	2.06666	0.634907	0.702994	0.220208	0.40985	1.16725	0.454787	1.03599	0.888501
Adgb	0	0.117708	0.034576	0.133271	0.518193	0.451901	0.359983	0.25398	0.444123	0.296978	0.0845697	0.1574	0.348657	0.314385	0.899178	0.278366
Gm19963	0.270454	1.41041	1.91918	2.23563	2.20646	2.18833	3.64102	2.34957	0.343724	0.222008	0.250353	0.43144	4.05482	0.904826	0.314083	0.620255
Gm20045	0.167367	0.224037	0.0671805	0.0690512	0.331016	0.278741	0.359712	0.343672	0.406081	0.0699422	0.760554	0.85437	0.377889	0.572059	0.247375	0.179456
Sap30bpos	0.144311	0.398423	0.13654	0.070171	1.51373	1.69642	0.805553	0.731326	1.03167	1.04245	0.133586	0.460423	1.3987	0.275889	1.71781	0.591002
1700016P03Rik	0	1.32715	1.11637	1.27495	1.57889	1.32097	1.16229	1.76535	1.74949	3.55135	5.6431	2.69787	1.36993	4.76203	2.28374	2.12613
Ccl3	20.1614	2.10689	2.30585	0.79002	4.53313	1.55589	1.96421	1.28316	1.40788	0.509227	0.136725	0.565491	4.96573	0.776522	0.964852	0.290347
Oprm1	0	0.129552	0.0865756	0.0410706	0.328138	0.154738	0.402149	0.464729	0.174439	0.312004	0.17592	0.128004	0.0511654	0.201845	0.582409	0.262891
Lrrc29	1.32921	0.657663	0.622054	0.625476	0.222103	0.235656	0.351979	0.136583	0.408704	0.323813	0.701206	0.478802	0.41558	0.300564	0.435703	0.421436
Atp6v0c-ps2	8.02928	4.25442	6.79118	5.44225	2.17408	3.3431	2.03727	2.95928	2.08729	3.35542	6.19378	2.67818	3.86897	3.48865	3.17883	3.58719
Gm7331	46.4838	1.61428	4.42573	2.70095	1.4765	2.54404	2.1599	2.92077	3.62265	5.18362	2.3003	2.51841	3.0549	2.6548	3.94684	2.58611
Tmem52	9.09422	3.01475	2.08173	3.99411	0.683815	1.20924	0.963273	0.254858	0.88549	0.481625	0.135779	0.374387	2.08807	0.747784	0.809131	0.961131
Gabrr2	1.69307	2.7947	0.99165	2.14307	0.647306	0.664649	0.582403	0.350203	0.307392	0.158833	0.223891	0.488726	1.12328	0.667899	0.655397	0.343382
Col6a5	0.027044	0.0442457	0.0568614	0.0175334	0.247484	0.104594	0.272322	0.15663	0.206223	0.284155	0.172456	0.0517701	0.256655	0.160849	0.680477	0.159486
1700063D05Rik	0.998946	0.136195	0.315051	0.179902	0.977397	0.813364	0.984031	0.996402	1.37537	1.60357	1.33568	1.73521	2.4205	1.87438	1.41789	1.27276
Gm15328	0.115162	0.211964	0.133174	0.286208	0.546817	0.386789	0.605025	0.222326	0.548852	0.214274	0.9002	0.747091	0.302297	0.525942	0.300913	0.15092
6430511E19Rik	0	0.122176	0.265176	0.215179	0.561604	0.43238	0.39233	0.294743	0.703021	0.247016	1.10603	0.960081	0.335085	0.662708	0.37259	0.289968
Traf1	0.115462	0.0885485	0.0485531	0.0436669	0.254185	0.176272	0.145332	0.18947	0.37297	0.417029	0.0890672	0.17805	0.157371	0.110368	0.435786	0.195447
Arl11	6.76042	0.834305	0.710708	0.302275	0.845272	0.403346	0.586851	0.742577	0.395031	0.433749	0.239769	0.297504	0.870823	0.222833	0.609129	0.280044
Casc1	0.0278053	0.0852963	0.0789241	0.058588	0.154831	0.157063	0.159776	0.152987	0.159022	0.141512	0.0900858	0.0798413	0.151591	0.0974548	0.326945	0.223189
Rec8	0.20238	0.212854	0.054709	0.0562325	0.344445	0.600277	0.303784	0.200934	1.5065	2.715	0.0178418	0.479655	0.035027	0.75538	0.352541	1.42082
BC030499	0.335785	0.169657	0.0498358	0.140865	0.450182	0.2533	0.415086	0.308873	0.476961	0.35022	0.841067	1.13434	0.239302	0.541245	0.252323	0.181197
Gm45426	0	0.0850664	0.145762	0.149821	0.790025	0.564467	0.834666	0.575501	0.866389	0.0758768	0.270955	0.722533	0.447948	0.382878	0.348874	0.408834
Atp2c2	0.605731	0.824051	0.780761	0.71713	0.381973	0.257321	0.501563	0.274554	0.535535	0.380486	0.568838	0.386515	0.526464	0.268525	0.412892	0.534961
Ly75	0.0491557	0.150791	0.147277	0.127477	0.28645	0.157593	0.185617	0.32028	0.1718	0.137191	0.288181	0.211721	0.416874	0.40722	0.242613	0.257675
Rpl15-ps2	28.5157	3.14232	3.57989	2.24364	1.72088	4.73378	1.45449	3.3672	0.263891	0.363615	0.3417	0.176658	0.419266	0.176425	0.160756	0.181408
Gm10767	0.149261	0.663922	0.329521	0.338697	0.618528	0.546892	0.686152	0.691576	0.877354	0.735145	1.05929	1.3334	0.655523	1.04629	0.585021	0.26896
Rpl35a-ps2	52.238	1.25071	1.76805	2.64332	1.05596	0.933658	2.84484	2.21374	5.50552	6.69357	1.72979	2.1138	3.08721	1.78623	3.10723	2.3376
Gm27030	21.0309	2.80499	4.3834	4.3869	1.42093	2.23354	1.20098	2.43607	2.32421	2.40189	2.70856	1.51701	2.76951	3.2631	2.01759	1.5578
Siglecf	1.61194	0.429173	1.17023	0.394366	1.11855	0.260019	0.798929	0.475598	0.212595	0.159782	0.243997	0.271699	0.663252	0.348865	0.282562	0.318861
Gm9801	0.281443	0.207206	0.106515	0.200715	0.612296	0.309361	0.554481	0.472706	0.590188	0.277234	1.26789	1.11344	0.511463	0.663597	0.245133	0.313507
Dynlt1b	1.65087	1.01285	0.555369	0.642188	0.855139	0.470462	0.361383	1.52981	2.93737	2.6019	3.05636	1.05342	3.40014	3.01581	3.57876	3.75003
Gm38190	0	0.164229	0.0337689	0.115697	0.314288	0.239747	0.33986	0.22738	0.31752	0.105471	1.02418	0.808485	0.259443	0.32979	0.269415	0.257252
Gm10175	19.4706	2.66357	2.07456	0.767639	0.817751	0.883718	0.863959	0.838134	2.08999	2.93739	1.70493	1.00736	1.67356	1.67672	2.06254	1.29306
Gm49204	0.0365754	0.190739	0.0115353	0.225273	0.303132	0.167515	0.300244	0.233016	0.337011	0.192152	0.744855	0.735168	0.299107	0.629311	0.169903	0.275611
Gm36936	0	0.28407	0.136292	0.240149	0.863413	0.414695	0.405423	0.321794	0.431531	0.364871	1.14294	1.22118	0.430065	0.708137	0.663171	0.404521
Gm30238	0.0651978	0.440005	0.349559	0.464967	0.455921	0.477769	0.363938	0.358724	0.600741	0.963342	0.663874	1.16487	0.513428	0.727082	0.643581	0.363129
Gm33869	0	0.2154	0.0681396	0.210111	0.699461	0.313349	0.620747	0.422316	0.394717	0.195087	0.94998	1.258	0.261755	0.722824	0.360678	0.283139
Hist1h1e	0.307764	0.512514	0.166395	0.399066	0.683225	0.805462	0.923943	1.09494	0.64259	1.03941	0.461251	0.476931	1.19849	0.672425	1.25094	0.806653
Gm16008	0	0.55049	0.56596	0.623271	0.962742	0.665337	0.505063	0.927967	0.977433	0.673401	2.41261	2.45373	1.6694	1.47029	1.042	1.04988
Fat2	0	0.0179173	0.00736835	0.0113603	0.00302548	0.0107003	0.0306858	0.0135311	0.0222694	1.25425	0.0504624	0.0819938	0	0	0.020349	0.0344447
Gm37226	0.130346	0.127952	0.147992	0.185916	0.499632	0.366149	0.376638	0.241574	0.381014	0.171195	0.900913	0.981443	0.694836	0.465154	0.529804	0.341637
Gm17275	0	0.306239	0.104948	0.345186	0.499871	0.426737	0.524474	0.501087	0.634373	0.284083	1.23213	0.913046	0.826465	0.784605	0.367123	0.479699
Gm36989	0	0.241021	0.0991179	0.356573	1.1192	0.431817	0.799762	0.4778	0.39942	0.180587	1.72128	1.30351	0.452148	1.07648	0.479031	0.463345
Gbp4	0	0.0416818	0.0285688	0.0146822	0.146631	0.069146	0.22308	0.216412	0.295008	0.104101	0.223605	0.426287	0.130323	0.396861	0.111772	0.378393
Gm5786	9.81316	0.708308	1.39574	1.06036	0.64785	0.470005	0.252723	0.724361	4.58518	2.02173	1.00931	0.552507	0.699348	0.85832	0.726228	1.38688
A630089N07Rik	0.199612	0.122467	0.176272	0.207063	0.289512	0.231603	0.222849	0.219656	0.48201	0.301494	0.566647	0.433064	0.314386	0.356169	0.289766	0.431627
Gm26724	0.205709	0.567934	0.0973158	0.366761	0.692611	0.439668	0.911869	0.625483	0.686276	1.01316	1.33294	2.36272	0.809972	0.950394	0.865989	0.404374
2610037D02Rik	0	0.145189	0.117283	0.142467	0.315209	0.26838	0.344121	0.264326	0.418914	0.222008	0.260785	0.37751	0.266226	0.441641	0.274823	0.11076
A730046J19Rik	0	0.0663615	0.0795976	0.0584386	0.821747	0.51741	0.213099	0.584688	0.206202	0.710312	0.0778753	0.0345097	0.0546017	0.0689282	0.502453	0.070875
Gm2260	0.387465	3.01112	0.896135	4.35424	0.602112	0.709836	0.254454	0.0748023	0.32829	0.0848158	0.318816	0.329654	0.782375	4.85597	4.5747	9.30922
Spag17	0	0.0735926	0.0252203	0.0259225	0.305489	0.146499	0.118159	0.150521	0.222318	0.111592	0.0925296	0.0446484	0.139268	0.133768	0.545594	0.117897
Uckl1os	0	0.288996	0.23345	0.152696	0.766845	0.534207	0.265148	0.233839	0.577274	0.707045	0.539851	0.472326	0.631826	0.514584	1.21128	0.507071
C5ar1	0.759402	0.931824	0.62479	0.792032	0.427569	0.665368	0.498709	0.43982	0.377662	0.281872	0.203757	0.210684	0.480019	0.357689	0.460126	0.237983
4932422M17Rik	0	0.118364	0.162254	0.166773	0.649569	0.196355	0.316741	0.242094	0.592546	0.105578	0.992148	1.35416	1.01285	0.553241	0.280059	0.379244
Gm37893	0	0.170901	0.0878517	0.338618	0.973953	0.659154	0.571659	0.463823	0.553157	0.114329	1.0529	1.222	0.295293	0.599098	0.283055	0.228155
Gm43858	0	0.204963	0.0602066	0.216591	0.618028	0.43716	0.438782	0.41461	0.485235	0.250726	1.94383	2.10127	1.01185	1.33817	0.665086	0.375263
Gm32699	0	0.418999	0.350004	0.332077	0.663292	0.443112	0.64471	0.766347	1.27481	0.560603	0.737543	0.626434	0.491267	0.761608	0.793107	0.559371
Gm14286	1.82877	0.785397	0.692117	0.948519	1.51566	1.34012	0.960782	2.64791	2.208	2.04161	5.30427	6.53483	6.31448	4.31195	1.16808	2.27678
Mir186	0	8.79898	8.2924	9.29816	14.2387	12.4071	22.7611	11.075	15.1892	14.912	29.5017	39.656	20.2712	29.7027	10.4095	10.1805
9530018F02Rik	2.12219	0.661024	0.556037	0.698524	0.439711	0.319003	0.19297	0.170183	0.290459	0.471692	0.402967	0.437499	0.33622	0.332892	0.132706	0.235327
Gm38192	0.183768	0.225493	0.0869361	0.357428	0.69013	0.53305	0.512902	0.478945	0.671467	0.24136	1.50264	1.34851	0.807071	0.995409	0.426827	0.632177
Sorbs2os	0.102896	0.168345	0	0.111185	0.852788	0.251341	0.315341	0.695262	0.239749	0.112619	1.50281	1.15995	0.623307	0.524567	0.179243	0.134846
2600006K01Rik	0.060352	0.555412	0.266476	0.313025	0.625237	1.10565	0.594509	1.25834	0.536916	0.634128	0.707643	1.03978	1.6086	1.26917	0.981231	0.632733
Far1os	0	0.330994	0.340296	0.149902	0.918206	0.423581	1.11349	0.98201	0.636678	0.303673	2.6159	3.98347	0.606927	1.96455	0.939789	0.353506
Hbb-bt	2.77619	0	0.456817	0.234769	0.125047	0.368549	0.237804	0.209723	5.82937	0.713393	1.26631	7.62507	1.24301	0.84611	2.52316	0.9491
4930422M22Rik	0	0.384414	0.169379	0.580317	0.973668	0.710585	1.11686	0.725772	0.96695	0.705367	1.93333	2.74156	2.43997	2.33865	0.779617	0.821118
AC154540.2	14.8868	2.28336	1.50242	3.37806	3.0845	2.0909	1.85751	1.89683	0	0	0	0	3.06609	0	0	0
Gm44846	0	0.0481597	0.0165044	0.0678558	0.42016	0.0159784	0.412398	0.197005	0.299288	0.206194	1.27563	1.28561	0.158502	0.400179	0.0759664	0.171451
Tnfrsf18	0	0.409926	0.210723	0.433182	0.721032	0.340013	0.548478	0.386969	0.459962	0.365643	2.30216	2.02514	0.640839	0.958007	0.387967	0.474291
Cnga4	0.223051	0.234595	0.140693	0.185928	0.363121	0.467004	0.292961	0.553644	0.384721	0.313879	0.452275	0.325322	0.328139	0.609172	0.721592	0.417585
Chmp4c	0.0168246	0.030967	0.053062	0.0381777	0.130725	0.0719195	0.093916	0.121803	0.0962219	0.0718163	0.171316	0.230818	0.0968216	0.150102	0.0293081	0.170878
Rpl15-ps3	15.3153	1.43907	4.0034	1.07345	1.07205	2.02217	1.08732	1.5183	0.35071	0.724864	0.681178	0.176084	0.501484	0.175851	0.801167	0.361635
Cpsf4l	0	0.139076	0.214476	0.0734828	0.293549	0.438354	0.396975	0.153168	0.648213	0.248103	0.816026	1.15717	0.595037	1.03526	0.394876	0.297069
Gm37176	0	0.0514052	0.0396374	0.0407411	0.195304	0.140706	0.357655	0.279027	0.239593	0.068778	0.568769	0.641569	0.0126887	0.507237	0.145954	0.439212
Col7a1	0.0494925	0.0657906	0.0520304	0.00534792	0.0470006	0.100745	0.124592	0.0525514	0.162494	0.0812539	0.157804	0.257912	0.099936	0.0893614	0.067056	0.0594552
Meltf	0.0615932	0.13856	0.0906522	0.0931765	0.297778	0.200602	0.242694	0.107018	0.326166	0.161792	0.152041	0.15721	0.547227	0.274754	0.333804	0.349779
Fgg	3.48663	0.497474	0.94619	0.236563	0.105003	0.0990311	0.0798739	0.0469614	0.18034	1.9968	0.200155	0.0258699	0.221031	0.0516714	0	0.265654
Gm44866	0	0.932031	0.684446	1.40701	3.26003	2.25296	2.8504	1.13122	3.99931	1.56768	2.14284	3.18504	1.84048	4.28721	3.02436	4.6927
C1s1	0.135594	0.216295	0.0855284	0.052746	0.140473	0.0993634	0.0356186	0.109944	0.672083	0.213706	0.334711	0.484525	0.394263	0.414759	0.314936	1.01287
Gm9917	0.0563727	0.0778186	0.106674	0.0822333	0.182503	0.172124	0.166593	0.138759	0.22389	0.129569	0.234823	0.278777	0.11952	0.215542	0.0736499	0.156988
Alox12	0.103862	0.0892103	0.0786149	0.0673367	0.139879	0.0634248	0.218263	0.096245	0.514797	0.436516	0.102552	0.755522	0.188747	0.185321	0.168863	0.313056
Gm13092	28.7201	4.2049	5.96995	3.38548	3.21203	3.1888	3.21492	3.96941	4.35521	1.07161	0.402812	0	0.593101	0.207978	0.568521	0.213852
Fam228a	0.220402	0.0751235	0.0308939	0.127017	0.126852	0.0747735	0.257318	0.212749	0.233427	0.192983	0.66496	0.718818	0.356032	0.312116	0.184858	0.272792
Rbm3-ps	7.8468	2.01525	2.76251	1.65634	1.03978	0.557183	0.958715	0.951196	2.89902	1.79755	1.68921	1.86308	1.54759	1.62804	1.05961	2.03274
Gm33594	4.32868	0.546773	0.521986	0.742876	0.560555	0.855211	0.543458	0.368681	0.525868	0.12541	0.19642	0.324956	0.694101	0.770749	0.295705	0.375404
2610020C07Rik	0	0.189205	0.0897797	0.0768998	0.172032	0.391134	0.264839	0.233566	0.407013	0.38946	0.29279	0.317881	0.114961	0.181406	0.275492	0.404148
AC160336.1	0.042816	0.0128549	0.0137908	0.00767801	0.015572	0.0122387	0.0281178	0.00949695	0.00289444	0	0.000562182	0.00406905	0.00275919	0.0023221	0.0015869	0.00119384
Fgb	1.75946	0.286948	0.604073	0.158833	0.023073	0.0136005	0.0438782	0.0515959	0.0141527	1.19931	0	0	0.0134914	0	0.0129322	0
Gm38250	0.459503	0.422875	0.241533	0.148955	0.952075	1.12241	0.452643	1.28629	0.681321	1.35789	0.803443	0.879624	0.927835	0.536837	0.755975	0.752727
Sfta3-ps	0	0.00649378	0	0	0.131583	0.12927	0.0556072	0.147123	0.0672592	0.375339	0	0.0337693	0.0192349	0.0134899	0.565424	0.0346772
Knstrn	0.0493534	0.0908386	0.0518841	0.106658	0.289733	0.110508	0.172859	0.161975	0.229988	0.216068	0.152284	0.262436	0.179379	0.14677	0.124182	0.140135
Gm49396	0.0262384	0.177077	0.0827515	0.0510335	0.163095	0.352504	0.0861554	0.227946	0.350141	0.241229	0.388613	0.636221	0.397357	0.501615	0.13712	0.171928
Gm26945	0	0.310655	0.0532309	0.109426	0.437137	0.360742	0.387944	0.26882	0.24132	0.193967	1.30198	0.996217	0.127802	0.67223	0.514524	0.359432
Gm38104	0	0.10989	0.0564894	0.290312	0.53348	0.382825	0.793976	0.337143	0.256093	0.235246	1.38168	0.714324	0.271251	0.428028	0.468017	0.352094
Gm45591	0	0.308782	0.31746	0.13052	0.834242	0.43028	1.18986	1.34085	1.53514	0.264408	1.61507	2.3765	1.4634	1.34704	0.701378	1.05531
Prl	0.301331	0.776472	0	0.0390725	0.0624349	0	0.0395776	0	0	0	0	0	0.474593	3.53325	0.349942	3.75152
Nlrc3	0	0.0515524	0.0151432	0.0622595	0.180318	0.102624	0.110363	0.257231	0.213582	0.0630629	0.214825	0.130213	0.123615	0.0917937	0.0836415	0.0235966
Gm26823	0	0.220502	0	0.0233012	0.316485	0.131685	0.566458	0.228969	0.296901	0.0708055	0.665382	1.07787	0.283027	0.618383	0.146083	0.329699
Gbp11	0.252169	0.058017	0.198825	0.122617	0.228588	0.115493	0.289805	0.164304	0.400607	0.558896	0.486307	0.382158	0.248227	0.241044	0.475879	0.206543
AC154486.3	0	0.20376	0.314229	0.0717731	0.974847	0.608431	0.508907	0.705279	0.492436	0.218098	0.717336	1.44812	0.268243	0.388008	0.289267	0.181348
Cyp4x1os	0.720187	0.415861	1.04215	0.769044	0.241386	0.206962	0.639881	0.17175	0.134602	0.111281	0.130718	0.243291	0.538913	0.431945	0.122995	0.0832772
Gm43622	0	0.128927	0.10604	0.136241	0.239473	0.256652	0.386406	0.511168	0.18695	0.193198	0.622473	1.04591	0.61102	0.428522	0.170828	0.523243
Gm44199	0	0.422684	0.144854	0.074444	1.48695	0.560953	0.678658	0.665022	1.24042	0.527832	3.47214	1.90499	1.18246	0.804893	1.06678	0.60191
Gm43389	0	0.0401238	0.0825028	0.0848001	0.16938	0.179716	0.171793	0.151507	0.477919	0.107368	0.786997	1.0224	0.138657	0.520946	0.227846	0.128558
Klrg2	0.32236	0.425978	0.234616	0.337608	0.115601	0.121141	0.29312	0.172338	0.157574	0.0814202	0.0612105	0.11076	0.225316	0.237029	0.143985	0.324965
Srrm4os	0	0	0	0.0903104	0.288618	0.0283546	0.350666	0.174798	0.280304	0.0762298	0.54443	0.696265	0.0984445	0.251508	0.0808839	0.0304249
Catsperg1	0.0481857	0.0295631	0.0303939	0.0468604	0.0499195	0.0367817	0.134488	0.0976763	0.13779	0.047465	0.23789	0.184483	0.0875674	0.191916	0.125907	0.0868279
Gm3257	0	0.23138	0	0.0815024	1.56281	0.537372	1.56856	0.946499	0.639072	0.082554	2.94799	2.80756	0.837663	1.92264	1.38691	0.411863
Gm43080	0	0.0787902	0.0405022	0.104075	0.498912	0.274481	0.295178	0.185944	0.306026	0.0632508	0.47551	0.553134	0.427864	0.265972	0.167781	0.294521
Slain1os	0	0.0167883	0.0690405	0.0887038	0.326006	0.167101	0.359402	0.285267	0.260827	0.107818	0.439053	0.628586	0.248639	0.226689	0.095334	0.143441
A530016L24Rik	0.518406	0.485453	0.499095	0.336099	0.183731	0.266588	0.268772	0.268639	0.104029	0.0895884	0.134702	0.0348204	0.115696	0.104323	0.126744	0.10727
Hcar2	2.50608	0.323693	0.44372	0.285047	0.341612	0.322185	0.230986	0.356493	0.0558774	0.0288725	0	0.168329	1.11859	0.112071	0	0.115236
Gm15122	0	0.225371	0	0.833547	2.18819	1.6824	1.56803	0.212749	1.98413	0.603073	2.72029	3.75035	1.55764	3.27722	1.06649	1.32384
Gm45854	0.072983	0.0298513	0.0153451	0.0473172	0.277234	0.0594244	0.255621	0.267706	0.139133	0.0159759	0.39034	0.620937	0.250526	0.310058	0.141261	0.159408
Serpina1e	2.78127	0.0643916	1.22472	0.0680446	0.0815476	0	0	0.0607856	0	3.58398	0	0	0	0	0	0
Gm6566	0	0.133375	0.319954	0.187922	0.375356	0.354009	1.28487	0.251811	0.506523	0.475866	0.894373	1.43341	0.570646	0.554133	0.841534	0.807194
Itgad	0.413927	0.669516	0.344166	0.353749	0.126697	0.103406	0.0741357	0.0762785	0.011956	0.0494226	0.023222	0.0240114	0.0569868	0.0119898	0.054625	0.0616424
Zfp982	0	0.244909	0	0.110916	0.265852	0.383063	0.374498	0.297249	1.26832	0.599182	0.105576	0.909706	0.172722	0.327061	0.430466	1.41993
Gm15478	0.117203	0	0.0246426	0	0.526155	0.334002	0.282219	0.158387	0.397213	0.359178	0.265203	0.498579	0.212992	0.647296	0.49907	0.30719
Gm3055	0	0.125538	0.064533	0.039798	0.180183	0.0499812	0.0671875	0.165911	0.104021	0.147809	0.164155	0.208906	0.17353	0.19559	0.356439	0.348598
Cldn23	0.734675	0.394399	0.492371	0.62516	0.0951388	0.1402	0.0904632	0.319124	0.17507	0.271383	0.453381	0.644592	0.250335	0.351131	0.319947	0.391136
Sctr	0.126523	0.1035	0.0798067	0.109372	0.371382	0.206036	0.387751	0.12213	0.428801	0.138479	0.494506	0.349848	0.613146	0.215007	0.783647	0.386889
Mup3	6.19727	0.0487459	0.902084	0.154534	0	0	0	0	0	4.59149	0	0	0	0	0	0.0520613
Rapgef4os3	0	0.0896309	0	0	0.113511	0.0743444	0.11193	0.112815	0.293978	0.0159897	0.736273	0.714692	0.0737476	0.217228	0.0282765	0.239318
Gm15893	0	0.0667872	0.137328	0.105864	1.04317	0.299142	0.607653	0.409805	0.345874	0.357434	0.571016	0.937739	0.263769	0.416222	0.347652	0.213989
Gm49041	6.5513	1.81829	1.27906	1.01129	0.40399	0.476269	0.614618	0.451701	1.68505	0.921904	1.15512	0.497663	1.22836	1.19281	0.543439	0.613251
4921525O09Rik	0	0	0.0142844	0	0.24634	0.594656	0.0743599	0.275433	0.359766	0.728709	0.0139753	0.0144504	0	0	0.144646	0.103872
Mmp12	0.492456	0.0935177	0.147917	0.0760178	0.303677	0.0214805	0.100101	0.0611173	0.0149017	0.0153997	0.0217074	0.0224454	0.0639241	0.0149438	0	0.0230488
Hba-a2	2.28994	0.390259	0.320982	0.24744	0.197695	0	0	0.0736808	5.57811	0.584809	1.02062	3.00359	0.462387	0	0.517095	0.833605
Gm5801	6.63609	1.2014	1.0293	0.493716	0.676218	1.46153	0.714427	0.945098	0.207391	0.071441	0.201406	0	0.461301	0.138652	0.126338	0.213852
Cfap73	0	0.169579	0.0581147	0.119466	1.04994	0.39384	0.363031	0.693688	1.52222	0.907556	0.398001	0.293951	0.390678	0.176137	2.13993	1.32816
Gm44164	0.0331335	0.0609847	0.041799	0.0214815	0.308932	0	0.413425	0.115139	0.16844	0.0435173	0.53163	1.12055	0.18064	0.358946	0.211632	0.0217108
A430110L20Rik	0	0.041433	0.0425974	0.0218918	0.279851	0.12372	0.133049	0.449796	0.1502	0.0665228	0.604298	0.667934	0.470453	0.322767	0.117641	0.132753
D930015M05Rik	0.142613	0.26249	0.134934	0.184921	0.480171	0.47899	0.46828	0.495581	0.589061	0.468269	1.14412	1.36502	0.25917	0.817928	0.124215	0.373791
Atp8b5	0.576799	0.0723846	0.140569	0.0764911	0.101856	0.0560368	0.07748	0.0987002	0.0416512	0.0430434	0.0404492	0.0334594	0.095292	0.0751842	0.0608952	0.034359
Hspb3	7.82273	0.666589	1.02798	0.211322	0.168838	0.530787	0.642161	1.00681	0.345209	0.499446	0	0.277315	0.329079	0.207711	0.504705	0.427156
Gm29865	6.96149	0.92347	0.949422	3.17154	1.36443	1.37875	1.23559	0.217938	0.597802	0.247113	0.696659	0.600285	1.59563	1.43878	0.54625	0.739709
Gm31152	0	0.04796	0	0.0760213	0.263198	0.286419	0.179676	0.226371	0.471908	0.0513348	0.844217	0.673392	0.378827	0.423427	0.113477	0.051222
Gm37694	0	0.0976289	0	0.103168	0.226674	0.145761	0.261253	0.253444	0.530875	0.0261247	0.515554	0.913852	0.240985	0.278863	0.254097	0.234605
Gm37309	0	0.0952909	0.0326563	0.302091	0.321812	0.316156	0.373996	0.479757	0.39479	0.305989	0.926541	0.594645	0.34498	0.197953	0.180373	0.373164
Alas2	0	0.129989	0.111368	0.11447	0.109748	0.0215639	0.0927596	0.0613547	0.785377	0.185515	0.305084	0.766107	0.27808	0.157519	0.369077	0.115692
Trim5	0	0.0564343	0.0435152	0.0447269	0.107205	0.0982998	0.0453051	0.17314	0.277646	0.166115	0.227059	0.352167	0.111441	0.219814	0.133528	0.286295
Gm26793	0.559074	0.209614	0.254688	0.382602	0.160886	0.625913	0.367151	0.305808	0.0197371	0.0203968	0.0575024	0.0594572	0.244593	0	0.0360701	0.0407038
A930036I15Rik	0	0	0.0512188	0.157935	0.546798	0.44628	0.853211	0.282173	0.309598	0.426595	0.501106	1.86531	1.03296	1.03491	0	0.638485
Bcl2l15	0	0.0575467	0.0394427	0.121623	0.226735	0.152743	0.184793	0	0.238416	0.657025	0.25083	0.279307	0.246215	0.418407	0.108928	0.143408
Gm38057	0	0.0487611	0.033421	0.0687032	0.219565	0.194136	0.208774	0.0767173	0.235687	0.0869871	0.29428	0.388808	0.320962	0.168823	0.0769151	0.138873
Clec12a	0	0.0282529	0.00968229	0.0099519	0.0397559	0.0468687	0.0100806	0.168914	0.107297	0.63506	0.0189456	0.107743	0.018597	0.0586912	0.0713051	0.181047
Gm44742	0	0.0368701	0	0.0779236	0.591451	0.256888	0.118397	0.208832	0.267317	0.0394646	2.03974	1.1504	0.145615	0.49785	0.034895	0.196889
Gm42549	0	0.0297319	0.0229256	0.00785467	0.125512	0.110975	0.0875184	0.0421003	0.0307948	0.0238681	0.186913	0.216459	0.0513727	0.108087	0.0492437	0.0317541
Gm26890	0	0.0646515	0	0	0.109169	0.1287	0.242209	0.122062	0.100444	0.0173002	0.325151	0.521117	0.271293	0.285396	0.168268	0.120835
Gm42748	0	0.0444772	0	0.094001	0.450619	0.08854	0.166628	0.125959	0.299437	0.166624	0.693435	0.601362	0.197616	0.138592	0.231521	0.0237511
Gm37755	0.0389421	0.0477839	0.0982537	0.0504948	0.282404	0.190245	0.383607	0.11277	0.247461	0.0511464	0.672894	0.695769	0.141539	0.372241	0.113061	0.102068
Gm44769	0	0.111201	0.0190544	0.0195849	0.250362	0.147577	0.138867	0.15746	0.134372	0.0198376	0.764325	0.539722	0.109794	0.173253	0.0526221	0.0989702
Gm45793	0	0.0775866	0	0.122982	0.229269	0.193063	0.249145	0.0732416	0.241081	0.124569	1.40474	1.04902	0.0383026	1.2894	0.330437	0.372886
Gm38342	0.313223	0.26205	0.251454	0.406144	0.103248	0.139109	0.112199	0.1979	0.126662	0.0373986	0.105434	0.0545091	0.17249	0.163311	0.0661366	0.167924
Col6a6	0	0.0113595	0.0233575	0	0.0287721	0.0169599	0.0243183	0.0589784	0.182367	0.0182383	0.0399912	0.194939	0.0224316	0.0648937	0.0698814	0.0727926
Gm10603	0	0.0225111	0	0	0.0380117	0.0448124	0.0883509	0.0637512	0.108807	0.0080317	0.203786	0.187301	0.0444526	0.132496	0.0568138	0.0721264
Gm49484	0	0.0804025	0.0619965	0	0.288502	0.160056	0.258187	0.303599	0.333107	0.021515	0.343712	0.439019	0.0793854	0.229659	0.0951193	0.128806
H2-Ea-ps	7.42172	0.910681	0.780229	1.12274	0.320365	1.43519	0.324929	1.21788	0	0	0	0	0	0	0	0
Gm13562	0	0.116207	0.0796483	0.0818662	0.457856	0.385551	0.248774	0.365663	0.361083	0.538997	0.662362	0.846027	0.420701	0.32187	0.256624	0.248221
Rpsa-ps9	4.1229	0.52943	0.665266	0.683791	0.595988	0.292757	0.692631	0.388718	0.426499	0.25186	0	0.183545	0.174244	0.183302	0.38972	0.0628265
Gm23600	0	0	0.753855	4.64908	7.42887	6.56848	4.70918	2.76874	4.55676	9.41813	14.7509	28.2168	1.44795	9.13929	4.16381	2.34936
1700126G02Rik	0	0.143615	0	0.0758815	0.303132	0.428839	0.999213	0.474505	0.371874	0.384303	1.73348	2.3152	0.567195	1.41712	0.339805	0.306767
Gm12264	0	0.312364	0.214095	0.330085	1.49444	1.03636	1.44886	0.786322	1.18628	0.334344	1.46624	2.4907	0.822433	0.757038	0.788349	0.333609
Gm17916	0	0.0497474	0.0511454	0.0525696	0.147004	0.396124	0.292871	0.305249	0.386443	0.505855	0.175136	0.12935	0.0736771	0.103343	0.494366	0.106262
Ankrd53	0	0.20956	0.0307784	0.0949064	0.252755	0.0893928	0.192267	0.141303	0.310073	0.288393	0.572137	0.56045	0.413818	0.43533	0.226667	0.127893
4933439K11Rik	0	0.0883581	0.0363365	0.0560225	0.134279	0.158304	0.226987	0.25023	0.0915168	0.151321	0.124426	0.110276	0.191929	0.238616	0.2007	0.245356
Gm28307	0	0	0	0.020421	0.342627	0.0769384	0.12411	0.0729697	0.180139	0	0.485946	0.44217	0.286203	0.301081	0.0182895	0.103195
Gm44136	0	0.0941422	0	0.099483	0.437157	0.0468517	0.100769	0.666525	0.633799	0.100767	0.757549	1.61556	0.32533	0.537808	0.267297	0.301635
Gja5	0	0.027181	0	0.0382973	0.0764952	0.0450905	0.0678868	0.0427646	0.0656895	0.164864	0.0820205	0.197887	0.0715657	0.075286	0.0857497	0.125795
Gm44667	0	0.015601	0	0	0.197576	0.0621133	0.200391	0.088364	0.177746	0	0.360925	0.373195	0.0924221	0.324088	0.0295306	0.0499863
Gm45867	0	0	0.0693013	0.0237437	0.151762	0.0670928	0.192405	0.148475	0.325811	0.0481001	0.497213	0.514116	0.310587	0.35007	0.063796	0.0719915
Gm14025	0	0.036818	0	0.0389067	0.0414466	0.109939	0.0525463	0.185366	0.0762683	0.10509	0.222202	0.229756	0.0848219	0.038242	0.162613	0.117966
Gm42735	0	0	0	0	0.320443	0.346293	0.40626	0.477717	0.0327592	0	0.41358	0.625011	0.343513	0.624185	0.20954	0.0337797
Gm44949	0.0585207	0	0.0369129	0.0758815	0.515324	0.10721	0.345881	0.271145	0.223124	0.230582	0.361142	0.634812	0.389947	0.372925	0.305825	0.421804
Gm44423	0	0.0494559	0	0	0.153102	0.0820425	0.12352	0.0466863	0.119522	0.0176453	0.580366	0.377203	0.0976607	0.256844	0.0156022	0.0352131
Crx	0	0.115324	0	0.0696381	0	0	0	0	0.153574	0.158707	0	0	0	0	0	1.56599
Nlrp5-ps	0	0	0.0123469	0.0126907	0.0304181	0.0836739	0.0642737	0.170052	0.0995095	0.205671	0.084558	0.112413	0.189719	0.224529	0.0227321	0.115436
Apol10b	0	0.0447833	0.0230209	0	0.170145	0.066862	0.167775	0.317065	0.510227	0.0479346	0.112614	0.326039	0.221084	0.30235	0.105961	0.191317
AC154187.2	2.61418	0.303434	0.22283	0.641297	0.329382	1.0355	0.185596	0.368281	0	0.046398	0.0872033	0	0.0427994	0	0.123077	0
Gm47372	0	0	0.0151026	0.0465695	0.0496096	0.087728	0.20441	0.0554685	0.106505	0	0.339844	0.458344	0.130536	0.122064	0.0417086	0.0627556
Gm44986	0	0	0.0189196	0.038893	0.124296	0.0366335	0.0393958	0.208463	0.114362	0.118184	0.370205	0.229674	0.163527	0.36317	0.0870834	0.157233
D430013B06Rik	0	0.0278102	0.0571834	0.0587757	0.375676	0.138403	0.0893034	0.157516	0.604891	0.0893012	0.335677	0.404936	0.0823751	0.2022	0.263204	0.17821
Gm43413	0	0.0332443	0.0341786	0	0.224542	0.198537	0.320261	0.219678	0.172164	0	0.769098	0.587789	0.328238	0.621542	0.0629269	0.142022
Psmb11	0.283381	0.065198	0.212263	0.0344484	0.0825688	0.0865256	0.1861	0.0718046	0.0225096	0	0	0.0113015	0.128747	0.0451464	0.0102842	0.058027
Gm4787	0	0.0210431	0.0432689	0.0444738	0.195431	0.188505	0.0900975	0.218511	0.108977	0.135143	0.296329	0.262631	0.249323	0.174856	0.199158	0.0449486
Ttll10	0	0.0391924	0.0134313	0.0138053	0.209568	0.143036	0.0699189	0.0739952	0.0541247	0.0279669	0.039422	0.0407621	0.167686	0.094986	0.222558	0.139527
Gm7785	1.04642	0.700367	0.780054	0.37005	0.443483	0.29046	0.312362	0.330573	0.181351	0.124942	0.117412	0.182104	0.345754	0.242485	0.441899	0.623335
Gm6988	9.27747	0.971798	0.856379	0.733521	0.586055	0.414544	0.891605	0.917376	0.287582	0	0.139642	0.288777	1.64487	0	0.394174	0.593082
Gm26826	0	0	0	0.0788733	0.18905	0.111437	0.0798929	0.246606	0.425189	0.479346	0.563071	0.349327	0.368474	0.503917	0.141281	0.318861
Gm44562	0	0.0386493	0	0	0.163156	0.0769384	0.496439	0.328364	0.40031	0	0.777514	0.602959	0.305283	0.521874	0.0365789	0.247668
Tcf23	0.103079	0.252967	0.208061	0.160391	0.0320365	0.0251788	0.0676936	0.0716401	0.026201	0	0.0381673	0.0657747	0.0999068	0.0525502	0.0718248	0.0405258
Gm37850	0	0.284484	0	0	0.240187	0.471931	0.30451	0.895175	0.687526	0.406003	2.19382	1.57802	0.468143	0.984957	0.448741	0.405111
Gm17875	0	0	0	0.0584634	1.12104	0.055067	0.236877	0.156679	0.171908	0.296089	0.723435	1.32343	0.0546249	0.402252	0.523611	0.118175
Mir1188	0	0.433838	0	0.916902	3.66284	0.863634	0.464378	2.04771	3.14543	0.464366	7.85483	9.4755	1.7134	4.9568	3.28479	2.31673
Gm44830	0	0	0	0	0.677375	0.354918	0.858781	0.168305	0.646322	0.0954177	2.15201	1.94702	0.528103	0.740742	0.0843695	0.190416
4933431C10Rik	0	0.0822443	0.0422778	0.0434551	0.277751	0.368375	0.264101	0.116458	0.127777	0.264095	0.620445	0.727075	0.20301	0.427126	0.116758	0.175676
Gm45221	0	0.022914	0	0	0.232152	0.0684217	0.367905	0.173046	0.142399	0	0.530109	0.166822	0.135745	0.142801	0.0216865	0.0734174
Gm37581	0	0.105386	0.0541738	0	0.355904	0.262237	0.507619	0.149226	0.16373	0.225603	1.06003	0.876854	0.624317	0.218924	0.0498702	0.112554
Gm15587	0	0.0138496	0	0	0.0350791	0.0689253	0.029649	0.039222	0.186481	0	0.19503	0.0720214	0.109395	0.100697	0.327692	0.0443747
Gm15283	0	0.0221252	0.068241	0.0467608	0.0560401	0.0220221	0.118413	0.125317	0.0916646	0.189457	0.333822	0.414204	0.109227	0.114905	0.16752	0.11815
C1rb	0.174671	0.36436	0.110176	0.226489	0.271434	0.213331	0.2753	0.121396	0	0	0	0	0.0211618	0.111309	0.0202848	0
Gm45206	0	0.113918	0	0	0.0577078	0.0680324	0.170712	0.0645231	0.0943925	0.170708	0.618762	0.284354	0.134973	0.0473297	0.107816	0.0729997
Gm7224	0	0.277186	0.310883	0.559195	0.21275	0.175569	0.269726	0.142725	0.0260996	0	0.0253464	0	0.09952	0.0261734	0	0
Ces2g	0	0.0145665	0	0	0.0245966	0.0289972	0.0311837	0.165009	0.105611	0.202689	0.0293036	0.196949	0.0719111	0.0907792	0.0551447	0.217801
Gm26621	0	0.0191681	0	0.0405111	0.0971005	0.095394	0.143622	0.0723787	0.0794134	0.205169	0.250645	0.119615	0.0757026	0.119457	0.163272	0.102359
3110067C02Rik	0	0	0.0252828	0	0.207625	0.0979084	0.315873	0.208931	0.203766	0	0.197886	0.23019	0.169964	0.204343	0.0465487	0.0262643
Foxe1	1.48284	0.111399	0.305413	0.0392397	0.031351	0.0554401	0.0198735	0	0	0	0	0	0	0	0	0
Gm11738	0.35389	0.482489	0.272827	0.433383	0.040736	0.0720362	0	0.0910938	0.0999476	0.0516441	0.0242658	0.0752721	0.0714579	0	0	0
Gm44560	0	0	0	0	0.0141105	0.06654	0.161004	0.0315538	0.173103	0	0.319405	0.260734	0.0660059	0.104156	0.126541	0
A930028N01Rik	0	0	0	0	0.416627	0.245583	0.396152	0.698746	0.766659	0.264095	1.98542	1.668	0.852641	1.53765	0	0.922299
AC154667.1	0	0.155405	0	0	0.328016	0	0.831721	0.146702	0.482881	0.16634	1.48499	1.45466	0.230159	0.403538	0.07354	0.331949
Gm45242	0.757278	0.146718	0.0502806	0.310084	0.103227	0.0243391	0.130872	0.0923347	0	0	0.0245963	0.0762974	0.144863	0.0761965	0.0925727	0.104465
Gm39323	0	0.0176957	0	0	0.119522	0.088066	0.0378826	0.116933	0.201611	0.0757634	0.106796	0.16564	0.0524154	0.0367601	0.117234	0.113395
Gm15813	0	0.0409765	0	0	0.103788	0	0.0438609	0.0386817	0.0848827	0.0877197	0.35034	0.447485	0	0.106403	0.0775628	0.0875269
Gm42967	0	0	0	0.023795	0.114068	0.0672379	0.0964106	0.0850262	0.116613	0	0.339742	0.304453	0.111164	0.0935539	0.191802	0.0240491
Gm45457	0	0	0	0	0.0853755	0	0.10824	0.0795486	0.0349121	0	0.22038	0.262928	0.0665614	0.105032	0.0478522	0.161998
Mir341	0	0	0.557538	0	3.66284	0.539771	0.580472	4.60735	0	1.16092	9.81854	10.1523	1.07088	2.25309	1.53974	1.15836
BC046401	0	0	0	0	0.311363	0.122357	0.328957	0.23209	0.31831	0	0.803722	1.02282	0.364123	0.31921	0.116344	0.196935
Gm13844	0	0	0	0	0.226958	0.356751	0.287738	0.253761	0.278425	0.767283	0.63091	1.02513	0.707774	1.02378	0.508831	0
Theg	0.922336	0.166434	0.171112	0.386928	0.0562073	0.0993952	0.21378	0.125691	0.0689536	0.142517	0.133927	0.0692401	0	0.0691485	0	0
Gm21844	0	0	0	0	0.265183	0.234471	0.252151	0.0741254	0.813299	0.336193	1.18474	0.490007	0.0775295	0.652478	0.371582	0.335454
Gm39318	1.29028	0.279395	0.143623	0.0492076	0.31452	0.278093	0.199375	0.615413	0	0	0	0	0	0	0.0440714	0
Gm43696	0	0.00857529	0	0	0.01448	0.0426767	0.0367158	0.00809506	0.0266455	0.0275361	0.146634	0.0624312	0.0254005	0.0534418	0.0243478	0.00915853
Gm26514	0	0	0	0	0.0623316	0.0244945	0.0526829	0.0580774	0.0127444	0.0131704	0.14852	0.140771	0.0121489	0.0894633	0.0116454	0.0131414
Ccdc150	0	0	0	0	0.0787865	0.0309608	0.0110985	0	0.0859139	0.0221964	0.0521465	0.0647031	0.0102374	0.053848	0.0883183	0.0110738
6330576A10Rik	0	0	0.0282745	0	0.0464386	0.0821205	0	0.0259615	0.199394	0.294369	0.110651	0.0858094	0.108615	0.199957	0.104114	0.0293721
Gm26563	0	0	0	0	0.0491245	0.0434351	0.124561	0.0411946	0.0301323	0.124558	0.0731567	0.105901	0	0.0453262	0.0413007	0
Gm15953	0	0	0	0	0.101511	0.0897541	0.16087	0.0567496	0.0933979	0.128693	0.181405	0.187572	0.118711	0.0312206	0.0568958	0.12841
Gm49314	1.05865	0.0999244	0.102733	0.263983	0	0.0497294	0.106958	0.0471642	0	0	0	0	0.0493302	0.155684	0.425572	0.0533603
Gm10874	0.180159	0.0221064	0.113638	0.0467211	0.0746567	0.154024	0.0946502	0.12521	0	0	0	0	0.0218268	0.0229614	0.0209222	0

## Sheet: Cluster gene list
Table S6: Differentially expressed genes and functional enrichment analysis in WT and hTau.P301S mice with or without NR
	genes	group
1	Slain1os	cluster1
2	Hnrnph1	cluster1
3	Gm42664	cluster1
4	Gm13562	cluster1
5	C2cd5	cluster1
6	Iqce	cluster1
7	Cacna1g	cluster1
8	C230004F18Rik	cluster1
9	Mtcp1	cluster1
10	Gm44667	cluster1
11	Gm43980	cluster1
12	Rtl1	cluster1
13	Gm36936	cluster1
14	Gm28307	cluster1
15	Gm39323	cluster1
16	Gm33869	cluster1
17	Gm15953	cluster1
18	Gm44562	cluster1
19	Gm17875	cluster1
20	Gm26563	cluster1
21	Mir5125	cluster1
22	Sorbs2os	cluster1
23	Gm37309	cluster1
24	Myom1	cluster1
25	Gm12264	cluster1
26	Gm38104	cluster1
27	Gm26514	cluster1
28	Gm14025	cluster1
29	Pnisr	cluster1
30	4933431C10Rik	cluster1
31	Gm37755	cluster1
32	Zmym6	cluster1
33	Kcnq1ot1	cluster1
34	Gm49484	cluster1
35	AC154486.3	cluster1
36	Gm15328	cluster1
37	Knstrn	cluster1
38	Gm9917	cluster1
39	Gm20045	cluster1
40	Fras1	cluster1
41	Gm37893	cluster1
42	Gm42549	cluster1
43	Gm37581	cluster1
44	Gm26823	cluster1
45	Hbb-bs	cluster1
46	Hba-a1	cluster1
47	Hba-a2	cluster1
48	Hbb-bt	cluster1
49	Alas2	cluster1
50	Fat2	cluster1
51	Gm21844	cluster1
52	Atp2a3	cluster1
53	Gm44846	cluster1
54	Gm43389	cluster1
55	Gm44199	cluster1
56	Gm44830	cluster1
57	Meg3	cluster1
58	A330076H08Rik	cluster1
59	Gm38190	cluster1
60	Zfp950	cluster1
61	Alox12	cluster1
62	Gm38372	cluster1
63	6430511E19Rik	cluster1
64	Gm26724	cluster1
65	Gm9801	cluster1
66	Gm31152	cluster1
67	BC046401	cluster1
68	BC030499	cluster1
69	A930004J17Rik	cluster1
70	Car8	cluster1
71	Gm10603	cluster1
72	Trim39	cluster1
73	1700126G02Rik	cluster1
74	Far1os	cluster1
75	Gm42748	cluster1
76	D230017M19Rik	cluster1
77	Gm44742	cluster1
78	Srrm4os	cluster1
79	Rapgef4os3	cluster1
80	Gm44560	cluster1
81	Gm37694	cluster1
82	Gm47260	cluster1
83	Col6a6	cluster1
84	Gm42979	cluster1
85	D930015M05Rik	cluster1
86	Gm45867	cluster1
87	Gm37850	cluster1
88	Gm23600	cluster1
89	Pask	cluster1
90	Gm44136	cluster1
91	Gm48239	cluster1
92	Col7a1	cluster1
93	D430013B06Rik	cluster1
94	Gm38020	cluster1
95	Clec12a	cluster1
96	A830073O21Rik	cluster1
97	Ttc14	cluster1
98	Gm42967	cluster1
99	Gm43696	cluster1
100	Gm43843	cluster1
101	Tle2	cluster1
102	Gm44423	cluster1
103	L3mbtl1	cluster1
104	Gm44769	cluster1
105	Gm15283	cluster1
106	Prox2	cluster1
107	Mir186	cluster1
108	Pdyn	cluster1
109	Gbp11	cluster1
110	Tnfrsf18	cluster1
111	Gm47372	cluster1
112	Mir341	cluster1
113	Gm30238	cluster1
114	Drd1	cluster1
115	Rec8	cluster1
116	Gm15813	cluster1
117	Gm10767	cluster1
118	Gm44164	cluster1
119	Gm45206	cluster1
120	AC154667.1	cluster1
121	Gm26945	cluster1
122	Plin4	cluster2
123	Htra1	cluster2
124	Arrdc2	cluster2
125	Gm8325	cluster2
126	Mfsd2a	cluster2
127	Plekhf1	cluster2
128	Map3k6	cluster2
129	Ramp2	cluster2
130	Tmem52	cluster2
131	Tmem59l	cluster2
132	Arl4d	cluster2
133	Gm48583	cluster2
134	Sult1a1	cluster2
135	Xpnpep1	cluster2
136	Rbm3	cluster2
137	Prodh	cluster2
138	Sdc4	cluster2
139	Pnpla2	cluster2
140	Gm27030	cluster2
141	Klhl40	cluster2
142	Zyx	cluster2
143	Cebpa	cluster2
144	Borcs5	cluster2
145	9530018F02Rik	cluster2
146	Coq8a	cluster2
147	Ppp2r1a	cluster2
148	Itpka	cluster2
149	Coro1a	cluster2
150	Fam220a	cluster2
151	Tspan4	cluster2
152	Chst8	cluster2
153	Hmgb1	cluster2
154	Mc4r	cluster2
155	Orai3	cluster2
156	Rprml	cluster2
157	Grina	cluster2
158	2410006H16Rik	cluster2
159	Fbxl15	cluster2
160	Apmap	cluster2
161	Psmd2	cluster2
162	Ip6k2	cluster2
163	Rae1	cluster2
164	Fhl2	cluster2
165	Gm7331	cluster2
166	Bhlha9	cluster2
167	Cck	cluster2
168	Nbl1	cluster2
169	Tor1a	cluster2
170	Rasl11a	cluster2
171	Mfsd3	cluster2
172	AC078895.1	cluster2
173	Rpl35a-ps2	cluster2
174	Rpl10a-ps1	cluster2
175	Foxe1	cluster2
176	Gm11738	cluster2
177	Ciart	cluster2
178	mt-Nd1	cluster2
179	Prpf19	cluster2
180	Ccdc43	cluster2
181	Utp4	cluster2
182	Tcf23	cluster2
183	Gm49314	cluster2
184	Ctsd	cluster2
185	Capza2	cluster2
186	Atp6v0e2	cluster2
187	Bok	cluster2
188	C1qc	cluster2
189	mt-Tp	cluster2
190	Ms4a6d	cluster2
191	Arpc4	cluster2
192	Slc35f6	cluster2
193	Lgals3	cluster2
194	Babam2	cluster2
195	Arpc3	cluster2
196	Psmb2	cluster2
197	Mup3	cluster3
198	Cybc1	cluster3
199	Ddit4	cluster3
200	Mir9-3hg	cluster3
201	Lrrc29	cluster3
202	Cirbp	cluster3
203	Eva1c	cluster3
204	Asb11	cluster3
205	Crym	cluster3
206	Zfp777	cluster3
207	Gm10175	cluster3
208	Gm45716	cluster3
209	Smox	cluster3
210	Snrpb	cluster3
211	Rpsa-ps2	cluster3
212	Kcns1	cluster3
213	Rbm3-ps	cluster3
214	Slc37a4	cluster3
215	Cebpb	cluster3
216	Slc25a29	cluster3
217	Gm49041	cluster3
218	Tmem114	cluster3
219	Abracl	cluster3
220	Frat2	cluster3
221	Ociad2	cluster3
222	Mir22hg	cluster3
223	Fancl	cluster3
224	Tubb2a	cluster3
225	Alb	cluster3
226	Gm6421	cluster3
227	Csrnp1	cluster3
228	Fgg	cluster3
229	Ggt7	cluster3
230	Gmpr	cluster3
231	Efna3	cluster3
232	Syt12	cluster3
233	Gm15417	cluster3
234	Gm4149	cluster3
235	Dyrk3	cluster3
236	Trmo	cluster3
237	Slc45a1	cluster3
238	Arf1	cluster3
239	Pebp1	cluster3
240	Mgat4b	cluster3
241	Dedd2	cluster3
242	Pradc1	cluster3
243	Zfp707	cluster3
244	Ube2g2	cluster3
245	Atp6v0c-ps2	cluster3
246	Amn	cluster3
247	Mlf2	cluster3
248	Lias	cluster3
249	Sars2	cluster3
250	Ccno	cluster3
251	Med17	cluster3
252	Atp2c2	cluster3
253	Chpf	cluster3
254	Eif2b4	cluster3
255	2010111I01Rik	cluster3
256	Taf5	cluster3
257	Spin2c	cluster3
258	4833445I07Rik	cluster3
259	Lrg1	cluster3
260	Cldn23	cluster3
261	Sirt6	cluster3
262	Tpst2	cluster3
263	Gm5786	cluster3
264	Prss36	cluster3
265	Bet1l	cluster3
266	Gm11273	cluster3
267	Rps18	cluster3
268	Snrpd3	cluster3
269	Serpina1e	cluster3
270	Fgb	cluster3
271	Gm2260	cluster3
272	Gm13375	cluster3
273	Pim3	cluster3
274	Carmil2	cluster3
275	Trafd1	cluster3
276	Gdpd2	cluster4
277	Cntnap5a	cluster4
278	Sema3a	cluster4
279	Akap9	cluster4
280	Gm45426	cluster4
281	Fgd5	cluster4
282	Lrguk	cluster4
283	Hltf	cluster4
284	N4bp2	cluster4
285	Alms1	cluster4
286	Magi1	cluster4
287	Inpp4b	cluster4
288	Ankub1	cluster4
289	Zfhx3	cluster4
290	Sox2ot	cluster4
291	Dync2h1	cluster4
292	Chordc1	cluster4
293	Mettl16	cluster4
294	Rorb	cluster4
295	Kcnn3	cluster4
296	Sox6	cluster4
297	Glra3	cluster4
298	Sap30bpos	cluster4
299	Sema6d	cluster4
300	Zdbf2	cluster4
301	Sall1	cluster4
302	Gm45623	cluster4
303	Sytl5	cluster4
304	Qk	cluster4
305	Hhip	cluster4
306	D3Ertd751e	cluster4
307	Rgs22	cluster4
308	Dsel	cluster4
309	St8sia2	cluster4
310	Rgs20	cluster4
311	Elovl6	cluster4
312	Zeb1	cluster4
313	Galnt13	cluster4
314	Col27a1	cluster4
315	A730046J19Rik	cluster4
316	Dach1	cluster4
317	Epb41l2	cluster4
318	Mical3	cluster4
319	Zfp827	cluster4
320	Fat3	cluster4
321	Rasgrp3	cluster4
322	Adgrd1	cluster4
323	Unc5b	cluster4
324	Ednrb	cluster4
325	Aqp4	cluster4
326	Cxxc4	cluster4
327	Kitl	cluster4
328	Slc5a7	cluster4
329	Gabrg3	cluster4
330	Peg3	cluster4
331	Epb41l4b	cluster4
332	Baz2b	cluster4
333	Dchs1	cluster4
334	Ankrd26	cluster4
335	Npas3	cluster4
336	Zim1	cluster4
337	Gm14204	cluster4
338	Pou2f2	cluster4
339	Dst	cluster4
340	Fzd3	cluster4
341	Pitpnc1	cluster4
342	Ptprm	cluster4
343	Atp2b4	cluster4
344	Pcdhb14	cluster4
345	Chml	cluster4
346	Igsf10	cluster4
347	Oprm1	cluster4
348	Nlrc3	cluster4
349	Rbms3	cluster4
350	Dnm3	cluster4
351	Kcnj10	cluster4
352	Ugt8a	cluster4
353	Dock1	cluster4
354	Mtus1	cluster4
355	Dlx6os1	cluster4
356	Dcx	cluster4
357	Lrrc9	cluster4
358	Unc13c	cluster4
359	Aldh1l2	cluster4
360	Soat1	cluster4
361	Gm42735	cluster4
362	Gm15893	cluster4
363	4921525O09Rik	cluster4
364	3110067C02Rik	cluster4
365	Dnah5	cluster4
366	Hydin	cluster4
367	Adgb	cluster4
368	Spag17	cluster4
369	Mapk15	cluster4
370	Casc1	cluster4
371	2600006K01Rik	cluster4
372	Ttll10	cluster4
373	Hist1h1e	cluster4
374	4933439K11Rik	cluster4
375	4930402H24Rik	cluster5
376	Alpl	cluster5
377	Rbm28	cluster5
378	Srrt	cluster5
379	Gbp4	cluster5
380	Gm1043	cluster5
381	Igf2bp3	cluster5
382	Fnbp1l	cluster5
383	Col2a1	cluster5
384	Dmtf1	cluster5
385	Plxna3	cluster5
386	Mdn1	cluster5
387	Cad	cluster5
388	Gm3257	cluster5
389	Rpgrip1l	cluster5
390	Odf2l	cluster5
391	Grm3	cluster5
392	Gm46430	cluster5
393	Fchsd1	cluster5
394	Gbp9	cluster5
395	Agbl5	cluster5
396	Gm38250	cluster5
397	Gm43080	cluster5
398	Ebf1	cluster5
399	Fam227a	cluster5
400	Rbm4b	cluster5
401	Ddhd1	cluster5
402	Gm44949	cluster5
403	Gm45591	cluster5
404	4930516B21Rik	cluster5
405	Fubp1	cluster5
406	Gm43481	cluster5
407	Hnrnpm	cluster5
408	Tra2a	cluster5
409	Ddx17	cluster5
410	Ccdc39	cluster5
411	Fam173b	cluster5
412	Gm37176	cluster5
413	A430110L20Rik	cluster5
414	Gm21781	cluster5
415	Zfp57	cluster5
416	Gm38057	cluster5
417	Adam1a	cluster5
418	Gm26890	cluster5
419	Chmp4c	cluster5
420	2610020C07Rik	cluster5
421	Kank4	cluster5
422	Gm15122	cluster5
423	Gm45221	cluster5
424	Apol10b	cluster5
425	A930036I15Rik	cluster5
426	Traf1	cluster5
427	Sp100	cluster5
428	Srek1	cluster5
429	Sfpq	cluster5
430	Gm45854	cluster5
431	Gm43622	cluster5
432	A330023F24Rik	cluster5
433	Gm26621	cluster5
434	Ccdc187	cluster5
435	Gm6566	cluster5
436	Nbeal2	cluster5
437	Slc25a40	cluster5
438	Gm43413	cluster5
439	Gm45250	cluster5
440	Supt20	cluster5
441	Ptprb	cluster5
442	Cspp1	cluster5
443	Hspa12b	cluster5
444	Gm4787	cluster5
445	E430024I08Rik	cluster5
446	2610037D02Rik	cluster5
447	Gm17916	cluster5
448	Gm32699	cluster5
449	Gm36989	cluster5
450	Dnah12	cluster5
451	Ccdc180	cluster5
452	Wdr78	cluster5
453	Dnah6	cluster5
454	Col6a5	cluster5
455	Sfta3-ps	cluster5
456	Spata18	cluster5
457	Cfap44	cluster5
458	Podxl	cluster5
459	Prl	cluster5
460	Vwa3a	cluster5
461	Col15a1	cluster5
462	Gm15478	cluster5
463	Nes	cluster5
464	Dlec1	cluster5
465	D130017N08Rik	cluster5
466	Meltf	cluster5
467	Frmpd2	cluster5
468	Ccdc81	cluster5
469	Dnah2	cluster5
470	Ccdc146	cluster5
471	Shroom3	cluster5
472	Cfap65	cluster5
473	Ttll3	cluster5
474	Kcnmb1	cluster5
475	Tnfsf10	cluster5
476	Hspg2	cluster5
477	Kdr	cluster5
478	Gm44866	cluster5
479	Hist1h2be	cluster5
480	Stoml3	cluster5
481	Emp2	cluster5
482	Uckl1os	cluster5
483	Ly75	cluster5
484	Ccdc162	cluster5
485	Cfap73	cluster5
486	Sctr	cluster5
487	Nlrp5-ps	cluster5
488	Dnah11	cluster5
489	Crocc2	cluster5
490	Ahsa2	cluster5
491	Mak	cluster5
492	Gm3055	cluster5
493	Cnga4	cluster5
494	Cfap70	cluster5
495	Gm13394	cluster6
496	Gm7335	cluster6
497	Gm9855	cluster6
498	Gm20075	cluster6
499	Folh1	cluster6
500	Gm14150	cluster6
501	Tuba1c	cluster6
502	AC160336.1	cluster6
503	Frem3	cluster6
504	C1rb	cluster6
505	Clec7a	cluster6
506	Gm19963	cluster6
507	Itgax	cluster6
508	Gm3226	cluster6
509	Slc29a3	cluster6
510	Baiap2l1	cluster6
511	Gm4737	cluster6
512	Cd84	cluster6
513	Serpina3n	cluster6
514	Gm39318	cluster6
515	Slc44a1	cluster6
516	Orc2	cluster6
517	Gm26793	cluster6
518	C4b	cluster6
519	Psmb11	cluster6
520	Siglecf	cluster6
521	Tlr13	cluster6
522	Gm7224	cluster6
523	Ccdc3	cluster6
524	Gm10874	cluster6
525	Rps26-ps1	cluster6
526	Gm6969	cluster6
527	Gm10704	cluster6
528	A530016L24Rik	cluster6
529	Gm5801	cluster6
530	Dclre1b	cluster6
531	AC154187.2	cluster6
532	Tlr7	cluster6
533	Mrpl48-ps	cluster6
534	Endod1	cluster6
535	Cd48	cluster6
536	Eif3c	cluster6
537	C3ar1	cluster6
538	C5ar1	cluster6
539	A330015K06Rik	cluster6
540	AC154540.2	cluster6
541	Cpm	cluster6
542	Tlr2	cluster6
543	Lag3	cluster6
544	Pnpla7	cluster6
545	Mlph	cluster6
546	Adipor2	cluster6
547	Mmp12	cluster6
548	Rhof	cluster6
549	Lamp1	cluster6
550	Itpk1	cluster6
551	Cd86	cluster6
552	Gtdc1	cluster6
553	Gm4950	cluster6
554	Nfkbia	cluster7
555	Itgad	cluster7
556	Rhou	cluster7
557	Sgk1	cluster7
558	Gabrr2	cluster7
559	Mt1	cluster7
560	Gm4294	cluster7
561	Theg	cluster7
562	mt-Tc	cluster7
563	Tsc22d3	cluster7
564	Rsph3a	cluster7
565	C1qa	cluster7
566	Ccl6	cluster7
567	Lyz2	cluster7
568	Gm38342	cluster7
569	C1qb	cluster7
570	Gm6988	cluster7
571	Arl11	cluster7
572	Ly6e	cluster7
573	Nup62	cluster7
574	Klrg2	cluster7
575	Ncf1	cluster7
576	Gm45242	cluster7
577	Psat1	cluster7
578	Gm29865	cluster7
579	Rrp8	cluster7
580	Pdlim1	cluster7
581	Hspb3	cluster7
582	Lgi3	cluster7
583	Lrrc8a	cluster7
584	Hacd2	cluster7
585	Rpl15-ps2	cluster7
586	H2-Ea-ps	cluster7
587	Gm5436	cluster7
588	Thy1	cluster7
589	Gm13092	cluster7
590	Gm19439	cluster7
591	Rpl15-ps3	cluster7
592	Gars	cluster7
593	Hif3a	cluster7
594	Gm8121	cluster7
595	Klf15	cluster7
596	Eva1a	cluster7
597	Gm3375	cluster7
598	Dym	cluster7
599	Krt12	cluster7
600	Fam83d	cluster7
601	Sez6l2	cluster7
602	Sesn2	cluster7
603	Fcgr3	cluster7
604	Slc11a1	cluster7
605	Lrrc28	cluster7
606	Ctss	cluster7
607	Tnfaip6	cluster7
608	Hddc3	cluster7
609	Havcr2	cluster7
610	Scrg1	cluster7
611	Cldn11	cluster7
612	Castor1	cluster7
613	Nrros	cluster7
614	Cyp4x1os	cluster7
615	Tprn	cluster7
616	Atp8b5	cluster7
617	Ccl3	cluster7
618	Gm7785	cluster7
619	Oaf	cluster7
620	Rbm11	cluster7
621	Hcar2	cluster7
622	Xdh	cluster7
623	Gm33594	cluster7
624	Atf3	cluster7
625	Cd14	cluster7
626	Rpsa-ps9	cluster7
627	Ap2a2	cluster7
628	Gm37069	cluster7
629	Gm12751	cluster7
630	Gm6472	cluster7
631	Thbs4	cluster7
632	Igsf9	cluster8
633	Crocc	cluster8
634	Efcab12	cluster8
635	Lama3	cluster8
636	Slc16a4	cluster8
637	Gm37226	cluster8
638	Tardbp	cluster8
639	Rbl1	cluster8
640	Ccdc171	cluster8
641	Gm45457	cluster8
642	Gm17275	cluster8
643	Flnb	cluster8
644	Sclt1	cluster8
645	Ccdc150	cluster8
646	Snca	cluster8
647	Tmem181b-ps	cluster8
648	Tdg	cluster8
649	Rnaseh1	cluster8
650	2810029C07Rik	cluster8
651	Slc16a11	cluster8
652	Aifm3	cluster8
653	Pabpn1	cluster8
654	Tie1	cluster8
655	Gm13844	cluster8
656	Gm43858	cluster8
657	Dock6	cluster8
658	A930028N01Rik	cluster8
659	Tmem86b	cluster8
660	Gm37963	cluster8
661	Cpsf4l	cluster8
662	Gm26826	cluster8
663	Trim5	cluster8
664	Malat1	cluster8
665	Gm21811	cluster8
666	A630089N07Rik	cluster8
667	AI480526	cluster8
668	Adamts10	cluster8
669	Leng8	cluster8
670	Gm48062	cluster8
671	Miat	cluster8
672	Gja5	cluster8
673	Gm38192	cluster8
674	Col5a2	cluster8
675	Lrrc45	cluster8
676	Ushbp1	cluster8
677	Vegfa	cluster8
678	4932422M17Rik	cluster8
679	Gm37090	cluster8
680	Firre	cluster8
681	Ces2g	cluster8
682	Rreb1	cluster8
683	Col4a2	cluster8
684	Impa2	cluster8
685	Zgpat	cluster8
686	Gm44168	cluster8
687	Sirt4	cluster8
688	D030047H15Rik	cluster8
689	Snrnp70	cluster8
690	Gm49396	cluster8
691	Gm44986	cluster8
692	C78859	cluster8
693	Gm16008	cluster8
694	Fam228a	cluster8
695	9830144P21Rik	cluster8
696	Cdc7	cluster8
697	Muc3a	cluster8
698	Gm45793	cluster8
699	Flna	cluster8
700	1700016P03Rik	cluster8
701	Mir1188	cluster8
702	Pnpla3	cluster8
703	Gm14286	cluster8
704	Hdac7	cluster8
705	Catsperg1	cluster8
706	Col5a1	cluster8
707	Zfp982	cluster8
708	Col4a1	cluster8
709	Vwf	cluster8
710	6330576A10Rik	cluster8
711	Ankrd53	cluster8
712	Chuk	cluster8
713	Bcl2l15	cluster8
714	Scoc	cluster8
715	Gm49204	cluster8
716	Rab10os	cluster8
717	Mov10	cluster8
718	Crx	cluster8
719	H2-Q6	cluster8
720	Dynlt1b	cluster8
721	C1s1	cluster8
722	Rps3a2	cluster8
723	1700063D05Rik	cluster8
724	Tmem260	cluster8
725	Scnn1a	cluster8
726	Myo7a	cluster8
727	4930422M22Rik	cluster8
728	Mroh7	cluster8
729	Gm15587	cluster8
730	Ppp4r1l-ps	cluster8
