# Supplementary material for: NAD+ reverses Alzheimer’s neurological deficits via regulating differential alternative RNA splicing of EVA1C
Source: Sci Adv. 2025 Nov 7;11(45):eady9811. doi: 10.1126/sciadv.ady9811 (PMC12594206; doi:10.1126/sciadv.ady9811)
Supplement: Supplementary file 2 — Tables S1 to S3, S5 to S17, S20, S22 and S23 [file sciadv.ady9811_tables_s1_to_s3_s5_to_s17_s20_s22_and_s23.zip › Eva1c_Supp. Tables/Table S7.csv]

Table S7: Cluster analysis of gene expression profiles in WT and hTau.P301S mice with or without NR
	WT1	WT2	WT3	WT4	WT_NR_1	WT_NR_2	WT_NR_3	WT_NR_4	Tau1	Tau2	Tau3	Tau4	Tau_NR_1	Tau_NR_2	Tau_NR_3	Tau_NR_4
NR_028359.1	5	2.85	5.11	6.24	5.34	5.43	4.06	4.39	0.44	3.81	2.38	2.91	5.7	4.68	4.7	5.94
NM_001163761.1	6.51	8.91	4.82	3.94	7.75	6.26	6.04	5.47	0.25	4.93	1.78	1.4	14.39	9.37	3.64	9.71
NM_011076.2	0	0	0	0	2.22	0	0	0	0.46	0	0	0.26	1.1	0	0	1.39
NM_029967.3	1.13	0.99	0.99	1.44	1.31	1.26	1.56	2.28	0.33	0.66	0.91	1.03	2.74	1.63	2.18	1.92
NM_001048192.2	0.9	1.33	0.65	1.78	0.58	1.1	0.91	0	0	0	0	0	2.19	1	0.95	2.06
NM_010472.3	0.01	0.63	0.19	0	0.64	1.07	0	1.24	0	0	0	0	0	1.59	0	2.04
NM_194462.2	9.22	6.12	8.85	10.04	7.71	8.03	12.21	9.2	0.98	9.76	4.4	5.38	13.85	12.23	12.51	15.95
NM_001302268.1	12.44	16.57	17.97	16.42	17.89	21.26	22.65	17.23	3.29	11.98	10.84	12.69	23.67	19.17	13.95	27.46
NM_001242349.1	0.63	0	0.21	0	1.33	0.22	1.37	0	0	0	0	0	0.8	2.52	0.06	0.82
NM_001201414.1	0	0.17	0	0	0	1.04	0	0	0	0	0	0	0.64	0.32	0.33	0
NM_175476.4	0.77	0.3	0.8	0.72	1.81	1.53	1.74	0.41	0	0.42	0	0.4	1.85	2.66	1.66	2.78
NM_001037736.2	2.77	0.94	2.89	3.38	0	1.27	4.81	3.09	0	0	0	0	5.26	5.62	4.45	6.84
NM_001289445.1	9.84	7.5	4.68	10.65	9.22	7.77	8.52	13.31	1.11	4.1	5.63	6.82	12.65	9.54	9.17	13.29
NM_019864.1	0	0	0	0	0	0	0.21	0.76	0	0	0.04	0	0	0	0	1.1
NM_028139.5	16.67	15.35	18.43	18.34	15.88	20.34	20.48	14.75	2.12	15.44	12.07	13.79	19.58	21.38	22.77	21.46
NM_001242934.1	0.04	0	0	0	0	0	0	2.38	0	0	0	0	2.43	0	4.47	1.15
NM_029909.1	6.8	5.51	6.91	4.84	5.64	7.4	6.92	5.87	1.37	4.65	5.01	3.93	7.13	9.34	5.99	7.22
NM_009783.3	1.42	0.28	0	0	0.61	0.67	0	2.21	0	0	0	0	0.43	1.43	2.64	0
NM_001025439.2	0	0	1.1	1.31	0.99	0	0	0	0	0	0	0	0	0	0	3.7
NM_026058.4	14.03	9.78	11.47	12.02	11.84	10.09	11.81	13.31	2.19	9.59	8.83	6.83	11.63	12.48	11.14	15.93
NM_021350.2	2.42	1.72	2.92	3.84	1.64	2.44	4.2	2.63	0.27	1.94	1.07	1.86	3.18	3.21	2.47	5.96
NM_025844.2	42.16	33.38	38.37	44.75	31.12	48.54	41.01	35.35	4.63	27.56	26.48	26.74	47.3	44.62	43.31	38.97
NM_031258.3	1.29	1.21	1.2	1.25	1.25	1.2	1.47	1.38	0.08	0.98	0.67	1.02	2.49	1.21	1.35	2.52
NM_031163.3	0.9	0.41	0.56	0.73	0.61	0.52	0.36	0.33	0	0	0	0.2	0.67	0.85	0.44	0.8
NM_001004367.4	5.17	7.14	8.33	8.02	4.24	6.75	9.5	6.17	0.68	5.73	3.45	5.07	9.16	9.55	7.82	9.96
NM_001038610.2	3.43	4.2	2.31	2.6	1.88	2.7	2.19	2.61	0.36	1.47	1.57	1.75	2.5	3.84	3	6.96
NM_022994.3	0.95	0	0.37	0.54	0.58	1.77	0.33	0.94	0	0	0.04	0.11	0.89	0.36	0.43	2.56
NM_001162943.1	3.11	3.28	3.79	4.06	3.06	3.69	3.84	3.32	0.41	3.43	2.43	2.58	5.4	3.97	4.11	4.64
NR_015388.1	6.05	7.5	6.87	5.51	4.58	6.97	4.82	4.87	0.76	4.92	4.71	4.78	8.09	9.12	6.53	8.02
NM_001110327.1	7.63	5.74	8.08	6.28	4.85	6.82	5.1	4.93	0.21	3.09	1.87	3.22	6.01	10.08	7.74	4.02
NM_001033420.2	10.45	7.36	8.06	10.23	7.37	9.21	9.78	9.81	1.03	7.17	6.33	7.36	14.42	9.84	11.03	10.57
NM_001285817.1	0	2.58	2.82	3.32	0	0	6	9.04	0	0	0	0	8.96	0.68	0	7.05
NM_130450.2	18.53	9.77	16.58	19.11	13.25	21.69	17.58	17.41	3.23	13.98	11.79	12.78	24.05	20.36	21.21	19.6
NM_001291120.1	10.06	18.36	10.05	5.75	6.85	0	13.32	0	0	0	0	0	12.93	2.43	15.03	22.02
NM_007943.3	14.59	15.08	0	6.71	7.67	1.68	19.68	9.84	0	0	0	0.76	20.51	14.02	6.87	26.21
NM_175176.3	3.18	5.34	5.02	2.56	2.59	3.28	6.19	2.34	0.19	2.47	1.54	1.89	7.07	4.91	3.65	6.34
NM_010169.3	3.8	3.61	3.97	3.82	4.3	3.45	6.56	3.09	0.61	3.22	2.4	2.6	5.1	5.12	3.72	5.8
NM_001287800.1	0	0	0	0	2.93	0	1.21	0	0	0	0	0	0	0	5.39	0
NM_021458.2	13.63	6.55	16.07	13.84	10.1	14.45	12.46	13.32	1.46	13.17	6.42	8.82	18.21	13.8	15.8	20.31
NM_015739.2	1.94	6.67	0.42	0.27	0	0	2.3	0	0	0	0	0	2.94	3.34	0.53	4.82
NM_001166671.1	0	0.1	0	0	0	1.12	0	0	0	0	0	0	1.15	0	1.1	0
NR_040358.1	0.96	1.45	1.05	1.28	0.82	0.83	1.89	1.19	0.12	0.64	0.64	0.31	2.12	1.76	1.03	2.73
NR_030709.2	0.78	0.36	1.51	1.66	0.44	0.64	0.44	0.27	0.02	0.43	0.34	0.26	1.11	0.67	0.66	1.12
NR_027343.1	0.62	0.51	0.23	0.48	0.42	0.44	0.84	0.21	0	0.4	0	0	0.83	0.67	1.43	0.94
NM_001033351.2	4.41	8.75	11.76	7.62	6.19	8.96	12	8.79	0.78	6.09	3.61	5.96	11.06	9.28	9.01	14.17
NM_181850.2	23.16	26.24	21.75	25.66	16	25.24	19.95	20.61	2.45	10.92	13.13	18.59	25.43	21.55	21.74	31.28
NM_001291045.1	3.08	2.5	2.99	2.52	0.19	0.05	0	1.18	0	0.04	0	0.14	2.67	3.06	2.73	3.15
NM_001317125.1	0	2.61	0.86	2.07	0	3.15	3.85	0	0	0	0	0	0.93	3.43	0	5.27
NM_013568.6	27.36	21.74	23.8	31.17	27.68	29.83	29.35	25.42	4.58	20.18	23.72	20.72	35.39	30.27	25.54	43.21
NM_001039061.1	1.16	0.41	0.94	2.38	0.47	1.69	1.18	0.8	0.04	0.67	0	0.29	1.77	1.17	2.07	1.91
NM_001290477.1	3.87	4.93	3.77	5.94	3.61	3.75	5.86	4.49	0.92	2.98	2.27	3.13	4.68	6.87	3.83	6.42
NM_001310725.1	0	0	0	0	1.08	0.8	0	0	0	0	0	0.04	2.78	0	0	0
NM_001163073.1	2.44	1.79	1.7	1	1.63	2.36	1.92	2.36	0.23	1.69	0.81	1.44	2.51	2.67	1.93	3.85
NM_001159405.1	0	0	0	0.26	9.47	0	1.52	0.11	0	0	0	0	1.54	0	8.87	1.29
NM_001310674.1	0.2	0.37	0	0.28	0	1.1	0.69	0.16	0	0	0	0	0.64	0.76	0.63	0
NM_001285884.1	0	0	0	0	0.37	0.71	0.33	0.31	0.1	0	0.27	0	0.66	0.28	0.66	0.33
NM_001164433.1	2.1	0	0.28	1.26	0	0	0	0	0.98	0	0	0	0	1.39	1.32	0
NM_001162417.1	5.05	0.92	0.55	2.29	1.37	1.44	1.76	1.31	0	0.62	0.58	0.21	2.79	4.06	3.75	1.37
NM_010852.2	24.71	19.93	27.04	31.41	22.07	29.75	20.62	21.82	5.02	17.38	14.08	18.33	27.55	23.96	27.95	23.22
NM_026495.3	34.49	29.42	24.08	27.21	30.3	32.26	33.76	32.36	3.02	23.8	23.99	20.33	39.34	32.33	29.26	46.76
NM_183276.2	2.7	2.69	2.89	3.59	3.37	2.77	2.57	2.47	0.57	2.49	1.56	1.82	3.61	2.77	2.55	3.09
NM_010954.4	1.98	0.89	1.25	1.83	0.85	1.41	1.83	1.29	0.13	0.85	1.36	1.48	4.33	2.75	2.86	1.99
NM_008677.2	1.26	0.59	0.44	0	1.57	0	0.35	0.74	0	0	0	0	0.66	1.6	0.41	2.4
NM_053086.3	2.68	6.44	0	3.24	6.99	0	0	3.08	0	0	0	0	1.86	6.53	5.26	3.53
NM_001013362.2	0	0	2.44	0.91	0	0	0	0	0	0	0	0	0	0	10.15	0
NM_001033124.1	1.83	6.65	0.13	0.37	0	0	1.64	0.04	0	0.04	0.07	0.07	1.29	2.48	0.31	2.42
NM_001130165.1	0	0	0	0	4.64	0	0	0	0	0	0	0	3.06	1.15	10.8	0
NM_001098171.1	12.67	16.94	17	16.26	11.25	15.03	20.37	12.58	1.15	11.63	10.22	11.93	20.32	20.75	18.04	25.5
NM_001310606.1	2.57	2.98	4.84	4.6	1.79	5.52	5.95	4.19	0.6	2.87	2.23	3.36	3.61	6.29	8.2	10.21
NM_008817.2	0	0	0	0	0	0	0	2.53	0	0	0	0	5.37	0	5.85	0.71
NM_001310460.1	0	0.85	1.49	1.36	0	3.25	0	1.22	0	0	0	0	7.84	0.29	3.13	0
NM_018774.4	0.67	0.53	1.09	1.89	0	0	0	0	0	0.44	0	0	0.75	3.32	0	1.34
NM_008883.2	3.68	5.09	4.64	3.86	1.7	2.3	2.68	3.79	0	0.59	1.38	0.54	4.22	3.52	5.39	4.5
NM_019587.2	2.75	0	1.86	0.95	1.04	0	0.22	0	0	0	0	0	2.58	0.53	0	1.53
NM_001159516.1	67.02	36.7	46.31	65.77	66.91	63.88	68.26	58.7	9.87	45.86	42.28	49.09	85.72	81.87	72.61	69.64
NM_133925.2	16.45	12.29	15.45	17.93	14.25	15.24	10.04	11.88	3.03	8.82	7.96	7.63	15.14	13.92	12.99	16.35
NM_028713.1	18.49	16.46	17.59	18.62	18.19	17.12	23.22	16.1	2.94	14.37	14.48	13.17	25.22	17.57	22.07	22.09
NM_001256052.1	0.23	0.22	0.4	0.31	0.2	0.41	0.45	0.32	0	0.35	0.22	0.06	0.47	0.88	0.9	0.85
NM_184109.1	0.35	1.23	0.71	0.95	0.44	0.28	1.14	0.25	0.02	0.19	0.24	0.09	0.92	0.77	0.32	0.73
NM_001243073.1	0.93	0.81	0.43	0.34	0.63	0.84	0.82	0.92	0.18	0.46	0.41	0.49	2.27	2.35	1.1	1.63
NM_001163491.1	0	0	0	0	0	6.37	1.86	0.51	0	0	0.44	2.37	1.31	4.73	6.26	1.19
NM_177364.3	4.69	2.83	3.68	2.68	3.69	4.82	6.24	3.74	0.52	4.14	2.35	1.68	7.23	3.82	5.32	5.88
NM_001174086.1	5.69	7.64	7.31	7.51	5.58	6.92	12.83	7.98	0.92	6.26	3.6	4.72	9.17	8.7	7.95	14.5
NM_011867.3	2.38	0	0	0	0	1.87	0.18	0	0	0	0	0	1.44	0	0.89	0
NM_022025.4	0.81	2.12	0	0	0	0	4.12	0	0	0	0	0	1.55	1.5	0	3.06
NM_178804.5	0.98	0.14	0	0.4	0	0.64	0.85	0.7	0	0	0	0	0	3.52	3	0.33
NR_015580.2	25.91	16.96	12.32	23	20.21	21.71	22.03	17.84	3.9	8.25	11.89	11.19	28.61	25.36	20.26	25.86
NM_145531.2	5.28	4.34	5.87	6.22	4.91	5.54	4.91	4.38	0.83	4.93	3.91	3.94	7.37	5.56	5.66	6.16
NM_001166437.1	2.74	0	0	0	0.64	1.97	0	0	0	0	0	0	4.89	1.82	0.13	0
NM_001142924.1	0	0.72	0	0	0	0	1.99	0	0	0	0	0	0.25	0	0.86	8.31
NM_001177846.1	0	0	1.2	0	0	1.65	1.11	1.06	0	0	0	0	1.29	1.5	0.83	0.51
NM_001270498.1	4.66	4.56	0	4.59	9.11	0	0	0	0	0	0	0	0	34.85	6.84	11.23
NM_001163718.1	1.35	0.77	1.02	0.99	0.51	1.14	1.84	1.06	0	0	0	0	2.75	1.14	1.35	1.04
NM_153392.2	1.86	3.18	0	0	0	1.67	3.17	1.67	0	0	0	0	2.26	1.7	0.91	2.32
NM_198899.2	9.63	6.99	11.02	9.89	9.48	11.86	8.72	8.93	1.82	7.87	5.83	6.81	8.81	9.44	10.68	12.95
NM_144863.4	0	0.28	0.92	0.24	0.14	0.78	0	0	0	0	0	0	2.4	0.39	0.74	0.34
NM_199025.2	2.9	2.33	3.66	3.96	2.42	4.15	4.05	2.77	0.42	2.6	2.18	2.08	3.61	3.79	4.41	3.71
NM_028673.1	0.22	0.4	1.59	0	0.64	0.99	0.95	0.65	0	0	0	0	1.41	1.64	1.11	0.34
NM_001111076.1	0	0	0	0	0	0.96	1.57	0	0	0	0	0	2.1	1.28	2.74	2.26
NM_001289695.1	0	0	0	3.29	0	0.38	0	0	0	0	0	0	2.98	1.2	1.95	0
NR_045055.1	0.31	0	0.53	0	0.29	0	0.14	0	0.75	1.96	2.91	2.27	1.79	2.12	3.62	4.53
NR_015618.2	3.62	3.86	6.16	6.09	4.74	3.57	7.25	3.18	4.16	9	9.15	8.44	8.69	12.59	6.56	13.35
NM_013851.2	0	0.25	0	0	0	0	0	0	0	1.35	0	0	0	0	1.43	2.78
NM_001291890.1	0	0	0	0	0	0	0	1.25	0	0	0	1.23	1.16	0	1.11	0.55
NM_001080798.2	0	0	0.63	0	0	0	0	0	0.46	0	0	0	0.78	1.41	0	0.92
NM_001271359.1	5.45	3.36	0	4.51	0	0	0	0	0	3.1	1.19	4.71	5.85	5.58	4.01	0
NM_023046.4	3.34	1.31	0.82	3.06	6.64	10.59	5.55	4.02	2.37	5.84	10.46	13.7	14.51	8.76	7.81	10.07
NR_024078.1	3.43	3.43	3.57	3.4	2.98	3.34	2.91	2.09	1.68	4.5	3.91	4.17	4.2	4.57	3.5	4.3
NM_009780.2	37.02	17.86	17.82	40	103.48	32.49	22.98	32.5	44.88	99.18	68.87	43.64	133.77	61.96	76.72	59.41
NM_001309637.1	1.19	0.13	0.05	0.57	7.28	0.92	0.96	0.88	5.57	4.89	6.36	1.22	15.42	3.8	7.41	5.77
NM_001285507.1	19.75	13.31	14.63	17.57	15.81	16.69	17.73	14.97	5.79	18.11	19.89	17.71	21.56	22.82	26.05	25.29
NM_001164735.1	0	0	0	0	0	2.6	0	0	2.39	0	0	0	2.37	3.23	2.99	0
NM_001037859.2	0	0	0	0	0	0.34	1.4	2	0	4.88	2.06	2.59	6.22	4.9	6.2	2.46
NM_013502.3	27.05	31.01	26.46	29.13	35.21	37.4	30.42	29.63	18.79	38.63	36.78	44.15	45.01	34.29	35.01	39.22
NM_001252457.1	0	0	0	0	0	0	0	0	38.07	0	0	28.88	36.82	30.27	38.75	16.35
NM_011805.3	1.57	2.84	1.14	0.13	0.02	0	0	0	0	4.75	0	0.93	3.85	2.97	0	2.44
NM_001136086.2	0	0	0	0	5.68	0	0	0	1.36	0	0	3.15	1.02	0	7.54	0
NM_001113389.1	0	0	0	0.74	0	0	0	0	0	1.11	0	0	1.22	0.77	0	0.28
NM_001167898.1	0.37	0.29	0.59	0.3	1.05	0.95	0.97	0.79	0.22	0.75	1.78	1.06	1.67	1.02	1.31	1.98
NM_001042659.1	0	0	0	0	0	0	0.85	0	0.07	0.24	0.55	0	0	0.95	0	0.32
NM_180678.3	90.07	77.1	85.51	87.37	84.72	91.4	76.96	75.47	43.47	99.88	105.75	114.76	97.57	94.98	89.35	98.44
NM_010256.2	13.66	13.84	11.81	14.46	14.18	13.89	12.38	12.84	6.04	23.47	21.53	17.94	18.88	24.18	21.34	21.01
NM_021334.2	0.53	0.23	0.26	0.28	3.34	0.51	0.34	0.64	1.84	2.02	3.79	1.12	6.05	0.81	1.87	2.28
NM_001271704.1	0	0	0	0	3.55	0.53	0	0	2.93	0	1.67	1.37	0	0.3	7.11	2.52
NM_008479.2	7.4	6.68	6.61	6.98	15.64	8.41	7.26	6.2	13.52	13.99	23.56	8.9	26.96	7.63	17.04	20.27
NM_199302.2	0	0.55	0	1.19	0	0	0	0	2.06	0	0	0	3.53	0	0	0
NM_001164037.1	1.89	3	0	0	0	0	0	0	1.08	0	1.38	0	5.23	0	0	0
NM_001168488.1	4.4	1.21	4.3	3.75	10.05	7.5	8.63	7.55	7.88	4.94	6.09	9.48	6.38	6.85	6.3	9.61
NR_027809.1	1.28	0.51	0	0	0	0	0	0	1.23	0	0	0	1.13	0.44	2.93	0
NM_001122952.1	0	0	0	0	0	1.02	1.22	0	1.54	0	0	0.79	3.04	0.52	0	0.58
NM_001286127.1	0.31	0	0	0	0	0	0	0	0	0	0.21	0.52	0	0	1.15	0
NM_153570.2	13.33	14.94	17.73	13.92	15	15.72	13.61	13.9	6.75	17.82	19.32	19.61	15.87	16.45	16.65	16.77
NM_001163467.1	0	0	0	0	3.54	0	0.51	0	0	0	0	2.9	0	0	2.65	0
NM_001163187.1	286.74	268.22	144.81	296.43	456.85	310.25	417.71	273.74	298.18	398.89	430.62	420.56	517.8	422.65	385.58	369.27
NM_001290561.1	12.03	9.19	8.96	12.53	28.67	13.39	18.89	16.15	28.14	11.54	21.16	22.15	33.71	19.72	23.3	17.59
NM_001144855.1	0.74	0	0	0	2.85	0	0	0	0	0	0	0	8.34	0	10.12	1.96
NM_177420.2	107.35	112.39	75.59	109.06	131.21	115.1	116.05	106.36	50.3	134.66	129.59	140.37	126.01	117.82	103.09	127.2
NM_001166623.1	0	3.47	0	0	0	0	0	0	0	0.22	0	3.25	0	0	3.69	1.76
NM_001252637.1	0	0	0	0	0.79	1.43	0	1.59	0	0.81	0.72	1.3	1.74	0.01	1.25	1.52
NM_134064.2	0.01	13.42	0	6.75	0.02	0	0	0	0	0.01	8.63	0.01	6.51	0.05	7.91	9.42
NM_009252.2	35.38	23.36	31.17	28.97	71.44	41.71	22.05	35.49	22.61	110	86.51	55.03	126.67	73.39	93.44	34.58
NM_001166531.1	0	0	0.61	0.36	0	0	0	0	0	0	0.93	0	0.12	0	2.54	0
NM_133891.3	47.68	34.04	24.09	50.79	54.22	49.34	45.44	46.74	21.97	67.22	52.34	59.81	71.73	57.31	45.87	55.89
NM_001286684.1	0	0	0	0	0	0	0	0	0.58	0	0	0	0	0.74	0	0.81
NM_177082.4	0	0	0	0	1.34	0	0	0.43	0	0	1.23	0	0	2.63	0	0
NM_194355.2	0	0	1.27	0	0	0	0	0	0.03	1.11	0	2.83	1.08	0	4.25	0
NM_025287.2	29.7	22.81	40.46	41.95	32.87	29.49	27.37	27.91	9.81	54.37	36.89	61.68	67.45	62.03	65.57	36.16
NM_001244692.1	0	0	0	0	0.52	0.34	0.51	0	0	0	0	1.27	2.22	0.23	0	0
NM_001310523.1	0	0	0	0	0	6.14	0	0	2.39	0	1.32	28.25	33.09	7.32	29.92	28.23
NM_009261.3	0	0	0	0	0	0	0	0	0	0	0	5.05	4.78	0	8.02	0
NM_001164483.1	1.5	0	1.73	0	0	0	0	0	0	3.96	8.63	0	4.29	7.63	11.06	0
NM_030108.2	6.14	4.24	5.19	4.46	5.49	5.31	5.55	6.89	2.3	8.91	7.12	5.99	6.62	6.64	8.99	8.35
NM_009448.4	12.45	5.13	1.44	2.84	1.34	2.36	11	15.87	19	73.07	81.36	90.96	96.84	77.92	86.14	91.94
NM_001024699.1	5.31	6.99	6.46	5.42	9.39	12.27	10.2	9.96	3.05	7.64	15.9	17.27	9.74	11.53	12.12	12.57
NM_177832.3	0	0	0	0	2.61	0.64	0	0	0	1.1	0	1.06	0	0	4.18	0
NM_001113399.1	5.78	4.28	4.51	6.28	3.35	4.14	3.69	3.46	0.62	4.74	4.93	6.38	9.13	9.91	6.45	7.03
NR_015597.1	3.79	0.56	0	1.41	0	0	0	0	0	2.49	0.64	0.98	2.82	1.17	1.7	1.16
NM_001044705.2	0	0	0	0	0	0	0.53	0	0.89	1.82	0.73	0	1.27	0.81	2.95	1.67
NR_045295.1	5.77	5.81	10.19	5.74	5.51	6.96	3.86	4.31	1.19	4.39	3.57	3.41	3.67	3.87	3.19	3.38
NR_027895.1	0.57	0.56	1.64	0.86	1.26	0.68	0.38	0.54	0	0	0	0	0.22	0	0.42	0.92
NR_027886.1	2.28	0.62	7	5.97	2.96	4.36	1.4	1.74	0.1	0.78	0.62	0.74	2.38	0.85	1.82	1.82
NR_033305.1	3.56	2.22	2.96	3.97	4.18	3.18	2.39	2.6	0.45	1.35	0.67	1.6	1.35	2.6	1.75	1.43
NM_009630.3	0.87	17.57	1.04	1.62	0	1.32	1.24	0	0	0	0	0	0	0.96	0	5.72
NM_008488.2	2.27	0.62	2.14	1.12	0	0.42	1.38	0	0	0	0	0	0	1	0	1.87
NM_008553.4	5.54	5.12	5.69	7.84	4.66	6.19	3.96	5.74	0.39	4.33	3.4	2.93	5.27	3.97	4.78	5.31
NM_175046.3	0	0.46	1.13	0	0	0	1.28	0	0	0	0	0	0	0.79	0	0
NM_007592.3	1.99	23.68	1.97	1.42	0.77	1.13	3.65	2.95	0.12	1.08	0.95	1.07	1.39	1.51	1.84	3.19
NM_001310456.1	0.96	1.85	0.54	0	1.12	0	0	0	0	0	0	0	0	0	2.37	0
NM_146239.2	86.19	82.25	99.42	107.91	87.07	104.17	63.23	76.88	7.5	64	52.1	56.93	52.82	46.14	54.03	68.68
NM_001114347.1	2.66	0	0	0	0	0.57	0	0.15	0	0	0	0	0	0	0	0
NM_009932.4	7.82	4.63	16.63	18.57	9.69	9.98	6.97	9.14	0.7	5.92	5.93	4.47	7.4	7.24	7.07	7.27
NM_134074.2	0.58	1.31	2.26	2.55	0.46	1.13	2.64	0	0	0	0	0	1.53	0	2.71	0
NM_172920.4	10.81	7.22	8.59	14.46	8.34	10.56	8	10.69	0.7	4.52	4.87	6.48	12.38	8.65	7.97	9.64
NM_001199265.1	1.5	1.48	2.91	5.3	1.86	2.19	1.99	3.52	0	0	0	0	0.8	1.62	1.8	3.85
NM_001283063.1	13.18	6.43	23.13	27.63	13.46	17.63	7.47	6.6	0.23	6.36	4.02	6.22	15.33	8.51	12.21	8.91
NM_001029988.2	0.04	1.66	0.08	0.17	0	0	0.03	0.05	0	0.03	0.01	0.02	0.01	0.02	0.05	0.03
NM_015821.2	1.02	1.85	1.7	2.8	1.03	0.85	0.81	1.84	0	0	0	0.24	0.68	1.58	0.71	1.05
NR_015505.2	8.34	5.94	14.68	15.72	10.8	10.29	6.44	7.51	1.1	5.76	6.17	5.71	9.06	5.95	6.16	7.27
NM_030224.1	0.35	0.23	0.88	0.94	0.81	0.62	0.45	0.37	0	0.05	0.09	0.14	0.18	0.25	0.35	0.3
NM_057172.3	7.98	4.22	14.98	14.22	9.55	12.7	6.27	7.15	0.58	4.74	2.07	4.45	4.29	6.88	4.32	6.24
NM_008121.3	0.13	0.44	0.14	0.74	0.26	0.32	0.26	0.44	0	0.1	0	0.03	0.28	0.16	0.25	0.16
NR_040563.1	1.32	0.74	3.45	3.18	1.94	2.19	0.44	2.24	0	0.33	0.29	0.15	0.41	0.97	0.61	1.92
NM_001111268.1	11.82	11	15.66	14.44	13.1	12.73	9.59	11.64	2.6	8.27	9.01	8.48	11.64	10.12	11.02	12.38
NM_016976.3	4.31	2.09	2.53	1.97	0	3.19	3.91	0.72	0	0	0	0.04	3.19	0	0	0.97
NM_001033275.4	0.91	1.32	2.61	2.22	0.41	1.09	0.52	0.44	0	0	0.24	0.16	0.38	1.24	0.41	0.96
NM_008218.2	171.36	71.52	60.73	431.61	42.03	34.4	87.09	32.04	18.8	7.56	32.51	15.6	17.62	5.37	11.66	7.28
NM_001201391.1	266.07	80.47	85.36	601.83	48.08	36.1	97.62	35.56	33.14	5.07	29.98	13.87	9.47	4.04	4.55	6.81
NM_008220.5	47.46	11	12.38	90.7	11.74	6.36	23	8.92	4.49	0.75	3.76	0.97	0.35	0.76	1.01	1.41
NM_183162.2	1.11	0.53	1.17	1.5	1	0.76	0.73	0.82	0.03	0.13	0.38	0.39	0.92	0.52	0.23	1.11
NM_001313919.1	7.5	6.42	0	0	0	0	0	0	0	0	4.67	0	0	0	0	0
NM_001024720.3	0.21	0	0.43	0.27	0	0	0.11	0.19	0	0	0	0	0	0	0	0.43
NM_001277121.1	0	2.02	2.54	0	0	0	2.8	0	0	0	0	0	0	0	0	0.7
NM_027407.4	9.62	8.05	11.65	7.91	7.4	8.98	7.48	11.78	1.17	6.37	4.76	4.28	8.16	6.7	3.39	5.59
NM_026298.5	19.34	12.13	18.55	22.06	14.44	17.8	15.47	17.23	3.23	12.24	12.37	11.18	16.36	17.18	16.3	16.99
NM_172736.3	21.71	11.08	64.95	81.07	41.52	40.46	14.92	18.12	0.56	14.2	7.87	10.4	33.63	16.54	22.99	22.35
NR_002847.2	91.39	8.17	180.84	217.83	124.39	116.97	24.06	40.12	3.42	33.84	13.12	15.88	68.57	48.61	66.29	46.84
NM_144854.2	0.77	0.85	0.77	1.38	0.75	0.89	0.12	0.34	0	0.34	0.1	0	0.38	0.47	0.57	0.25
NR_003633.3	25.4	7.87	105.93	111.68	24.53	49.86	24.34	14.13	0.88	12.59	5.27	9.55	41.28	18.56	27.78	30.35
NR_027651.2	55.21	19.22	248.58	224.67	51.43	102.87	46.34	38.27	12.32	20.89	15.44	16.39	58.37	43.36	37.56	61.17
NR_027652.1	31.41	18.11	99.76	74.34	30.55	32.37	24.95	24.79	7.23	14.96	16.76	13.68	31.74	19.97	21.83	32.44
NM_001252463.1	1.73	0.54	0.61	1.52	0	0.8	1.7	1.7	0	0	0	0	0.51	0.79	0	0.61
NM_175245.4	75.77	68.15	77.97	69.89	70.72	80.68	74.24	64.43	11.39	48.57	43.56	49.05	54.93	56.96	49.71	52.54
NM_001190989.1	8.96	9.19	9.82	10.23	8.74	9.34	9.54	8.93	0.63	6.67	6.58	4.11	5.3	6.49	5.27	8.32
NR_003513.3	116.59	23.88	50.41	151.8	137.83	101.77	51.11	65.22	13.3	26.42	17.04	12.79	54.01	57.5	35.69	42.69
NM_001293638.1	1.29	0.89	2.33	2.52	0	1.28	0.21	0.51	0	0	0	0	0	1.23	0	1.19
NR_045119.1	0.55	0.29	0.1	0.56	0.18	0.35	0.03	0.21	0	0.06	0.02	0.05	0.18	0.16	0.1	0.6
NM_027995.3	15.19	13.86	8.51	18.29	17.23	15.83	5.69	13.6	0.53	6.66	7.14	3.94	8.35	7.7	8.22	7.28
NM_019969.3	0.22	0.25	0.15	0.19	0.07	0	0.2	0.24	0	0	0	0	0	0.05	0.41	0.23
NM_001008233.3	1.48	1.98	2.3	3.28	2.03	2.05	1.23	1.5	0.08	0.72	0.56	0.48	1.39	0.99	1.06	1.33
NM_008895.4	0	22.52	0	0	0	1.17	5.23	2.32	0	0	0	0	0	0	0	3.08
NM_001081457.2	23.53	17.02	0	0.89	4.9	0	15.54	4.24	0	0	0	0	0	2.92	1.99	4.6
NM_001160219.1	1.05	0.06	0.14	2.86	0	0	0	0.04	0	0	0	0	0	0	0	0
NM_001289761.1	0	2.18	0	0	0	0	1.04	0	0	0	0	0	0.14	0.23	0	1.03
NM_022980.4	11.32	21.75	4.65	11.48	7.66	11.06	14.99	12.94	0.87	6.26	4.1	3.12	8.82	12.22	6.37	13.68
NM_009548.3	43.99	25.97	62	53.76	45.13	46.5	18	38.12	3.69	13.41	20.38	6.37	26.96	26.38	29.05	35.19
NM_001166553.1	0.87	0.18	1.01	1.75	0.49	1.1	0.2	0.53	0	0.14	0.1	0.11	0.57	0.52	0.28	0.49
NM_027434.3	0.24	2.15	0.35	2.21	0	0	0	0	0	0	1.49	0	1.35	0	0	0.78
NM_001306081.1	0	0	1.07	0	0.25	0	0.19	0	0	0	0	0	0	0	0	0
NM_028262.3	64.28	62.98	73.74	72.33	47.36	85.66	63.15	57.75	13.25	36.21	46.68	36.76	54.08	57	52.04	66.25
NM_011393.2	6.74	4.64	4.13	6.18	3.68	3.73	2.67	4.8	0.54	3.99	2.04	2.01	5.65	3.02	5.21	5.89
NM_175692.3	69.68	42.28	246.59	300.51	50.36	128.08	51.57	38.8	0.84	33.23	23.92	31.46	89.72	49.15	66.12	70.62
NM_022724.4	0.79	0.97	2.05	1.51	0.43	0.3	0.72	0.86	0	0	0.22	0.37	0.84	0.85	1.2	0.29
NM_001113351.1	3.54	0.14	2.04	1	0	0	0	0	0.1	0.71	0.88	0	0	2.14	0	1.73
NM_021466.3	3.3	3.56	1.97	0	0.01	0.65	2.86	2.23	0	0	0	0	0	1.53	0	0.27
NM_019636.3	3.4	0	0	0	0	0	0	0	0	0	0.59	0.2	0	0	0	0
NM_011587.2	6.44	4.27	5.26	8.74	5.94	6.39	3.34	8.31	0.32	3.55	2.76	2.22	3.62	3.33	2.8	4.74
NM_009425.2	1.38	0.59	0.94	2.56	1.31	1.47	0.65	2.41	0.05	0.54	0.48	0.4	1.09	0.65	1.12	1.67
NM_001110266.1	0	0	0.65	1.94	0	0	0	2.69	0	0	0	0	0	0	0	0.81
NM_019653.3	20.22	14.66	28.71	28.88	17.21	22.47	13.07	14.17	1.54	11.62	11.09	11.54	22.64	15.92	16.41	14.81
NM_001035510.1	4.13	5.72	13.68	10.53	3.85	7.68	4.2	4.44	0.61	3.85	3.89	3.26	4.08	4.96	2.61	5.68
NR_004444.2	1.22	0.54	1.57	1.6	0.98	1.14	0.4	0.98	0.01	0.26	0	0	1.24	0	0.58	0.57
NM_001039239.2	0.53	0.56	0.35	0.52	0.45	0.5	0.49	0.58	0	0	0	0	0.34	0.33	0	0.46
NM_001001737.2	2.47	0.76	3.93	5.77	0.92	3.17	1.26	1.14	0.2	0.68	0.27	0.67	2.49	0.65	1.82	1.23
NM_183208.4	3.26	1.69	5.23	0	0	0.36	3.47	0.74	0	0	0	0	0.16	3.62	0	0.5
NM_001285885.1	6.28	4.35	10.29	10.64	6.17	7.17	4.99	5.73	0.57	3.3	3.22	4.22	6.61	5.5	7.28	5
NM_026185.4	0.58	0.78	0.37	0.68	1.26	0.61	1.1	0.94	0.32	3.33	1.18	1.42	1.15	0.68	1	1.23
NM_007398.4	0.87	0.76	0.28	0.58	0.24	0.36	0.58	0.47	0.81	1.96	0.88	1.48	1.11	0.21	1.12	0.35
NR_037707.1	0	0.3	0	0	0	0.28	0.2	0	0	1.55	0	0	0	0	0	0
NM_001271873.1	0	0	0	0	0	0	0	0.16	4.32	1.17	0	0	0	0.62	0	0
NM_025404.3	20.99	20.84	9.89	17.33	18.97	18.09	23.14	20.83	12.03	60.87	27.12	36.19	12.85	24.23	14.22	20.56
NM_025549.3	4.49	4.12	3.14	2.54	6.53	3.13	3.96	2.82	14.53	12.01	8.59	8.25	3.4	7.16	4.97	5.93
NM_001252549.1	1.17	0	0	0.84	0	0	0	0	6.19	1.82	1.1	2.16	0	0	2.52	0.58
NM_026371.3	29.72	23.41	44.91	46.33	43.9	45.06	34.71	37.27	22.25	50.31	47.75	49.98	36.07	40.16	35.04	40.71
NM_001113574.1	0.58	0.82	2.53	1.31	0.09	0	0.13	0	0.18	4.28	3.36	2.16	0.91	0.1	0	0.63
NM_145455.3	7.47	3.94	10.25	7.35	5.68	6.58	6	5.63	7.69	15.9	11.01	9.91	4.06	5.09	7.4	6.63
NM_001267591.1	0	0	9.77	0	0	0	0	0	10.39	0	3.3	0.6	0	0	0	0
NM_001205371.1	0	0	0	0.37	0	0	0	0	5.08	0	0	1.86	0	0	0	0
NM_011332.3	1.41	0.36	3.82	2.1	1.09	2.18	0.98	0.42	9.85	5.33	3.07	6.54	3.1	1.09	2.57	2.19
NM_013652.2	0.62	0	0	0	4.31	1.09	0.86	2.56	13.43	1.19	3.42	0.43	5.14	2.62	1.32	0.94
NM_009139.3	4.15	3.53	2.13	3.2	14.05	3.78	3.04	2.09	31.17	3.13	11.18	2.82	10.84	6.31	5.87	6.3
NM_001285990.1	0	0.26	0	0	0	0	0	0	1.06	0	0	0	0.2	0	0.18	0
NR_133570.1	0	0.32	0.45	0.9	0	0	0	0	0	0	1.35	0	0.2	0.31	0	0
NM_026818.2	0.46	0.52	0.7	0.79	0.83	0.35	0.39	0.67	0.44	0.97	0.98	1.13	0.59	0.51	0.36	0.56
NM_009943.2	11.19	11.68	15.96	15.56	9.6	14.79	13.16	10.28	47.41	16.29	18.43	23.59	12.1	13.85	17.35	28.26
NM_001310535.1	1.16	0.82	0	1.96	3.63	1.01	0.45	1.72	14.27	1.41	4.21	2.94	0	0	0	0
NM_147151.2	1.87	0.94	1.24	1.78	1.36	2.08	1.83	1.43	11.56	6.22	1.9	1.95	1.5	0.52	2.82	1.26
NM_001160378.1	0	0	0	0	0	0	2.25	0	0	0.93	0	1.27	0	0	0	1.15
NM_025648.3	26.49	25.16	23.38	25.85	30.79	22.5	21.46	23.58	12.62	34.54	33.88	27.57	22.98	24.1	23.39	27.45
NM_181849.3	0.06	3.97	0	0	0.06	0	0.06	0	1.87	1.37	2.39	0.59	0.11	0.06	0.19	0.26
NM_001271357.1	0	0	0	0	1.33	0	0.95	0	5.66	2.43	0	5.03	0	0.78	3.04	0
NM_008076.3	0.34	0.22	0.64	0.67	1.96	0.99	1.17	0.52	0.98	5.67	2.05	3.81	0.85	1.66	0.78	0.95
NM_028022.1	2.35	3.74	2.33	3.41	4.9	3.28	4.32	3.27	3.09	6.21	4.18	7.06	4.58	3.6	3.55	5.03
NM_001122992.1	0.4	1.07	1.58	0.37	0	0	0	0	0	0.48	0.5	2.37	0	0.85	0	0
NM_023587.2	20.15	14.75	21.3	23.42	24.45	24.25	19.3	23	8.78	35.19	27.55	27.72	25.47	20.27	23.2	22.74
NM_001304785.1	3.57	1.09	4.6	2.2	4.6	7.25	4.38	4.52	2.83	7.92	7.59	6.49	4.97	6.89	2.12	3.74
NM_019564.3	94.17	100.06	134.3	127	158.92	150.53	115.64	135.12	74.2	281.62	174.25	212.29	138.12	121.41	121.52	119.77
NM_001277322.1	0	0	0	0	0	0	0	0	0.17	0	0	10.76	0	0	0	0
NM_001305937.1	0	0	0	0	0	0	0	0	8.67	0	0	3.16	0	0	0	1.08
NM_001302802.1	0	0	0	0	6.21	0	0	0	1.91	0	0	3.75	3.25	0	0	0
NM_029662.2	8.47	8.29	13.76	8.17	10.89	14.35	12.9	10.67	4.37	32.32	15.45	23.75	9.79	10.94	11.44	11.04
NM_001110149.1	0	0	0	0	0	0	0	0	10.37	0	0	9.51	0	0	0	2.2
NM_001045964.1	0.7	2.88	0	0	0	0	0	0	0	7.03	3.22	2.43	0.23	0.2	2.84	0
NM_013602.3	1148.03	1541.23	1139.09	1168.53	2152.33	1575.74	2342.9	1578.11	3929.9	4505.79	2624.14	3623.88	2552.36	1874.81	2106.88	1444.62
NM_010907.2	21.54	17.67	20.23	20.8	23.4	23.06	24.66	25.67	12	60.01	31.53	46.8	23.93	22.61	27.3	22.94
NM_001252565.1	0	0	0	0	0	0	2.53	0	1.36	1.59	0.04	0	0.22	1.1	0	0.63
NM_001025378.2	0.39	0	1.56	0	0	0.03	0	0	3.83	0	0	2.14	0	0	0	0
NM_172267.4	2.21	3.48	3.14	2.51	5.99	1.77	3.46	3.92	1.95	10.59	5.78	4.41	4.76	3.94	3.52	4.09
NM_024413.2	6.17	7.35	4.39	7.01	5.35	4.45	10.35	6.71	7.48	17.92	9.33	14.79	4.23	5.13	6.77	6.27
NM_001163689.1	12.91	14.15	14.02	13	13.96	14.29	16.9	16.9	5.24	50.8	16.19	20.53	12.33	14.42	12.95	14.76
NM_016891.3	384.92	425.15	501.06	467.9	480.49	514.74	396.92	426.81	233.1	531.01	583.47	559.24	427.53	490.5	403.86	498.56
NR_130150.1	3.7	4.6	5.69	5.74	9.27	4.43	5.4	6.66	14.11	10.89	14.61	10.1	7.13	5.56	9.27	5.31
NM_001291434.1	1.79	1.28	2.64	1.8	1.83	2.71	1.5	2.7	4.79	8.2	7.97	3.89	1.46	0.5	0.34	0.78
NM_011172.2	20.94	19.37	17.4	21.92	22.64	19.43	21.22	23.54	15.09	51.13	23.43	22.57	18.05	25.72	17.23	21.21
NM_001160222.1	0	0	0	0	19.26	0.52	0.92	0	5.52	3.96	0.07	16.11	9.57	3.7	0	2.1
NM_001166399.2	181.92	194.92	252.4	239.73	190.21	235.43	204.34	196.29	92.87	246.91	289.31	266.86	178.19	257.33	200.27	223.57
NM_175112.5	33.61	33	35.99	35.33	42.22	36.7	30.65	38.68	31.37	49.59	49.9	48.9	41.18	41.25	36.24	31.34
NM_019444.2	38.94	28.01	48.45	48.97	46.34	51.85	26.93	53.02	45.13	78.78	56.29	77	42.7	43.44	45.07	31.84
NM_001166409.2	19.52	18.1	18.11	18.83	21.85	25.49	12.03	28.97	38.24	37.27	29.44	37.01	13.43	32.29	30.29	17.13
NM_001166410.2	40.74	38.33	51.63	56.59	84.83	62.83	41.53	47.19	71.6	109.79	111.2	95.16	43.9	75.92	50.65	37.56
NM_001166411.2	23.62	25.49	21.79	29.13	32.87	27.67	30.2	19.36	23.22	34.81	45	38.92	30.99	37.28	24.65	20.2
NM_001293658.1	35.19	26.66	34.33	41.02	42.33	34.75	34.3	43.42	50.83	72.32	62.34	86.59	55.82	55.99	51.4	34.49
NM_019466.4	1.98	2.81	2.06	2.52	4.66	2.29	3.94	2.91	3.28	6.76	2.44	8.27	6.31	1.88	2.49	3.08
NM_133955.4	25.25	13.94	22.13	28.36	34.01	27.45	24.96	24.54	14.29	49.26	32.91	41.01	28.66	28.44	25.3	26.07
NM_175201.5	0.31	0.33	0	0	0	0	0	0	0	1.94	0	0	0.29	0	0	0.56
NM_175549.4	0	0.31	0.72	0	0	0	0	0	0	1.09	0	0	0	0.63	0	0
NM_001277113.1	0	0	0	0	0	0	0	0	0	3.05	0	36.68	0	0	0	0
NM_011319.3	14.02	18.65	22.3	15.76	19.7	23.1	22.31	19.77	17.85	29.8	33.77	34.84	24.43	22.11	19.33	21.11
NM_011361.3	38.4	17.33	28.96	32.73	57.85	39.62	72.32	64.95	26	225.76	96.12	183.69	47.54	46.22	84.18	33.28
NM_001271772.1	0	0	0	0	0	0	0	0	1.66	0	0.35	0	0	0	0	0
NM_133670.1	4.69	5.2	3.21	4.35	4.43	4.12	4.18	9.53	3.69	33.16	8.02	16.37	2.25	7.89	4.05	4.45
NR_027509.1	0.91	0.4	1.03	0.51	1.39	2.64	1.26	1.18	0.58	2.06	1.38	1.92	1.46	1.34	0.95	1.49
NM_001252639.1	6.39	5.12	9.99	9.14	8.31	11.64	10.69	6.58	7.48	10.77	12.85	16.03	9.87	6.93	10.98	7.65
NM_001163431.1	0	3.68	1.78	0	0	0	0	0	8.33	1.54	2	10.37	2.39	0	0.86	0.78
NM_010286.4	29.42	21.34	23.34	26.36	20.53	38.4	59.32	33.58	8.35	98.31	42.94	106.31	40.43	28.55	45.09	36.68
NR_121195.1	7.85	4.56	9.22	7.68	13.65	19.46	7.64	15.06	7.75	23.43	12.51	20.47	14.69	8.72	9.19	8.13
NM_001169577.1	0	0	0	0	0	0	0	0	5.91	0	0	5.78	0	0	0	0
NM_001044383.2	0	0	0	0	0	0.83	0.27	0.36	1.13	1.38	1.77	0.64	0	0.92	0	1.33
NM_001013378.2	0.31	0.01	0.6	0.55	0.99	0.83	0.38	0.62	0.55	1.23	1.91	1.96	0.21	0.02	0.36	0.58
NM_001308481.1	2.8	0.82	1.07	0	0	0	0	0	0	2.64	0.93	2.97	0.47	0.29	1.74	0
NM_175394.2	0	0	3.14	1.4	0	0	0	0	2.13	0	0	7.46	2.03	0	0	2.62
NM_028077.2	8.52	7.72	7.72	13.77	13.66	11.45	9.9	11.98	6.66	15.05	11.26	16.17	7.6	9.43	9.67	8.45
NR_074087.1	6.77	8.64	5.59	6.59	6.83	10.18	10.9	6.52	3.95	13.14	13.46	7.92	6.35	6.83	3.77	5.59
NM_018747.4	1.27	0.69	1.86	3.61	0	0	0	0	0	1.28	1.9	1.96	0	0.32	0	1.66
NM_009654.4	0.2	25.49	0.11	0.18	0.26	0	0.18	0.11	13.22	3.34	11.25	0.71	0.58	0.41	0.15	0.67
NM_146085.1	13.79	18.07	21.28	18.59	17.44	24.1	15.87	15.62	16.8	22.03	19.11	20.88	15.76	14.16	10.81	14.31
NM_007384.3	13.51	13.51	17.7	21.99	23.28	18.22	16.72	15.02	6.31	25.72	21.95	22.07	17.69	15.56	13.74	17.91
NM_001289606.1	2.14	0.87	0	0.15	0	0	0	0	1.31	0	0	0	0	0	0	0
NM_001172097.1	0	0	0	0	0.53	0	0.6	0	1.37	0	0	0	0	0	0	0
NM_001285473.1	0	0	0	0	0	0	0	1.57	0.06	1.82	0	0.24	0	0.3	0	0
NM_001271566.1	0	0.52	0.74	0.75	0.74	0.84	0.23	0	0	1.44	0.34	0.73	0	0	0	0
NM_001287514.1	3.57	2.6	3.09	3.78	6.84	3.57	2.82	4.16	2.46	7.05	5.05	4.57	4.04	3.78	3.14	3.36
NM_001287515.1	3.57	2.6	3.09	3.78	6.84	3.57	2.82	4.16	2.46	7.05	5.05	4.57	4.04	3.78	3.14	3.36
NM_001287521.1	3.57	2.6	3.09	3.78	6.84	3.57	2.82	4.16	2.46	7.05	5.05	4.57	4.04	3.78	3.14	3.36
NM_001287523.1	3.57	2.6	3.09	3.78	6.84	3.57	2.82	4.16	2.46	7.05	5.05	4.57	4.04	3.78	3.14	3.36
NM_007678.3	3.57	2.6	3.09	3.78	6.84	3.57	2.82	4.16	2.46	7.05	5.05	4.57	4.04	3.78	3.14	3.36
NM_001244891.1	0.66	0.56	0	0.51	0	2.41	0	0	0	1.34	0	1.23	0	0	0	0
NM_007705.2	70.51	104.88	98.55	82.96	102.87	81.92	103.37	85.11	79.14	152.19	138.86	107.64	68.46	95.77	57.86	75.8
NM_013493.3	16.98	24.53	21.7	25.87	21.47	22.48	20.42	20.27	11.36	29.85	27.63	21.08	18.08	22.05	11.59	21.64
NM_009898.3	87.54	60.28	118.7	90.96	113.04	89.07	59.51	78.88	105.59	96.93	123.96	103	60.1	83.78	56.23	84.22
NM_016669.1	221.54	210.52	507.4	280.43	185.39	352.69	140.44	323.84	194.15	273.98	430.28	330.83	167.66	180.9	200.07	102.87
NM_001290992.1	0	0	0	0	0.29	0	0	1.02	0.71	0.3	1.1	0.54	0	0	0	0
NM_001276335.1	0	0	3.11	10.08	0	0	0	0	9.33	0	0	0	0	0	0	0
NM_001048228.1	5.9	7.37	3.26	6.39	6.29	6.88	9.37	4.54	6.92	6.62	4.97	7.84	3.59	4.06	1.71	4.99
NM_029083.2	75.49	53.63	75.01	49.36	62.97	52.65	60.55	61.37	17.13	156.26	85.4	74.37	39.61	48.82	40.04	42.9
NM_001042487.1	0	0	0	0	2.79	4.87	1.29	0	0	0	0	4.3	3.06	0	0	0
NM_001168296.1	0.29	0	0	0.85	0	0.46	0	0	0.99	0	0	0	0	0	0	0
NM_001197322.1	1.45	1.13	0	0	2.81	1.13	1.04	0.14	0	0	2.47	1.15	0	0	0	0
NM_173739.3	0.62	0.38	0	0.75	0.41	0	0	0	1.17	0	0	0	0	0	0	0
NM_013847.4	6.49	6.45	7.21	7.76	7.34	6.73	7.72	9.1	12.81	9.81	8.04	9.54	4.72	7.18	3.71	7.47
NM_001163282.2	22.99	0	24.81	0	0	0	40.64	47.81	0	68.14	0	21.1	0	0	0	0
NR_126071.1	4.9	2.56	1.41	2.46	3.68	8.72	1.19	3.39	5.77	2.42	4.49	3.9	0.39	1.5	0	1.41
NR_033225.1	17.71	11.97	20	18.53	20.9	19.51	16.72	19.03	7.28	26.16	23.6	22.55	15.44	16.17	15.46	16.3
NR_136921.1	1.03	0.45	0.87	0.38	0.81	0.55	0.29	1.21	0.92	0.98	2.19	0.44	0	0.16	0.15	0.16
NM_001291111.1	2.78	1.61	0	1.13	0	1.13	0	2.94	8.15	0	0.61	0	0	0	0	0
NM_001001333.2	3.61	2.9	2.77	2.34	1.42	2.08	2.23	2.12	1.96	3.22	3.43	2.64	1.21	1.84	1.92	1.76
NM_011984.2	1.13	0.31	0.46	1.59	2.98	2.94	0.77	0.78	1.01	0.75	5.71	4.77	0	0.58	0	0.29
NM_001114664.2	0	0.3	0	1.35	0.78	0.42	0	0.47	2.21	0	0	0	0	0	0	0
NM_001168240.1	0.71	0.69	0.37	0.76	0.15	0.34	0.14	0.71	0.51	1.3	0.89	0.91	0.16	0.19	0	0
NM_024471.5	9.63	13.31	12.61	13.58	13.58	17.29	11.82	14.04	6.15	16.79	15.16	16.76	10.5	12.1	9.61	14.62
NM_001311164.1	0	5.47	0	0	0	0	0	2.79	4.95	0	4.13	0	0	0	0	0
NM_026902.3	53.68	55.04	50.25	51.84	59.51	70.02	51.2	42.42	72.73	51.26	58.38	58.37	38.72	41.38	28.17	44.2
NM_010753.2	54.43	48.24	55.47	56.09	53.68	49.22	50.64	66.05	19.64	85.75	53.75	63.65	45.13	49.13	42.3	60.18
NM_001033481.1	0	0	1.13	0	0	0	0	0	0.41	0	0.3	0	0	0	0	0
NM_001311065.1	0.43	0	0	1.86	0	0	0.98	0	1.41	0	0	0	0	0	0	0
NM_001284402.1	0	0	0	2.47	0	0	0	0	0.49	3	0	0	0	0	0	0
NM_001103166.1	0	6.57	2.48	0.03	0	0	10.97	10.21	5.5	0	0	13.85	0	0.01	0	0
NM_145478.2	36.39	39.05	33.77	41.86	44.2	42.85	45.01	39.71	18.82	55.21	45.59	39.79	36.26	39.44	29.52	39.15
NM_001171005.1	0.32	0	0	1.64	1.7	0	0	0	1.09	2.87	0	0	0	0	0	0
NM_001283013.1	0	0.66	0.43	1.54	0.47	0.4	0.56	0	1.37	1.34	0	0.83	0	0	0	0
NM_001293767.1	0	0	0	0	12.21	7.34	1.47	1.64	7.99	6.27	5.68	14.32	0	4.46	0.04	0.67
NM_001252467.1	0.78	0.88	2.47	3.12	1.23	3.22	0.95	0	12.93	3.53	0.36	1.05	0	0.52	0	0
NM_001310730.1	15.19	11.62	22.2	17.05	11.2	12.22	15.57	17.35	7.05	21.67	15.09	17.04	11.42	12.16	11.91	10.02
NM_011521.2	53.05	38.55	40.44	44.8	63.65	44.13	68.19	61.34	26.55	90.67	58.25	54.74	51.15	42.85	43.86	44.17
NM_009247.2	0	8.24	0	0	0	0	0	0	2.19	0.08	2.8	0.15	0.21	0	0	0.17
NM_001289725.1	0.44	0.84	0.49	0.28	1.37	2.29	1.43	1.44	3.14	1.98	1.39	2.28	0.6	0.95	0	1.32
NM_001252396.1	1.42	1.99	1.47	2	1.66	2.84	1.23	1.41	3.49	2.85	2.53	4.58	0.61	0.58	0.66	0
NM_001308091.1	47.1	46.49	40.45	47.84	32.46	51.22	67.89	67.07	134.12	77.55	52.98	40.35	18.31	42.38	13.06	46.7
NM_145533.2	16.87	20.96	18.08	18.46	25.45	22.61	24.07	23.03	10.65	41.29	24.81	19.1	17.33	22.03	15.62	24.55
NM_009225.2	113.55	106.68	93.69	107.05	145.25	108.11	102.61	116.44	69.84	145.57	133.6	92.07	77.33	94.27	54.54	93.32
NM_001289548.1	2.12	1.73	4.2	2.75	3.98	3.59	2.24	3.53	2.27	3.55	2.94	2.91	1.32	1.66	2.44	1.1
NM_027758.4	4.59	0.88	5.86	3.42	0.86	2.56	0.85	0	2.8	4.83	0.98	0.81	0.44	0	0	0
NM_144534.1	48.14	38	59.56	56.77	75.94	64.59	41.79	65.12	36.51	71.97	67.54	74.57	57.05	56.98	54.64	54.42
NM_182991.2	247.21	267.29	424.23	354.63	407.83	402.7	282.6	316.52	233.19	450.79	453.37	426.65	276.21	331.13	258.49	327.08
NM_026306.3	0	0	0	0	12.13	7.3	19.13	0	46.67	0	0	0	2.53	0	0	0
NM_001286718.1	5.6	3.58	3.51	5.5	3.47	5.07	3.97	0.05	9.45	0.36	6.49	0	0.5	0.41	0	0
NM_001310647.1	5.22	22.29	12.02	14.33	32.08	9.91	23.06	6.95	74.29	8.67	5.81	4.35	1.39	3.89	5.12	12.22
NM_001252588.1	17.97	21.35	13.65	16.32	20.46	17.28	20.07	17.8	26.07	29.55	22.59	17.51	11.4	17.08	10.22	15.02
NM_001115085.1	20.96	22.55	16.8	23.67	22.71	15.17	14.95	17.34	16.26	16.11	23.91	17.78	11.4	15.39	7.97	12.46
NM_001286011.1	0	0	0	0	0.55	2.85	0	0	4.44	1.24	0	0	0.51	0	0	0
NM_001033291.2	0	0	0	2.03	0	0	0	0	0.34	0.84	0	0	0	0	0	0
NM_026846.3	7.37	3.65	5.49	8.84	7.56	4.89	4.65	7.21	11	4.96	5.75	5.05	2.33	2.41	1.3	0
NR_040392.1	1.3	2.14	1.35	2.21	2.76	3.62	2.1	2.04	0.34	0.21	0	0.19	2.12	1.27	1.96	2.3
NM_001290815.1	0	1.12	0	0	2.25	4.89	4.87	2.33	0	0	0	0	0	5.42	0.79	3.63
NM_007406.2	0	0	0	0.58	0	0	1.74	0	0	0	0	0	0	0	0.29	1
NM_001033785.2	1.17	0.99	0.33	0.28	0.66	0.67	2.54	0.64	0.02	0.12	0.05	0.28	0.99	0.54	0.35	0.78
NM_001110140.3	24.38	12.12	0	0	0	0	35.06	20.49	0	0	0	0	8.04	0	0	18.08
NM_007540.4	0.61	0.63	1.14	0.65	1.41	1.91	1.91	1.78	0.38	1.2	1.15	0.8	1.38	2.07	1.49	1.41
NM_145358.2	3.69	2.09	4.9	2.78	2.4	0.75	6.23	3.34	0	0.43	0.3	0.22	0.9	3.04	1.31	5.76
NM_139305.2	1.32	0.79	0.29	0.19	1.03	0.66	3.6	1.61	0	0.28	0.2	0	1.41	1.25	0.37	0.65
NM_029195.1	2.78	1.12	0.38	0.27	1.47	1.23	4.28	2.31	0	0.68	0.24	0.24	2.05	1.09	1.18	1.12
NM_198660.2	1.38	0.67	0	0	0.59	0.76	1.57	0.7	0	0	0	0	1.03	0.49	0	0.52
NM_027801.1	1.19	0.84	1.11	2.2	2.31	2.1	3.13	1.94	0.2	0.71	0.27	0.39	1.73	0.66	1.26	0.88
NM_001168538.1	0.29	0	0.28	1.01	0.49	0.87	1.08	0.88	0	0	0	0	2.1	0.21	0.22	0.25
NM_177224.2	0.55	0.65	1.53	2.56	1.52	1.65	1.01	1.83	0	0.37	0.28	0.22	0.42	0.59	1.81	1.6
NM_001167923.1	0.43	0.45	0.32	0.11	0.52	0.3	1.16	0.26	0.01	0.09	0.09	0.03	0.44	0.18	0.53	0.34
NM_133365.3	1.27	0.46	0.48	0.6	0.73	0.59	1.95	1.14	0.03	0.31	0.24	0.34	1.43	0.83	0.85	1.32
NM_001164669.1	2.44	0.65	0.2	0.1	1.04	0.75	3.72	2.06	0.04	0.39	0.05	0.1	1.98	0.95	0.8	1.11
NM_001099738.1	1.1	1	0.87	1.32	1.33	2.07	2.33	2.2	0	0.44	0.18	0.53	1.21	1.82	1.1	0.78
NM_007897.3	0.4	0	0.56	0.48	0.47	0.49	1.03	1.09	0	0	0	0	0.46	0.06	0.84	1.01
NM_001113414.1	0.83	0	0.13	0.54	1.59	0	2.86	0.21	0	0	0	0	0	1.01	1.2	0.38
NM_013508.2	3.62	2.84	3.86	5.05	6.77	3.58	2.72	5.13	0.51	2.92	2.28	1.7	4.32	3.98	3.6	3.19
NM_007929.2	15.22	11.47	11.06	13.27	15.27	11.86	16.27	17.74	2.43	9.15	6.99	9.67	13.51	10.41	10.83	12.38
NM_001128607.1	0	2.97	0	3.04	2.88	1.47	2.47	3.77	0	0	0	0	0	0	3.62	1.2
NM_001080814.1	3.8	1.6	4.09	4.31	4.09	4.6	2.41	2.44	0.53	1.14	1.17	0.4	2.67	2.37	4.27	4.32
NM_001301298.1	0	0.28	0	0.44	0	2.79	0.54	1.32	0	0	0	0	1.13	1.66	0.96	0
NM_008620.3	0	0	0.35	1.35	0.33	0.86	0.34	0.92	0	0	0	0	0.47	0	0.26	0.39
NM_001033290.2	0.37	0.74	0.48	0.46	0.46	0.53	0.69	0.96	0	0.21	0.22	0.11	0.74	0.68	0.73	0.56
NM_028306.3	5.4	5.03	5.16	6.57	6.61	5.88	4.98	5.07	0.6	3.61	3.53	1.83	4.63	4.87	3.93	7.03
NM_172916.2	0.96	0.36	0.28	0.14	0.47	0.45	2.26	0.81	0.02	0.24	0.05	0.1	1.06	0.52	0.71	0.75
NM_001252654.1	0.05	0	1.19	0	5.79	0	2.75	4.63	0	0	0	0	0.56	2.53	0	0
NM_152815.2	0	0.16	0	1.13	0	1.22	0	0	0	0	0	0	0.61	0	0	0
NM_013592.4	3.64	6.02	6.38	6.37	9.41	5.44	5.78	6.17	0.98	2.06	2.56	1.64	4.67	2.65	3.93	8.26
NM_001162977.1	0.42	1.59	0.76	1.65	0.62	1.91	0.63	2.4	0	0	0	0	0.85	0	1.03	1.84
NM_013900.2	0.56	0.17	0.28	0.3	0.81	0.63	0.57	0.4	0.03	0.27	0.11	0.15	0.58	0.36	0.42	0.14
NM_011308.3	0.54	0	0.41	0	0.74	0	0	1.75	0	0	0	0	0	2.13	0	0
NM_016701.3	6.48	2.13	3.5	5.56	5.5	4.73	3.75	4.65	0.33	2.85	1.51	0.68	4.2	3.71	3.29	3.86
NM_001013022.1	1.91	2.26	1.56	0.63	3.91	2.11	6.35	2.35	0	0.72	0.72	1.1	3.13	1.76	2.63	3.12
NM_001163645.1	0	0.45	0	0.06	0	0	1.87	0.95	0	0	0	0	0.97	0	0	0
NM_001310750.1	2.71	0.37	1.52	0.76	0.74	1.14	3.1	1.05	0	0.22	0	0	1.55	0.57	1.6	1.04
NM_026361.2	0	0	3.09	0	0	9.54	4.58	0	0	0	0	0	0	5.62	0	0
NM_201386.2	0	0	0	0	0	0	0.84	0.67	0	0	0	0	0	0	0	1
NM_011125.2	144.7	89.51	64.28	110.77	110.48	99.05	162.95	180.79	11.51	94.84	54.24	59.08	108	93.65	70.03	115.64
NM_013723.3	15.87	6.76	13.39	20.83	15.42	17.25	11.07	18.51	0.32	7.59	6.83	4.96	14.7	13.21	12.09	16.09
NM_199240.3	0	0	1.83	0.4	6.17	0	4.08	0.94	0	0	0	0	0.01	8.46	0	0
NM_172523.3	3.03	5.99	2.67	2.19	4.88	2.81	19.86	2.21	0.45	2.17	1.4	1.77	3.85	3.58	3.34	2.86
NM_021398.3	0.71	0.24	0	0.36	1.23	0.46	1.55	2.15	0	0	0	0	0.73	0.61	0.41	0
NM_133987.2	0.64	1.1	0.39	4.1	2.28	1.99	0.98	3.58	0	0.59	0.3	0.21	1.06	0.57	1.38	2.65
NM_018817.2	3	2.82	4.03	4.23	4	2.92	3.51	2.7	0.14	1.74	2.28	1.66	2.8	3.26	2.71	3.43
NM_028892.4	0.6	0.19	0.22	0.14	0.34	0.32	1.03	0.28	0	0.16	0.04	0.07	0.81	0.28	0.23	0.33
NM_153156.1	4.4	3.42	1.66	0.54	4.53	2.81	11.62	3.65	0	1.26	0.7	0.57	6.44	3.11	2.35	1.24
NM_001161832.1	0.81	0.45	0.4	0.21	0.87	0.52	1.26	0.39	0	0.24	0	0	0.44	0.31	0.66	0.54
NM_001326576.1	1.84	0	0.21	2.18	1	0.84	2.31	2.75	0	0	0	0	3.22	0	2.27	0
NM_009426.3	1.1	29.92	5.43	0.29	0.83	0.28	65.45	0.7	0.13	0.42	0.45	0.68	2.48	22.7	3.91	34.69
NM_133923.6	5.25	4.23	4.19	5.17	4.14	4.97	6.21	4.75	0.87	4.09	2.03	2.36	4.43	4.56	3.2	3.93
NM_001290781.1	0	0	0	0	0.5	0.52	0.85	0.55	0	0.45	0.27	0	0.59	0.77	0.26	0.31
NM_001290521.1	0	0	0.45	0.3	0	1	1.56	0.38	0	0	0	0	0.74	0.36	0.4	0.89
NM_146254.4	4.92	2.68	2.47	2.2	3.08	2.28	6.02	5.73	0	1.72	0.58	0.36	3.7	1.65	2.11	2.52
NM_197985.3	13.57	7.65	5.25	13.1	17.76	11.55	17.75	14.62	7.92	65.31	20.03	37.9	27.57	31.98	21.55	20.04
NM_031159.3	0	0	0	0	0.15	0	0.14	0	0	0.98	1.76	0.22	0.99	0.56	0.53	0.33
NM_001301354.1	54.42	61.09	22.48	81.14	41.57	50.83	45.14	50.35	78.95	215.88	71.5	74.94	104.28	230.46	95.04	69.72
NM_145760.3	12.61	13.83	19.12	17.54	24.57	19.1	16.95	18.58	5.86	31.51	29.61	23.01	21.72	26.39	20.75	25.08
NM_001290727.1	0	0	0	0	0	0	0	0.15	0.57	0.79	0	1.09	0	0	1.27	0
NM_025833.3	4.46	1.01	0.5	0.85	0.46	0.61	2.7	6.38	5.03	14.77	9.74	16.61	7.11	14.62	15.93	11.29
NM_001113356.1	0	0	0	0	0	0	0.06	0	0.1	1.5	0.53	0.49	0.87	0.27	0.7	0.59
NM_009779.2	1.4	0.79	0.62	0.97	2.89	1.15	1.2	1.03	2.06	3.51	2.51	1.53	3.72	2.23	1.9	2.01
NM_001290374.1	0	0	0	0	0	0	0.31	0	0	0	0	1.24	0.37	0	0	0.38
NM_007604.2	199.39	152.67	190.19	207.24	233.18	242.94	154.72	193.4	72.52	268.32	264.97	263.46	235.71	224.78	220.86	169.86
NM_007649.4	1.29	1.45	0.57	0.98	2.95	1.07	2.28	2.03	6.24	4.72	2.95	1.64	5.14	3.38	3.65	4.49
NM_146009.2	0	0	0	0	0	0	0	0	0.16	0	0.56	1.1	0	2.24	0	0
NM_001033302.2	13.78	14.55	8.48	13.57	11.21	11.63	10.25	10.31	6.47	21.64	16.03	15.84	11.97	11.09	11.13	18.72
NM_008770.3	187.91	132.51	72.28	192.83	264.37	192.22	182.04	177.11	92.08	279.53	243.73	241.25	253.67	227.54	178.65	212.79
NM_021281.3	97.4	105.2	100.58	108.59	232.25	112.13	132.63	98.76	204.47	186.54	217.67	119.37	240.2	150.35	162.91	174.21
NM_010103.4	0.91	2.01	1.84	2.11	2.14	1.4	1.34	1.39	5.4	1.82	3.48	3.38	2.36	3.17	3.13	3.47
NM_001166592.1	13.6	14.04	16.86	11.6	13.26	6.46	9.34	8.1	10.62	13.82	21.05	15.04	19.29	12.07	16.12	11.55
NM_145570.2	13.4	11.62	11.59	15.25	15.95	11.65	13.19	13.01	6.21	21.79	20.59	17.47	14.44	17.29	18.66	13.67
NM_010188.5	15.12	20.36	15.21	17.07	37.62	16.96	22.74	12.93	59.23	45.2	32.74	22.93	37.3	25.15	25.42	35.64
NR_104341.1	0.33	0.69	0	0	0	0	0	0	2.24	0.87	0	0.39	0.44	0	1.21	1.5
NM_001163316.1	0	0	0	0	1.31	0	1.33	0	0.87	2.46	2.68	0	1.22	2.86	1.75	0.61
NM_001304528.1	0.79	1	0.15	0.41	13.16	0.73	0.52	1.02	7.82	10.47	12.92	12.09	10.36	13.7	9.89	10.66
NR_002889.2	0	0.09	0.11	0.12	0	0.11	0	0.11	4.01	3.05	4.09	3.76	3.43	4.91	4.25	2.2
NR_028278.1	0	0	0	0	0	0	0.05	0	0.75	1.98	2.34	2.68	1.5	1.06	1.15	2.79
NR_037190.1	0.31	0.03	0.08	0.04	0.11	0.09	0.1	0.19	2.97	9.89	10.17	9.23	8.6	9.51	9.02	9.26
NR_003258.1	75.44	30.53	24.04	3.86	69.26	10.26	50.24	10.4	423.53	36.52	30.25	403.33	292.19	90.63	432.56	36.25
NM_175335.3	0	0	0	0	0	0	0	0	2.94	0	0.87	0	0.71	1.19	0	0
NM_010586.2	0	0	0	0	0	1.02	0	0	0.09	1.98	1.16	0.85	2.12	1.09	0.71	1.08
NM_178637.2	0	6.76	7.46	0	0	0	0	0	1.62	13.3	3.4	6.69	13.43	8.88	2.48	0
NM_001040399.1	6.21	4.72	6.28	4.4	4.56	4.43	4.88	5.83	2.34	9.24	6.64	7.29	6.6	5.41	4.19	6.73
NM_013532.3	0	0	0	0	0.37	0	0.2	0.16	1.85	2.45	1.23	0.27	1.4	0.81	0.48	0.5
NM_144933.1	10.16	9.28	9.67	9.16	7.98	7.7	8.26	8.46	5.36	10.71	9.51	11.42	8.4	9.27	9.82	8.26
NM_138671.2	0	0	0	0	0	1.29	0	0	7.15	2.74	0	0	0	5.51	0	0
NM_001291046.1	15.95	10.44	13.12	17.94	13.87	17.04	11.06	15.15	8.07	18.94	21.44	21.85	17.71	17.31	19.76	17.03
NM_028453.1	2.29	2.57	3.08	3	4.78	3.56	5.13	4.93	1.23	6.92	4.81	4.03	4.53	3.84	4.01	4.17
NR_073452.1	0	0	0	0.88	0	0	0	0	0	0	0	0.53	0.31	0	0	0.22
NM_001159367.1	0	0	0	0	0	0	0	0	5.87	0	1.41	0	3.85	1.98	0	0
NM_001282000.1	0	1.38	0	1.09	0	0	0	0	1.95	0	0	0	0	0	1.84	0
NR_029471.2	0.45	1.58	0.54	0.39	20.08	0.38	0	0.89	64.68	11.72	12.98	21.38	19.59	17.45	13.97	12.25
NM_021389.6	0	0	2.42	0	0	0	0	0	0	0	0	2.85	1.53	0	1.1	0
NM_001282109.1	0	0	0	0	0	0	0	0	0	0.66	0.68	0	1.72	0	0	0
NM_001304542.1	0.24	0	0	0.59	0	0	0	0	0.82	0	0	0	0.18	0	0.67	0
NM_001290683.1	0	0	0	0	7.36	0	0	0	14.51	8.56	0	16.87	18.49	3.49	17.02	1.62
NM_001205219.1	0.91	0	2.86	0.13	0	0	0	0	0	1.78	0.61	0	1.88	0	0	0
NM_175162.4	0	0	0	0	0	0	0	0.12	0	0.73	0	0	0.27	0	0	0.23
NR_027704.1	0	0	0	0	1.87	0	0	0	0	0	0	26.29	16.27	0	7.85	0
NM_009382.3	590.39	522.28	888	803.17	765.46	811.19	530.64	681.91	532.43	1111.56	1314.26	1212.69	912.98	970.61	1007.82	1037.7
NM_011905.3	1.74	1.52	0.85	1.52	3.02	1.26	3.05	2.58	2.35	5	3.27	1.89	4.4	2.89	2.61	3.3
NM_025465.2	7.84	7.03	7.37	6.86	7.32	8.1	5.27	7.6	7.7	14.54	10.32	9.14	8.02	9.5	9.82	9.25
NM_175286.4	16.06	14.2	10.72	14.62	16.3	15.35	15.19	17.99	11.67	21.09	19.53	19.86	22.72	14.63	18.24	18.57
NM_175677.4	0	0	0	0	0.82	0	0.71	0.19	0.09	3.19	0.21	0.73	1.67	0.82	0.09	1.47
NM_198020.2	0.22	0.23	0	0	0	0	2.06	0	0.95	8.16	9.58	7.18	0.58	7.88	9.37	8.54
NM_080788.3	0	0	0	0	2.92	0.3	0	0	0.77	0	0	3.15	0	0	2.95	0
NM_001305803.1	0	0	0	0	0	0	0	0	0	0	0	2.9	0	0.88	1.25	0
NM_001313984.1	739.69	188.03	380.87	281.17	350.36	234.47	354.87	213.2	965.08	532.83	322.52	1092.99	1030.83	526.5	1080.57	576.25
NM_001243968.1	32.34	36.04	15.68	49.13	12.61	16.27	19.24	13.33	86.05	54.1	29.78	77.64	62.13	61.88	105.29	37.71
NM_001271017.1	5.51	2.28	3.3	4.58	3.26	4.49	2.58	1.59	4.57	5.76	4.53	6.59	4.29	4.89	3.65	4.08
NM_001290794.1	0	0	0	0	0	0	0	0	21.8	0	0	32.22	19.02	0	26.9	0
NM_001044703.2	0.8	0	0	0	0	0	0	0	1.95	4.31	2.7	5.31	1.66	4.11	3.64	3.45
NR_033144.1	0.27	0.63	0.31	0.73	1.76	1.02	0.96	0.62	0	0.6	0.38	0.41	0	0.27	0	0
NM_007431.3	2.85	3.86	3.07	8.19	6.37	2.34	0.63	15.57	0	0	0	0	1.24	2.13	1.41	0.71
NM_027977.2	44.53	44.09	48.3	42.01	46.18	48.95	45.93	53.7	24.77	56.23	56.3	47.52	42.94	46.32	38.47	46
NM_025651.4	0.06	0.46	0.46	0	0.36	0.95	0.47	0.91	0	0	0	0	0	0	0	0.15
NM_001097617.1	1.57	0.63	0.94	1.85	0.47	1	0.71	1.59	0	0	0.22	0	0	0	0	0
NM_001163793.1	1.07	0	1.93	0	1.54	0	2.48	2.87	0	0.82	1.23	0.32	0	0	0	0
NM_001110228.1	2.25	0	0	0	7.99	0.8	3.15	0	0.76	0	1.52	0	0	0	0	0
NM_001110232.1	2.43	2.44	2.14	3.67	0	7.68	2.43	5.29	0	4.01	0	0	0.01	0	0	0
NM_001311127.1	0	0	0	0	1.17	0	0	0.86	0.75	0	0	0	0	0	0	0
NM_001293776.1	9.78	15.24	0.52	0.43	15.59	6.92	0	15.88	0.13	3.55	0	0	0	0	0	0
NM_173874.1	0.42	2.89	1.5	0	2.73	1.9	0	0.39	0	0	0	0	0	0	0	0
NM_178078.2	9.76	3.54	5.08	5.42	5.34	9.23	7.41	7.14	1.94	5.4	3.09	4.04	1.87	2.8	2.14	4.93
NM_001282994.1	2.64	0	0.01	0	0.73	0	0	0	0.12	0.59	0	0	0	0	0	0
NM_007770.4	0.27	0	0	0	0	0	0	3.15	0	0.25	0	0.19	0	0	0	0
NM_001276279.1	0.97	0	0	0	0	0.69	0	2.45	0	0	0	0	0	0	0	0
NM_001290636.1	0	0.63	0	0	0	0	1.18	2.24	0	0	0	0	0.04	0.01	0.01	0
NM_009342.2	32.24	22.13	23.59	11.7	35.45	19.6	35.75	43.9	12.03	8.86	4.86	6.16	6.03	6.81	3.29	10.01
NR_003373.1	23.69	15.32	6.6	7.73	1478.27	9.01	1191.41	9.16	31.81	12.22	6.24	10.73	7.08	5.57	4.05	10.25
NR_028061.1	0.05	0.05	0.68	0.18	12.04	0.06	1.42	0.06	0	0.11	0.05	0	0	0.05	0.1	0.16
NM_010380.3	86.79	88.18	51.16	93.88	104.79	68.48	78.47	89.91	23.16	59.59	40.47	29.89	43.27	38.53	33.62	47.79
NM_001001892.2	61.55	48.75	28.67	58.56	72.77	48.23	46.73	69.85	13.08	29.7	17.83	14.59	19.27	27.08	19.57	24.83
NM_207648.1	4.46	1.07	3.17	4.02	2.82	5.4	2.8	5.11	0	0.13	0.34	0.12	0.66	0.78	0.49	2.06
NM_001301306.1	0	0	0	0	0.63	0.87	0	0.63	0.94	0	0	0	0	0.59	0	0
NM_001039129.4	40.28	35.88	37.95	41.74	33.17	46.82	41.74	36.71	4.41	22.24	25.67	13.2	20.29	29.34	15.49	34.49
NM_001161423.1	0.59	0	0.7	0	1.47	0	0	0	0	0	0.26	0	0	0	0	0
NM_026748.2	7.44	7.8	10.52	13.08	9.38	12.54	8.46	11.05	5.05	9.01	9.44	7.7	7.38	3.96	6.1	4.07
NM_027590.4	0.08	1.49	0.37	5.11	1.87	2.01	0.24	2.85	0	1.24	0	1.24	0	0	0	0
NM_001294150.1	0	0	0	0	52.15	0	0	0	3.79	0	0	2.68	0	0	0	0
NM_029652.1	1.41	0.54	1.68	0.94	0.71	1.24	2.45	0.99	0	0	0	0	0	0	0	0
NM_008502.2	0.67	1.31	0.36	0.48	3.72	0	2.63	0.94	0	0	0	0	0	0	0.79	0.42
NM_011942.1	77.85	71.52	91.51	86.61	79.86	83.2	75.53	83.67	36.44	87.58	97.83	77.23	60.5	81.55	53.98	85.09
NM_001310683.1	5.29	0	10.45	12.83	8.62	16.06	5.5	9.63	0	0	0	0	2.56	0	2.32	0
NM_001033262.2	21.8	25.65	27.39	29.43	26.1	23.29	25.69	27.23	10.23	28.15	27.86	22.96	18.13	22.2	17.82	25.72
NM_001170341.1	484.92	445.82	496.05	475.54	567.38	505.54	422.94	469.6	232.57	545.47	587.52	465.86	392.93	470.4	395.34	475.47
NM_019744.4	0.83	0.35	0.78	0.38	0	0.39	0.6	1.7	0	0.43	0.32	0	0	0	0	0
NM_001045863.1	4.82	2.88	4.64	3.14	5.55	4.89	6.61	7.38	1.29	4.7	4.28	5.77	2.63	0.92	2.14	3.9
NM_198424.3	22.15	16.72	19.94	24.42	20.76	22.63	20	27.55	12.14	20.67	28.48	20.94	14.87	18.43	16.4	17.2
NM_011030.2	1.86	1.29	2.15	2.61	6.55	7.52	4.19	5.55	1.18	2.76	4.11	2.07	0.78	2.03	0	0.33
NM_001163517.3	18.03	2.3	16.98	11.14	12.79	18.97	0	1.96	2.82	0	1.76	2.77	0	0	0	0
NM_001163538.1	19.87	17.24	22.64	22.1	20.33	25.89	19.82	19.91	7.39	24.39	19.63	21.23	14.92	13.77	16.78	20.12
NM_001302475.1	0.82	0.27	0.46	0.53	0.31	0.5	0.86	0.47	0	0	0	0.56	0	0	0	0
NM_012023.3	1.96	2.38	0	0.07	0.59	0	2.62	1.21	0	0	0	0	0	0.2	0.29	0.71
NM_011184.5	5.03	0.65	11.46	12.61	9.92	9.43	6.48	5.36	0	0	0	0	0	0	0	0
NM_033475.3	14.79	12.57	9.86	14.95	17.68	12.71	9.89	12.85	7.65	13.89	8.15	9.34	6.84	7.56	4.5	6.39
NM_001252494.1	0.8	0.62	0	0	0.85	0.05	0	0	0	0	0	0.82	0	0	0	0
NM_015745.2	1.16	0.9	0.08	0.04	0.04	0	0.1	9.96	0	0.26	0.05	0.44	0.03	0.02	0.02	0.04
NM_001080927.2	4.94	4.65	3.11	4.45	3.94	4.81	4.29	6.88	1.35	4.93	4.4	0.81	0.28	1.31	1.11	2.2
NM_001033320.2	34.81	25.13	43.66	34.65	41.28	41.56	34.2	33.54	13.63	42.93	45.69	36.87	28.71	33.22	32.44	28.18
NM_001293630.1	0	2.78	0	0	0.12	0	4.51	1.45	0	0	0	0	0	0	0	0
NM_001042451.2	277.38	152.02	442.46	246.34	332.09	357.99	173.08	303.16	58.53	132.03	189.37	116.87	91.38	99.12	99.83	90.08
NM_009221.2	93.6	53.89	137.47	73.89	119.6	107.13	56.29	101.9	18.59	35.25	55.36	65.78	36.45	35.89	41.5	35.42
NM_134164.5	15	19.41	19.81	18.57	14.85	20.86	12.5	17.28	7.24	22.97	21.35	14.35	12.97	12.86	13.83	13.87
NM_009386.2	0.89	0.24	0	2.23	0	1.24	2.4	3.96	0	0	0	0	0	0	0	0
NM_001285531.1	19.1	14.01	14.57	19.14	26.95	18.76	13.5	19.79	7.75	22.09	18.15	17.9	14.24	15.5	11.55	10.86
NR_033520.1	31.75	15.78	103.06	36.69	75.85	43.61	16.99	38.7	0.99	7.01	6.04	8	8.85	6.93	6.38	8.53
NM_199146.2	1.55	0.49	0	0.37	0.95	0.63	1.39	1.06	0	0	0	0	0.81	0	0	0.39
NM_011680.2	25	20.3	23.31	23.72	27.08	23.35	18.89	25.04	5.81	23.27	18.66	15.34	13.51	20.3	11.26	17.02
NM_172445.3	0	0	0	0	0	0	2.55	2.31	1.26	0	0	0	0	0	0	0
