# Supplementary material for: NAD+ reverses Alzheimer’s neurological deficits via regulating differential alternative RNA splicing of EVA1C
Source: Sci Adv. 2025 Nov 7;11(45):eady9811. doi: 10.1126/sciadv.ady9811 (PMC12594206; doi:10.1126/sciadv.ady9811)
Supplement: Supplementary file 2 — Tables S1 to S3, S5 to S17, S20, S22 and S23 [file sciadv.ady9811_tables_s1_to_s3_s5_to_s17_s20_s22_and_s23.zip › Eva1c_Supp. Tables/Table S8.xlsx]

## Sheet: Cluster 1
Table S8: Classification of eight expression clusters into three classes-Cluster 1
NR_028359.1	0.334226
NM_001163761.1	0.831426
NM_011076.2	0.182763
NM_029967.3	0.660409
NM_001048192.2	0.461862
NM_010472.3	0.414738
NM_194462.2	0.570847
NM_001302268.1	0.374869
NM_001242349.1	0.307334
NM_001201414.1	0.264304
NM_175476.4	0.350382
NM_001037736.2	0.505428
NM_001289445.1	0.453762
NM_019864.1	0.3782
NM_028139.5	0.74404
NM_001242934.1	0.329608
NM_029909.1	0.588328
NM_009783.3	0.473727
NM_001025439.2	0.354149
NM_026058.4	0.29899
NM_021350.2	0.77048
NM_025844.2	0.380575
NM_031258.3	0.687824
NM_031163.3	0.366567
NM_001004367.4	0.655776
NM_001038610.2	0.408031
NM_022994.3	0.401576
NM_001162943.1	0.720719
NR_015388.1	0.422835
NM_001110327.1	0.310533
NM_001033420.2	0.695362
NM_001285817.1	0.2833
NM_130450.2	0.782697
NM_001291120.1	0.383085
NM_007943.3	0.792773
NM_175176.3	0.684899
NM_010169.3	0.491621
NM_001287800.1	0.243223
NM_021458.2	0.71135
NM_015739.2	0.291453
NM_001166671.1	0.273272
NR_040358.1	0.667317
NR_030709.2	0.221532
NR_027343.1	0.470756
NM_001033351.2	0.620135
NM_181850.2	0.326046
NM_001291045.1	0.229733
NM_001317125.1	0.523376
NM_013568.6	0.741752
NM_001039061.1	0.630822
NM_001290477.1	0.499693
NM_001310725.1	0.249046
NM_001163073.1	0.735109
NM_001159405.1	0.225675
NM_001310674.1	0.290955
NM_001285884.1	0.218909
NM_001164433.1	0.160595
NM_001162417.1	0.444638
NM_010852.2	0.270564
NM_026495.3	0.563442
NM_183276.2	0.282701
NM_010954.4	0.288009
NM_008677.2	0.679122
NM_053086.3	0.493019
NM_001013362.2	0.228993
NM_001033124.1	0.204673
NM_001130165.1	0.244477
NM_001098171.1	0.627113
NM_001310606.1	0.446014
NM_008817.2	0.275133
NM_001310460.1	0.438553
NM_018774.4	0.21633
NM_008883.2	0.278493
NM_019587.2	0.235771
NM_001159516.1	0.570625
NM_133925.2	0.242484
NM_028713.1	0.659085
NM_001256052.1	0.326218
NM_184109.1	0.249336
NM_001243073.1	0.313323
NM_001163491.1	0.207232
NM_177364.3	0.462122
NM_001174086.1	0.622871
NM_011867.3	0.31052
NM_022025.4	0.489948
NM_178804.5	0.347907
NR_015580.2	0.598413
NM_145531.2	0.572542
NM_001166437.1	0.41112
NM_001142924.1	0.243709
NM_001177846.1	0.318237
NM_001270498.1	0.272336
NM_001163718.1	0.566494
NM_153392.2	0.324015
NM_198899.2	0.359736
NM_144863.4	0.321349
NM_199025.2	0.569709
NM_028673.1	0.592957
NM_001111076.1	0.243379
NM_001289695.1	0.258212

## Sheet: Cluster 2
Table S8: Classification of eight expression clusters into three classes-Cluster 2
NR_045055.1	0.0617082
NR_015618.2	0.0583873
NM_013851.2	0.0941273
NM_001291890.1	0.166052
NM_001080798.2	0.165659
NM_001271359.1	0.131606
NM_023046.4	0.0961078
NR_024078.1	0.0913427
NM_009780.2	0.0789832
NM_001309637.1	0.0749579
NM_001285507.1	0.224294
NM_001164735.1	0.142934
NM_001037859.2	0.0649196
NM_013502.3	0.0989395
NM_001252457.1	0.0596442
NM_011805.3	0.111662
NM_001136086.2	0.135004
NM_001113389.1	0.0990778
NM_001167898.1	0.12052
NM_001042659.1	0.113772
NM_180678.3	0.0638047
NM_010256.2	0.0598356
NM_021334.2	0.0719145
NM_001271704.1	0.0923391
NM_008479.2	0.0637444
NM_199302.2	0.10477
NM_001164037.1	0.149353
NM_001168488.1	0.118753
NR_027809.1	0.153532
NM_001122952.1	0.116015
NM_001286127.1	0.0780864
NM_153570.2	0.0653073
NM_001163467.1	0.112351
NM_001163187.1	0.10054
NM_001290561.1	0.101428
NM_001144855.1	0.220181
NM_177420.2	0.126189
NM_001166623.1	0.110657
NM_001252637.1	0.150535
NM_134064.2	0.163785
NM_009252.2	0.0635276
NM_001166531.1	0.130811
NM_133891.3	0.107805
NM_001286684.1	0.0735012
NM_177082.4	0.158176
NM_194355.2	0.0691088
NM_025287.2	0.0880963
NM_001244692.1	0.125656
NM_001310523.1	0.088528
NM_009261.3	0.0695603
NM_001164483.1	0.0706687
NM_030108.2	0.111867
NM_009448.4	0.0589463
NM_001024699.1	0.100772
NM_177832.3	0.14445
NM_001113399.1	0.192698
NR_015597.1	0.128376
NM_001044705.2	0.0556198

## Sheet: Cluster 3
Table S8: Classification of eight expression clusters into three classes-Cluster 3
NR_045295.1	0.0776201
NR_027895.1	0.0713264
NR_027886.1	0.0566229
NR_033305.1	0.0784315
NM_009630.3	0.130358
NM_008488.2	0.140975
NM_008553.4	0.0943918
NM_175046.3	0.0945957
NM_007592.3	0.108115
NM_001310456.1	0.214719
NM_146239.2	0.0714438
NM_001114347.1	0.0938666
NM_009932.4	0.0521752
NM_134074.2	0.149909
NM_172920.4	0.183269
NM_001199265.1	0.106881
NM_001283063.1	0.105504
NM_001029988.2	0.11019
NM_015821.2	0.0780274
NR_015505.2	0.0516811
NM_030224.1	0.0808379
NM_057172.3	0.0743296
NM_008121.3	0.0685134
NR_040563.1	0.0615734
NM_001111268.1	0.12055
NM_016976.3	0.0691917
NM_001033275.4	0.118256
NM_008218.2	0.0970966
NM_001201391.1	0.0989479
NM_008220.5	0.0927618
NM_183162.2	0.0701531
NM_001313919.1	0.100617
NM_001024720.3	0.12612
NM_001277121.1	0.0722688
NM_027407.4	0.0726455
NM_026298.5	0.177399
NM_172736.3	0.0536974
NR_002847.2	0.0498056
NM_144854.2	0.0673083
NR_003633.3	0.10612
NR_027651.2	0.094488
NR_027652.1	0.0996578
NM_001252463.1	0.0727807
NM_175245.4	0.0843095
NM_001190989.1	0.0769312
NR_003513.3	0.0858701
NM_001293638.1	0.114891
NR_045119.1	0.164726
NM_027995.3	0.0754412
NM_019969.3	0.187209
NM_001008233.3	0.0540663
NM_008895.4	0.0892927
NM_001081457.2	0.0724531
NM_001160219.1	0.108667
NM_001289761.1	0.180835
NM_022980.4	0.123005
NM_009548.3	0.0601481
NM_001166553.1	0.0579517
NM_027434.3	0.129933
NM_001306081.1	0.0829096
NM_028262.3	0.115748
NM_011393.2	0.217307
NM_175692.3	0.10725
NM_022724.4	0.140024
NM_001113351.1	0.14738
NM_021466.3	0.0756191
NM_019636.3	0.103958
NM_011587.2	0.0732245
NM_009425.2	0.0934769
NM_001110266.1	0.0764233
NM_019653.3	0.12962
NM_001035510.1	0.0907169
NR_004444.2	0.0463251
NM_001039239.2	0.0884682
NM_001001737.2	0.093967
NM_183208.4	0.091441
NM_001285885.1	0.127863

## Sheet: Cluster 4
Table S8: Classification of eight expression clusters into three classes-Cluster 4
NM_026185.4	0.0511342
NM_007398.4	0.0538961
NR_037707.1	0.0420473
NM_001271873.1	0.0276343
NM_025404.3	0.0294554
NM_025549.3	0.0366322
NM_001252549.1	0.0483554
NM_026371.3	0.0645157
NM_001113574.1	0.0618861
NM_145455.3	0.0478506
NM_001267591.1	0.0674065
NM_001205371.1	0.0340541
NM_011332.3	0.0419905
NM_013652.2	0.0579888
NM_009139.3	0.0547463
NM_001285990.1	0.0547129
NR_133570.1	0.0910061
NM_026818.2	0.0508974
NM_009943.2	0.0530856
NM_001310535.1	0.0424227
NM_147151.2	0.024813
NM_001160378.1	0.0896849
NM_025648.3	0.0430911
NM_181849.3	0.0665759
NM_001271357.1	0.0373317
NM_008076.3	0.0332594
NM_028022.1	0.0631249
NM_001122992.1	0.0825999
NM_023587.2	0.0675581
NM_001304785.1	0.0704468
NM_019564.3	0.0409449
NM_001277322.1	0.0290819
NM_001305937.1	0.0283805
NM_001302802.1	0.0937502
NM_029662.2	0.0330886
NM_001110149.1	0.0294272
NM_001045964.1	0.0523271
NM_013602.3	0.038689
NM_010907.2	0.0238299
NM_001252565.1	0.0869694
NM_001025378.2	0.0523206
NM_172267.4	0.0487525
NM_024413.2	0.0370099
NM_001163689.1	0.0356394
NM_016891.3	0.053442
NR_130150.1	0.0268794
NM_001291434.1	0.0434788
NM_011172.2	0.0307381
NM_001160222.1	0.0835239
NM_001166399.2	0.0663348
NM_175112.5	0.0286415
NM_019444.2	0.0375168
NM_001166409.2	0.0242739
NM_001166410.2	0.031476
NM_001166411.2	0.0492276
NM_001293658.1	0.0508003
NM_019466.4	0.0505742
NM_133955.4	0.054935
NM_175201.5	0.0602663
NM_175549.4	0.0876208
NM_001277113.1	0.0290819
NM_011319.3	0.0442361
NM_011361.3	0.0280178
NM_001271772.1	0.0290819
NM_133670.1	0.0335334
NR_027509.1	0.102143
NM_001252639.1	0.0533024
NM_001163431.1	0.0481175
NM_010286.4	0.0419531
NR_121195.1	0.0667381
NM_001169577.1	0.0290819
NM_001044383.2	0.0506318
NM_001013378.2	0.0438415
NM_001308481.1	0.0747794
NM_175394.2	0.0668699

## Sheet: Cluster 5
Table S8: Classification of eight expression clusters into three classes-Cluster 5
NM_028077.2	0.0565958
NR_074087.1	0.0502693
NM_018747.4	0.0953951
NM_009654.4	0.0754963
NM_146085.1	0.0494568
NM_007384.3	0.062583
NM_001289606.1	0.0977846
NM_001172097.1	0.0675065
NM_001285473.1	0.0398528
NM_001271566.1	0.0490675
NM_001287514.1	0.0633083
NM_001287515.1	0.0633083
NM_001287521.1	0.0633083
NM_001287523.1	0.0633083
NM_007678.3	0.0633083
NM_001244891.1	0.0595379
NM_007705.2	0.0395484
NM_013493.3	0.0641797
NM_009898.3	0.0440326
NM_016669.1	0.0729146
NM_001290992.1	0.0369821
NM_001276335.1	0.0868397
NM_001048228.1	0.0667365
NM_029083.2	0.0453788
NM_001042487.1	0.11186
NM_001168296.1	0.071431
NM_001197322.1	0.0787495
NM_173739.3	0.0831478
NM_013847.4	0.0365582
NM_001163282.2	0.0679446
NR_126071.1	0.0653224
NR_033225.1	0.0492425
NR_136921.1	0.0502202
NM_001291111.1	0.0631105
NM_001001333.2	0.0771234
NM_011984.2	0.0445804
NM_001114664.2	0.0590244
NM_001168240.1	0.0636562
NM_024471.5	0.0747944
NM_001311164.1	0.0657646
NM_026902.3	0.0496937
NM_010753.2	0.0726573
NM_001033481.1	0.0897324
NM_001311065.1	0.0807709
NM_001284402.1	0.0682618
NM_001103166.1	0.0695012
NM_145478.2	0.0867978
NM_001171005.1	0.0387934
NM_001283013.1	0.0528116
NM_001293767.1	0.0622489
NM_001252467.1	0.0451274
NM_001310730.1	0.0824226
NM_011521.2	0.0760897
NM_009247.2	0.0908359
NM_001289725.1	0.0587791
NM_001252396.1	0.0370104
NM_001308091.1	0.0318529
NM_145533.2	0.0750954
NM_009225.2	0.0739991
NM_001289548.1	0.0751169
NM_027758.4	0.083693
NM_144534.1	0.0773742
NM_182991.2	0.0422971
NM_026306.3	0.0688432
NM_001286718.1	0.0660423
NM_001310647.1	0.0419553
NM_001252588.1	0.0327081
NM_001115085.1	0.0780878
NM_001286011.1	0.0592337
NM_001033291.2	0.0914983
NM_026846.3	0.0697856

## Sheet: Cluster 6
Table S8: Classification of eight expression clusters into three classes-Cluster 6
NR_040392.1	0.105702
NM_001290815.1	0.181029
NM_007406.2	0.191657
NM_001033785.2	0.110327
NM_001110140.3	0.0921853
NM_007540.4	0.199536
NM_145358.2	0.134199
NM_139305.2	0.124029
NM_029195.1	0.11369
NM_198660.2	0.103262
NM_027801.1	0.104325
NM_001168538.1	0.185636
NM_177224.2	0.105254
NM_001167923.1	0.1305
NM_133365.3	0.283606
NM_001164669.1	0.120445
NM_001099738.1	0.104842
NM_007897.3	0.131157
NM_001113414.1	0.151731
NM_013508.2	0.101201
NM_007929.2	0.095237
NM_001128607.1	0.0944078
NM_001080814.1	0.215092
NM_001301298.1	0.206858
NM_008620.3	0.0901507
NM_001033290.2	0.245737
NM_028306.3	0.136933
NM_172916.2	0.172591
NM_001252654.1	0.109056
NM_152815.2	0.0928248
NM_013592.4	0.0944351
NM_001162977.1	0.101379
NM_013900.2	0.126862
NM_011308.3	0.144093
NM_016701.3	0.111038
NM_001013022.1	0.166655
NM_001163645.1	0.113469
NM_001310750.1	0.116115
NM_026361.2	0.137684
NM_201386.2	0.166987
NM_011125.2	0.0948352
NM_013723.3	0.141809
NM_199240.3	0.195279
NM_172523.3	0.122002
NM_021398.3	0.10307
NM_133987.2	0.0965389
NM_018817.2	0.141745
NM_028892.4	0.191139
NM_153156.1	0.132184
NM_001161832.1	0.116036
NM_001326576.1	0.11943
NM_009426.3	0.256592
NM_133923.6	0.0990418
NM_001290781.1	0.173135
NM_001290521.1	0.209318
NM_146254.4	0.0939027

## Sheet: Cluster 7
Table S8: Classification of eight expression clusters into three classes-Cluster 7
NM_197985.3	0.0524929
NM_031159.3	0.0322869
NM_001301354.1	0.0573277
NM_145760.3	0.0787075
NM_001290727.1	0.0533889
NM_025833.3	0.0418361
NM_001113356.1	0.0266348
NM_009779.2	0.0648793
NM_001290374.1	0.0557458
NM_007604.2	0.0785286
NM_007649.4	0.056671
NM_146009.2	0.0532025
NM_001033302.2	0.0646658
NM_008770.3	0.0970182
NM_021281.3	0.073597
NM_010103.4	0.0416226
NM_001166592.1	0.0868473
NM_145570.2	0.0310284
NM_010188.5	0.0564282
NR_104341.1	0.055004
NM_001163316.1	0.0670695
NM_001304528.1	0.0541465
NR_002889.2	0.0333953
NR_028278.1	0.0299909
NR_037190.1	0.0461126
NR_003258.1	0.0271185
NM_175335.3	0.0535108
NM_010586.2	0.0574819
NM_178637.2	0.0763877
NM_001040399.1	0.0685505
NM_013532.3	0.0529595
NM_144933.1	0.102976
NM_138671.2	0.053028
NM_001291046.1	0.0483663
NM_028453.1	0.110529
NR_073452.1	0.116161
NM_001159367.1	0.0337624
NM_001282000.1	0.107036
NR_029471.2	0.0537055
NM_021389.6	0.0911323
NM_001282109.1	0.0558439
NM_001304542.1	0.100734
NM_001290683.1	0.0398541
NM_001205219.1	0.109306
NM_175162.4	0.0485888
NR_027704.1	0.0249559
NM_009382.3	0.0314839
NM_011905.3	0.0781877
NM_025465.2	0.0526193
NM_175286.4	0.069265
NM_175677.4	0.0603828
NM_198020.2	0.0335588
NM_080788.3	0.0888202
NM_001305803.1	0.0405015
NM_001313984.1	0.0576487
NM_001243968.1	0.0654904
NM_001271017.1	0.0590566
NM_001290794.1	0.0295916
NM_001044703.2	0.0324674

## Sheet: Cluster 8
Table S8: Classification of eight expression clusters into three classes-Cluster 8
NR_033144.1	0.0860158
NM_007431.3	0.0673682
NM_027977.2	0.0798515
NM_025651.4	0.0762663
NM_001097617.1	0.0704539
NM_001163793.1	0.0703012
NM_001110228.1	0.101297
NM_001110232.1	0.0511077
NM_001311127.1	0.0902496
NM_001293776.1	0.0278256
NM_173874.1	0.0354117
NM_178078.2	0.0475546
NM_001282994.1	0.0932555
NM_007770.4	0.0316981
NM_001276279.1	0.0335907
NM_001290636.1	0.0587317
NM_009342.2	0.0439083
NR_003373.1	0.110916
NR_028061.1	0.110418
NM_010380.3	0.0428556
NM_001001892.2	0.0493177
NM_207648.1	0.067206
NM_001301306.1	0.106079
NM_001039129.4	0.079588
NM_001161423.1	0.0560612
NM_026748.2	0.0697042
NM_027590.4	0.0644068
NM_001294150.1	0.108111
NM_029652.1	0.0356935
NM_008502.2	0.0991797
NM_011942.1	0.0692241
NM_001310683.1	0.0596986
NM_001033262.2	0.0619041
NM_001170341.1	0.0728527
NM_019744.4	0.0638883
NM_001045863.1	0.0792046
NM_198424.3	0.075102
NM_011030.2	0.0893862
NM_001163517.3	0.0614905
NM_001163538.1	0.063989
NM_001302475.1	0.0491638
NM_012023.3	0.0708748
NM_011184.5	0.0341817
NM_033475.3	0.0698184
NM_001252494.1	0.0780338
NM_015745.2	0.0342899
NM_001080927.2	0.0664672
NM_001033320.2	0.0806447
NM_001293630.1	0.0727943
NM_001042451.2	0.0368294
NM_009221.2	0.030997
NM_134164.5	0.0810722
NM_009386.2	0.0420927
NM_001285531.1	0.0782077
NR_033520.1	0.0512917
NM_199146.2	0.0872494
NM_011680.2	0.0390675
NM_172445.3	0.0893313
