# Supplementary material for: NAD+ reverses Alzheimer’s neurological deficits via regulating differential alternative RNA splicing of EVA1C
Source: Sci Adv. 2025 Nov 7;11(45):eady9811. doi: 10.1126/sciadv.ady9811 (PMC12594206; doi:10.1126/sciadv.ady9811)
Supplement: Supplementary file 2 — Tables S1 to S3, S5 to S17, S20, S22 and S23 [file sciadv.ady9811_tables_s1_to_s3_s5_to_s17_s20_s22_and_s23.zip › Eva1c_Supp. Tables/Table S9.xlsx]

## Sheet: Cluster 1 GO
Table S9: Pathway enrichment analysis of Class 1 clusters affected by NR in hTau.P301S mice
	ONTOLOGY	ID	Description	GeneRatio	BgRatio	pvalue	p.adjust	qvalue	geneID	Count
GO:0007409	BP	GO:0007409	axonogenesis	13/95	482/23328	7.95844e-08	0.000135771	0.000117869	Ntrk1/Llgl1/Sema4a/Apbb2/Bcl11a/Sema3a/Plxna3/Gbx1/Plxnb3/Fzd3/Wdr36/Spg11/Slit2	13
GO:0007411	BP	GO:0007411	axon guidance	1995-09-01	251/23328	8.79613e-07	0.00051701	0.000448839	Ntrk1/Sema4a/Apbb2/Sema3a/Plxna3/Gbx1/Plxnb3/Fzd3/Slit2	9
GO:0097485	BP	GO:0097485	neuron projection guidance	1995-09-01	252/23328	9.09162e-07	0.00051701	0.000448839	Ntrk1/Sema4a/Apbb2/Sema3a/Plxna3/Gbx1/Plxnb3/Fzd3/Slit2	9
GO:1902668	BP	GO:1902668	negative regulation of axon guidance	1995-04-01	28/23328	4.9023e-06	0.00206612	0.00179369	Sema4a/Sema3a/Plxna3/Slit2	4
GO:0050771	BP	GO:0050771	negative regulation of axonogenesis	1995-05-01	68/23328	8.57102e-06	0.00206612	0.00179369	Sema4a/Bcl11a/Sema3a/Plxna3/Slit2	5
GO:0045926	BP	GO:0045926	negative regulation of growth	1995-08-01	264/23328	1.2576e-05	0.00206612	0.00179369	Tcf7l2/Sema4a/Apbb2/Bcl11a/Sema3a/Fhl1/Plxna3/Slit2	8
GO:0048588	BP	GO:0048588	developmental cell growth	1995-08-01	267/23328	1.36461e-05	0.00206612	0.00179369	Camk2d/Sema4a/Bcl11a/Sema3a/Plxna3/Wdr36/Spg11/Slit2	8
GO:1902287	BP	GO:1902287	semaphorin-plexin signaling pathway involved in axon guidance	1995-03-01	12/23328	1.40155e-05	0.00206612	0.00179369	Sema3a/Plxna3/Plxnb3	3
GO:0061387	BP	GO:0061387	regulation of extent of cell growth	1995-06-01	128/23328	1.41404e-05	0.00206612	0.00179369	Sema4a/Bcl11a/Sema3a/Plxna3/Wdr36/Slit2	6
GO:0048846	BP	GO:0048846	axon extension involved in axon guidance	1995-04-01	37/23328	1.53755e-05	0.00206612	0.00179369	Sema4a/Sema3a/Plxna3/Slit2	4
GO:1902284	BP	GO:1902284	neuron projection extension involved in neuron projection guidance	1995-04-01	37/23328	1.53755e-05	0.00206612	0.00179369	Sema4a/Sema3a/Plxna3/Slit2	4
GO:0048640	BP	GO:0048640	negative regulation of developmental growth	1995-06-01	131/23328	1.61354e-05	0.00206612	0.00179369	Tcf7l2/Sema4a/Bcl11a/Sema3a/Plxna3/Slit2	6
GO:1990138	BP	GO:1990138	neuron projection extension	1995-07-01	198/23328	1.67805e-05	0.00206612	0.00179369	Sema4a/Bcl11a/Sema3a/Plxna3/Wdr36/Spg11/Slit2	7
GO:0030308	BP	GO:0030308	negative regulation of cell growth	1995-07-01	199/23328	1.73351e-05	0.00206612	0.00179369	Sema4a/Apbb2/Bcl11a/Sema3a/Fhl1/Plxna3/Slit2	7
GO:1902285	BP	GO:1902285	semaphorin-plexin signaling pathway involved in neuron projection guidance	1995-03-01	13/23328	1.81663e-05	0.00206612	0.00179369	Sema3a/Plxna3/Plxnb3	3
GO:0048675	BP	GO:0048675	axon extension	1995-06-01	138/23328	2.16822e-05	0.00231187	0.00200703	Sema4a/Sema3a/Plxna3/Wdr36/Spg11/Slit2	6
GO:0050770	BP	GO:0050770	regulation of axonogenesis	1995-07-01	208/23328	2.30433e-05	0.00231246	0.00200755	Sema4a/Bcl11a/Sema3a/Plxna3/Plxnb3/Wdr36/Slit2	7
GO:0050919	BP	GO:0050919	negative chemotaxis	1995-04-01	44/23328	3.09216e-05	0.00293068	0.00254425	Sema4a/Sema3a/Plxna3/Slit2	4
GO:0071526	BP	GO:0071526	semaphorin-plexin signaling pathway	1995-04-01	45/23328	3.38329e-05	0.00303783	0.00263728	Sema4a/Sema3a/Plxna3/Plxnb3	4
GO:1902667	BP	GO:1902667	regulation of axon guidance	1995-04-01	46/23328	3.69398e-05	0.00315097	0.00273549	Sema4a/Sema3a/Plxna3/Slit2	4
GO:0030517	BP	GO:0030517	negative regulation of axon extension	1995-04-01	47/23328	4.02506e-05	0.00326988	0.00283873	Sema4a/Sema3a/Plxna3/Slit2	4
GO:0010771	BP	GO:0010771	negative regulation of cell morphogenesis involved in differentiation	1995-05-01	100/23328	5.58675e-05	0.00433227	0.00376103	Sema4a/Bcl11a/Sema3a/Plxna3/Slit2	5
GO:0048483	BP	GO:0048483	autonomic nervous system development	1995-04-01	52/23328	6.01496e-05	0.00446153	0.00387325	Ntrk1/Sema3a/Plxna3/Fzd3	4
GO:0050922	BP	GO:0050922	negative regulation of chemotaxis	1995-04-01	55/23328	7.50715e-05	0.00533633	0.0046327	Sema4a/Sema3a/Plxna3/Slit2	4
GO:0010769	BP	GO:0010769	regulation of cell morphogenesis involved in differentiation	1995-08-01	351/23328	9.4527e-05	0.00624992	0.00542583	Dock1/Sema4a/Bcl11a/Sema3a/Plxna3/Plxnb3/Wdr36/Slit2	8
GO:0060009	BP	GO:0060009	Sertoli cell development	1995-03-01	22/23328	9.52508e-05	0.00624992	0.00542583	Ntrk1/Abcb1a/Akap9	3
GO:0030516	BP	GO:0030516	regulation of axon extension	1995-05-01	113/23328	9.99121e-05	0.00631297	0.00548056	Sema4a/Sema3a/Plxna3/Wdr36/Slit2	5
GO:0048485	BP	GO:0048485	sympathetic nervous system development	1995-03-01	23/23328	0.000109215	0.00665434	0.00577692	Ntrk1/Sema3a/Fzd3	3
GO:0060560	BP	GO:0060560	developmental growth involved in morphogenesis	1995-07-01	275/23328	0.000133817	0.00787216	0.00683416	Sema4a/Bcl11a/Sema3a/Plxna3/Wdr36/Spg11/Slit2	7
GO:0048843	BP	GO:0048843	negative regulation of axon extension involved in axon guidance	1995-03-01	27/23328	0.000178264	0.00981026	0.00851671	Sema4a/Sema3a/Plxna3	3
GO:0060008	BP	GO:0060008	Sertoli cell differentiation	1995-03-01	27/23328	0.000178264	0.00981026	0.00851671	Ntrk1/Abcb1a/Akap9	3
GO:0031345	BP	GO:0031345	negative regulation of cell projection organization	1995-06-01	207/23328	0.000204712	0.0109137	0.00947465	Sema4a/Bcl11a/Sema3a/Plxna3/Plxnb3/Slit2	6
GO:0008361	BP	GO:0008361	regulation of cell size	1995-06-01	213/23328	0.000238796	0.0121592	0.010556	Sema4a/Bcl11a/Sema3a/Plxna3/Wdr36/Slit2	6
GO:0043087	BP	GO:0043087	regulation of GTPase activity	1995-07-01	303/23328	0.00024233	0.0121592	0.010556	Ntrk1/Arhgef10/Tbc1d25/Plxna3/F2r/Plxnb3/Arhgap25	7
GO:0048638	BP	GO:0048638	regulation of developmental growth	1995-08-01	409/23328	0.000268204	0.013073	0.0113493	Tcf7l2/Sema4a/Bcl11a/Sema3a/Plxna3/Wdr36/Sh3pxd2b/Slit2	8
GO:0021884	BP	GO:0021884	forebrain neuron development	1995-03-01	33/23328	0.000326682	0.0150627	0.0130766	Sema3a/Plxna3/Slit2	3
GO:0048841	BP	GO:0048841	regulation of axon extension involved in axon guidance	1995-03-01	33/23328	0.000326682	0.0150627	0.0130766	Sema4a/Sema3a/Plxna3	3
GO:0007264	BP	GO:0007264	small GTPase mediated signal transduction	1995-08-01	437/23328	0.000417085	0.0180729	0.0156899	Camk2d/Ntrk1/Dock1/Arhgef10/F2r/Chml/Arhgap25/Slit2	8
GO:0001558	BP	GO:0001558	regulation of cell growth	1995-08-01	438/23328	0.000423442	0.0180729	0.0156899	Sema4a/Apbb2/Bcl11a/Sema3a/Fhl1/Plxna3/Wdr36/Slit2	8
GO:0008045	BP	GO:0008045	motor neuron axon guidance	1995-03-01	36/23328	0.00042375	0.0180729	0.0156899	Sema3a/Plxna3/Slit2	3
GO:0007215	BP	GO:0007215	glutamate receptor signaling pathway	1995-04-01	93/23328	0.000571159	0.0237658	0.0206321	Grin3a/Shisa9/Grm4/Grm3	4
GO:0021612	BP	GO:0021612	facial nerve structural organization	1995-02-01	10/23328	0.00072292	0.0286814	0.0248996	Sema3a/Plxna3	2
GO:2000020	BP	GO:2000020	positive regulation of male gonad development	1995-02-01	10/23328	0.00072292	0.0286814	0.0248996	Sema3a/Abcb1a	2
GO:0010977	BP	GO:0010977	negative regulation of neuron projection development	1995-05-01	176/23328	0.000773527	0.0299917	0.0260371	Sema4a/Bcl11a/Sema3a/Plxna3/Slit2	5
GO:0051056	BP	GO:0051056	regulation of small GTPase mediated signal transduction	1995-06-01	271/23328	0.000851949	0.0319866	0.027769	Camk2d/Ntrk1/Arhgef10/F2r/Arhgap25/Slit2	6
GO:0003254	BP	GO:0003254	regulation of membrane depolarization	1995-03-01	46/23328	0.000874777	0.0319866	0.027769	Camk2d/Fhl1/Cacna1g	3
GO:0021559	BP	GO:0021559	trigeminal nerve development	1995-02-01	11/23328	0.000881226	0.0319866	0.027769	Sema3a/Plxna3	2
GO:0090659	BP	GO:0090659	walking behavior	1995-03-01	49/23328	0.00105239	0.0359853	0.0312404	Oxr1/Gbx1/Spg11	3
GO:0021561	BP	GO:0021561	facial nerve development	1995-02-01	12/23328	0.00105467	0.0359853	0.0312404	Sema3a/Plxna3	2
GO:0021610	BP	GO:0021610	facial nerve morphogenesis	1995-02-01	12/23328	0.00105467	0.0359853	0.0312404	Sema3a/Plxna3	2
GO:0021604	BP	GO:0021604	cranial nerve structural organization	1995-02-01	13/23328	0.00124312	0.0415837	0.0361006	Sema3a/Plxna3	2
GO:2000018	BP	GO:2000018	regulation of male gonad development	1995-02-01	14/23328	0.00144647	0.0474553	0.041198	Sema3a/Abcb1a	2
GO:0030695	MF	GO:0030695	GTPase regulator activity	1992-07-01	258/22669	8.76968e-05	0.013685	0.0116971	Dock1/Llgl1/Tbc1d25/Agfg1/Chml/Arhgap25/Slit2	7
GO:0008066	MF	GO:0008066	glutamate receptor activity	1992-03-01	27/22669	0.000176309	0.013685	0.0116971	Grin3a/Grm4/Grm3	3
GO:0060589	MF	GO:0060589	nucleoside-triphosphatase regulator activity	1992-07-01	298/22669	0.000213383	0.013685	0.0116971	Dock1/Llgl1/Tbc1d25/Agfg1/Chml/Arhgap25/Slit2	7
GO:0045499	MF	GO:0045499	chemorepellent activity	1992-03-01	29/22669	0.000218961	0.013685	0.0116971	Sema4a/Sema3a/Slit2	3
GO:0005096	MF	GO:0005096	GTPase activator activity	1992-06-01	238/22669	0.000422396	0.0202906	0.0173431	Dock1/Llgl1/Tbc1d25/Agfg1/Chml/Arhgap25	6
GO:0017137	MF	GO:0017137	Rab GTPase binding	1992-05-01	163/22669	0.00053701	0.0202906	0.0173431	Llgl1/Mical1/Tbc1d25/Pex5l/Chml	5
GO:0008047	MF	GO:0008047	enzyme activator activity	1992-08-01	460/22669	0.000568138	0.0202906	0.0173431	Dock1/Llgl1/Tbc1d25/Ncf4/Agfg1/Chml/Arhgap25/Sh3pxd2b	8
GO:0017154	MF	GO:0017154	semaphorin receptor activity	1992-02-01	12/22669	0.00104721	0.0327252	0.0279714	Plxna3/Plxnb3	2
GO:0030165	MF	GO:0030165	PDZ domain binding	1992-04-01	115/22669	0.00124557	0.0345992	0.0295732	Cxxc4/Shisa9/Dtna/Fzd3	4
GO:0050664	MF	GO:0050664	oxidoreductase activity, acting on NAD(P)H, oxygen as acceptor	1992-02-01	16/22669	0.001884	0.0431815	0.0369088	Mical1/Ncf4	2
GO:0017124	MF	GO:0017124	SH3 domain binding	1992-04-01	129/22669	0.00189999	0.0431815	0.0369088	Dock1/Qk/Mical1/Eps15	4

## Sheet: Cluster 3 GO
Table S9: Pathway enrichment analysis of Class 3 clusters affected by NR in hTau.P301S mice
	ONTOLOGY	ID	Description	GeneRatio	BgRatio	pvalue	p.adjust	qvalue	geneID	Count
GO:0005833	CC	GO:0005833	hemoglobin complex	3/65	13/23271	5.83e-06	0.000596197	0.000498943	Hbb-bs/Hba-a1/Hbb-bt	3
GO:0031838	CC	GO:0031838	haptoglobin-hemoglobin complex	3/65	14/23271	7.41e-06	0.000596197	0.000498943	Hbb-bs/Hba-a1/Hbb-bt	3
GO:0038201	CC	GO:0038201	TOR complex	2/65	15/23271	0.000787922	0.0333031	0.0278705	Mlst8/Rptor	2
GO:0031256	CC	GO:0031256	leading edge membrane	4/65	150/23271	0.000827407	0.0333031	0.0278705	Synj2/Clasp2/Adora2a/Slc1a2	4
GO:0031720	MF	GO:0031720	haptoglobin binding	3/62	13/22669	5.46e-06	0.00125127	0.000972029	Hbb-bs/Hba-a1/Hbb-bt	3
GO:0019825	MF	GO:0019825	oxygen binding	3/62	26/22669	4.84e-05	0.00554514	0.00430765	Hbb-bs/Hba-a1/Hbb-bt	3
GO:0030374	MF	GO:0030374	nuclear receptor transcription coactivator activity	3/62	51/22669	0.000369465	0.0214516	0.0166643	Zcchc18/Helz2/Zmiz1	3
GO:0004601	MF	GO:0004601	peroxidase activity	3/62	53/22669	0.000413997	0.0214516	0.0166643	Hbb-bs/Hba-a1/Hbb-bt	3
GO:0016684	MF	GO:0016684	oxidoreductase activity, acting on peroxide as acceptor	3/62	58/22669	0.000540029	0.0214516	0.0166643	Hbb-bs/Hba-a1/Hbb-bt	3
GO:0030492	MF	GO:0030492	hemoglobin binding	2/62	13/22669	0.000563042	0.0214516	0.0166643	Hbb-bs/Hbb-bt	2
GO:0005344	MF	GO:0005344	oxygen carrier activity	2/62	14/22669	0.000655726	0.0214516	0.0166643	Hba-a1/Hbb-bt	2
GO:0003712	MF	GO:0003712	transcription coregulator activity	6/62	441/22669	0.00128363	0.0367439	0.0285439	Zcchc18/Ewsr1/Setd3/Bcor/Helz2/Zmiz1	6
GO:0016209	MF	GO:0016209	antioxidant activity	3/62	84/22669	0.00158554	0.0403432	0.0313399	Hbb-bs/Hba-a1/Hbb-bt	3

## Sheet: Cluster 6 GO
Table S9: Pathway enrichment analysis of Class 6 clusters affected by NR in hTau.P301S mice
	ONTOLOGY	ID	Description	GeneRatio	BgRatio	pvalue	p.adjust	qvalue	geneID	Count
GO:0003341	BP	GO:0003341	cilium movement	6/54	180/23328	3.69e-06	0.00327453	0.00293062	Dnah6/Pltp/Spag17/Dnah5/Wdr78/Hydin	6
GO:0035082	BP	GO:0035082	axoneme assembly	4/54	73/23328	2.48e-05	0.0110067	0.00985071	Spag17/Dnah5/Wdr78/Hydin	4
GO:0021591	BP	GO:0021591	ventricular system development	3/54	34/23328	6.67e-05	0.0175953	0.0157473	Dnah5/Hydin/Sema6d	3
GO:0060271	BP	GO:0060271	cilium assembly	6/54	310/23328	7.93e-05	0.0175953	0.0157473	Ablim1/Spag17/Dnah5/Ttll3/Wdr78/Hydin	6
GO:0001578	BP	GO:0001578	microtubule bundle formation	4/54	106/23328	0.000106932	0.0189911	0.0169965	Spag17/Dnah5/Wdr78/Hydin	4
GO:0044782	BP	GO:0044782	cilium organization	6/54	343/23328	0.000137846	0.0204012	0.0182586	Ablim1/Spag17/Dnah5/Ttll3/Wdr78/Hydin	6
GO:0007018	BP	GO:0007018	microtubule-based movement	6/54	385/23328	0.000257223	0.0326306	0.0292035	Dnah6/Pltp/Spag17/Dnah5/Wdr78/Hydin	6
GO:0005930	CC	GO:0005930	axoneme	7/53	129/23271	1.7e-08	1.31e-06	9.27e-07	Akap14/Dnah6/Spag17/Dnah5/Ttll3/Wdr78/Hydin	7
GO:0097014	CC	GO:0097014	ciliary plasm	7/53	131/23271	1.89e-08	1.31e-06	9.27e-07	Akap14/Dnah6/Spag17/Dnah5/Ttll3/Wdr78/Hydin	7
GO:0099568	CC	GO:0099568	cytoplasmic region	8/53	223/23271	3.84e-08	1.76e-06	1.25e-06	Akap14/Epb41/Dnah6/Spag17/Dnah5/Ttll3/Wdr78/Hydin	8
GO:0032838	CC	GO:0032838	plasma membrane bounded cell projection cytoplasm	7/53	171/23271	1.19e-07	4.09e-06	2.9e-06	Akap14/Dnah6/Spag17/Dnah5/Ttll3/Wdr78/Hydin	7
GO:0005858	CC	GO:0005858	axonemal dynein complex	3/53	24/23271	2.18e-05	0.000602393	0.000427327	Dnah6/Dnah5/Wdr78	3
GO:0030286	CC	GO:0030286	dynein complex	3/53	58/23271	0.000315028	0.00724565	0.00513994	Dnah6/Dnah5/Wdr78	3
GO:0009898	CC	GO:0009898	cytoplasmic side of plasma membrane	4/53	169/23271	0.000595677	0.0117433	0.00833052	Atp2a2/Epb41/Kcnab2/Pkp4	4
GO:0098562	CC	GO:0098562	cytoplasmic side of membrane	4/53	186/23271	0.000852267	0.0147016	0.0104291	Atp2a2/Epb41/Kcnab2/Pkp4	4
GO:0031514	CC	GO:0031514	motile cilium	4/53	222/23271	0.00163709	0.025102	0.0178069	Akap14/Spag17/Dnah5/Wdr78	4
GO:0072686	CC	GO:0072686	mitotic spindle	3/53	135/23271	0.00361903	0.0499426	0.0354284	Epb41/Ncor1/Pkp4	3
